# Supplementary material for: RNase footprinting demonstrates antigenomic hepatitis delta virus ribozyme structural rearrangement as a result of self-cleavage reaction
Source: BMC Res Notes. 2008 May 16;1:15. doi: 10.1186/1756-0500-1-15 (PMC2518280; doi:10.1186/1756-0500-1-15)
Supplement: Additional file 2 — Projection of nuclease probing data on 3D structure of pre-cleaved genomic HDV ribozyme. Atomic coordinates and RasMol script directing RasMol program to show nuclease cleavage pattern for pre-cleaved ribozyme projected on its 3D model. All details how to use the rsm files are given in Additional File 1. [file 1756-0500-1-15-S2.rsm]

# Additional file 2. Pre-cleaved genomic HDV ribozyme. 
HEADER    TRANSLATION/RNA                         02-MAR-04   1SJ4              

TITLE     CRYSTAL STRUCTURE OF A C75U MUTANT HEPATITIS DELTA VIRUS              

TITLE    2 RIBOZYME PRECURSOR, IN CU2+ SOLUTION                                 

COMPND    MOL_ID: 1;                                                            

COMPND   2 MOLECULE: SMALL NUCLEAR RIBONUCLEOPROTEIN A;                         

COMPND   3 CHAIN: P;                                                            

COMPND   4 FRAGMENT: RNA BINDING DOMAIN;                                        

COMPND   5 SYNONYM: U1 SNRNP PROTEIN A; U1A PROTEIN; U1-A; SMALL                

COMPND   6 NUCLEAR RIBONUCLEOPROTEIN POLYPEPTIDE A;                             

COMPND   7 ENGINEERED: YES;                                                     

COMPND   8 MUTATION: YES;                                                       

COMPND   9 MOL_ID: 2;                                                           

COMPND  10 MOLECULE: PRECURSOR FORM OF THE HEPATITIS DELTA VIRUS                

COMPND  11 RIBOZYME;                                                            

COMPND  12 CHAIN: R;                                                            

COMPND  13 ENGINEERED: YES;                                                     

COMPND  14 MUTATION: YES                                                        

SOURCE    MOL_ID: 1;                                                            

SOURCE   2 ORGANISM_SCIENTIFIC: HOMO SAPIENS;                                   

SOURCE   3 ORGANISM_COMMON: HUMAN;                                              

SOURCE   4 GENE: SNRPA;                                                         

SOURCE   5 EXPRESSION_SYSTEM: ESCHERICHIA COLI;                                 

SOURCE   6 EXPRESSION_SYSTEM_COMMON: BACTERIA;                                  

SOURCE   7 EXPRESSION_SYSTEM_STRAIN: BL21(DE3);                                 

SOURCE   8 EXPRESSION_SYSTEM_VECTOR_TYPE: PLASMID;                              

SOURCE   9 OTHER_DETAILS: Y31H, Q36R;                                           

SOURCE  10 MOL_ID: 2;                                                           

SOURCE  11 ORGANISM_SCIENTIFIC: HEPATITIS DELTA VIRUS;                          

SOURCE  12 ORGANISM_COMMON: VIRUS;                                              

SOURCE  13 EXPRESSION_SYSTEM: ESCHERICHIA COLI;                                 

SOURCE  14 EXPRESSION_SYSTEM_COMMON: BACTERIA;                                  

SOURCE  15 EXPRESSION_SYSTEM_STRAIN: DH5ALPHA;                                  

SOURCE  16 EXPRESSION_SYSTEM_VECTOR_TYPE: PLASMID;                              

SOURCE  17 EXPRESSION_SYSTEM_PLASMID: PUC19-PT3;                                

SOURCE  18 OTHER_DETAILS: C75U IN VITRO TRANSCRIPTION                           

KEYWDS    HDV; RIBOZYME; RNA; U1A; PRECUROSR                                    

EXPDTA    X-RAY DIFFRACTION                                                     

AUTHOR    A.KE,K.ZHOU,F.DING,J.H.CATE,J.A.DOUDNA                                

REVDAT   2   25-MAY-04 1SJ4    1       JRNL                                     

REVDAT   1   18-MAY-04 1SJ4    0                                                

JRNL        AUTH   A.KE,K.ZHOU,F.DING,J.H.CATE,J.A.DOUDNA                       

JRNL        TITL   A CONFORMATIONAL SWITCH CONTROLS HEPATITIS DELTA             

JRNL        TITL 2 VIRUS RIBOZYME CATALYSIS                                     

JRNL        REF    NATURE                        V. 429   201 2004              

JRNL        REFN   ASTM NATUAS  UK ISSN 0028-0836                               

REMARK   1                                                                      

REMARK   2                                                                      

REMARK   2 RESOLUTION. 2.70 ANGSTROMS.                                          

REMARK   3                                                                      

REMARK   3 REFINEMENT.                                                          

REMARK   3   PROGRAM     : CNS 1.1                                              

REMARK   3   AUTHORS     : BRUNGER,ADAMS,CLORE,DELANO,GROS,GROSSE-              

REMARK   3               : KUNSTLEVE,JIANG,KUSZEWSKI,NILGES, PANNU,             

REMARK   3               : READ,RICE,SIMONSON,WARREN                            

REMARK   3                                                                      

REMARK   3  REFINEMENT TARGET : ENGH & HUBER                                    

REMARK   3                                                                      

REMARK   3  DATA USED IN REFINEMENT.                                            

REMARK   3   RESOLUTION RANGE HIGH (ANGSTROMS) : 2.70                           

REMARK   3   RESOLUTION RANGE LOW  (ANGSTROMS) : 35.28                          

REMARK   3   DATA CUTOFF            (SIGMA(F)) : 2.000                          

REMARK   3   DATA CUTOFF HIGH         (ABS(F)) : 1739816.200                    

REMARK   3   DATA CUTOFF LOW          (ABS(F)) : 0.0000                         

REMARK   3   COMPLETENESS (WORKING+TEST)   (%) : 99.0                           

REMARK   3   NUMBER OF REFLECTIONS             : 12008                          

REMARK   3                                                                      

REMARK   3  FIT TO DATA USED IN REFINEMENT.                                     

REMARK   3   CROSS-VALIDATION METHOD          : THROUGHOUT                      

REMARK   3   FREE R VALUE TEST SET SELECTION  : RANDOM                          

REMARK   3   R VALUE            (WORKING SET) : 0.250                           

REMARK   3   FREE R VALUE                     : 0.282                           

REMARK   3   FREE R VALUE TEST SET SIZE   (%) : 9.900                           

REMARK   3   FREE R VALUE TEST SET COUNT      : 1191                            

REMARK   3   ESTIMATED ERROR OF FREE R VALUE  : 0.008                           

REMARK   3                                                                      

REMARK   3  FIT IN THE HIGHEST RESOLUTION BIN.                                  

REMARK   3   TOTAL NUMBER OF BINS USED           : 6                            

REMARK   3   BIN RESOLUTION RANGE HIGH       (A) : 2.70                         

REMARK   3   BIN RESOLUTION RANGE LOW        (A) : 2.87                         

REMARK   3   BIN COMPLETENESS (WORKING+TEST) (%) : 98.70                        

REMARK   3   REFLECTIONS IN BIN    (WORKING SET) : 1758                         

REMARK   3   BIN R VALUE           (WORKING SET) : 0.4100                       

REMARK   3   BIN FREE R VALUE                    : 0.4440                       

REMARK   3   BIN FREE R VALUE TEST SET SIZE  (%) : 10.20                        

REMARK   3   BIN FREE R VALUE TEST SET COUNT     : 200                          

REMARK   3   ESTIMATED ERROR OF BIN FREE R VALUE : 0.031                        

REMARK   3                                                                      

REMARK   3  NUMBER OF NON-HYDROGEN ATOMS USED IN REFINEMENT.                    

REMARK   3   PROTEIN ATOMS            : 762                                     

REMARK   3   NUCLEIC ACID ATOMS       : 1552                                    

REMARK   3   HETEROGEN ATOMS          : 0                                       

REMARK   3   SOLVENT ATOMS            : 38                                      

REMARK   3                                                                      

REMARK   3  B VALUES.                                                           

REMARK   3   FROM WILSON PLOT           (A**2) : 52.00                          

REMARK   3   MEAN B VALUE      (OVERALL, A**2) : 72.60                          

REMARK   3   OVERALL ANISOTROPIC B VALUE.                                       

REMARK   3    B11 (A**2) : -10.08000                                            

REMARK   3    B22 (A**2) : -10.08000                                            

REMARK   3    B33 (A**2) : 20.17000                                             

REMARK   3    B12 (A**2) : 1.08000                                              

REMARK   3    B13 (A**2) : 0.00000                                              

REMARK   3    B23 (A**2) : 0.00000                                              

REMARK   3                                                                      

REMARK   3  ESTIMATED COORDINATE ERROR.                                         

REMARK   3   ESD FROM LUZZATI PLOT        (A) : 0.41                            

REMARK   3   ESD FROM SIGMAA              (A) : 0.48                            

REMARK   3   LOW RESOLUTION CUTOFF        (A) : 5.00                            

REMARK   3                                                                      

REMARK   3  CROSS-VALIDATED ESTIMATED COORDINATE ERROR.                         

REMARK   3   ESD FROM C-V LUZZATI PLOT    (A) : 0.49                            

REMARK   3   ESD FROM C-V SIGMAA          (A) : 0.53                            

REMARK   3                                                                      

REMARK   3  RMS DEVIATIONS FROM IDEAL VALUES.                                   

REMARK   3   BOND LENGTHS                 (A) : 0.007                           

REMARK   3   BOND ANGLES            (DEGREES) : 1.20                            

REMARK   3   DIHEDRAL ANGLES        (DEGREES) : 28.50                           

REMARK   3   IMPROPER ANGLES        (DEGREES) : 1.65                            

REMARK   3                                                                      

REMARK   3  ISOTROPIC THERMAL MODEL : RESTRAINED                                

REMARK   3                                                                      

REMARK   3  ISOTROPIC THERMAL FACTOR RESTRAINTS.    RMS    SIGMA                

REMARK   3   MAIN-CHAIN BOND              (A**2) : 1.600 ; 1.500                

REMARK   3   MAIN-CHAIN ANGLE             (A**2) : 3.040 ; 2.000                

REMARK   3   SIDE-CHAIN BOND              (A**2) : 1.700 ; 2.000                

REMARK   3   SIDE-CHAIN ANGLE             (A**2) : 2.620 ; 2.500                

REMARK   3                                                                      

REMARK   3  BULK SOLVENT MODELING.                                              

REMARK   3   METHOD USED : FLAT MODEL                                           

REMARK   3   KSOL        : 0.31                                                 

REMARK   3   BSOL        : 39.27                                                

REMARK   3                                                                      

REMARK   3  NCS MODEL : NULL                                                    

REMARK   3                                                                      

REMARK   3  NCS RESTRAINTS.                         RMS   SIGMA/WEIGHT          

REMARK   3   GROUP  1  POSITIONAL            (A) : NULL  ; NULL                 

REMARK   3   GROUP  1  B-FACTOR           (A**2) : NULL  ; NULL                 

REMARK   3                                                                      

REMARK   3  PARAMETER FILE  1  : PROTEIN_REP.PARAM                              

REMARK   3  PARAMETER FILE  2  : DNA-RNA-MULTI-ENDO.PARAM                       

REMARK   3  PARAMETER FILE  3  : WATER_REP.PARAM                                

REMARK   3  PARAMETER FILE  4  : ION.PARAM                                      

REMARK   3  PARAMETER FILE  5  : NULL                                           

REMARK   3  TOPOLOGY FILE  1   : PROTEIN.TOP                                    

REMARK   3  TOPOLOGY FILE  2   : NULL                                           

REMARK   3  TOPOLOGY FILE  3   : NULL                                           

REMARK   3  TOPOLOGY FILE  4   : NULL                                           

REMARK   3  TOPOLOGY FILE  5   : NULL                                           

REMARK   3                                                                      

REMARK   3  OTHER REFINEMENT REMARKS: NULL                                      

REMARK   4                                                                      

REMARK   4 1SJ4 COMPLIES WITH FORMAT V. 2.3, 09-JULY-1998                       

REMARK 100                                                                      

REMARK 100 THIS ENTRY HAS BEEN PROCESSED BY THE NUCLEIC ACID DATABASE           

REMARK 100 ON 09-MAR-2004.                                                      

REMARK 100 THE NDB ID CODE IS PR0123.                                           

REMARK 105                                                                      

REMARK 105 THE PROTEIN DATA BANK HAS ADOPTED THE SACCHARIDE CHEMISTS            

REMARK 105 NOMENCLATURE FOR ATOMS OF THE DEOXYRIBOSE/RIBOSE MOIETY              

REMARK 105 RATHER THAN THAT OF THE NUCLEOSIDE CHEMISTS.  THE RING               

REMARK 105 OXYGEN ATOM IS LABELLED O4* INSTEAD OF O1*.                          

REMARK 200                                                                      

REMARK 200 EXPERIMENTAL DETAILS                                                 

REMARK 200  EXPERIMENT TYPE                : X-RAY DIFFRACTION                  

REMARK 200  DATE OF DATA COLLECTION        : 08-MAY-2003                        

REMARK 200  TEMPERATURE           (KELVIN) : 80.0                               

REMARK 200  PH                             : 6.00                               

REMARK 200  NUMBER OF CRYSTALS USED        : 1                                  

REMARK 200                                                                      

REMARK 200  SYNCHROTRON              (Y/N) : Y                                  

REMARK 200  RADIATION SOURCE               : ALS                                

REMARK 200  BEAMLINE                       : 8.2.2                              

REMARK 200  X-RAY GENERATOR MODEL          : NULL                               

REMARK 200  MONOCHROMATIC OR LAUE    (M/L) : M                                  

REMARK 200  WAVELENGTH OR RANGE        (A) : 1.03320                            

REMARK 200  MONOCHROMATOR                  : GRAPHITE                           

REMARK 200  OPTICS                         : NULL                               

REMARK 200                                                                      

REMARK 200  DETECTOR TYPE                  : CCD                                

REMARK 200  DETECTOR MANUFACTURER          : ADSC QUANTUM 4                     

REMARK 200  INTENSITY-INTEGRATION SOFTWARE : HKL-2000                           

REMARK 200  DATA SCALING SOFTWARE          : SCALEPACK                          

REMARK 200                                                                      

REMARK 200  NUMBER OF UNIQUE REFLECTIONS   : 13351                              

REMARK 200  RESOLUTION RANGE HIGH      (A) : 2.700                              

REMARK 200  RESOLUTION RANGE LOW       (A) : 36.000                             

REMARK 200  REJECTION CRITERIA  (SIGMA(I)) : 3.800                              

REMARK 200                                                                      

REMARK 200 OVERALL.                                                             

REMARK 200  COMPLETENESS FOR RANGE     (%) : 99.0                               

REMARK 200  DATA REDUNDANCY                : NULL                               

REMARK 200  R MERGE                    (I) : NULL                               

REMARK 200  R SYM                      (I) : NULL                               

REMARK 200  <I/SIGMA(I)> FOR THE DATA SET  : NULL                               

REMARK 200                                                                      

REMARK 200 IN THE HIGHEST RESOLUTION SHELL.                                     

REMARK 200  HIGHEST RESOLUTION SHELL, RANGE HIGH (A) : NULL                     

REMARK 200  HIGHEST RESOLUTION SHELL, RANGE LOW  (A) : NULL                     

REMARK 200  COMPLETENESS FOR SHELL     (%) : NULL                               

REMARK 200  DATA REDUNDANCY IN SHELL       : NULL                               

REMARK 200  R MERGE FOR SHELL          (I) : NULL                               

REMARK 200  R SYM FOR SHELL            (I) : NULL                               

REMARK 200  <I/SIGMA(I)> FOR SHELL         : NULL                               

REMARK 200                                                                      

REMARK 200 DIFFRACTION PROTOCOL: SINGLE WAVELENGTH                              

REMARK 200 METHOD USED TO DETERMINE THE STRUCTURE: MOLECULAR REPLACEMENT        

REMARK 200 SOFTWARE USED: AMORE                                                 

REMARK 200 STARTING MODEL: NULL                                                 

REMARK 200                                                                      

REMARK 200 REMARK: NULL                                                         

REMARK 280                                                                      

REMARK 280 CRYSTAL                                                              

REMARK 280 SOLVENT CONTENT, VS   (%): 62.20                                     

REMARK 280 MATTHEWS COEFFICIENT, VM (ANGSTROMS**3/DA): 3.28                     

REMARK 280                                                                      

REMARK 280 CRYSTALLIZATION CONDITIONS: NACL, CUSO4, MPD, SODIUM                 

REMARK 280  CACODYLATE, SPERMINE-HCL, PH 6.0, VAPOR DIFFUSION, HANGING          

REMARK 280  DROP, TEMPERATURE 277K                                              

REMARK 290                                                                      

REMARK 290 CRYSTALLOGRAPHIC SYMMETRY                                            

REMARK 290 SYMMETRY OPERATORS FOR SPACE GROUP: H 3 2                            

REMARK 290                                                                      

REMARK 290      SYMOP   SYMMETRY                                                

REMARK 290     NNNMMM   OPERATOR                                                

REMARK 290       1555   X,Y,Z                                                   

REMARK 290       2555   -Y,X-Y,Z                                                

REMARK 290       3555   -X+Y,-X,Z                                               

REMARK 290       4555   Y,X,-Z                                                  

REMARK 290       5555   X-Y,-Y,-Z                                               

REMARK 290       6555   -X,-X+Y,-Z                                              

REMARK 290       7555   2/3+X,1/3+Y,1/3+Z                                       

REMARK 290       8555   2/3-Y,1/3+X-Y,1/3+Z                                     

REMARK 290       9555   2/3-X+Y,1/3-X,1/3+Z                                     

REMARK 290      10555   2/3+Y,1/3+X,1/3-Z                                       

REMARK 290      11555   2/3+X-Y,1/3-Y,1/3-Z                                     

REMARK 290      12555   2/3-X,1/3-X+Y,1/3-Z                                     

REMARK 290      13555   1/3+X,2/3+Y,2/3+Z                                       

REMARK 290      14555   1/3-Y,2/3+X-Y,2/3+Z                                     

REMARK 290      15555   1/3-X+Y,2/3-X,2/3+Z                                     

REMARK 290      16555   1/3+Y,2/3+X,2/3-Z                                       

REMARK 290      17555   1/3+X-Y,2/3-Y,2/3-Z                                     

REMARK 290      18555   1/3-X,2/3-X+Y,2/3-Z                                     

REMARK 290                                                                      

REMARK 290     WHERE NNN -> OPERATOR NUMBER                                     

REMARK 290           MMM -> TRANSLATION VECTOR                                  

REMARK 290                                                                      

REMARK 290 CRYSTALLOGRAPHIC SYMMETRY TRANSFORMATIONS                            

REMARK 290 THE FOLLOWING TRANSFORMATIONS OPERATE ON THE ATOM/HETATM             

REMARK 290 RECORDS IN THIS ENTRY TO PRODUCE CRYSTALLOGRAPHICALLY                

REMARK 290 RELATED MOLECULES.                                                   

REMARK 290   SMTRY1   1  1.000000  0.000000  0.000000        0.00000            

REMARK 290   SMTRY2   1  0.000000  1.000000  0.000000        0.00000            

REMARK 290   SMTRY3   1  0.000000  0.000000  1.000000        0.00000            

REMARK 290   SMTRY1   2 -0.500000 -0.866025  0.000000        0.00000            

REMARK 290   SMTRY2   2  0.866025 -0.500000  0.000000        0.00000            

REMARK 290   SMTRY3   2  0.000000  0.000000  1.000000        0.00000            

REMARK 290   SMTRY1   3 -0.500000  0.866025  0.000000        0.00000            

REMARK 290   SMTRY2   3 -0.866025 -0.500000  0.000000        0.00000            

REMARK 290   SMTRY3   3  0.000000  0.000000  1.000000        0.00000            

REMARK 290   SMTRY1   4 -0.500000  0.866025  0.000000        0.00000            

REMARK 290   SMTRY2   4  0.866025  0.500000  0.000000        0.00000            

REMARK 290   SMTRY3   4  0.000000  0.000000 -1.000000        0.00000            

REMARK 290   SMTRY1   5  1.000000  0.000000  0.000000        0.00000            

REMARK 290   SMTRY2   5  0.000000 -1.000000  0.000000        0.00000            

REMARK 290   SMTRY3   5  0.000000  0.000000 -1.000000        0.00000            

REMARK 290   SMTRY1   6 -0.500000 -0.866025  0.000000        0.00000            

REMARK 290   SMTRY2   6 -0.866025  0.500000  0.000000        0.00000            

REMARK 290   SMTRY3   6  0.000000  0.000000 -1.000000        0.00000            

REMARK 290   SMTRY1   7  1.000000  0.000000  0.000000       54.28300            

REMARK 290   SMTRY2   7  0.000000  1.000000  0.000000       31.34030            

REMARK 290   SMTRY3   7  0.000000  0.000000  1.000000       63.43967            

REMARK 290   SMTRY1   8 -0.500000 -0.866025  0.000000       54.28300            

REMARK 290   SMTRY2   8  0.866025 -0.500000  0.000000       31.34030            

REMARK 290   SMTRY3   8  0.000000  0.000000  1.000000       63.43967            

REMARK 290   SMTRY1   9 -0.500000  0.866025  0.000000       54.28300            

REMARK 290   SMTRY2   9 -0.866025 -0.500000  0.000000       31.34030            

REMARK 290   SMTRY3   9  0.000000  0.000000  1.000000       63.43967            

REMARK 290   SMTRY1  10 -0.500000  0.866025  0.000000       54.28300            

REMARK 290   SMTRY2  10  0.866025  0.500000  0.000000       31.34030            

REMARK 290   SMTRY3  10  0.000000  0.000000 -1.000000       63.43967            

REMARK 290   SMTRY1  11  1.000000  0.000000  0.000000       54.28300            

REMARK 290   SMTRY2  11  0.000000 -1.000000  0.000000       31.34030            

REMARK 290   SMTRY3  11  0.000000  0.000000 -1.000000       63.43967            

REMARK 290   SMTRY1  12 -0.500000 -0.866025  0.000000       54.28300            

REMARK 290   SMTRY2  12 -0.866025  0.500000  0.000000       31.34030            

REMARK 290   SMTRY3  12  0.000000  0.000000 -1.000000       63.43967            

REMARK 290   SMTRY1  13  1.000000  0.000000  0.000000        0.00000            

REMARK 290   SMTRY2  13  0.000000  1.000000  0.000000       62.68061            

REMARK 290   SMTRY3  13  0.000000  0.000000  1.000000      126.87933            

REMARK 290   SMTRY1  14 -0.500000 -0.866025  0.000000        0.00000            

REMARK 290   SMTRY2  14  0.866025 -0.500000  0.000000       62.68061            

REMARK 290   SMTRY3  14  0.000000  0.000000  1.000000      126.87933            

REMARK 290   SMTRY1  15 -0.500000  0.866025  0.000000        0.00000            

REMARK 290   SMTRY2  15 -0.866025 -0.500000  0.000000       62.68061            

REMARK 290   SMTRY3  15  0.000000  0.000000  1.000000      126.87933            

REMARK 290   SMTRY1  16 -0.500000  0.866025  0.000000        0.00000            

REMARK 290   SMTRY2  16  0.866025  0.500000  0.000000       62.68061            

REMARK 290   SMTRY3  16  0.000000  0.000000 -1.000000      126.87933            

REMARK 290   SMTRY1  17  1.000000  0.000000  0.000000        0.00000            

REMARK 290   SMTRY2  17  0.000000 -1.000000  0.000000       62.68061            

REMARK 290   SMTRY3  17  0.000000  0.000000 -1.000000      126.87933            

REMARK 290   SMTRY1  18 -0.500000 -0.866025  0.000000        0.00000            

REMARK 290   SMTRY2  18 -0.866025  0.500000  0.000000       62.68061            

REMARK 290   SMTRY3  18  0.000000  0.000000 -1.000000      126.87933            

REMARK 290                                                                      

REMARK 290 REMARK: NULL                                                         

REMARK 300                                                                      

REMARK 300 BIOMOLECULE: 1                                                       

REMARK 300 THIS ENTRY CONTAINS THE CRYSTALLOGRAPHIC ASYMMETRIC UNIT             

REMARK 300 WHICH CONSISTS OF 2 CHAIN(S). SEE REMARK 350 FOR                     

REMARK 300 INFORMATION ON GENERATING THE BIOLOGICAL MOLECULE(S).                

REMARK 350                                                                      

REMARK 350 GENERATING THE BIOMOLECULE                                           

REMARK 350 COORDINATES FOR A COMPLETE MULTIMER REPRESENTING THE KNOWN           

REMARK 350 BIOLOGICALLY SIGNIFICANT OLIGOMERIZATION STATE OF THE                

REMARK 350 MOLECULE CAN BE GENERATED BY APPLYING BIOMT TRANSFORMATIONS          

REMARK 350 GIVEN BELOW.  BOTH NON-CRYSTALLOGRAPHIC AND                          

REMARK 350 CRYSTALLOGRAPHIC OPERATIONS ARE GIVEN.                               

REMARK 350                                                                      

REMARK 350 BIOMOLECULE: 1                                                       

REMARK 350 APPLY THE FOLLOWING TO CHAINS: R, P                                  

REMARK 350   BIOMT1   1  1.000000  0.000000  0.000000        0.00000            

REMARK 350   BIOMT2   1  0.000000  1.000000  0.000000        0.00000            

REMARK 350   BIOMT3   1  0.000000  0.000000  1.000000        0.00000            

REMARK 375                                                                      

REMARK 375 SPECIAL POSITION                                                     

REMARK 375 THE FOLLOWING ATOMS ARE FOUND TO BE WITHIN 0.15 ANGSTROMS            

REMARK 375 OF A SYMMETRY RELATED ATOM AND ARE ASSUMED TO BE ON SPECIAL          

REMARK 375 POSITIONS.                                                           

REMARK 375                                                                      

REMARK 375 ATOM RES CSSEQI                                                      

REMARK 375      HOH    44   LIES ON A SPECIAL POSITION.                         

REMARK 465                                                                      

REMARK 465 MISSING RESIDUES                                                     

REMARK 465 THE FOLLOWING RESIDUES WERE NOT LOCATED IN THE                       

REMARK 465 EXPERIMENT. (M=MODEL NUMBER; RES=RESIDUE NAME; C=CHAIN               

REMARK 465 IDENTIFIER; SSSEQ=SEQUENCE NUMBER; I=INSERTION CODE.)                

REMARK 465                                                                      

REMARK 465   M RES C SSSEQI                                                     

REMARK 465       G R    98                                                      

REMARK 465       A R    99                                                      

REMARK 465       U R   173                                                      

REMARK 465     MET P     1                                                      

REMARK 465     ALA P     2                                                      

REMARK 465     VAL P     3                                                      

REMARK 465     GLY P    99                                                      

REMARK 465     THR P   100                                                      

REMARK 470                                                                      

REMARK 470 MISSING ATOM                                                         

REMARK 470 THE FOLLOWING RESIDUES HAVE MISSING ATOMS(M=MODEL NUMBER;            

REMARK 470 RES=RESIDUE NAME; C=CHAIN IDENTIFIER; SSEQ=SEQUENCE NUMBER;          

REMARK 470 I=INSERTION CODE):                                                   

REMARK 470   M RES CSSEQI  ATOMS                                                

REMARK 470     GLU P   5    CG    CD    OE1   OE2                               

REMARK 470     LYS P  20    CG    CD    CE    NZ                                

REMARK 470     LYS P  98    CG    CD    CE    NZ                                

REMARK 500                                                                      

REMARK 500 GEOMETRY AND STEREOCHEMISTRY                                         

REMARK 500 SUBTOPIC: CLOSE CONTACTS IN SAME ASYMMETRIC UNIT                     

REMARK 500                                                                      

REMARK 500 THE FOLLOWING ATOMS ARE IN CLOSE CONTACT.                            

REMARK 500                                                                      

REMARK 500  ATM1  RES C  SSEQI   ATM2  RES C  SSEQI                             

REMARK 500   N3   U   R   120     O6   G   R   125              2.00            

REMARK 500   O4   U   R   120     O6   G   R   125              2.13            

REMARK 500                                                                      

REMARK 500 GEOMETRY AND STEREOCHEMISTRY                                         

REMARK 500 SUBTOPIC: COVALENT BOND LENGTHS                                      

REMARK 500                                                                      

REMARK 500 THE STEREOCHEMICAL PARAMETERS OF THE FOLLOWING RESIDUES              

REMARK 500 HAVE VALUES WHICH DEVIATE FROM EXPECTED VALUES BY MORE               

REMARK 500 THAN 6*RMSD (M=MODEL NUMBER; RES=RESIDUE NAME; C=CHAIN               

REMARK 500 IDENTIFIER; SSEQ=SEQUENCE NUMBER; I=INSERTION CODE).                 

REMARK 500                                                                      

REMARK 500 STANDARD TABLE:                                                      

REMARK 500 FORMAT: (10X,I3,1X,2(A3,1X,A1,I4,A1,1X,A4,3X),F6.3)                  

REMARK 500                                                                      

REMARK 500 EXPECTED VALUES: ENGH AND HUBER, 1991                                

REMARK 500                                                                      

REMARK 500  M RES CSSEQI ATM1   RES CSSEQI ATM2   DEVIATION                     

REMARK 500    PRO P   4   CB    PRO P   4   CG     0.046                        

REMARK 500    MET P  51   SD    MET P  51   CE    -0.061                        

REMARK 500    MET P  82   CB    MET P  82   CG    -0.055                        

REMARK 500    MET P  97   SD    MET P  97   CE     0.044                        

REMARK 500                                                                      

REMARK 500 GEOMETRY AND STEREOCHEMISTRY                                         

REMARK 500 SUBTOPIC: COVALENT BOND ANGLES                                       

REMARK 500                                                                      

REMARK 500 THE STEREOCHEMICAL PARAMETERS OF THE FOLLOWING RESIDUES              

REMARK 500 HAVE VALUES WHICH DEVIATE FROM EXPECTED VALUES BY MORE               

REMARK 500 THAN 6*RMSD (M=MODEL NUMBER; RES=RESIDUE NAME; C=CHAIN               

REMARK 500 IDENTIFIER; SSEQ=SEQUENCE NUMBER; I=INSERTION CODE).                 

REMARK 500                                                                      

REMARK 500 STANDARD TABLE:                                                      

REMARK 500 FORMAT: (10X,I3,1X,A3,1X,A1,I4,A1,3(1X,A4,2X),12X,F5.1)              

REMARK 500                                                                      

REMARK 500 EXPECTED VALUES: ENGH AND HUBER, 1991                                

REMARK 500                                                                      

REMARK 500  M RES CSSEQI ATM1   ATM2   ATM3                                     

REMARK 500    ILE P  43   N   -  CA  -  C   ANGL. DEV. = -7.0 DEGREES           

REMARK 500    MET P  51   N   -  CA  -  C   ANGL. DEV. =  8.3 DEGREES           

REMARK 500    SER P  71   N   -  CA  -  C   ANGL. DEV. =  7.1 DEGREES           

REMARK 500    ASP P  79   N   -  CA  -  C   ANGL. DEV. =  8.0 DEGREES           

REMARK 500    MET P  82   CB  -  CG  -  SD  ANGL. DEV. = -8.2 DEGREES           

REMARK 500    TYR P  86   N   -  CA  -  C   ANGL. DEV. = -8.0 DEGREES           

REMARK 500    SER P  91   N   -  CA  -  C   ANGL. DEV. = -7.8 DEGREES           

REMARK 900                                                                      

REMARK 900 RELATED ENTRIES                                                      

REMARK 900 RELATED ID: 1CX0   RELATED DB: PDB                                   

REMARK 900 CLEAVED HDV RIBOZYME                                                 

REMARK 900 RELATED ID: 1DRZ   RELATED DB: PDB                                   

REMARK 900 CLEAVED HDV RIBOZYME                                                 

REMARK 900 RELATED ID: 1SJ3   RELATED DB: PDB                                   

DBREF  1SJ4 P    1   100  SWS    P09012   RU1A_HUMAN       1    100             

SEQADV 1SJ4 HIS P   31  SWS  P09012    TYR    31 ENGINEERED                     

SEQADV 1SJ4 ARG P   36  SWS  P09012    GLN    36 ENGINEERED                     

SEQRES   1 P  100  MET ALA VAL PRO GLU THR ARG PRO ASN HIS THR ILE TYR          

SEQRES   2 P  100  ILE ASN ASN LEU ASN GLU LYS ILE LYS LYS ASP GLU LEU          

SEQRES   3 P  100  LYS LYS SER LEU HIS ALA ILE PHE SER ARG PHE GLY GLN          

SEQRES   4 P  100  ILE LEU ASP ILE LEU VAL SER ARG SER LEU LYS MET ARG          

SEQRES   5 P  100  GLY GLN ALA PHE VAL ILE PHE LYS GLU VAL SER SER ALA          

SEQRES   6 P  100  THR ASN ALA LEU ARG SER MET GLN GLY PHE PRO PHE TYR          

SEQRES   7 P  100  ASP LYS PRO MET ARG ILE GLN TYR ALA LYS THR ASP SER          

SEQRES   8 P  100  ASP ILE ILE ALA LYS MET LYS GLY THR                          

SEQRES   1 R   76    G   A   U   G   G   C   C   G   G   C   A   U   G          

SEQRES   2 R   76    G   U   C   C   C   A   G   C   C   U   C   C   U          

SEQRES   3 R   76    C   G   C   U   G   G   C   G   C   C   G   G   C          

SEQRES   4 R   76    U   G   G   G   C   A   A   C   A   C   C   A   U          

SEQRES   5 R   76    U   G   C   A   C   U   C   C   G   G   U   G   G          

SEQRES   6 R   76    U   G   A   A   U   G   G   G   A   C   U                  

FORMUL   3  HOH   *38(H2 O1)                                                    

HELIX    1   1 LYS P   22  SER P   35  1                                  14    

HELIX    2   2 ARG P   36  GLY P   38  5                                   3    

HELIX    3   3 GLU P   61  GLN P   73  1                                  13    

HELIX    4   4 SER P   91  LYS P   96  1                                   6    

SHEET    1   A 4 ILE P  40  LEU P  44  0                                        

SHEET    2   A 4 ALA P  55  PHE P  59 -1  O  ILE P  58   N  LEU P  41           

SHEET    3   A 4 THR P  11  ASN P  15 -1  N  ILE P  14   O  ALA P  55           

SHEET    4   A 4 ARG P  83  TYR P  86 -1  O  GLN P  85   N  TYR P  13           

SHEET    1   B 2 PRO P  76  PHE P  77  0                                        

SHEET    2   B 2 LYS P  80  PRO P  81 -1  O  LYS P  80   N  PHE P  77           

CRYST1  108.566  108.566  190.319  90.00  90.00 120.00 H 3 2        18          

ORIGX1      1.000000  0.000000  0.000000        0.00000                         

ORIGX2      0.000000  1.000000  0.000000        0.00000                         

ORIGX3      0.000000  0.000000  1.000000        0.00000                         

SCALE1      0.009211  0.005318  0.000000        0.00000                         

SCALE2      0.000000  0.010636  0.000000        0.00000                         

SCALE3      0.000000  0.000000  0.005254        0.00000                         

ATOM      1  N   PRO P   4      40.542  29.845  76.547  1.00 93.44           N  

ATOM      2  CA  PRO P   4      41.259  29.161  77.653  1.00 92.86           C  

ATOM      3  C   PRO P   4      41.119  29.933  78.969  1.00 91.96           C  

ATOM      4  O   PRO P   4      41.718  30.999  79.136  1.00 92.58           O  

ATOM      5  CB  PRO P   4      42.723  29.068  77.238  1.00 93.64           C  

ATOM      6  CG  PRO P   4      42.611  29.115  75.705  1.00 93.27           C  

ATOM      7  CD  PRO P   4      41.475  30.119  75.439  1.00 93.63           C  

ATOM      8  N   GLU P   5      40.329  29.391  79.895  1.00 89.95           N  

ATOM      9  CA  GLU P   5      40.106  30.025  81.194  1.00 86.92           C  

ATOM     10  C   GLU P   5      41.412  30.317  81.931  1.00 84.72           C  

ATOM     11  O   GLU P   5      42.494  29.906  81.502  1.00 84.44           O  

ATOM     12  CB  GLU P   5      39.208  29.152  82.058  1.00 87.14           C  

ATOM     13  N   THR P   6      41.297  31.027  83.049  1.00 81.98           N  

ATOM     14  CA  THR P   6      42.454  31.403  83.855  1.00 78.05           C  

ATOM     15  C   THR P   6      42.446  30.669  85.185  1.00 75.08           C  

ATOM     16  O   THR P   6      41.381  30.311  85.696  1.00 74.79           O  

ATOM     17  CB  THR P   6      42.462  32.924  84.159  1.00 78.66           C  

ATOM     18  OG1 THR P   6      42.272  33.668  82.946  1.00 77.13           O  

ATOM     19  CG2 THR P   6      43.791  33.327  84.795  1.00 78.86           C  

ATOM     20  N   ARG P   7      43.640  30.455  85.735  1.00 71.52           N  

ATOM     21  CA  ARG P   7      43.809  29.782  87.023  1.00 68.40           C  

ATOM     22  C   ARG P   7      43.564  30.785  88.156  1.00 64.41           C  

ATOM     23  O   ARG P   7      43.725  31.990  87.976  1.00 64.24           O  

ATOM     24  CB  ARG P   7      45.238  29.229  87.159  1.00 69.18           C  

ATOM     25  CG  ARG P   7      45.647  28.184  86.117  1.00 71.26           C  

ATOM     26  CD  ARG P   7      44.912  26.866  86.314  1.00 70.42           C  

ATOM     27  NE  ARG P   7      44.023  26.586  85.196  1.00 70.23           N  

ATOM     28  CZ  ARG P   7      42.828  26.024  85.321  1.00 70.06           C  

ATOM     29  NH1 ARG P   7      42.377  25.680  86.518  1.00 69.55           N  

ATOM     30  NH2 ARG P   7      42.081  25.808  84.246  1.00 71.66           N  

ATOM     31  N   PRO P   8      43.164  30.296  89.334  1.00 60.61           N  

ATOM     32  CA  PRO P   8      42.904  31.154  90.493  1.00 57.64           C  

ATOM     33  C   PRO P   8      44.031  32.143  90.738  1.00 54.65           C  

ATOM     34  O   PRO P   8      45.206  31.817  90.567  1.00 54.21           O  

ATOM     35  CB  PRO P   8      42.765  30.154  91.627  1.00 58.51           C  

ATOM     36  CG  PRO P   8      42.049  29.027  90.950  1.00 60.98           C  

ATOM     37  CD  PRO P   8      42.778  28.903  89.614  1.00 60.82           C  

ATOM     38  N   ASN P   9      43.673  33.356  91.146  1.00 52.69           N  

ATOM     39  CA  ASN P   9      44.671  34.377  91.404  1.00 49.12           C  

ATOM     40  C   ASN P   9      44.269  35.266  92.570  1.00 47.08           C  

ATOM     41  O   ASN P   9      43.104  35.303  92.957  1.00 44.42           O  

ATOM     42  CB  ASN P   9      44.877  35.211  90.140  1.00 51.20           C  

ATOM     43  CG  ASN P   9      46.126  36.076  90.201  1.00 52.01           C  

ATOM     44  OD1 ASN P   9      46.211  37.024  90.979  1.00 54.56           O  

ATOM     45  ND2 ASN P   9      47.101  35.751  89.371  1.00 52.64           N  

ATOM     46  N   HIS P  10      45.261  35.957  93.137  1.00 46.13           N  

ATOM     47  CA  HIS P  10      45.073  36.890  94.256  1.00 43.48           C  

ATOM     48  C   HIS P  10      44.294  38.125  93.765  1.00 41.44           C  

ATOM     49  O   HIS P  10      43.569  38.778  94.523  1.00 38.01           O  

ATOM     50  CB  HIS P  10      46.432  37.386  94.762  1.00 44.20           C  

ATOM     51  CG  HIS P  10      47.029  36.567  95.861  1.00 46.42           C  

ATOM     52  ND1 HIS P  10      47.837  35.475  95.627  1.00 46.61           N  

ATOM     53  CD2 HIS P  10      46.970  36.713  97.206  1.00 46.75           C  

ATOM     54  CE1 HIS P  10      48.253  34.983  96.783  1.00 47.47           C  

ATOM     55  NE2 HIS P  10      47.740  35.716  97.756  1.00 47.43           N  

ATOM     56  N   THR P  11      44.500  38.425  92.487  1.00 38.46           N  

ATOM     57  CA  THR P  11      43.925  39.571  91.805  1.00 38.89           C  

ATOM     58  C   THR P  11      42.810  39.190  90.842  1.00 39.82           C  

ATOM     59  O   THR P  11      42.979  38.292  90.002  1.00 38.83           O  

ATOM     60  CB  THR P  11      45.018  40.319  90.956  1.00 38.41           C  

ATOM     61  OG1 THR P  11      45.932  41.016  91.814  1.00 35.95           O  

ATOM     62  CG2 THR P  11      44.366  41.289  89.982  1.00 37.06           C  

ATOM     63  N   ILE P  12      41.672  39.872  90.951  1.00 38.49           N  

ATOM     64  CA  ILE P  12      40.588  39.597  90.027  1.00 38.14           C  

ATOM     65  C   ILE P  12      40.655  40.676  88.985  1.00 37.77           C  

ATOM     66  O   ILE P  12      41.071  41.793  89.269  1.00 41.41           O  

ATOM     67  CB  ILE P  12      39.223  39.616  90.697  1.00 37.75           C  

ATOM     68  CG1 ILE P  12      39.046  40.906  91.480  1.00 38.20           C  

ATOM     69  CG2 ILE P  12      39.084  38.395  91.597  1.00 36.83           C  

ATOM     70  CD1 ILE P  12      37.660  41.043  92.115  1.00 40.45           C  

ATOM     71  N   TYR P  13      40.292  40.322  87.766  1.00 37.16           N  

ATOM     72  CA  TYR P  13      40.303  41.257  86.655  1.00 36.31           C  

ATOM     73  C   TYR P  13      38.857  41.483  86.325  1.00 37.18           C  

ATOM     74  O   TYR P  13      38.133  40.538  86.017  1.00 38.16           O  

ATOM     75  CB  TYR P  13      41.039  40.650  85.461  1.00 33.32           C  

ATOM     76  CG  TYR P  13      40.823  41.364  84.145  1.00 32.59           C  

ATOM     77  CD1 TYR P  13      39.774  41.006  83.294  1.00 31.44           C  

ATOM     78  CD2 TYR P  13      41.684  42.371  83.732  1.00 32.03           C  

ATOM     79  CE1 TYR P  13      39.597  41.631  82.067  1.00 30.13           C  

ATOM     80  CE2 TYR P  13      41.514  43.008  82.505  1.00 31.16           C  

ATOM     81  CZ  TYR P  13      40.472  42.634  81.681  1.00 31.23           C  

ATOM     82  OH  TYR P  13      40.299  43.282  80.479  1.00 31.36           O  

ATOM     83  N   ILE P  14      38.431  42.734  86.427  1.00 37.87           N  

ATOM     84  CA  ILE P  14      37.051  43.117  86.150  1.00 36.45           C  

ATOM     85  C   ILE P  14      37.005  43.942  84.870  1.00 37.49           C  

ATOM     86  O   ILE P  14      37.875  44.776  84.634  1.00 39.66           O  

ATOM     87  CB  ILE P  14      36.505  44.021  87.250  1.00 35.61           C  

ATOM     88  CG1 ILE P  14      36.644  43.355  88.616  1.00 35.86           C  

ATOM     89  CG2 ILE P  14      35.071  44.390  86.940  1.00 36.58           C  

ATOM     90  CD1 ILE P  14      36.330  44.308  89.768  1.00 35.02           C  

ATOM     91  N   ASN P  15      36.008  43.721  84.029  1.00 36.71           N  

ATOM     92  CA  ASN P  15      35.919  44.548  82.842  1.00 36.13           C  

ATOM     93  C   ASN P  15      34.456  44.794  82.551  1.00 35.57           C  

ATOM     94  O   ASN P  15      33.605  44.396  83.352  1.00 33.85           O  

ATOM     95  CB  ASN P  15      36.701  43.942  81.673  1.00 39.05           C  

ATOM     96  CG  ASN P  15      36.020  42.765  81.041  1.00 43.38           C  

ATOM     97  OD1 ASN P  15      35.334  41.973  81.701  1.00 44.75           O  

ATOM     98  ND2 ASN P  15      36.229  42.622  79.737  1.00 44.74           N  

ATOM     99  N   ASN P  16      34.160  45.456  81.434  1.00 33.71           N  

ATOM    100  CA  ASN P  16      32.785  45.845  81.101  1.00 31.78           C  

ATOM    101  C   ASN P  16      32.316  46.894  82.111  1.00 31.10           C  

ATOM    102  O   ASN P  16      31.135  46.945  82.428  1.00 30.77           O  

ATOM    103  CB  ASN P  16      31.789  44.688  81.176  1.00 32.13           C  

ATOM    104  CG  ASN P  16      30.435  45.053  80.546  1.00 34.77           C  

ATOM    105  OD1 ASN P  16      29.369  44.765  81.092  1.00 36.62           O  

ATOM    106  ND2 ASN P  16      30.486  45.684  79.388  1.00 31.37           N  

ATOM    107  N   LEU P  17      33.239  47.703  82.628  1.00 29.82           N  

ATOM    108  CA  LEU P  17      32.900  48.743  83.602  1.00 32.58           C  

ATOM    109  C   LEU P  17      32.471  50.031  82.908  1.00 33.79           C  

ATOM    110  O   LEU P  17      32.874  50.292  81.779  1.00 35.67           O  

ATOM    111  CB  LEU P  17      34.097  49.056  84.508  1.00 30.24           C  

ATOM    112  CG  LEU P  17      34.566  47.952  85.454  1.00 29.51           C  

ATOM    113  CD1 LEU P  17      35.864  48.376  86.165  1.00 27.31           C  

ATOM    114  CD2 LEU P  17      33.471  47.654  86.436  1.00 25.73           C  

ATOM    115  N   ASN P  18      31.660  50.845  83.576  1.00 32.93           N  

ATOM    116  CA  ASN P  18      31.240  52.092  82.957  1.00 32.61           C  

ATOM    117  C   ASN P  18      32.502  52.954  82.752  1.00 32.58           C  

ATOM    118  O   ASN P  18      33.193  53.289  83.709  1.00 30.90           O  

ATOM    119  CB  ASN P  18      30.234  52.793  83.858  1.00 33.59           C  

ATOM    120  CG  ASN P  18      29.576  53.955  83.180  1.00 35.23           C  

ATOM    121  OD1 ASN P  18      30.238  54.742  82.508  1.00 35.63           O  

ATOM    122  ND2 ASN P  18      28.266  54.078  83.349  1.00 35.34           N  

ATOM    123  N   GLU P  19      32.808  53.291  81.502  1.00 33.10           N  

ATOM    124  CA  GLU P  19      34.002  54.073  81.185  1.00 34.42           C  

ATOM    125  C   GLU P  19      33.856  55.572  81.452  1.00 35.42           C  

ATOM    126  O   GLU P  19      34.836  56.305  81.410  1.00 36.79           O  

ATOM    127  CB  GLU P  19      34.405  53.852  79.717  1.00 33.98           C  

ATOM    128  CG  GLU P  19      35.015  52.478  79.381  1.00 37.69           C  

ATOM    129  CD  GLU P  19      34.965  52.149  77.878  1.00 43.83           C  

ATOM    130  OE1 GLU P  19      35.181  53.073  77.049  1.00 44.55           O  

ATOM    131  OE2 GLU P  19      34.721  50.962  77.524  1.00 44.12           O  

ATOM    132  N   LYS P  20      32.645  56.033  81.739  1.00 35.43           N  

ATOM    133  CA  LYS P  20      32.438  57.453  81.994  1.00 35.67           C  

ATOM    134  C   LYS P  20      32.719  57.826  83.454  1.00 36.91           C  

ATOM    135  O   LYS P  20      32.525  58.972  83.842  1.00 39.61           O  

ATOM    136  CB  LYS P  20      30.992  57.875  81.588  1.00 29.64           C  

ATOM    137  N   ILE P  21      33.190  56.873  84.255  1.00 34.67           N  

ATOM    138  CA  ILE P  21      33.485  57.138  85.653  1.00 33.49           C  

ATOM    139  C   ILE P  21      34.955  57.502  85.946  1.00 35.02           C  

ATOM    140  O   ILE P  21      35.876  56.749  85.622  1.00 34.44           O  

ATOM    141  CB  ILE P  21      33.096  55.936  86.515  1.00 32.93           C  

ATOM    142  CG1 ILE P  21      31.633  55.584  86.274  1.00 37.15           C  

ATOM    143  CG2 ILE P  21      33.268  56.273  87.984  1.00 34.85           C  

ATOM    144  CD1 ILE P  21      30.684  56.775  86.443  1.00 38.70           C  

ATOM    145  N   LYS P  22      35.184  58.646  86.577  1.00 34.40           N  

ATOM    146  CA  LYS P  22      36.561  59.021  86.872  1.00 37.84           C  

ATOM    147  C   LYS P  22      37.302  58.005  87.758  1.00 39.58           C  

ATOM    148  O   LYS P  22      36.726  57.355  88.642  1.00 40.61           O  

ATOM    149  CB  LYS P  22      36.626  60.416  87.498  1.00 36.16           C  

ATOM    150  CG  LYS P  22      36.094  61.491  86.601  1.00 40.29           C  

ATOM    151  CD  LYS P  22      36.260  62.880  87.203  1.00 43.87           C  

ATOM    152  CE  LYS P  22      35.471  63.913  86.398  1.00 44.56           C  

ATOM    153  NZ  LYS P  22      34.033  63.480  86.300  1.00 43.21           N  

ATOM    154  N   LYS P  23      38.597  57.892  87.509  1.00 39.41           N  

ATOM    155  CA  LYS P  23      39.458  56.962  88.213  1.00 40.48           C  

ATOM    156  C   LYS P  23      39.335  56.926  89.724  1.00 41.36           C  

ATOM    157  O   LYS P  23      39.280  55.863  90.335  1.00 43.33           O  

ATOM    158  CB  LYS P  23      40.914  57.251  87.851  1.00 40.67           C  

ATOM    159  CG  LYS P  23      41.906  56.290  88.463  1.00 41.17           C  

ATOM    160  CD  LYS P  23      43.313  56.600  88.020  1.00 42.33           C  

ATOM    161  CE  LYS P  23      44.300  55.670  88.694  1.00 44.57           C  

ATOM    162  NZ  LYS P  23      45.691  56.064  88.374  1.00 48.75           N  

ATOM    163  N   ASP P  24      39.321  58.094  90.332  1.00 41.07           N  

ATOM    164  CA  ASP P  24      39.259  58.168  91.769  1.00 38.52           C  

ATOM    165  C   ASP P  24      37.953  57.601  92.271  1.00 35.47           C  

ATOM    166  O   ASP P  24      37.913  56.862  93.241  1.00 36.88           O  

ATOM    167  CB  ASP P  24      39.431  59.623  92.211  1.00 42.23           C  

ATOM    168  CG  ASP P  24      39.642  59.758  93.701  1.00 48.66           C  

ATOM    169  OD1 ASP P  24      40.737  59.364  94.176  1.00 54.57           O  

ATOM    170  OD2 ASP P  24      38.718  60.253  94.401  1.00 50.73           O  

ATOM    171  N   GLU P  25      36.869  57.930  91.601  1.00 34.08           N  

ATOM    172  CA  GLU P  25      35.578  57.450  92.060  1.00 34.01           C  

ATOM    173  C   GLU P  25      35.400  55.939  91.861  1.00 30.50           C  

ATOM    174  O   GLU P  25      34.891  55.260  92.745  1.00 29.62           O  

ATOM    175  CB  GLU P  25      34.459  58.241  91.363  1.00 34.90           C  

ATOM    176  CG  GLU P  25      33.070  57.894  91.823  1.00 38.02           C  

ATOM    177  CD  GLU P  25      32.013  58.609  91.009  1.00 41.24           C  

ATOM    178  OE1 GLU P  25      32.264  59.775  90.633  1.00 44.65           O  

ATOM    179  OE2 GLU P  25      30.937  58.022  90.756  1.00 39.65           O  

ATOM    180  N   LEU P  26      35.822  55.417  90.712  1.00 28.12           N  

ATOM    181  CA  LEU P  26      35.705  53.989  90.440  1.00 28.52           C  

ATOM    182  C   LEU P  26      36.429  53.181  91.540  1.00 30.41           C  

ATOM    183  O   LEU P  26      35.840  52.276  92.139  1.00 31.35           O  

ATOM    184  CB  LEU P  26      36.269  53.694  89.057  1.00 29.34           C  

ATOM    185  CG  LEU P  26      36.170  52.275  88.501  1.00 33.75           C  

ATOM    186  CD1 LEU P  26      34.710  51.842  88.350  1.00 35.52           C  

ATOM    187  CD2 LEU P  26      36.868  52.241  87.137  1.00 33.28           C  

ATOM    188  N   LYS P  27      37.679  53.528  91.845  1.00 28.44           N  

ATOM    189  CA  LYS P  27      38.402  52.826  92.894  1.00 31.18           C  

ATOM    190  C   LYS P  27      37.604  52.906  94.204  1.00 32.84           C  

ATOM    191  O   LYS P  27      37.521  51.928  94.948  1.00 33.16           O  

ATOM    192  CB  LYS P  27      39.807  53.438  93.089  1.00 29.92           C  

ATOM    193  CG  LYS P  27      40.683  53.351  91.848  1.00 33.01           C  

ATOM    194  CD  LYS P  27      41.974  54.124  91.968  1.00 35.49           C  

ATOM    195  CE  LYS P  27      42.817  53.635  93.124  1.00 41.44           C  

ATOM    196  NZ  LYS P  27      44.110  54.380  93.213  1.00 43.17           N  

ATOM    197  N   LYS P  28      37.022  54.072  94.486  1.00 32.26           N  

ATOM    198  CA  LYS P  28      36.260  54.235  95.713  1.00 32.46           C  

ATOM    199  C   LYS P  28      35.066  53.299  95.734  1.00 31.28           C  

ATOM    200  O   LYS P  28      34.918  52.499  96.660  1.00 28.86           O  

ATOM    201  CB  LYS P  28      35.742  55.671  95.885  1.00 34.61           C  

ATOM    202  CG  LYS P  28      36.800  56.782  95.995  1.00 36.42           C  

ATOM    203  CD  LYS P  28      37.539  56.780  97.293  1.00 35.04           C  

ATOM    204  CE  LYS P  28      38.524  57.948  97.330  1.00 38.87           C  

ATOM    205  NZ  LYS P  28      37.834  59.264  97.365  1.00 37.43           N  

ATOM    206  N   SER P  29      34.201  53.412  94.730  1.00 31.10           N  

ATOM    207  CA  SER P  29      33.014  52.570  94.677  1.00 30.38           C  

ATOM    208  C   SER P  29      33.362  51.089  94.623  1.00 31.27           C  

ATOM    209  O   SER P  29      32.676  50.279  95.229  1.00 32.39           O  

ATOM    210  CB  SER P  29      32.174  52.930  93.465  1.00 29.19           C  

ATOM    211  OG  SER P  29      31.719  54.267  93.556  1.00 30.89           O  

ATOM    212  N   LEU P  30      34.434  50.726  93.918  1.00 31.94           N  

ATOM    213  CA  LEU P  30      34.788  49.313  93.818  1.00 34.02           C  

ATOM    214  C   LEU P  30      35.182  48.761  95.155  1.00 34.77           C  

ATOM    215  O   LEU P  30      34.933  47.608  95.464  1.00 37.09           O  

ATOM    216  CB  LEU P  30      35.926  49.083  92.832  1.00 31.85           C  

ATOM    217  CG  LEU P  30      35.543  49.115  91.359  1.00 30.96           C  

ATOM    218  CD1 LEU P  30      36.818  49.093  90.506  1.00 30.01           C  

ATOM    219  CD2 LEU P  30      34.619  47.958  91.047  1.00 27.30           C  

ATOM    220  N   HIS P  31      35.812  49.597  95.947  1.00 36.21           N  

ATOM    221  CA  HIS P  31      36.245  49.196  97.258  1.00 37.80           C  

ATOM    222  C   HIS P  31      35.011  49.085  98.152  1.00 37.16           C  

ATOM    223  O   HIS P  31      34.936  48.229  99.045  1.00 36.65           O  

ATOM    224  CB  HIS P  31      37.197  50.248  97.799  1.00 39.46           C  

ATOM    225  CG  HIS P  31      37.957  49.798  98.994  1.00 45.13           C  

ATOM    226  ND1 HIS P  31      39.157  49.127  98.896  1.00 47.79           N  

ATOM    227  CD2 HIS P  31      37.656  49.855 100.313  1.00 47.57           C  

ATOM    228  CE1 HIS P  31      39.560  48.786 100.110  1.00 51.09           C  

ATOM    229  NE2 HIS P  31      38.668  49.215 100.987  1.00 49.41           N  

ATOM    230  N   ALA P  32      34.043  49.960  97.899  1.00 34.24           N  

ATOM    231  CA  ALA P  32      32.809  49.988  98.671  1.00 33.40           C  

ATOM    232  C   ALA P  32      32.120  48.621  98.656  1.00 33.67           C  

ATOM    233  O   ALA P  32      31.604  48.165  99.686  1.00 35.42           O  

ATOM    234  CB  ALA P  32      31.848  51.065  98.109  1.00 28.07           C  

ATOM    235  N   ILE P  33      32.133  47.973  97.495  1.00 30.47           N  

ATOM    236  CA  ILE P  33      31.475  46.698  97.332  1.00 29.91           C  

ATOM    237  C   ILE P  33      32.355  45.470  97.397  1.00 32.30           C  

ATOM    238  O   ILE P  33      31.847  44.362  97.595  1.00 33.89           O  

ATOM    239  CB  ILE P  33      30.697  46.652  95.998  1.00 31.31           C  

ATOM    240  CG1 ILE P  33      31.653  46.818  94.815  1.00 31.91           C  

ATOM    241  CG2 ILE P  33      29.674  47.792  95.946  1.00 31.56           C  

ATOM    242  CD1 ILE P  33      30.934  46.817  93.465  1.00 31.68           C  

ATOM    243  N   PHE P  34      33.666  45.638  97.244  1.00 32.74           N  

ATOM    244  CA  PHE P  34      34.551  44.483  97.265  1.00 33.08           C  

ATOM    245  C   PHE P  34      35.335  44.283  98.550  1.00 35.39           C  

ATOM    246  O   PHE P  34      35.962  43.249  98.721  1.00 37.95           O  

ATOM    247  CB  PHE P  34      35.513  44.527  96.070  1.00 30.30           C  

ATOM    248  CG  PHE P  34      34.928  43.979  94.799  1.00 28.10           C  

ATOM    249  CD1 PHE P  34      34.627  42.618  94.685  1.00 28.29           C  

ATOM    250  CD2 PHE P  34      34.660  44.815  93.722  1.00 27.15           C  

ATOM    251  CE1 PHE P  34      34.062  42.093  93.506  1.00 27.41           C  

ATOM    252  CE2 PHE P  34      34.097  44.317  92.543  1.00 25.36           C  

ATOM    253  CZ  PHE P  34      33.797  42.953  92.433  1.00 27.26           C  

ATOM    254  N   SER P  35      35.284  45.239  99.470  1.00 36.56           N  

ATOM    255  CA  SER P  35      36.044  45.114 100.718  1.00 39.15           C  

ATOM    256  C   SER P  35      35.527  44.036 101.668  1.00 41.91           C  

ATOM    257  O   SER P  35      36.268  43.579 102.543  1.00 43.47           O  

ATOM    258  CB  SER P  35      36.059  46.450 101.468  1.00 38.18           C  

ATOM    259  OG  SER P  35      34.811  46.671 102.120  1.00 39.37           O  

ATOM    260  N   ARG P  36      34.263  43.650 101.508  1.00 42.08           N  

ATOM    261  CA  ARG P  36      33.638  42.650 102.369  1.00 44.26           C  

ATOM    262  C   ARG P  36      34.093  41.224 102.079  1.00 45.96           C  

ATOM    263  O   ARG P  36      33.728  40.297 102.805  1.00 47.54           O  

ATOM    264  CB  ARG P  36      32.119  42.703 102.226  1.00 42.60           C  

ATOM    265  CG  ARG P  36      31.643  42.398 100.814  1.00 45.16           C  

ATOM    266  CD  ARG P  36      30.737  41.172 100.759  1.00 47.41           C  

ATOM    267  NE  ARG P  36      29.651  41.373  99.802  1.00 49.38           N  

ATOM    268  CZ  ARG P  36      28.879  40.403  99.327  1.00 48.42           C  

ATOM    269  NH1 ARG P  36      29.071  39.155  99.725  1.00 48.32           N  

ATOM    270  NH2 ARG P  36      27.934  40.680  98.436  1.00 47.18           N  

ATOM    271  N   PHE P  37      34.880  41.047 101.023  1.00 45.29           N  

ATOM    272  CA  PHE P  37      35.354  39.724 100.646  1.00 45.62           C  

ATOM    273  C   PHE P  37      36.733  39.415 101.215  1.00 45.71           C  

ATOM    274  O   PHE P  37      37.230  38.291 101.111  1.00 45.03           O  

ATOM    275  CB  PHE P  37      35.369  39.598  99.119  1.00 45.70           C  

ATOM    276  CG  PHE P  37      33.998  39.496  98.515  1.00 46.75           C  

ATOM    277  CD1 PHE P  37      33.215  38.362  98.729  1.00 46.47           C  

ATOM    278  CD2 PHE P  37      33.472  40.542  97.756  1.00 47.66           C  

ATOM    279  CE1 PHE P  37      31.929  38.271  98.202  1.00 45.61           C  

ATOM    280  CE2 PHE P  37      32.180  40.459  97.225  1.00 47.26           C  

ATOM    281  CZ  PHE P  37      31.411  39.326  97.446  1.00 46.64           C  

ATOM    282  N   GLY P  38      37.335  40.417 101.836  1.00 45.14           N  

ATOM    283  CA  GLY P  38      38.653  40.248 102.408  1.00 45.37           C  

ATOM    284  C   GLY P  38      39.479  41.501 102.206  1.00 45.04           C  

ATOM    285  O   GLY P  38      39.043  42.430 101.526  1.00 46.50           O  

ATOM    286  N   GLN P  39      40.673  41.525 102.787  1.00 44.42           N  

ATOM    287  CA  GLN P  39      41.560  42.665 102.670  1.00 43.76           C  

ATOM    288  C   GLN P  39      41.923  42.952 101.225  1.00 43.16           C  

ATOM    289  O   GLN P  39      42.186  42.032 100.445  1.00 45.40           O  

ATOM    290  CB  GLN P  39      42.849  42.416 103.446  1.00 45.87           C  

ATOM    291  CG  GLN P  39      43.575  43.704 103.797  1.00 53.56           C  

ATOM    292  CD  GLN P  39      44.954  43.475 104.390  1.00 57.57           C  

ATOM    293  OE1 GLN P  39      45.141  42.623 105.265  1.00 61.22           O  

ATOM    294  NE2 GLN P  39      45.927  44.246 103.923  1.00 59.85           N  

ATOM    295  N   ILE P  40      41.943  44.228 100.864  1.00 40.32           N  

ATOM    296  CA  ILE P  40      42.328  44.606  99.510  1.00 39.67           C  

ATOM    297  C   ILE P  40      43.674  45.323  99.577  1.00 41.31           C  

ATOM    298  O   ILE P  40      43.847  46.281 100.338  1.00 42.33           O  

ATOM    299  CB  ILE P  40      41.255  45.505  98.856  1.00 36.31           C  

ATOM    300  CG1 ILE P  40      39.982  44.670  98.634  1.00 34.28           C  

ATOM    301  CG2 ILE P  40      41.793  46.108  97.566  1.00 31.27           C  

ATOM    302  CD1 ILE P  40      38.757  45.458  98.279  1.00 32.96           C  

ATOM    303  N   LEU P  41      44.647  44.845  98.817  1.00 40.72           N  

ATOM    304  CA  LEU P  41      45.948  45.490  98.862  1.00 42.43           C  

ATOM    305  C   LEU P  41      45.908  46.728  97.992  1.00 42.91           C  

ATOM    306  O   LEU P  41      46.511  47.757  98.317  1.00 40.36           O  

ATOM    307  CB  LEU P  41      47.048  44.539  98.383  1.00 42.66           C  

ATOM    308  CG  LEU P  41      47.234  43.312  99.279  1.00 45.10           C  

ATOM    309  CD1 LEU P  41      48.318  42.406  98.728  1.00 44.86           C  

ATOM    310  CD2 LEU P  41      47.582  43.776 100.682  1.00 45.93           C  

ATOM    311  N   ASP P  42      45.174  46.634  96.889  1.00 42.98           N  

ATOM    312  CA  ASP P  42      45.083  47.766  95.996  1.00 42.65           C  

ATOM    313  C   ASP P  42      44.112  47.506  94.854  1.00 41.18           C  

ATOM    314  O   ASP P  42      43.759  46.363  94.558  1.00 39.13           O  

ATOM    315  CB  ASP P  42      46.476  48.075  95.444  1.00 45.46           C  

ATOM    316  CG  ASP P  42      46.587  49.479  94.885  1.00 52.45           C  

ATOM    317  OD1 ASP P  42      45.616  50.268  95.020  1.00 55.74           O  

ATOM    318  OD2 ASP P  42      47.653  49.808  94.318  1.00 54.30           O  

ATOM    319  N   ILE P  43      43.660  48.586  94.236  1.00 38.59           N  

ATOM    320  CA  ILE P  43      42.770  48.495  93.103  1.00 36.79           C  

ATOM    321  C   ILE P  43      43.422  49.367  92.048  1.00 37.29           C  

ATOM    322  O   ILE P  43      43.638  50.564  92.256  1.00 37.55           O  

ATOM    323  CB  ILE P  43      41.366  49.017  93.435  1.00 35.82           C  

ATOM    324  CG1 ILE P  43      40.746  48.145  94.533  1.00 33.61           C  

ATOM    325  CG2 ILE P  43      40.500  49.005  92.174  1.00 31.59           C  

ATOM    326  CD1 ILE P  43      39.250  48.393  94.763  1.00 36.81           C  

ATOM    327  N   LEU P  44      43.780  48.756  90.931  1.00 36.04           N  

ATOM    328  CA  LEU P  44      44.425  49.490  89.867  1.00 36.26           C  

ATOM    329  C   LEU P  44      43.441  49.779  88.787  1.00 35.99           C  

ATOM    330  O   LEU P  44      42.709  48.899  88.358  1.00 35.99           O  

ATOM    331  CB  LEU P  44      45.588  48.698  89.286  1.00 35.74           C  

ATOM    332  CG  LEU P  44      46.952  48.911  89.927  1.00 37.02           C  

ATOM    333  CD1 LEU P  44      46.825  49.115  91.432  1.00 37.29           C  

ATOM    334  CD2 LEU P  44      47.820  47.703  89.597  1.00 37.25           C  

ATOM    335  N   VAL P  45      43.453  51.030  88.348  1.00 36.23           N  

ATOM    336  CA  VAL P  45      42.577  51.515  87.310  1.00 33.93           C  

ATOM    337  C   VAL P  45      43.271  52.557  86.454  1.00 35.74           C  

ATOM    338  O   VAL P  45      43.954  53.443  86.957  1.00 36.25           O  

ATOM    339  CB  VAL P  45      41.358  52.149  87.934  1.00 34.55           C  

ATOM    340  CG1 VAL P  45      40.571  52.933  86.902  1.00 30.09           C  

ATOM    341  CG2 VAL P  45      40.519  51.061  88.570  1.00 36.17           C  

ATOM    342  N   SER P  46      43.096  52.432  85.147  1.00 37.30           N  

ATOM    343  CA  SER P  46      43.644  53.378  84.196  1.00 37.61           C  

ATOM    344  C   SER P  46      42.546  53.701  83.208  1.00 40.65           C  

ATOM    345  O   SER P  46      41.758  52.832  82.842  1.00 39.47           O  

ATOM    346  CB  SER P  46      44.805  52.806  83.406  1.00 37.38           C  

ATOM    347  OG  SER P  46      44.939  53.583  82.220  1.00 38.44           O  

ATOM    348  N   ARG P  47      42.510  54.948  82.755  1.00 41.96           N  

ATOM    349  CA  ARG P  47      41.495  55.343  81.808  1.00 41.39           C  

ATOM    350  C   ARG P  47      42.024  55.460  80.384  1.00 43.16           C  

ATOM    351  O   ARG P  47      41.356  56.038  79.512  1.00 41.67           O  

ATOM    352  CB  ARG P  47      40.877  56.645  82.269  1.00 41.66           C  

ATOM    353  CG  ARG P  47      39.874  56.423  83.382  1.00 41.38           C  

ATOM    354  CD  ARG P  47      38.494  56.888  82.947  1.00 42.71           C  

ATOM    355  NE  ARG P  47      38.335  58.296  83.259  1.00 42.01           N  

ATOM    356  CZ  ARG P  47      37.295  59.037  82.909  1.00 41.70           C  

ATOM    357  NH1 ARG P  47      36.290  58.529  82.210  1.00 38.26           N  

ATOM    358  NH2 ARG P  47      37.255  60.297  83.306  1.00 45.80           N  

ATOM    359  N   SER P  48      43.208  54.891  80.138  1.00 43.58           N  

ATOM    360  CA  SER P  48      43.813  54.951  78.805  1.00 44.56           C  

ATOM    361  C   SER P  48      42.998  54.160  77.784  1.00 43.83           C  

ATOM    362  O   SER P  48      42.132  53.374  78.151  1.00 45.21           O  

ATOM    363  CB  SER P  48      45.267  54.445  78.851  1.00 45.77           C  

ATOM    364  OG  SER P  48      45.374  53.083  79.257  1.00 48.63           O  

ATOM    365  N   LEU P  49      43.260  54.375  76.503  1.00 44.49           N  

ATOM    366  CA  LEU P  49      42.521  53.669  75.443  1.00 46.26           C  

ATOM    367  C   LEU P  49      42.509  52.148  75.590  1.00 46.07           C  

ATOM    368  O   LEU P  49      41.501  51.499  75.315  1.00 48.31           O  

ATOM    369  CB  LEU P  49      43.104  53.994  74.060  1.00 44.67           C  

ATOM    370  CG  LEU P  49      42.507  53.145  72.933  1.00 41.79           C  

ATOM    371  CD1 LEU P  49      41.035  53.465  72.803  1.00 42.14           C  

ATOM    372  CD2 LEU P  49      43.225  53.410  71.626  1.00 41.72           C  

ATOM    373  N   LYS P  50      43.631  51.589  76.023  1.00 44.78           N  

ATOM    374  CA  LYS P  50      43.765  50.149  76.171  1.00 45.40           C  

ATOM    375  C   LYS P  50      43.225  49.575  77.491  1.00 45.70           C  

ATOM    376  O   LYS P  50      42.696  48.460  77.517  1.00 42.69           O  

ATOM    377  CB  LYS P  50      45.245  49.785  76.019  1.00 47.65           C  

ATOM    378  CG  LYS P  50      45.541  48.309  75.997  1.00 49.84           C  

ATOM    379  CD  LYS P  50      47.023  48.072  76.208  1.00 52.16           C  

ATOM    380  CE  LYS P  50      47.347  46.584  76.198  1.00 55.73           C  

ATOM    381  NZ  LYS P  50      48.774  46.322  76.544  1.00 58.81           N  

ATOM    382  N   MET P  51      43.362  50.337  78.580  1.00 45.16           N  

ATOM    383  CA  MET P  51      42.925  49.875  79.892  1.00 42.64           C  

ATOM    384  C   MET P  51      41.567  50.329  80.438  1.00 42.55           C  

ATOM    385  O   MET P  51      41.130  49.809  81.469  1.00 42.64           O  

ATOM    386  CB  MET P  51      43.989  50.205  80.932  1.00 43.76           C  

ATOM    387  CG  MET P  51      45.269  49.369  80.831  1.00 46.32           C  

ATOM    388  SD  MET P  51      44.986  47.579  80.814  1.00 46.61           S  

ATOM    389  CE  MET P  51      45.126  47.344  79.106  1.00 45.45           C  

ATOM    390  N   ARG P  52      40.892  51.271  79.782  1.00 41.17           N  

ATOM    391  CA  ARG P  52      39.601  51.737  80.293  1.00 40.22           C  

ATOM    392  C   ARG P  52      38.576  50.612  80.392  1.00 40.43           C  

ATOM    393  O   ARG P  52      38.686  49.592  79.714  1.00 39.55           O  

ATOM    394  CB  ARG P  52      39.039  52.878  79.425  1.00 38.12           C  

ATOM    395  CG  ARG P  52      38.450  52.462  78.067  1.00 39.16           C  

ATOM    396  CD  ARG P  52      38.241  53.675  77.141  1.00 37.78           C  

ATOM    397  NE  ARG P  52      39.399  54.568  77.214  1.00 40.23           N  

ATOM    398  CZ  ARG P  52      39.549  55.699  76.524  1.00 42.60           C  

ATOM    399  NH1 ARG P  52      38.618  56.118  75.665  1.00 42.02           N  

ATOM    400  NH2 ARG P  52      40.631  56.437  76.726  1.00 42.34           N  

ATOM    401  N   GLY P  53      37.575  50.806  81.249  1.00 41.39           N  

ATOM    402  CA  GLY P  53      36.528  49.802  81.420  1.00 38.95           C  

ATOM    403  C   GLY P  53      36.966  48.571  82.198  1.00 37.14           C  

ATOM    404  O   GLY P  53      36.157  47.689  82.475  1.00 35.59           O  

ATOM    405  N   GLN P  54      38.236  48.526  82.586  1.00 35.31           N  

ATOM    406  CA  GLN P  54      38.779  47.370  83.300  1.00 34.03           C  

ATOM    407  C   GLN P  54      39.379  47.792  84.632  1.00 33.26           C  

ATOM    408  O   GLN P  54      39.686  48.968  84.827  1.00 34.87           O  

ATOM    409  CB  GLN P  54      39.866  46.715  82.437  1.00 31.45           C  

ATOM    410  CG  GLN P  54      39.407  46.463  81.013  1.00 33.24           C  

ATOM    411  CD  GLN P  54      40.515  46.602  79.977  1.00 34.14           C  

ATOM    412  OE1 GLN P  54      41.447  45.801  79.920  1.00 35.24           O  

ATOM    413  NE2 GLN P  54      40.409  47.627  79.145  1.00 34.27           N  

ATOM    414  N   ALA P  55      39.527  46.849  85.555  1.00 31.40           N  

ATOM    415  CA  ALA P  55      40.140  47.166  86.831  1.00 33.22           C  

ATOM    416  C   ALA P  55      40.773  45.906  87.367  1.00 35.20           C  

ATOM    417  O   ALA P  55      40.366  44.798  87.017  1.00 36.42           O  

ATOM    418  CB  ALA P  55      39.112  47.700  87.829  1.00 31.15           C  

ATOM    419  N   PHE P  56      41.785  46.074  88.203  1.00 34.06           N  

ATOM    420  CA  PHE P  56      42.433  44.938  88.797  1.00 34.65           C  

ATOM    421  C   PHE P  56      42.246  45.075  90.293  1.00 36.50           C  

ATOM    422  O   PHE P  56      42.828  45.967  90.900  1.00 39.94           O  

ATOM    423  CB  PHE P  56      43.929  44.928  88.462  1.00 33.50           C  

ATOM    424  CG  PHE P  56      44.224  44.631  87.011  1.00 34.17           C  

ATOM    425  CD1 PHE P  56      43.995  45.589  86.029  1.00 33.22           C  

ATOM    426  CD2 PHE P  56      44.727  43.383  86.625  1.00 34.22           C  

ATOM    427  CE1 PHE P  56      44.255  45.306  84.687  1.00 35.39           C  

ATOM    428  CE2 PHE P  56      44.990  43.091  85.276  1.00 33.71           C  

ATOM    429  CZ  PHE P  56      44.758  44.052  84.310  1.00 33.17           C  

ATOM    430  N   VAL P  57      41.417  44.233  90.901  1.00 35.77           N  

ATOM    431  CA  VAL P  57      41.274  44.322  92.344  1.00 35.91           C  

ATOM    432  C   VAL P  57      42.268  43.325  92.928  1.00 36.84           C  

ATOM    433  O   VAL P  57      42.258  42.150  92.585  1.00 39.63           O  

ATOM    434  CB  VAL P  57      39.835  43.995  92.782  1.00 37.28           C  

ATOM    435  CG1 VAL P  57      39.723  44.049  94.302  1.00 35.71           C  

ATOM    436  CG2 VAL P  57      38.870  44.993  92.133  1.00 36.30           C  

ATOM    437  N   ILE P  58      43.152  43.790  93.795  1.00 37.22           N  

ATOM    438  CA  ILE P  58      44.139  42.895  94.361  1.00 37.39           C  

ATOM    439  C   ILE P  58      43.862  42.512  95.794  1.00 38.96           C  

ATOM    440  O   ILE P  58      44.060  43.310  96.704  1.00 39.86           O  

ATOM    441  CB  ILE P  58      45.542  43.505  94.326  1.00 37.04           C  

ATOM    442  CG1 ILE P  58      45.875  43.968  92.907  1.00 35.53           C  

ATOM    443  CG2 ILE P  58      46.567  42.466  94.814  1.00 38.84           C  

ATOM    444  CD1 ILE P  58      47.171  44.776  92.834  1.00 31.94           C  

ATOM    445  N   PHE P  59      43.431  41.274  95.997  1.00 42.74           N  

ATOM    446  CA  PHE P  59      43.147  40.766  97.341  1.00 45.42           C  

ATOM    447  C   PHE P  59      44.379  40.142  98.025  1.00 47.97           C  

ATOM    448  O   PHE P  59      45.283  39.617  97.370  1.00 48.92           O  

ATOM    449  CB  PHE P  59      42.032  39.730  97.264  1.00 42.02           C  

ATOM    450  CG  PHE P  59      40.696  40.306  96.932  1.00 39.27           C  

ATOM    451  CD1 PHE P  59      39.884  40.821  97.928  1.00 39.08           C  

ATOM    452  CD2 PHE P  59      40.226  40.300  95.626  1.00 40.95           C  

ATOM    453  CE1 PHE P  59      38.614  41.322  97.623  1.00 39.45           C  

ATOM    454  CE2 PHE P  59      38.955  40.800  95.311  1.00 40.10           C  

ATOM    455  CZ  PHE P  59      38.151  41.306  96.317  1.00 38.36           C  

ATOM    456  N   LYS P  60      44.412  40.199  99.347  1.00 51.32           N  

ATOM    457  CA  LYS P  60      45.533  39.628 100.072  1.00 56.06           C  

ATOM    458  C   LYS P  60      45.509  38.096  99.996  1.00 58.64           C  

ATOM    459  O   LYS P  60      46.547  37.460  99.793  1.00 60.19           O  

ATOM    460  CB  LYS P  60      45.514  40.082 101.532  1.00 55.78           C  

ATOM    461  CG  LYS P  60      46.765  39.705 102.292  1.00 56.78           C  

ATOM    462  CD  LYS P  60      46.780  40.350 103.658  1.00 62.05           C  

ATOM    463  CE  LYS P  60      48.009  39.929 104.470  1.00 64.22           C  

ATOM    464  NZ  LYS P  60      48.044  40.613 105.801  1.00 64.98           N  

ATOM    465  N   GLU P  61      44.325  37.504 100.143  1.00 60.38           N  

ATOM    466  CA  GLU P  61      44.195  36.050 100.083  1.00 60.47           C  

ATOM    467  C   GLU P  61      43.332  35.579  98.915  1.00 57.16           C  

ATOM    468  O   GLU P  61      42.237  36.089  98.701  1.00 59.00           O  

ATOM    469  CB  GLU P  61      43.632  35.532 101.405  1.00 63.57           C  

ATOM    470  CG  GLU P  61      44.515  35.874 102.591  1.00 71.34           C  

ATOM    471  CD  GLU P  61      43.969  35.335 103.900  1.00 77.68           C  

ATOM    472  OE1 GLU P  61      44.423  35.804 104.976  1.00 80.18           O  

ATOM    473  OE2 GLU P  61      43.092  34.437 103.852  1.00 80.13           O  

ATOM    474  N   VAL P  62      43.841  34.607  98.167  1.00 53.84           N  

ATOM    475  CA  VAL P  62      43.150  34.047  97.007  1.00 51.96           C  

ATOM    476  C   VAL P  62      41.683  33.664  97.245  1.00 51.19           C  

ATOM    477  O   VAL P  62      40.848  33.763  96.340  1.00 51.27           O  

ATOM    478  CB  VAL P  62      43.894  32.795  96.466  1.00 50.73           C  

ATOM    479  CG1 VAL P  62      43.190  32.265  95.242  1.00 51.77           C  

ATOM    480  CG2 VAL P  62      45.324  33.146  96.106  1.00 50.95           C  

ATOM    481  N   SER P  63      41.363  33.215  98.452  1.00 49.75           N  

ATOM    482  CA  SER P  63      39.990  32.836  98.745  1.00 49.42           C  

ATOM    483  C   SER P  63      39.048  34.042  98.581  1.00 49.54           C  

ATOM    484  O   SER P  63      37.921  33.905  98.078  1.00 49.16           O  

ATOM    485  CB  SER P  63      39.895  32.237 100.155  1.00 47.39           C  

ATOM    486  OG  SER P  63      40.647  32.985 101.085  1.00 49.71           O  

ATOM    487  N   SER P  64      39.522  35.218  98.994  1.00 47.53           N  

ATOM    488  CA  SER P  64      38.748  36.444  98.861  1.00 46.31           C  

ATOM    489  C   SER P  64      38.506  36.694  97.367  1.00 45.77           C  

ATOM    490  O   SER P  64      37.375  36.882  96.935  1.00 43.77           O  

ATOM    491  CB  SER P  64      39.517  37.622  99.453  1.00 47.34           C  

ATOM    492  OG  SER P  64      39.807  37.421 100.824  1.00 48.06           O  

ATOM    493  N   ALA P  65      39.568  36.690  96.570  1.00 44.69           N  

ATOM    494  CA  ALA P  65      39.389  36.909  95.148  1.00 44.45           C  

ATOM    495  C   ALA P  65      38.316  35.952  94.654  1.00 45.27           C  

ATOM    496  O   ALA P  65      37.334  36.380  94.056  1.00 46.22           O  

ATOM    497  CB  ALA P  65      40.681  36.676  94.412  1.00 43.65           C  

ATOM    498  N   THR P  66      38.503  34.660  94.931  1.00 47.20           N  

ATOM    499  CA  THR P  66      37.566  33.598  94.528  1.00 46.17           C  

ATOM    500  C   THR P  66      36.126  33.895  94.952  1.00 47.03           C  

ATOM    501  O   THR P  66      35.194  33.825  94.141  1.00 45.73           O  

ATOM    502  CB  THR P  66      37.986  32.226  95.134  1.00 45.67           C  

ATOM    503  OG1 THR P  66      39.253  31.825  94.592  1.00 43.51           O  

ATOM    504  CG2 THR P  66      36.930  31.149  94.827  1.00 39.76           C  

ATOM    505  N   ASN P  67      35.942  34.206  96.227  1.00 46.85           N  

ATOM    506  CA  ASN P  67      34.610  34.523  96.708  1.00 50.78           C  

ATOM    507  C   ASN P  67      34.033  35.678  95.894  1.00 51.95           C  

ATOM    508  O   ASN P  67      32.921  35.580  95.350  1.00 53.35           O  

ATOM    509  CB  ASN P  67      34.655  34.903  98.182  1.00 53.40           C  

ATOM    510  CG  ASN P  67      34.245  33.768  99.076  1.00 57.49           C  

ATOM    511  OD1 ASN P  67      34.873  32.696  99.096  1.00 56.25           O  

ATOM    512  ND2 ASN P  67      33.166  33.988  99.826  1.00 61.45           N  

ATOM    513  N   ALA P  68      34.807  36.760  95.808  1.00 50.57           N  

ATOM    514  CA  ALA P  68      34.423  37.951  95.068  1.00 49.27           C  

ATOM    515  C   ALA P  68      34.012  37.573  93.656  1.00 48.78           C  

ATOM    516  O   ALA P  68      32.957  37.982  93.173  1.00 48.05           O  

ATOM    517  CB  ALA P  68      35.587  38.936  95.028  1.00 49.99           C  

ATOM    518  N   LEU P  69      34.843  36.778  92.997  1.00 48.75           N  

ATOM    519  CA  LEU P  69      34.550  36.361  91.634  1.00 50.26           C  

ATOM    520  C   LEU P  69      33.202  35.655  91.514  1.00 50.96           C  

ATOM    521  O   LEU P  69      32.396  36.006  90.646  1.00 52.39           O  

ATOM    522  CB  LEU P  69      35.680  35.469  91.100  1.00 50.07           C  

ATOM    523  CG  LEU P  69      35.529  34.763  89.745  1.00 50.35           C  

ATOM    524  CD1 LEU P  69      35.039  35.704  88.660  1.00 52.77           C  

ATOM    525  CD2 LEU P  69      36.877  34.201  89.363  1.00 50.50           C  

ATOM    526  N   ARG P  70      32.940  34.686  92.387  1.00 50.91           N  

ATOM    527  CA  ARG P  70      31.672  33.947  92.343  1.00 51.75           C  

ATOM    528  C   ARG P  70      30.471  34.790  92.767  1.00 49.99           C  

ATOM    529  O   ARG P  70      29.410  34.716  92.148  1.00 47.61           O  

ATOM    530  CB  ARG P  70      31.732  32.698  93.245  1.00 55.53           C  

ATOM    531  CG  ARG P  70      32.717  31.628  92.796  1.00 61.58           C  

ATOM    532  CD  ARG P  70      32.875  30.518  93.840  1.00 67.44           C  

ATOM    533  NE  ARG P  70      33.947  29.594  93.454  1.00 72.87           N  

ATOM    534  CZ  ARG P  70      34.473  28.658  94.243  1.00 73.88           C  

ATOM    535  NH1 ARG P  70      34.030  28.495  95.487  1.00 74.35           N  

ATOM    536  NH2 ARG P  70      35.468  27.899  93.794  1.00 73.41           N  

ATOM    537  N   SER P  71      30.642  35.584  93.821  1.00 47.21           N  

ATOM    538  CA  SER P  71      29.557  36.398  94.337  1.00 47.65           C  

ATOM    539  C   SER P  71      29.154  37.642  93.559  1.00 47.78           C  

ATOM    540  O   SER P  71      27.978  38.010  93.565  1.00 48.58           O  

ATOM    541  CB  SER P  71      29.870  36.816  95.761  1.00 48.49           C  

ATOM    542  OG  SER P  71      30.348  35.704  96.494  1.00 55.89           O  

ATOM    543  N   MET P  72      30.106  38.284  92.882  1.00 46.76           N  

ATOM    544  CA  MET P  72      29.811  39.519  92.166  1.00 45.02           C  

ATOM    545  C   MET P  72      29.773  39.448  90.655  1.00 46.22           C  

ATOM    546  O   MET P  72      29.689  40.484  89.991  1.00 49.16           O  

ATOM    547  CB  MET P  72      30.801  40.607  92.574  1.00 42.68           C  

ATOM    548  CG  MET P  72      30.880  40.854  94.062  1.00 42.15           C  

ATOM    549  SD  MET P  72      29.289  41.284  94.789  1.00 42.12           S  

ATOM    550  CE  MET P  72      28.947  42.833  94.005  1.00 42.49           C  

ATOM    551  N   GLN P  73      29.841  38.249  90.093  1.00 45.17           N  

ATOM    552  CA  GLN P  73      29.787  38.130  88.639  1.00 42.03           C  

ATOM    553  C   GLN P  73      28.430  38.651  88.140  1.00 40.60           C  

ATOM    554  O   GLN P  73      27.403  38.284  88.667  1.00 38.90           O  

ATOM    555  CB  GLN P  73      29.960  36.671  88.240  1.00 40.63           C  

ATOM    556  CG  GLN P  73      29.951  36.472  86.767  1.00 39.19           C  

ATOM    557  CD  GLN P  73      31.262  36.873  86.159  1.00 40.96           C  

ATOM    558  OE1 GLN P  73      32.295  36.252  86.424  1.00 38.58           O  

ATOM    559  NE2 GLN P  73      31.240  37.917  85.341  1.00 39.44           N  

ATOM    560  N   GLY P  74      28.432  39.519  87.136  1.00 42.98           N  

ATOM    561  CA  GLY P  74      27.184  40.054  86.606  1.00 42.63           C  

ATOM    562  C   GLY P  74      26.495  41.113  87.457  1.00 43.76           C  

ATOM    563  O   GLY P  74      25.374  41.523  87.156  1.00 43.33           O  

ATOM    564  N   PHE P  75      27.162  41.576  88.510  1.00 43.41           N  

ATOM    565  CA  PHE P  75      26.571  42.567  89.390  1.00 42.87           C  

ATOM    566  C   PHE P  75      26.424  43.928  88.702  1.00 42.81           C  

ATOM    567  O   PHE P  75      27.389  44.464  88.158  1.00 42.05           O  

ATOM    568  CB  PHE P  75      27.422  42.707  90.655  1.00 43.46           C  

ATOM    569  CG  PHE P  75      26.875  43.699  91.643  1.00 44.85           C  

ATOM    570  CD1 PHE P  75      25.798  43.368  92.457  1.00 43.07           C  

ATOM    571  CD2 PHE P  75      27.436  44.973  91.754  1.00 45.74           C  

ATOM    572  CE1 PHE P  75      25.290  44.276  93.375  1.00 41.76           C  

ATOM    573  CE2 PHE P  75      26.934  45.894  92.673  1.00 45.01           C  

ATOM    574  CZ  PHE P  75      25.853  45.540  93.484  1.00 44.54           C  

ATOM    575  N   PRO P  76      25.201  44.495  88.703  1.00 42.27           N  

ATOM    576  CA  PRO P  76      24.923  45.802  88.077  1.00 40.48           C  

ATOM    577  C   PRO P  76      25.677  46.879  88.842  1.00 39.60           C  

ATOM    578  O   PRO P  76      25.446  47.079  90.029  1.00 42.73           O  

ATOM    579  CB  PRO P  76      23.404  45.946  88.218  1.00 40.38           C  

ATOM    580  CG  PRO P  76      22.927  44.520  88.289  1.00 39.46           C  

ATOM    581  CD  PRO P  76      23.958  43.868  89.179  1.00 39.64           C  

ATOM    582  N   PHE P  77      26.569  47.578  88.158  1.00 37.66           N  

ATOM    583  CA  PHE P  77      27.390  48.596  88.787  1.00 33.97           C  

ATOM    584  C   PHE P  77      27.461  49.754  87.794  1.00 37.23           C  

ATOM    585  O   PHE P  77      27.894  49.564  86.652  1.00 37.98           O  

ATOM    586  CB  PHE P  77      28.753  47.968  89.017  1.00 30.76           C  

ATOM    587  CG  PHE P  77      29.704  48.798  89.802  1.00 26.02           C  

ATOM    588  CD1 PHE P  77      29.472  49.055  91.149  1.00 25.73           C  

ATOM    589  CD2 PHE P  77      30.893  49.232  89.221  1.00 22.70           C  

ATOM    590  CE1 PHE P  77      30.423  49.731  91.928  1.00 26.28           C  

ATOM    591  CE2 PHE P  77      31.856  49.907  89.980  1.00 27.08           C  

ATOM    592  CZ  PHE P  77      31.623  50.157  91.349  1.00 27.03           C  

ATOM    593  N   TYR P  78      27.055  50.952  88.215  1.00 37.90           N  

ATOM    594  CA  TYR P  78      27.051  52.090  87.298  1.00 38.77           C  

ATOM    595  C   TYR P  78      26.322  51.635  86.030  1.00 40.48           C  

ATOM    596  O   TYR P  78      26.849  51.757  84.926  1.00 41.08           O  

ATOM    597  CB  TYR P  78      28.481  52.534  86.949  1.00 37.52           C  

ATOM    598  CG  TYR P  78      29.224  53.264  88.063  1.00 38.07           C  

ATOM    599  CD1 TYR P  78      28.786  54.505  88.515  1.00 35.13           C  

ATOM    600  CD2 TYR P  78      30.363  52.707  88.669  1.00 36.53           C  

ATOM    601  CE1 TYR P  78      29.443  55.176  89.535  1.00 32.98           C  

ATOM    602  CE2 TYR P  78      31.037  53.383  89.700  1.00 35.32           C  

ATOM    603  CZ  TYR P  78      30.561  54.616  90.126  1.00 33.94           C  

ATOM    604  OH  TYR P  78      31.163  55.288  91.162  1.00 32.45           O  

ATOM    605  N   ASP P  79      25.137  51.057  86.212  1.00 42.06           N  

ATOM    606  CA  ASP P  79      24.296  50.580  85.113  1.00 44.92           C  

ATOM    607  C   ASP P  79      24.832  49.496  84.180  1.00 44.68           C  

ATOM    608  O   ASP P  79      24.229  49.234  83.144  1.00 44.80           O  

ATOM    609  CB  ASP P  79      23.838  51.767  84.268  1.00 47.40           C  

ATOM    610  CG  ASP P  79      23.267  52.860  85.105  1.00 50.52           C  

ATOM    611  OD1 ASP P  79      22.143  52.655  85.679  1.00 52.59           O  

ATOM    612  OD2 ASP P  79      23.925  53.939  85.189  1.00 51.29           O  

ATOM    613  N   LYS P  80      25.959  48.878  84.500  1.00 43.06           N  

ATOM    614  CA  LYS P  80      26.445  47.817  83.619  1.00 41.79           C  

ATOM    615  C   LYS P  80      26.794  46.585  84.416  1.00 41.49           C  

ATOM    616  O   LYS P  80      27.250  46.687  85.554  1.00 43.66           O  

ATOM    617  CB  LYS P  80      27.667  48.269  82.845  1.00 40.27           C  

ATOM    618  CG  LYS P  80      27.393  49.442  81.937  1.00 43.59           C  

ATOM    619  CD  LYS P  80      28.625  49.777  81.144  1.00 41.56           C  

ATOM    620  CE  LYS P  80      28.989  48.614  80.261  1.00 43.30           C  

ATOM    621  NZ  LYS P  80      30.174  48.926  79.453  1.00 46.13           N  

ATOM    622  N   PRO P  81      26.553  45.398  83.847  1.00 40.71           N  

ATOM    623  CA  PRO P  81      26.868  44.152  84.550  1.00 40.23           C  

ATOM    624  C   PRO P  81      28.379  43.914  84.514  1.00 39.59           C  

ATOM    625  O   PRO P  81      28.998  43.738  83.457  1.00 38.31           O  

ATOM    626  CB  PRO P  81      26.108  43.081  83.755  1.00 38.50           C  

ATOM    627  CG  PRO P  81      25.089  43.825  83.013  1.00 40.92           C  

ATOM    628  CD  PRO P  81      25.783  45.117  82.633  1.00 40.39           C  

ATOM    629  N   MET P  82      28.953  43.911  85.699  1.00 39.54           N  

ATOM    630  CA  MET P  82      30.375  43.705  85.917  1.00 39.74           C  

ATOM    631  C   MET P  82      30.770  42.276  85.524  1.00 38.42           C  

ATOM    632  O   MET P  82      30.104  41.322  85.910  1.00 38.63           O  

ATOM    633  CB  MET P  82      30.602  43.983  87.400  1.00 41.16           C  

ATOM    634  CG  MET P  82      31.949  43.827  87.955  1.00 44.43           C  

ATOM    635  SD  MET P  82      31.757  44.186  89.725  1.00 45.97           S  

ATOM    636  CE  MET P  82      31.548  45.928  89.691  1.00 45.05           C  

ATOM    637  N   ARG P  83      31.814  42.127  84.719  1.00 38.28           N  

ATOM    638  CA  ARG P  83      32.288  40.800  84.323  1.00 38.01           C  

ATOM    639  C   ARG P  83      33.626  40.581  85.016  1.00 40.47           C  

ATOM    640  O   ARG P  83      34.594  41.321  84.803  1.00 44.69           O  

ATOM    641  CB  ARG P  83      32.452  40.685  82.805  1.00 38.42           C  

ATOM    642  CG  ARG P  83      33.303  39.498  82.393  1.00 42.96           C  

ATOM    643  CD  ARG P  83      33.088  39.026  80.949  1.00 51.22           C  

ATOM    644  NE  ARG P  83      33.269  40.057  79.925  1.00 57.91           N  

ATOM    645  CZ  ARG P  83      32.296  40.861  79.486  1.00 60.87           C  

ATOM    646  NH1 ARG P  83      31.061  40.754  79.981  1.00 58.86           N  

ATOM    647  NH2 ARG P  83      32.559  41.777  78.554  1.00 59.39           N  

ATOM    648  N   ILE P  84      33.686  39.555  85.845  1.00 39.02           N  

ATOM    649  CA  ILE P  84      34.885  39.272  86.601  1.00 38.29           C  

ATOM    650  C   ILE P  84      35.576  37.980  86.172  1.00 41.84           C  

ATOM    651  O   ILE P  84      34.926  37.019  85.750  1.00 43.45           O  

ATOM    652  CB  ILE P  84      34.518  39.168  88.080  1.00 36.79           C  

ATOM    653  CG1 ILE P  84      33.734  40.415  88.490  1.00 33.43           C  

ATOM    654  CG2 ILE P  84      35.760  38.954  88.928  1.00 33.58           C  

ATOM    655  CD1 ILE P  84      32.907  40.214  89.723  1.00 30.99           C  

ATOM    656  N   GLN P  85      36.900  37.978  86.297  1.00 43.29           N  

ATOM    657  CA  GLN P  85      37.759  36.841  85.983  1.00 43.26           C  

ATOM    658  C   GLN P  85      38.928  36.957  86.927  1.00 45.03           C  

ATOM    659  O   GLN P  85      39.050  37.942  87.661  1.00 46.54           O  

ATOM    660  CB  GLN P  85      38.344  36.938  84.582  1.00 44.91           C  

ATOM    661  CG  GLN P  85      37.421  36.646  83.443  1.00 49.84           C  

ATOM    662  CD  GLN P  85      38.151  36.764  82.125  1.00 52.05           C  

ATOM    663  OE1 GLN P  85      38.422  37.868  81.643  1.00 53.06           O  

ATOM    664  NE2 GLN P  85      38.498  35.622  81.541  1.00 54.78           N  

ATOM    665  N   TYR P  86      39.792  35.951  86.907  1.00 45.25           N  

ATOM    666  CA  TYR P  86      41.001  35.983  87.711  1.00 45.92           C  

ATOM    667  C   TYR P  86      42.007  36.690  86.801  1.00 46.82           C  

ATOM    668  O   TYR P  86      41.850  36.694  85.578  1.00 46.94           O  

ATOM    669  CB  TYR P  86      41.502  34.567  88.000  1.00 44.72           C  

ATOM    670  CG  TYR P  86      40.785  33.831  89.112  1.00 43.48           C  

ATOM    671  CD1 TYR P  86      40.844  34.288  90.429  1.00 41.17           C  

ATOM    672  CD2 TYR P  86      40.095  32.647  88.854  1.00 42.11           C  

ATOM    673  CE1 TYR P  86      40.241  33.585  91.459  1.00 41.75           C  

ATOM    674  CE2 TYR P  86      39.487  31.937  89.872  1.00 42.27           C  

ATOM    675  CZ  TYR P  86      39.560  32.404  91.177  1.00 43.96           C  

ATOM    676  OH  TYR P  86      38.952  31.687  92.192  1.00 43.27           O  

ATOM    677  N   ALA P  87      43.027  37.304  87.382  1.00 48.30           N  

ATOM    678  CA  ALA P  87      44.045  37.971  86.577  1.00 49.35           C  

ATOM    679  C   ALA P  87      44.968  36.901  85.961  1.00 50.96           C  

ATOM    680  O   ALA P  87      45.360  35.947  86.645  1.00 51.20           O  

ATOM    681  CB  ALA P  87      44.851  38.924  87.455  1.00 47.45           C  

ATOM    682  N   LYS P  88      45.299  37.055  84.677  1.00 51.11           N  

ATOM    683  CA  LYS P  88      46.189  36.115  83.986  1.00 51.72           C  

ATOM    684  C   LYS P  88      47.487  35.856  84.737  1.00 50.94           C  

ATOM    685  O   LYS P  88      48.033  34.773  84.644  1.00 52.03           O  

ATOM    686  CB  LYS P  88      46.570  36.611  82.586  1.00 51.95           C  

ATOM    687  CG  LYS P  88      45.519  36.437  81.479  1.00 54.37           C  

ATOM    688  CD  LYS P  88      46.142  36.818  80.112  1.00 57.01           C  

ATOM    689  CE  LYS P  88      45.179  36.684  78.931  1.00 55.90           C  

ATOM    690  NZ  LYS P  88      44.087  37.692  78.926  1.00 55.19           N  

ATOM    691  N   THR P  89      47.999  36.851  85.452  1.00 51.23           N  

ATOM    692  CA  THR P  89      49.250  36.682  86.199  1.00 51.45           C  

ATOM    693  C   THR P  89      49.227  37.498  87.490  1.00 51.70           C  

ATOM    694  O   THR P  89      48.374  38.370  87.665  1.00 52.39           O  

ATOM    695  CB  THR P  89      50.482  37.135  85.383  1.00 49.37           C  

ATOM    696  OG1 THR P  89      50.740  38.513  85.655  1.00 50.34           O  

ATOM    697  CG2 THR P  89      50.238  36.970  83.894  1.00 47.47           C  

ATOM    698  N   ASP P  90      50.162  37.223  88.390  1.00 50.66           N  

ATOM    699  CA  ASP P  90      50.189  37.946  89.647  1.00 52.55           C  

ATOM    700  C   ASP P  90      50.517  39.426  89.448  1.00 51.80           C  

ATOM    701  O   ASP P  90      51.168  39.807  88.482  1.00 51.44           O  

ATOM    702  CB  ASP P  90      51.190  37.305  90.615  1.00 53.95           C  

ATOM    703  CG  ASP P  90      50.771  35.903  91.047  1.00 57.52           C  

ATOM    704  OD1 ASP P  90      49.694  35.431  90.617  1.00 59.18           O  

ATOM    705  OD2 ASP P  90      51.515  35.266  91.823  1.00 59.94           O  

ATOM    706  N   SER P  91      50.021  40.261  90.351  1.00 51.25           N  

ATOM    707  CA  SER P  91      50.292  41.684  90.292  1.00 50.56           C  

ATOM    708  C   SER P  91      51.635  41.822  91.023  1.00 50.62           C  

ATOM    709  O   SER P  91      51.994  40.962  91.827  1.00 51.02           O  

ATOM    710  CB  SER P  91      49.176  42.461  91.017  1.00 52.17           C  

ATOM    711  OG  SER P  91      47.908  42.308  90.378  1.00 49.50           O  

ATOM    712  N   ASP P  92      52.380  42.886  90.757  1.00 49.96           N  

ATOM    713  CA  ASP P  92      53.679  43.058  91.399  1.00 49.45           C  

ATOM    714  C   ASP P  92      53.649  43.065  92.915  1.00 50.38           C  

ATOM    715  O   ASP P  92      54.551  42.535  93.569  1.00 50.89           O  

ATOM    716  CB  ASP P  92      54.345  44.338  90.918  1.00 47.35           C  

ATOM    717  CG  ASP P  92      54.800  44.246  89.493  1.00 47.23           C  

ATOM    718  OD1 ASP P  92      54.731  43.146  88.902  1.00 47.07           O  

ATOM    719  OD2 ASP P  92      55.240  45.282  88.960  1.00 50.11           O  

ATOM    720  N   ILE P  93      52.621  43.694  93.464  1.00 50.04           N  

ATOM    721  CA  ILE P  93      52.433  43.807  94.898  1.00 49.99           C  

ATOM    722  C   ILE P  93      52.444  42.414  95.513  1.00 52.23           C  

ATOM    723  O   ILE P  93      52.939  42.221  96.622  1.00 53.96           O  

ATOM    724  CB  ILE P  93      51.080  44.502  95.221  1.00 50.10           C  

ATOM    725  CG1 ILE P  93      50.156  44.481  93.975  1.00 53.13           C  

ATOM    726  CG2 ILE P  93      51.319  45.901  95.724  1.00 48.59           C  

ATOM    727  CD1 ILE P  93      50.699  45.177  92.634  1.00 46.88           C  

ATOM    728  N   ILE P  94      51.899  41.445  94.782  1.00 52.12           N  

ATOM    729  CA  ILE P  94      51.834  40.061  95.244  1.00 53.05           C  

ATOM    730  C   ILE P  94      53.187  39.357  95.106  1.00 53.85           C  

ATOM    731  O   ILE P  94      53.539  38.502  95.920  1.00 52.11           O  

ATOM    732  CB  ILE P  94      50.734  39.269  94.451  1.00 53.33           C  

ATOM    733  CG1 ILE P  94      49.350  39.715  94.918  1.00 51.56           C  

ATOM    734  CG2 ILE P  94      50.882  37.757  94.656  1.00 50.34           C  

ATOM    735  CD1 ILE P  94      49.133  39.536  96.416  1.00 48.50           C  

ATOM    736  N   ALA P  95      53.933  39.721  94.068  1.00 55.35           N  

ATOM    737  CA  ALA P  95      55.242  39.143  93.820  1.00 56.85           C  

ATOM    738  C   ALA P  95      56.223  39.600  94.884  1.00 59.48           C  

ATOM    739  O   ALA P  95      56.979  38.797  95.413  1.00 60.92           O  

ATOM    740  CB  ALA P  95      55.744  39.540  92.441  1.00 55.26           C  

ATOM    741  N   LYS P  96      56.203  40.885  95.211  1.00 63.63           N  

ATOM    742  CA  LYS P  96      57.111  41.427  96.217  1.00 68.71           C  

ATOM    743  C   LYS P  96      56.968  40.727  97.559  1.00 71.65           C  

ATOM    744  O   LYS P  96      57.636  41.087  98.532  1.00 72.63           O  

ATOM    745  CB  LYS P  96      56.876  42.930  96.391  1.00 68.97           C  

ATOM    746  CG  LYS P  96      57.168  43.723  95.139  1.00 71.32           C  

ATOM    747  CD  LYS P  96      56.799  45.179  95.301  1.00 73.38           C  

ATOM    748  CE  LYS P  96      57.043  45.936  94.011  1.00 74.76           C  

ATOM    749  NZ  LYS P  96      58.469  45.840  93.609  1.00 75.36           N  

ATOM    750  N   MET P  97      56.091  39.730  97.604  1.00 75.62           N  

ATOM    751  CA  MET P  97      55.843  38.950  98.816  1.00 79.41           C  

ATOM    752  C   MET P  97      55.954  37.464  98.485  1.00 81.65           C  

ATOM    753  O   MET P  97      57.050  36.895  98.462  1.00 81.62           O  

ATOM    754  CB  MET P  97      54.436  39.230  99.348  1.00 80.02           C  

ATOM    755  CG  MET P  97      54.134  40.692  99.591  1.00 81.83           C  

ATOM    756  SD  MET P  97      52.505  40.904 100.327  1.00 84.84           S  

ATOM    757  CE  MET P  97      52.934  40.700 102.099  1.00 84.81           C  

ATOM    758  N   LYS P  98      54.798  36.852  98.225  1.00 83.88           N  

ATOM    759  CA  LYS P  98      54.710  35.434  97.875  1.00 85.46           C  

ATOM    760  C   LYS P  98      54.990  35.221  96.378  1.00 85.74           C  

ATOM    761  O   LYS P  98      54.053  34.804  95.653  1.00 85.18           O  

ATOM    762  CB  LYS P  98      53.318  34.892  98.238  1.00 85.29           C  

TER     763      LYS P  98                                                      

ATOM    764  O5*   U R 100      36.744  89.979  73.328  1.00 92.72           O  

ATOM    765  C5*   U R 100      37.545  88.978  73.960  1.00 97.38           C  

ATOM    766  C4*   U R 100      38.186  88.063  72.941  1.00 98.63           C  

ATOM    767  O4*   U R 100      39.000  88.862  72.046  1.00100.20           O  

ATOM    768  C3*   U R 100      39.119  86.979  73.477  1.00 98.75           C  

ATOM    769  O3*   U R 100      38.363  85.831  73.898  1.00 96.70           O  

ATOM    770  C2*   U R 100      40.058  86.736  72.293  1.00 99.86           C  

ATOM    771  O2*   U R 100      39.538  85.854  71.322  1.00 99.62           O  

ATOM    772  C1*   U R 100      40.158  88.133  71.672  1.00101.66           C  

ATOM    773  N1    U R 100      41.338  88.898  72.109  1.00104.52           N  

ATOM    774  C2    U R 100      42.500  88.789  71.360  1.00105.26           C  

ATOM    775  O2    U R 100      42.584  88.095  70.361  1.00106.24           O  

ATOM    776  N3    U R 100      43.562  89.526  71.827  1.00105.98           N  

ATOM    777  C4    U R 100      43.584  90.343  72.941  1.00106.07           C  

ATOM    778  O4    U R 100      44.626  90.932  73.240  1.00106.39           O  

ATOM    779  C5    U R 100      42.346  90.404  73.661  1.00105.40           C  

ATOM    780  C6    U R 100      41.292  89.698  73.232  1.00104.96           C  

ATOM    781  P     G R 101      39.076  84.394  74.100  1.00 94.98           P  

ATOM    782  O1P   G R 101      39.701  83.973  72.828  1.00 95.01           O  

ATOM    783  O2P   G R 101      38.081  83.510  74.748  1.00 95.89           O  

ATOM    784  O5*   G R 101      40.238  84.618  75.163  1.00 94.67           O  

ATOM    785  C5*   G R 101      41.510  85.081  74.745  1.00 94.04           C  

ATOM    786  C4*   G R 101      42.554  83.996  74.881  1.00 92.96           C  

ATOM    787  O4*   G R 101      42.056  82.731  74.383  1.00 91.36           O  

ATOM    788  C3*   G R 101      43.778  84.299  74.038  1.00 93.59           C  

ATOM    789  O3*   G R 101      44.659  85.162  74.736  1.00 95.04           O  

ATOM    790  C2*   G R 101      44.342  82.921  73.719  1.00 92.35           C  

ATOM    791  O2*   G R 101      45.194  82.418  74.725  1.00 94.22           O  

ATOM    792  C1*   G R 101      43.066  82.079  73.628  1.00 90.20           C  

ATOM    793  N9    G R 101      42.557  81.923  72.267  1.00 87.12           N  

ATOM    794  C8    G R 101      41.241  81.770  71.905  1.00 86.02           C  

ATOM    795  N7    G R 101      41.070  81.676  70.616  1.00 85.16           N  

ATOM    796  C5    G R 101      42.351  81.764  70.093  1.00 84.55           C  

ATOM    797  C6    G R 101      42.793  81.728  68.749  1.00 84.32           C  

ATOM    798  O6    G R 101      42.116  81.608  67.718  1.00 83.74           O  

ATOM    799  N1    G R 101      44.175  81.851  68.664  1.00 83.00           N  

ATOM    800  C2    G R 101      45.022  81.991  69.731  1.00 83.38           C  

ATOM    801  N2    G R 101      46.328  82.092  69.435  1.00 83.35           N  

ATOM    802  N3    G R 101      44.622  82.029  70.993  1.00 84.17           N  

ATOM    803  C4    G R 101      43.283  81.912  71.099  1.00 85.00           C  

ATOM    804  P     G R 102      44.729  86.710  74.321  1.00 97.19           P  

ATOM    805  O1P   G R 102      45.416  87.457  75.403  1.00 97.64           O  

ATOM    806  O2P   G R 102      43.363  87.112  73.906  1.00 96.69           O  

ATOM    807  O5*   G R 102      45.663  86.716  73.033  1.00 98.96           O  

ATOM    808  C5*   G R 102      47.059  86.466  73.150  1.00101.79           C  

ATOM    809  C4*   G R 102      47.691  86.359  71.784  1.00103.78           C  

ATOM    810  O4*   G R 102      47.169  85.196  71.092  1.00103.95           O  

ATOM    811  C3*   G R 102      47.420  87.511  70.830  1.00105.31           C  

ATOM    812  O3*   G R 102      48.273  88.622  71.046  1.00107.83           O  

ATOM    813  C2*   G R 102      47.640  86.873  69.466  1.00104.66           C  

ATOM    814  O2*   G R 102      49.006  86.828  69.103  1.00105.34           O  

ATOM    815  C1*   G R 102      47.110  85.459  69.701  1.00103.51           C  

ATOM    816  N9    G R 102      45.728  85.325  69.250  1.00102.60           N  

ATOM    817  C8    G R 102      44.576  85.314  70.001  1.00101.98           C  

ATOM    818  N7    G R 102      43.497  85.179  69.276  1.00101.31           N  

ATOM    819  C5    G R 102      43.970  85.095  67.974  1.00101.40           C  

ATOM    820  C6    G R 102      43.274  84.937  66.743  1.00102.02           C  

ATOM    821  O6    G R 102      42.051  84.829  66.547  1.00101.56           O  

ATOM    822  N1    G R 102      44.156  84.909  65.663  1.00103.24           N  

ATOM    823  C2    G R 102      45.526  85.015  65.757  1.00103.67           C  

ATOM    824  N2    G R 102      46.222  84.966  64.616  1.00103.58           N  

ATOM    825  N3    G R 102      46.175  85.158  66.892  1.00103.44           N  

ATOM    826  C4    G R 102      45.344  85.188  67.949  1.00102.22           C  

ATOM    827  P     C R 103      47.696  90.105  70.832  1.00110.66           P  

ATOM    828  O1P   C R 103      48.799  91.051  71.138  1.00110.83           O  

ATOM    829  O2P   C R 103      46.413  90.205  71.582  1.00110.62           O  

ATOM    830  O5*   C R 103      47.369  90.171  69.271  1.00111.27           O  

ATOM    831  C5*   C R 103      48.423  90.090  68.322  1.00113.36           C  

ATOM    832  C4*   C R 103      47.904  90.216  66.905  1.00114.68           C  

ATOM    833  O4*   C R 103      47.188  89.020  66.496  1.00114.05           O  

ATOM    834  C3*   C R 103      46.931  91.334  66.562  1.00115.86           C  

ATOM    835  O3*   C R 103      47.548  92.613  66.426  1.00118.25           O  

ATOM    836  C2*   C R 103      46.373  90.861  65.219  1.00115.14           C  

ATOM    837  O2*   C R 103      47.205  91.201  64.126  1.00114.83           O  

ATOM    838  C1*   C R 103      46.365  89.339  65.387  1.00113.30           C  

ATOM    839  N1    C R 103      45.001  88.839  65.606  1.00111.07           N  

ATOM    840  C2    C R 103      44.416  88.056  64.610  1.00110.11           C  

ATOM    841  O2    C R 103      45.093  87.748  63.622  1.00109.37           O  

ATOM    842  N3    C R 103      43.131  87.659  64.746  1.00109.90           N  

ATOM    843  C4    C R 103      42.438  88.008  65.833  1.00109.58           C  

ATOM    844  N4    C R 103      41.166  87.610  65.915  1.00109.09           N  

ATOM    845  C5    C R 103      43.021  88.781  66.882  1.00109.67           C  

ATOM    846  C6    C R 103      44.297  89.165  66.732  1.00110.36           C  

ATOM    847  P     C R 104      46.627  93.938  66.397  1.00119.78           P  

ATOM    848  O1P   C R 104      47.521  95.122  66.468  1.00119.78           O  

ATOM    849  O2P   C R 104      45.545  93.774  67.405  1.00119.70           O  

ATOM    850  O5*   C R 104      45.958  93.906  64.950  1.00120.35           O  

ATOM    851  C5*   C R 104      46.771  93.975  63.784  1.00121.92           C  

ATOM    852  C4*   C R 104      45.973  93.627  62.550  1.00122.84           C  

ATOM    853  O4*   C R 104      45.408  92.295  62.685  1.00123.17           O  

ATOM    854  C3*   C R 104      44.770  94.498  62.224  1.00123.34           C  

ATOM    855  O3*   C R 104      45.114  95.697  61.544  1.00123.07           O  

ATOM    856  C2*   C R 104      43.939  93.593  61.324  1.00123.68           C  

ATOM    857  O2*   C R 104      44.353  93.628  59.972  1.00124.59           O  

ATOM    858  C1*   C R 104      44.218  92.213  61.922  1.00123.12           C  

ATOM    859  N1    C R 104      43.103  91.778  62.774  1.00122.28           N  

ATOM    860  C2    C R 104      42.040  91.137  62.155  1.00121.66           C  

ATOM    861  O2    C R 104      42.111  90.931  60.937  1.00121.45           O  

ATOM    862  N3    C R 104      40.968  90.762  62.886  1.00121.47           N  

ATOM    863  C4    C R 104      40.939  91.005  64.197  1.00121.76           C  

ATOM    864  N4    C R 104      39.849  90.628  64.878  1.00121.80           N  

ATOM    865  C5    C R 104      42.025  91.648  64.867  1.00121.92           C  

ATOM    866  C6    C R 104      43.081  92.012  64.122  1.00122.12           C  

ATOM    867  P     G R 105      43.990  96.824  61.328  1.00123.38           P  

ATOM    868  O1P   G R 105      44.639  98.024  60.740  1.00124.09           O  

ATOM    869  O2P   G R 105      43.228  96.948  62.600  1.00122.86           O  

ATOM    870  O5*   G R 105      43.021  96.194  60.231  1.00122.01           O  

ATOM    871  C5*   G R 105      43.415  96.136  58.864  1.00120.58           C  

ATOM    872  C4*   G R 105      42.216  95.893  57.979  1.00119.85           C  

ATOM    873  O4*   G R 105      41.692  94.559  58.221  1.00119.57           O  

ATOM    874  C3*   G R 105      41.020  96.805  58.210  1.00119.56           C  

ATOM    875  O3*   G R 105      41.141  98.082  57.596  1.00119.04           O  

ATOM    876  C2*   G R 105      39.865  95.976  57.659  1.00118.91           C  

ATOM    877  O2*   G R 105      39.745  96.046  56.252  1.00118.20           O  

ATOM    878  C1*   G R 105      40.280  94.566  58.077  1.00118.48           C  

ATOM    879  N9    G R 105      39.682  94.239  59.366  1.00117.06           N  

ATOM    880  C8    G R 105      40.253  94.353  60.612  1.00116.11           C  

ATOM    881  N7    G R 105      39.435  94.034  61.579  1.00115.41           N  

ATOM    882  C5    G R 105      38.261  93.676  60.931  1.00115.29           C  

ATOM    883  C6    G R 105      37.019  93.239  61.455  1.00114.41           C  

ATOM    884  O6    G R 105      36.696  93.076  62.644  1.00113.80           O  

ATOM    885  N1    G R 105      36.101  92.983  60.438  1.00114.35           N  

ATOM    886  C2    G R 105      36.351  93.130  59.089  1.00114.95           C  

ATOM    887  N2    G R 105      35.352  92.836  58.251  1.00114.31           N  

ATOM    888  N3    G R 105      37.503  93.537  58.594  1.00115.26           N  

ATOM    889  C4    G R 105      38.405  93.790  59.563  1.00116.12           C  

ATOM    890  P     G R 106      40.287  99.315  58.179  1.00118.48           P  

ATOM    891  O1P   G R 106      40.645 100.543  57.429  1.00118.50           O  

ATOM    892  O2P   G R 106      40.406  99.297  59.662  1.00118.26           O  

ATOM    893  O5*   G R 106      38.792  98.923  57.807  1.00117.52           O  

ATOM    894  C5*   G R 106      38.446  98.640  56.461  1.00115.99           C  

ATOM    895  C4*   G R 106      36.986  98.295  56.351  1.00114.86           C  

ATOM    896  O4*   G R 106      36.733  96.964  56.875  1.00114.42           O  

ATOM    897  C3*   G R 106      36.031  99.179  57.129  1.00114.24           C  

ATOM    898  O3*   G R 106      35.784 100.426  56.501  1.00113.69           O  

ATOM    899  C2*   G R 106      34.794  98.295  57.230  1.00114.09           C  

ATOM    900  O2*   G R 106      34.001  98.314  56.058  1.00113.32           O  

ATOM    901  C1*   G R 106      35.422  96.912  57.413  1.00113.91           C  

ATOM    902  N9    G R 106      35.499  96.575  58.833  1.00113.29           N  

ATOM    903  C8    G R 106      36.544  96.791  59.701  1.00112.62           C  

ATOM    904  N7    G R 106      36.273  96.430  60.927  1.00111.87           N  

ATOM    905  C5    G R 106      34.978  95.933  60.861  1.00111.84           C  

ATOM    906  C6    G R 106      34.143  95.399  61.878  1.00111.69           C  

ATOM    907  O6    G R 106      34.391  95.257  63.091  1.00111.17           O  

ATOM    908  N1    G R 106      32.904  95.015  61.366  1.00111.22           N  

ATOM    909  C2    G R 106      32.520  95.130  60.047  1.00111.02           C  

ATOM    910  N2    G R 106      31.291  94.702  59.732  1.00109.96           N  

ATOM    911  N3    G R 106      33.287  95.628  59.100  1.00111.41           N  

ATOM    912  C4    G R 106      34.492  96.006  59.572  1.00112.23           C  

ATOM    913  P     C R 107      35.441 101.707  57.411  1.00113.00           P  

ATOM    914  O1P   C R 107      35.428 102.902  56.528  1.00113.56           O  

ATOM    915  O2P   C R 107      36.331 101.682  58.602  1.00111.26           O  

ATOM    916  O5*   C R 107      33.944 101.427  57.877  1.00112.13           O  

ATOM    917  C5*   C R 107      32.940 101.159  56.905  1.00111.19           C  

ATOM    918  C4*   C R 107      31.721 100.547  57.547  1.00110.45           C  

ATOM    919  O4*   C R 107      32.058  99.269  58.147  1.00109.84           O  

ATOM    920  C3*   C R 107      31.085 101.327  58.683  1.00110.44           C  

ATOM    921  O3*   C R 107      30.250 102.378  58.225  1.00110.48           O  

ATOM    922  C2*   C R 107      30.299 100.250  59.420  1.00110.25           C  

ATOM    923  O2*   C R 107      29.045  99.975  58.822  1.00110.07           O  

ATOM    924  C1*   C R 107      31.217  99.037  59.266  1.00109.07           C  

ATOM    925  N1    C R 107      32.044  98.814  60.464  1.00106.87           N  

ATOM    926  C2    C R 107      31.428  98.266  61.589  1.00105.27           C  

ATOM    927  O2    C R 107      30.223  97.990  61.526  1.00103.84           O  

ATOM    928  N3    C R 107      32.154  98.053  62.708  1.00104.87           N  

ATOM    929  C4    C R 107      33.454  98.366  62.729  1.00105.40           C  

ATOM    930  N4    C R 107      34.135  98.133  63.857  1.00104.81           N  

ATOM    931  C5    C R 107      34.112  98.929  61.593  1.00105.31           C  

ATOM    932  C6    C R 107      33.375  99.133  60.491  1.00105.99           C  

ATOM    933  P     A R 108      30.039 103.669  59.158  1.00111.27           P  

ATOM    934  O1P   A R 108      29.237 104.662  58.395  1.00111.54           O  

ATOM    935  O2P   A R 108      31.360 104.063  59.719  1.00111.36           O  

ATOM    936  O5*   A R 108      29.148 103.120  60.357  1.00109.85           O  

ATOM    937  C5*   A R 108      27.874 102.543  60.105  1.00107.92           C  

ATOM    938  C4*   A R 108      27.293 101.997  61.382  1.00106.76           C  

ATOM    939  O4*   A R 108      28.071 100.859  61.831  1.00106.04           O  

ATOM    940  C3*   A R 108      27.309 102.951  62.563  1.00106.49           C  

ATOM    941  O3*   A R 108      26.220 103.863  62.539  1.00106.86           O  

ATOM    942  C2*   A R 108      27.265 102.004  63.753  1.00105.34           C  

ATOM    943  O2*   A R 108      25.957 101.550  64.032  1.00105.50           O  

ATOM    944  C1*   A R 108      28.108 100.835  63.246  1.00104.54           C  

ATOM    945  N9    A R 108      29.504 100.935  63.675  1.00103.07           N  

ATOM    946  C8    A R 108      30.611 101.236  62.917  1.00102.22           C  

ATOM    947  N7    A R 108      31.732 101.247  63.600  1.00100.51           N  

ATOM    948  C5    A R 108      31.338 100.932  64.893  1.00100.62           C  

ATOM    949  C6    A R 108      32.056 100.783  66.092  1.00 99.75           C  

ATOM    950  N6    A R 108      33.377 100.935  66.184  1.00 99.69           N  

ATOM    951  N1    A R 108      31.361 100.467  67.208  1.00 99.49           N  

ATOM    952  C2    A R 108      30.033 100.314  67.115  1.00100.17           C  

ATOM    953  N3    A R 108      29.245 100.425  66.047  1.00100.99           N  

ATOM    954  C4    A R 108      29.967 100.739  64.955  1.00101.88           C  

ATOM    955  P     U R 109      26.389 105.309  63.220  1.00107.22           P  

ATOM    956  O1P   U R 109      25.110 106.052  63.070  1.00107.13           O  

ATOM    957  O2P   U R 109      27.651 105.899  62.700  1.00105.89           O  

ATOM    958  O5*   U R 109      26.599 104.980  64.765  1.00106.84           O  

ATOM    959  C5*   U R 109      25.585 104.312  65.513  1.00106.57           C  

ATOM    960  C4*   U R 109      26.060 104.052  66.921  1.00106.06           C  

ATOM    961  O4*   U R 109      27.181 103.133  66.897  1.00106.21           O  

ATOM    962  C3*   U R 109      26.582 105.271  67.660  1.00106.16           C  

ATOM    963  O3*   U R 109      25.519 105.999  68.253  1.00106.90           O  

ATOM    964  C2*   U R 109      27.518 104.658  68.696  1.00106.05           C  

ATOM    965  O2*   U R 109      26.817 104.186  69.834  1.00104.79           O  

ATOM    966  C1*   U R 109      28.101 103.471  67.923  1.00105.61           C  

ATOM    967  N1    U R 109      29.402 103.761  67.298  1.00104.16           N  

ATOM    968  C2    U R 109      30.544 103.533  68.047  1.00103.10           C  

ATOM    969  O2    U R 109      30.513 103.115  69.189  1.00102.32           O  

ATOM    970  N3    U R 109      31.726 103.816  67.405  1.00102.77           N  

ATOM    971  C4    U R 109      31.881 104.298  66.119  1.00103.37           C  

ATOM    972  O4    U R 109      33.017 104.506  65.679  1.00102.30           O  

ATOM    973  C5    U R 109      30.651 104.512  65.411  1.00103.62           C  

ATOM    974  C6    U R 109      29.484 104.243  66.010  1.00103.97           C  

ATOM    975  P     G R 110      25.435 107.589  68.043  1.00107.29           P  

ATOM    976  O1P   G R 110      24.046 108.017  68.352  1.00107.24           O  

ATOM    977  O2P   G R 110      26.019 107.900  66.710  1.00106.32           O  

ATOM    978  O5*   G R 110      26.417 108.177  69.155  1.00106.88           O  

ATOM    979  C5*   G R 110      26.578 107.530  70.420  1.00106.53           C  

ATOM    980  C4*   G R 110      27.438 108.377  71.330  1.00105.75           C  

ATOM    981  O4*   G R 110      26.736 109.614  71.640  1.00105.37           O  

ATOM    982  C3*   G R 110      27.769 107.797  72.697  1.00105.70           C  

ATOM    983  O3*   G R 110      28.849 106.873  72.670  1.00106.16           O  

ATOM    984  C2*   G R 110      28.093 109.047  73.506  1.00105.35           C  

ATOM    985  O2*   G R 110      29.405 109.529  73.272  1.00104.36           O  

ATOM    986  C1*   G R 110      27.074 110.042  72.950  1.00104.56           C  

ATOM    987  N9    G R 110      25.863 110.039  73.764  1.00103.05           N  

ATOM    988  C8    G R 110      24.642 109.504  73.435  1.00102.50           C  

ATOM    989  N7    G R 110      23.763 109.603  74.396  1.00102.06           N  

ATOM    990  C5    G R 110      24.441 110.255  75.416  1.00101.25           C  

ATOM    991  C6    G R 110      24.005 110.638  76.713  1.00100.89           C  

ATOM    992  O6    G R 110      22.897 110.467  77.237  1.00100.13           O  

ATOM    993  N1    G R 110      25.016 111.279  77.422  1.00101.10           N  

ATOM    994  C2    G R 110      26.284 111.520  76.948  1.00101.45           C  

ATOM    995  N2    G R 110      27.122 112.152  77.786  1.00101.26           N  

ATOM    996  N3    G R 110      26.701 111.167  75.742  1.00101.10           N  

ATOM    997  C4    G R 110      25.735 110.542  75.037  1.00101.81           C  

ATOM    998  P     G R 111      28.928 105.711  73.788  1.00107.23           P  

ATOM    999  O1P   G R 111      30.047 104.801  73.423  1.00107.43           O  

ATOM   1000  O2P   G R 111      27.560 105.155  73.973  1.00105.91           O  

ATOM   1001  O5*   G R 111      29.328 106.487  75.122  1.00106.61           O  

ATOM   1002  C5*   G R 111      30.517 107.273  75.171  1.00106.83           C  

ATOM   1003  C4*   G R 111      30.663 107.940  76.520  1.00106.64           C  

ATOM   1004  O4*   G R 111      29.624 108.936  76.708  1.00105.20           O  

ATOM   1005  C3*   G R 111      30.550 107.032  77.732  1.00107.40           C  

ATOM   1006  O3*   G R 111      31.780 106.357  78.001  1.00110.37           O  

ATOM   1007  C2*   G R 111      30.143 108.006  78.836  1.00105.73           C  

ATOM   1008  O2*   G R 111      31.238 108.717  79.381  1.00105.95           O  

ATOM   1009  C1*   G R 111      29.250 108.987  78.074  1.00103.14           C  

ATOM   1010  N9    G R 111      27.833 108.650  78.171  1.00 99.89           N  

ATOM   1011  C8    G R 111      27.058 108.049  77.210  1.00 98.93           C  

ATOM   1012  N7    G R 111      25.821 107.874  77.585  1.00 97.79           N  

ATOM   1013  C5    G R 111      25.775 108.391  78.872  1.00 96.89           C  

ATOM   1014  C6    G R 111      24.693 108.483  79.789  1.00 96.83           C  

ATOM   1015  O6    G R 111      23.520 108.115  79.639  1.00 96.58           O  

ATOM   1016  N1    G R 111      25.087 109.077  80.984  1.00 96.54           N  

ATOM   1017  C2    G R 111      26.355 109.527  81.262  1.00 96.48           C  

ATOM   1018  N2    G R 111      26.541 110.074  82.471  1.00 95.91           N  

ATOM   1019  N3    G R 111      27.369 109.448  80.415  1.00 97.06           N  

ATOM   1020  C4    G R 111      27.009 108.873  79.249  1.00 97.76           C  

ATOM   1021  P     U R 112      31.767 104.963  78.813  1.00112.52           P  

ATOM   1022  O1P   U R 112      33.100 104.317  78.668  1.00112.40           O  

ATOM   1023  O2P   U R 112      30.541 104.218  78.407  1.00111.94           O  

ATOM   1024  O5*   U R 112      31.586 105.415  80.332  1.00111.82           O  

ATOM   1025  C5*   U R 112      32.421 106.424  80.902  1.00111.80           C  

ATOM   1026  C4*   U R 112      31.881 106.846  82.249  1.00112.13           C  

ATOM   1027  O4*   U R 112      30.638 107.579  82.079  1.00111.53           O  

ATOM   1028  C3*   U R 112      31.534 105.692  83.174  1.00112.60           C  

ATOM   1029  O3*   U R 112      32.684 105.249  83.899  1.00113.59           O  

ATOM   1030  C2*   U R 112      30.453 106.286  84.076  1.00111.92           C  

ATOM   1031  O2*   U R 112      30.988 107.002  85.171  1.00111.34           O  

ATOM   1032  C1*   U R 112      29.741 107.259  83.130  1.00110.85           C  

ATOM   1033  N1    U R 112      28.489 106.761  82.534  1.00109.02           N  

ATOM   1034  C2    U R 112      27.310 106.926  83.251  1.00108.34           C  

ATOM   1035  O2    U R 112      27.269 107.425  84.360  1.00108.75           O  

ATOM   1036  N3    U R 112      26.176 106.483  82.613  1.00107.52           N  

ATOM   1037  C4    U R 112      26.097 105.900  81.367  1.00107.34           C  

ATOM   1038  O4    U R 112      24.995 105.566  80.924  1.00105.91           O  

ATOM   1039  C5    U R 112      27.356 105.749  80.698  1.00107.58           C  

ATOM   1040  C6    U R 112      28.480 106.169  81.292  1.00108.07           C  

ATOM   1041  P     C R 113      32.787 103.712  84.361  1.00113.94           P  

ATOM   1042  O1P   C R 113      33.554 103.655  85.632  1.00113.93           O  

ATOM   1043  O2P   C R 113      33.238 102.905  83.198  1.00114.06           O  

ATOM   1044  O5*   C R 113      31.270 103.339  84.666  1.00114.17           O  

ATOM   1045  C5*   C R 113      30.888 102.728  85.893  1.00114.00           C  

ATOM   1046  C4*   C R 113      30.004 103.662  86.691  1.00113.74           C  

ATOM   1047  O4*   C R 113      29.287 104.555  85.803  1.00113.00           O  

ATOM   1048  C3*   C R 113      28.934 102.940  87.487  1.00114.03           C  

ATOM   1049  O3*   C R 113      29.441 102.522  88.745  1.00114.40           O  

ATOM   1050  C2*   C R 113      27.818 103.974  87.582  1.00113.55           C  

ATOM   1051  O2*   C R 113      28.012 104.896  88.635  1.00113.82           O  

ATOM   1052  C1*   C R 113      27.948 104.697  86.238  1.00112.56           C  

ATOM   1053  N1    C R 113      27.104 104.120  85.185  1.00111.40           N  

ATOM   1054  C2    C R 113      25.713 104.144  85.320  1.00110.85           C  

ATOM   1055  O2    C R 113      25.211 104.666  86.331  1.00109.95           O  

ATOM   1056  N3    C R 113      24.952 103.595  84.344  1.00110.79           N  

ATOM   1057  C4    C R 113      25.532 103.037  83.278  1.00110.97           C  

ATOM   1058  N4    C R 113      24.748 102.497  82.345  1.00111.17           N  

ATOM   1059  C5    C R 113      26.942 103.005  83.119  1.00110.87           C  

ATOM   1060  C6    C R 113      27.682 103.553  84.083  1.00110.88           C  

ATOM   1061  P     C R 114      29.352 100.974  89.152  1.00114.67           P  

ATOM   1062  O1P   C R 114      30.209 100.756  90.347  1.00114.94           O  

ATOM   1063  O2P   C R 114      29.579 100.165  87.924  1.00114.39           O  

ATOM   1064  O5*   C R 114      27.839 100.796  89.608  1.00114.06           O  

ATOM   1065  C5*   C R 114      27.387 101.354  90.833  1.00112.96           C  

ATOM   1066  C4*   C R 114      25.900 101.174  90.959  1.00112.32           C  

ATOM   1067  O4*   C R 114      25.241 101.956  89.932  1.00111.61           O  

ATOM   1068  C3*   C R 114      25.412  99.754  90.726  1.00112.03           C  

ATOM   1069  O3*   C R 114      25.502  98.948  91.890  1.00112.65           O  

ATOM   1070  C2*   C R 114      23.977  99.965  90.269  1.00111.46           C  

ATOM   1071  O2*   C R 114      23.071 100.129  91.344  1.00110.01           O  

ATOM   1072  C1*   C R 114      24.102 101.261  89.465  1.00110.88           C  

ATOM   1073  N1    C R 114      24.287 100.976  88.037  1.00110.15           N  

ATOM   1074  C2    C R 114      23.184 100.546  87.316  1.00109.97           C  

ATOM   1075  O2    C R 114      22.097 100.448  87.911  1.00110.58           O  

ATOM   1076  N3    C R 114      23.321 100.247  86.003  1.00109.12           N  

ATOM   1077  C4    C R 114      24.514 100.368  85.413  1.00108.74           C  

ATOM   1078  N4    C R 114      24.606 100.059  84.116  1.00107.88           N  

ATOM   1079  C5    C R 114      25.665 100.814  86.130  1.00109.02           C  

ATOM   1080  C6    C R 114      25.506 101.109  87.429  1.00109.50           C  

ATOM   1081  P     C R 115      25.662  97.358  91.736  1.00113.10           P  

ATOM   1082  O1P   C R 115      26.024  96.827  93.078  1.00112.78           O  

ATOM   1083  O2P   C R 115      26.564  97.108  90.580  1.00112.34           O  

ATOM   1084  O5*   C R 115      24.189  96.864  91.358  1.00112.83           O  

ATOM   1085  C5*   C R 115      23.100  97.081  92.256  1.00112.41           C  

ATOM   1086  C4*   C R 115      21.793  96.579  91.671  1.00112.27           C  

ATOM   1087  O4*   C R 115      21.358  97.425  90.574  1.00112.66           O  

ATOM   1088  C3*   C R 115      21.757  95.171  91.097  1.00112.36           C  

ATOM   1089  O3*   C R 115      21.602  94.176  92.102  1.00112.63           O  

ATOM   1090  C2*   C R 115      20.534  95.226  90.185  1.00112.62           C  

ATOM   1091  O2*   C R 115      19.320  95.058  90.894  1.00112.58           O  

ATOM   1092  C1*   C R 115      20.606  96.654  89.644  1.00112.43           C  

ATOM   1093  N1    C R 115      21.286  96.706  88.340  1.00111.91           N  

ATOM   1094  C2    C R 115      20.589  96.316  87.174  1.00111.38           C  

ATOM   1095  O2    C R 115      19.399  95.952  87.260  1.00110.45           O  

ATOM   1096  N3    C R 115      21.236  96.344  85.984  1.00110.55           N  

ATOM   1097  C4    C R 115      22.511  96.736  85.926  1.00110.62           C  

ATOM   1098  N4    C R 115      23.110  96.741  84.737  1.00110.58           N  

ATOM   1099  C5    C R 115      23.232  97.142  87.086  1.00110.82           C  

ATOM   1100  C6    C R 115      22.587  97.115  88.258  1.00111.52           C  

ATOM   1101  P     A R 116      22.154  92.685  91.837  1.00111.84           P  

ATOM   1102  O1P   A R 116      21.927  91.913  93.088  1.00112.03           O  

ATOM   1103  O2P   A R 116      23.534  92.805  91.287  1.00111.27           O  

ATOM   1104  O5*   A R 116      21.186  92.099  90.708  1.00109.74           O  

ATOM   1105  C5*   A R 116      19.823  91.807  91.011  1.00107.47           C  

ATOM   1106  C4*   A R 116      19.030  91.502  89.753  1.00106.01           C  

ATOM   1107  O4*   A R 116      19.081  92.627  88.839  1.00105.28           O  

ATOM   1108  C3*   A R 116      19.452  90.321  88.891  1.00105.00           C  

ATOM   1109  O3*   A R 116      18.986  89.077  89.378  1.00104.79           O  

ATOM   1110  C2*   A R 116      18.801  90.644  87.554  1.00103.97           C  

ATOM   1111  O2*   A R 116      17.428  90.299  87.515  1.00102.66           O  

ATOM   1112  C1*   A R 116      18.953  92.161  87.504  1.00103.25           C  

ATOM   1113  N9    A R 116      20.158  92.528  86.766  1.00101.47           N  

ATOM   1114  C8    A R 116      21.358  92.995  87.252  1.00100.19           C  

ATOM   1115  N7    A R 116      22.246  93.238  86.318  1.00 99.16           N  

ATOM   1116  C5    A R 116      21.588  92.907  85.139  1.00 98.85           C  

ATOM   1117  C6    A R 116      21.985  92.945  83.790  1.00 98.44           C  

ATOM   1118  N6    A R 116      23.195  93.352  83.382  1.00 97.57           N  

ATOM   1119  N1    A R 116      21.085  92.544  82.861  1.00 97.85           N  

ATOM   1120  C2    A R 116      19.874  92.133  83.272  1.00 97.80           C  

ATOM   1121  N3    A R 116      19.386  92.057  84.506  1.00 97.92           N  

ATOM   1122  C4    A R 116      20.303  92.463  85.403  1.00 99.51           C  

ATOM   1123  P     G R 117      19.835  87.748  89.073  1.00104.88           P  

ATOM   1124  O1P   G R 117      19.151  86.637  89.796  1.00105.25           O  

ATOM   1125  O2P   G R 117      21.268  88.046  89.357  1.00104.16           O  

ATOM   1126  O5*   G R 117      19.659  87.511  87.503  1.00101.44           O  

ATOM   1127  C5*   G R 117      18.443  86.971  86.986  1.00 97.81           C  

ATOM   1128  C4*   G R 117      18.475  86.920  85.473  1.00 95.02           C  

ATOM   1129  O4*   G R 117      18.731  88.249  84.946  1.00 94.18           O  

ATOM   1130  C3*   G R 117      19.546  86.057  84.828  1.00 93.69           C  

ATOM   1131  O3*   G R 117      19.192  84.679  84.795  1.00 93.49           O  

ATOM   1132  C2*   G R 117      19.646  86.675  83.438  1.00 92.60           C  

ATOM   1133  O2*   G R 117      18.567  86.297  82.604  1.00 92.09           O  

ATOM   1134  C1*   G R 117      19.501  88.158  83.759  1.00 90.06           C  

ATOM   1135  N9    G R 117      20.802  88.768  84.017  1.00 85.40           N  

ATOM   1136  C8    G R 117      21.322  89.133  85.238  1.00 84.24           C  

ATOM   1137  N7    G R 117      22.521  89.644  85.155  1.00 82.81           N  

ATOM   1138  C5    G R 117      22.811  89.618  83.797  1.00 81.67           C  

ATOM   1139  C6    G R 117      23.971  90.048  83.094  1.00 80.81           C  

ATOM   1140  O6    G R 117      25.011  90.553  83.548  1.00 80.69           O  

ATOM   1141  N1    G R 117      23.841  89.839  81.724  1.00 80.65           N  

ATOM   1142  C2    G R 117      22.741  89.286  81.108  1.00 81.36           C  

ATOM   1143  N2    G R 117      22.808  89.164  79.772  1.00 80.37           N  

ATOM   1144  N3    G R 117      21.656  88.882  81.751  1.00 81.00           N  

ATOM   1145  C4    G R 117      21.759  89.079  83.082  1.00 82.67           C  

ATOM   1146  P     C R 118      20.354  83.559  84.788  1.00 92.10           P  

ATOM   1147  O1P   C R 118      19.671  82.240  84.850  1.00 92.01           O  

ATOM   1148  O2P   C R 118      21.389  83.898  85.800  1.00 91.24           O  

ATOM   1149  O5*   C R 118      21.020  83.719  83.351  1.00 89.06           O  

ATOM   1150  C5*   C R 118      20.234  83.622  82.167  1.00 84.92           C  

ATOM   1151  C4*   C R 118      21.054  84.025  80.968  1.00 82.66           C  

ATOM   1152  O4*   C R 118      21.446  85.419  81.102  1.00 81.34           O  

ATOM   1153  C3*   C R 118      22.370  83.284  80.792  1.00 81.72           C  

ATOM   1154  O3*   C R 118      22.209  82.020  80.153  1.00 80.71           O  

ATOM   1155  C2*   C R 118      23.192  84.270  79.969  1.00 80.75           C  

ATOM   1156  O2*   C R 118      22.877  84.233  78.591  1.00 82.35           O  

ATOM   1157  C1*   C R 118      22.732  85.609  80.540  1.00 79.07           C  

ATOM   1158  N1    C R 118      23.642  86.091  81.589  1.00 76.33           N  

ATOM   1159  C2    C R 118      24.858  86.646  81.199  1.00 76.25           C  

ATOM   1160  O2    C R 118      25.119  86.716  79.990  1.00 75.96           O  

ATOM   1161  N3    C R 118      25.720  87.087  82.142  1.00 75.03           N  

ATOM   1162  C4    C R 118      25.407  86.985  83.430  1.00 74.22           C  

ATOM   1163  N4    C R 118      26.296  87.435  84.317  1.00 74.20           N  

ATOM   1164  C5    C R 118      24.172  86.420  83.862  1.00 73.84           C  

ATOM   1165  C6    C R 118      23.322  85.994  82.914  1.00 74.90           C  

ATOM   1166  P     C R 119      23.362  80.901  80.307  1.00 80.04           P  

ATOM   1167  O1P   C R 119      22.884  79.651  79.657  1.00 78.55           O  

ATOM   1168  O2P   C R 119      23.786  80.875  81.736  1.00 79.68           O  

ATOM   1169  O5*   C R 119      24.576  81.491  79.458  1.00 75.82           O  

ATOM   1170  C5*   C R 119      24.403  81.801  78.082  1.00 72.46           C  

ATOM   1171  C4*   C R 119      25.696  82.294  77.491  1.00 70.71           C  

ATOM   1172  O4*   C R 119      26.045  83.582  78.058  1.00 70.53           O  

ATOM   1173  C3*   C R 119      26.900  81.413  77.755  1.00 69.10           C  

ATOM   1174  O3*   C R 119      26.973  80.354  76.806  1.00 67.89           O  

ATOM   1175  C2*   C R 119      28.066  82.388  77.637  1.00 68.45           C  

ATOM   1176  O2*   C R 119      28.455  82.578  76.296  1.00 67.54           O  

ATOM   1177  C1*   C R 119      27.455  83.686  78.175  1.00 68.57           C  

ATOM   1178  N1    C R 119      27.776  83.966  79.584  1.00 66.66           N  

ATOM   1179  C2    C R 119      29.000  84.580  79.903  1.00 65.20           C  

ATOM   1180  O2    C R 119      29.796  84.852  78.993  1.00 66.55           O  

ATOM   1181  N3    C R 119      29.281  84.859  81.192  1.00 63.83           N  

ATOM   1182  C4    C R 119      28.404  84.546  82.148  1.00 65.19           C  

ATOM   1183  N4    C R 119      28.718  84.852  83.407  1.00 65.46           N  

ATOM   1184  C5    C R 119      27.161  83.909  81.856  1.00 64.87           C  

ATOM   1185  C6    C R 119      26.891  83.639  80.573  1.00 66.32           C  

ATOM   1186  P     U R 120      27.717  78.985  77.206  1.00 67.62           P  

ATOM   1187  O1P   U R 120      27.484  77.968  76.147  1.00 67.05           O  

ATOM   1188  O2P   U R 120      27.340  78.680  78.617  1.00 65.45           O  

ATOM   1189  O5*   U R 120      29.255  79.384  77.146  1.00 63.52           O  

ATOM   1190  C5*   U R 120      29.789  79.899  75.947  1.00 63.55           C  

ATOM   1191  C4*   U R 120      31.238  80.240  76.116  1.00 62.74           C  

ATOM   1192  O4*   U R 120      31.366  81.343  77.048  1.00 62.19           O  

ATOM   1193  C3*   U R 120      32.147  79.121  76.613  1.00 62.93           C  

ATOM   1194  O3*   U R 120      33.385  79.194  75.929  1.00 63.51           O  

ATOM   1195  C2*   U R 120      32.401  79.494  78.070  1.00 63.15           C  

ATOM   1196  O2*   U R 120      33.685  79.092  78.520  1.00 63.27           O  

ATOM   1197  C1*   U R 120      32.337  81.018  78.015  1.00 61.99           C  

ATOM   1198  N1    U R 120      31.956  81.601  79.307  1.00 60.97           N  

ATOM   1199  C2    U R 120      32.838  82.499  79.864  1.00 60.43           C  

ATOM   1200  O2    U R 120      33.858  82.858  79.292  1.00 61.37           O  

ATOM   1201  N3    U R 120      32.487  82.957  81.111  1.00 60.18           N  

ATOM   1202  C4    U R 120      31.347  82.613  81.827  1.00 58.92           C  

ATOM   1203  O4    U R 120      31.174  83.101  82.949  1.00 60.66           O  

ATOM   1204  C5    U R 120      30.470  81.703  81.165  1.00 58.37           C  

ATOM   1205  C6    U R 120      30.791  81.242  79.955  1.00 60.06           C  

ATOM   1206  P     C R 121      33.802  78.027  74.918  1.00 63.60           P  

ATOM   1207  O1P   C R 121      34.477  78.663  73.756  1.00 60.51           O  

ATOM   1208  O2P   C R 121      32.581  77.199  74.715  1.00 62.07           O  

ATOM   1209  O5*   C R 121      34.885  77.172  75.712  1.00 62.73           O  

ATOM   1210  C5*   C R 121      34.503  76.213  76.688  1.00 63.57           C  

ATOM   1211  C4*   C R 121      35.732  75.549  77.241  1.00 64.79           C  

ATOM   1212  O4*   C R 121      36.284  74.649  76.252  1.00 65.61           O  

ATOM   1213  C3*   C R 121      36.860  76.518  77.554  1.00 66.84           C  

ATOM   1214  O3*   C R 121      36.706  77.059  78.860  1.00 70.61           O  

ATOM   1215  C2*   C R 121      38.112  75.657  77.414  1.00 64.98           C  

ATOM   1216  O2*   C R 121      38.400  74.922  78.579  1.00 67.10           O  

ATOM   1217  C1*   C R 121      37.699  74.676  76.318  1.00 64.59           C  

ATOM   1218  N1    C R 121      38.223  74.989  74.980  1.00 63.12           N  

ATOM   1219  C2    C R 121      39.593  74.895  74.759  1.00 61.95           C  

ATOM   1220  O2    C R 121      40.338  74.619  75.712  1.00 61.52           O  

ATOM   1221  N3    C R 121      40.075  75.106  73.515  1.00 61.41           N  

ATOM   1222  C4    C R 121      39.245  75.413  72.522  1.00 60.00           C  

ATOM   1223  N4    C R 121      39.764  75.582  71.310  1.00 59.59           N  

ATOM   1224  C5    C R 121      37.848  75.554  72.727  1.00 59.98           C  

ATOM   1225  C6    C R 121      37.383  75.339  73.961  1.00 62.29           C  

ATOM   1226  P     C R 122      37.089  78.593  79.141  1.00 70.55           P  

ATOM   1227  O1P   C R 122      36.345  78.971  80.365  1.00 70.22           O  

ATOM   1228  O2P   C R 122      36.887  79.369  77.894  1.00 71.60           O  

ATOM   1229  O5*   C R 122      38.656  78.559  79.447  1.00 72.67           O  

ATOM   1230  C5*   C R 122      39.439  79.738  79.315  1.00 76.62           C  

ATOM   1231  C4*   C R 122      40.887  79.392  79.097  1.00 79.32           C  

ATOM   1232  O4*   C R 122      40.979  78.330  78.125  1.00 78.68           O  

ATOM   1233  C3*   C R 122      41.715  80.528  78.513  1.00 83.60           C  

ATOM   1234  O3*   C R 122      42.239  81.370  79.525  1.00 90.42           O  

ATOM   1235  C2*   C R 122      42.832  79.802  77.779  1.00 82.18           C  

ATOM   1236  O2*   C R 122      43.915  79.466  78.627  1.00 84.01           O  

ATOM   1237  C1*   C R 122      42.121  78.532  77.314  1.00 79.00           C  

ATOM   1238  N1    C R 122      41.701  78.572  75.909  1.00 76.32           N  

ATOM   1239  C2    C R 122      42.684  78.500  74.924  1.00 76.31           C  

ATOM   1240  O2    C R 122      43.878  78.468  75.274  1.00 75.77           O  

ATOM   1241  N3    C R 122      42.317  78.468  73.622  1.00 74.15           N  

ATOM   1242  C4    C R 122      41.030  78.519  73.294  1.00 73.32           C  

ATOM   1243  N4    C R 122      40.722  78.474  72.001  1.00 74.31           N  

ATOM   1244  C5    C R 122      40.004  78.620  74.277  1.00 74.37           C  

ATOM   1245  C6    C R 122      40.381  78.649  75.562  1.00 75.60           C  

ATOM   1246  P     U R 123      41.306  82.499  80.172  1.00 95.84           P  

ATOM   1247  O1P   U R 123      40.204  82.793  79.211  1.00 96.30           O  

ATOM   1248  O2P   U R 123      42.193  83.600  80.633  1.00 96.52           O  

ATOM   1249  O5*   U R 123      40.666  81.759  81.426  1.00 97.83           O  

ATOM   1250  C5*   U R 123      40.197  82.490  82.542  1.00102.00           C  

ATOM   1251  C4*   U R 123      41.307  82.655  83.548  1.00104.81           C  

ATOM   1252  O4*   U R 123      42.426  83.334  82.922  1.00107.02           O  

ATOM   1253  C3*   U R 123      40.942  83.519  84.739  1.00105.50           C  

ATOM   1254  O3*   U R 123      40.341  82.715  85.737  1.00105.33           O  

ATOM   1255  C2*   U R 123      42.286  84.088  85.181  1.00106.93           C  

ATOM   1256  O2*   U R 123      43.011  83.216  86.025  1.00107.70           O  

ATOM   1257  C1*   U R 123      43.023  84.229  83.845  1.00107.87           C  

ATOM   1258  N1    U R 123      42.959  85.587  83.283  1.00109.21           N  

ATOM   1259  C2    U R 123      44.138  86.146  82.820  1.00109.33           C  

ATOM   1260  O2    U R 123      45.206  85.553  82.844  1.00108.86           O  

ATOM   1261  N3    U R 123      44.018  87.424  82.327  1.00109.22           N  

ATOM   1262  C4    U R 123      42.864  88.181  82.249  1.00108.99           C  

ATOM   1263  O4    U R 123      42.917  89.316  81.778  1.00108.26           O  

ATOM   1264  C5    U R 123      41.687  87.530  82.740  1.00109.04           C  

ATOM   1265  C6    U R 123      41.771  86.288  83.226  1.00109.25           C  

ATOM   1266  P     C R 124      38.855  83.047  86.226  1.00106.12           P  

ATOM   1267  O1P   C R 124      38.285  84.092  85.337  1.00106.36           O  

ATOM   1268  O2P   C R 124      38.913  83.281  87.687  1.00107.57           O  

ATOM   1269  O5*   C R 124      38.059  81.692  85.993  1.00106.60           O  

ATOM   1270  C5*   C R 124      37.270  81.144  87.032  1.00106.55           C  

ATOM   1271  C4*   C R 124      36.095  82.044  87.306  1.00106.77           C  

ATOM   1272  O4*   C R 124      35.338  82.220  86.080  1.00105.21           O  

ATOM   1273  C3*   C R 124      35.127  81.525  88.358  1.00108.04           C  

ATOM   1274  O3*   C R 124      34.667  82.622  89.141  1.00112.16           O  

ATOM   1275  C2*   C R 124      34.001  80.910  87.528  1.00106.10           C  

ATOM   1276  O2*   C R 124      32.745  80.943  88.178  1.00104.54           O  

ATOM   1277  C1*   C R 124      34.006  81.783  86.271  1.00104.41           C  

ATOM   1278  N1    C R 124      33.593  81.046  85.060  1.00101.60           N  

ATOM   1279  C2    C R 124      32.277  80.571  84.968  1.00100.13           C  

ATOM   1280  O2    C R 124      31.496  80.790  85.898  1.00 99.86           O  

ATOM   1281  N3    C R 124      31.894  79.887  83.865  1.00 99.04           N  

ATOM   1282  C4    C R 124      32.767  79.672  82.878  1.00 98.83           C  

ATOM   1283  N4    C R 124      32.344  78.992  81.809  1.00 96.98           N  

ATOM   1284  C5    C R 124      34.114  80.146  82.943  1.00 98.79           C  

ATOM   1285  C6    C R 124      34.479  80.822  84.041  1.00100.14           C  

ATOM   1286  P     G R 125      35.406  82.978  90.528  1.00114.92           P  

ATOM   1287  O1P   G R 125      36.873  83.012  90.287  1.00114.25           O  

ATOM   1288  O2P   G R 125      34.853  82.081  91.578  1.00114.26           O  

ATOM   1289  O5*   G R 125      34.922  84.461  90.836  1.00116.69           O  

ATOM   1290  C5*   G R 125      33.539  84.788  90.823  1.00120.33           C  

ATOM   1291  C4*   G R 125      33.330  86.123  90.150  1.00122.95           C  

ATOM   1292  O4*   G R 125      33.974  86.107  88.851  1.00123.24           O  

ATOM   1293  C3*   G R 125      31.876  86.481  89.877  1.00124.88           C  

ATOM   1294  O3*   G R 125      31.215  87.159  90.962  1.00129.10           O  

ATOM   1295  C2*   G R 125      31.978  87.407  88.662  1.00124.27           C  

ATOM   1296  O2*   G R 125      32.205  88.760  89.005  1.00124.25           O  

ATOM   1297  C1*   G R 125      33.210  86.863  87.930  1.00123.12           C  

ATOM   1298  N9    G R 125      32.911  86.027  86.768  1.00121.44           N  

ATOM   1299  C8    G R 125      31.812  85.221  86.583  1.00120.37           C  

ATOM   1300  N7    G R 125      31.824  84.595  85.440  1.00119.15           N  

ATOM   1301  C5    G R 125      33.001  85.010  84.833  1.00119.57           C  

ATOM   1302  C6    G R 125      33.555  84.665  83.577  1.00119.67           C  

ATOM   1303  O6    G R 125      33.130  83.919  82.746  1.00120.32           O  

ATOM   1304  N1    G R 125      34.745  85.301  83.340  1.00119.16           N  

ATOM   1305  C2    G R 125      35.361  86.175  84.212  1.00119.24           C  

ATOM   1306  N2    G R 125      36.530  86.694  83.806  1.00118.35           N  

ATOM   1307  N3    G R 125      34.863  86.512  85.394  1.00119.59           N  

ATOM   1308  C4    G R 125      33.684  85.893  85.637  1.00120.09           C  

ATOM   1309  P     C R 126      32.000  87.486  92.341  1.00131.55           P  

ATOM   1310  O1P   C R 126      32.531  86.235  92.945  1.00131.19           O  

ATOM   1311  O2P   C R 126      31.097  88.352  93.146  1.00131.52           O  

ATOM   1312  O5*   C R 126      33.221  88.401  91.872  1.00132.44           O  

ATOM   1313  C5*   C R 126      33.357  89.747  92.326  1.00133.74           C  

ATOM   1314  C4*   C R 126      33.147  90.712  91.179  1.00135.04           C  

ATOM   1315  O4*   C R 126      31.776  90.610  90.705  1.00135.51           O  

ATOM   1316  C3*   C R 126      33.328  92.185  91.524  1.00135.66           C  

ATOM   1317  O3*   C R 126      34.701  92.557  91.417  1.00135.97           O  

ATOM   1318  C2*   C R 126      32.450  92.894  90.493  1.00135.79           C  

ATOM   1319  O2*   C R 126      33.094  93.116  89.254  1.00135.21           O  

ATOM   1320  C1*   C R 126      31.313  91.888  90.292  1.00135.97           C  

ATOM   1321  N1    C R 126      30.076  92.204  91.034  1.00136.23           N  

ATOM   1322  C2    C R 126      29.506  93.483  90.901  1.00136.07           C  

ATOM   1323  O2    C R 126      30.060  94.319  90.168  1.00135.74           O  

ATOM   1324  N3    C R 126      28.368  93.772  91.576  1.00136.16           N  

ATOM   1325  C4    C R 126      27.799  92.847  92.355  1.00136.19           C  

ATOM   1326  N4    C R 126      26.674  93.176  92.998  1.00135.59           N  

ATOM   1327  C5    C R 126      28.356  91.543  92.509  1.00136.37           C  

ATOM   1328  C6    C R 126      29.485  91.267  91.837  1.00136.30           C  

ATOM   1329  P     U R 127      35.204  93.964  92.015  1.00135.59           P  

ATOM   1330  O1P   U R 127      36.203  93.690  93.082  1.00134.81           O  

ATOM   1331  O2P   U R 127      33.996  94.773  92.331  1.00134.88           O  

ATOM   1332  O5*   U R 127      35.968  94.637  90.785  1.00135.11           O  

ATOM   1333  C5*   U R 127      35.288  94.923  89.558  1.00133.87           C  

ATOM   1334  C4*   U R 127      36.229  95.588  88.575  1.00132.99           C  

ATOM   1335  O4*   U R 127      36.834  96.729  89.231  1.00133.46           O  

ATOM   1336  C3*   U R 127      37.397  94.739  88.086  1.00131.82           C  

ATOM   1337  O3*   U R 127      37.019  94.010  86.915  1.00129.14           O  

ATOM   1338  C2*   U R 127      38.481  95.772  87.790  1.00132.40           C  

ATOM   1339  O2*   U R 127      38.369  96.337  86.498  1.00131.86           O  

ATOM   1340  C1*   U R 127      38.189  96.848  88.841  1.00133.27           C  

ATOM   1341  N1    U R 127      39.011  96.768  90.057  1.00133.93           N  

ATOM   1342  C2    U R 127      40.207  97.468  90.080  1.00134.09           C  

ATOM   1343  O2    U R 127      40.619  98.113  89.129  1.00133.52           O  

ATOM   1344  N3    U R 127      40.902  97.383  91.263  1.00134.70           N  

ATOM   1345  C4    U R 127      40.534  96.683  92.398  1.00134.97           C  

ATOM   1346  O4    U R 127      41.258  96.721  93.396  1.00134.79           O  

ATOM   1347  C5    U R 127      39.293  95.972  92.286  1.00134.88           C  

ATOM   1348  C6    U R 127      38.594  96.035  91.147  1.00134.15           C  

ATOM   1349  P     G R 128      38.142  93.265  86.031  1.00126.12           P  

ATOM   1350  O1P   G R 128      39.027  92.492  86.943  1.00126.60           O  

ATOM   1351  O2P   G R 128      38.736  94.270  85.108  1.00125.37           O  

ATOM   1352  O5*   G R 128      37.313  92.230  85.148  1.00122.06           O  

ATOM   1353  C5*   G R 128      36.378  92.682  84.173  1.00116.39           C  

ATOM   1354  C4*   G R 128      36.388  91.755  82.980  1.00112.60           C  

ATOM   1355  O4*   G R 128      36.158  90.389  83.414  1.00111.08           O  

ATOM   1356  C3*   G R 128      35.323  92.016  81.926  1.00110.31           C  

ATOM   1357  O3*   G R 128      35.737  93.033  81.014  1.00107.89           O  

ATOM   1358  C2*   G R 128      35.178  90.653  81.257  1.00109.29           C  

ATOM   1359  O2*   G R 128      36.171  90.438  80.275  1.00108.77           O  

ATOM   1360  C1*   G R 128      35.409  89.696  82.431  1.00108.02           C  

ATOM   1361  N9    G R 128      34.177  89.218  83.052  1.00104.35           N  

ATOM   1362  C8    G R 128      33.703  89.533  84.305  1.00102.82           C  

ATOM   1363  N7    G R 128      32.570  88.948  84.586  1.00101.52           N  

ATOM   1364  C5    G R 128      32.277  88.203  83.451  1.00101.13           C  

ATOM   1365  C6    G R 128      31.174  87.360  83.166  1.00100.26           C  

ATOM   1366  O6    G R 128      30.203  87.099  83.882  1.00 99.25           O  

ATOM   1367  N1    G R 128      31.274  86.796  81.899  1.00 99.70           N  

ATOM   1368  C2    G R 128      32.303  87.011  81.015  1.00100.07           C  

ATOM   1369  N2    G R 128      32.218  86.369  79.838  1.00 99.35           N  

ATOM   1370  N3    G R 128      33.338  87.797  81.267  1.00100.70           N  

ATOM   1371  C4    G R 128      33.260  88.357  82.495  1.00102.10           C  

ATOM   1372  P     G R 129      34.673  94.128  80.495  1.00105.65           P  

ATOM   1373  O1P   G R 129      35.439  95.165  79.752  1.00104.60           O  

ATOM   1374  O2P   G R 129      33.789  94.530  81.626  1.00104.09           O  

ATOM   1375  O5*   G R 129      33.786  93.336  79.435  1.00102.12           O  

ATOM   1376  C5*   G R 129      34.380  92.737  78.290  1.00 95.83           C  

ATOM   1377  C4*   G R 129      33.482  91.655  77.745  1.00 92.31           C  

ATOM   1378  O4*   G R 129      33.280  90.645  78.765  1.00 90.94           O  

ATOM   1379  C3*   G R 129      32.074  92.073  77.347  1.00 90.51           C  

ATOM   1380  O3*   G R 129      32.027  92.617  76.034  1.00 89.63           O  

ATOM   1381  C2*   G R 129      31.294  90.767  77.449  1.00 89.07           C  

ATOM   1382  O2*   G R 129      31.429  89.950  76.303  1.00 88.87           O  

ATOM   1383  C1*   G R 129      31.989  90.079  78.622  1.00 88.07           C  

ATOM   1384  N9    G R 129      31.262  90.191  79.884  1.00 84.44           N  

ATOM   1385  C8    G R 129      31.560  90.969  80.976  1.00 82.87           C  

ATOM   1386  N7    G R 129      30.715  90.812  81.960  1.00 82.16           N  

ATOM   1387  C5    G R 129      29.804  89.881  81.483  1.00 81.12           C  

ATOM   1388  C6    G R 129      28.657  89.306  82.099  1.00 81.03           C  

ATOM   1389  O6    G R 129      28.201  89.508  83.233  1.00 80.14           O  

ATOM   1390  N1    G R 129      28.022  88.406  81.249  1.00 80.36           N  

ATOM   1391  C2    G R 129      28.436  88.096  79.977  1.00 79.58           C  

ATOM   1392  N2    G R 129      27.698  87.205  79.308  1.00 79.66           N  

ATOM   1393  N3    G R 129      29.496  88.620  79.400  1.00 79.47           N  

ATOM   1394  C4    G R 129      30.127  89.496  80.202  1.00 81.76           C  

ATOM   1395  P     C R 130      30.870  93.669  75.651  1.00 90.14           P  

ATOM   1396  O1P   C R 130      31.186  94.218  74.304  1.00 88.80           O  

ATOM   1397  O2P   C R 130      30.717  94.598  76.804  1.00 90.08           O  

ATOM   1398  O5*   C R 130      29.541  92.787  75.551  1.00 88.32           O  

ATOM   1399  C5*   C R 130      29.331  91.896  74.458  1.00 87.69           C  

ATOM   1400  C4*   C R 130      28.055  91.104  74.653  1.00 87.12           C  

ATOM   1401  O4*   C R 130      28.165  90.287  75.847  1.00 86.76           O  

ATOM   1402  C3*   C R 130      26.784  91.911  74.866  1.00 87.50           C  

ATOM   1403  O3*   C R 130      26.198  92.308  73.638  1.00 88.72           O  

ATOM   1404  C2*   C R 130      25.884  90.937  75.617  1.00 86.18           C  

ATOM   1405  O2*   C R 130      25.202  90.044  74.762  1.00 86.11           O  

ATOM   1406  C1*   C R 130      26.895  90.167  76.462  1.00 85.16           C  

ATOM   1407  N1    C R 130      26.982  90.689  77.831  1.00 83.47           N  

ATOM   1408  C2    C R 130      25.990  90.324  78.733  1.00 82.76           C  

ATOM   1409  O2    C R 130      25.084  89.574  78.345  1.00 79.81           O  

ATOM   1410  N3    C R 130      26.040  90.796  80.000  1.00 83.50           N  

ATOM   1411  C4    C R 130      27.039  91.601  80.374  1.00 83.60           C  

ATOM   1412  N4    C R 130      27.047  92.037  81.639  1.00 85.38           N  

ATOM   1413  C5    C R 130      28.069  91.991  79.470  1.00 83.03           C  

ATOM   1414  C6    C R 130      28.002  91.515  78.218  1.00 83.68           C  

ATOM   1415  P     G R 131      25.582  93.785  73.494  1.00 89.17           P  

ATOM   1416  O1P   G R 131      25.729  94.498  74.787  1.00 88.63           O  

ATOM   1417  O2P   G R 131      24.231  93.635  72.892  1.00 87.68           O  

ATOM   1418  O5*   G R 131      26.553  94.476  72.436  1.00 89.78           O  

ATOM   1419  C5*   G R 131      26.923  93.797  71.236  1.00 90.40           C  

ATOM   1420  C4*   G R 131      26.318  94.491  70.039  1.00 90.82           C  

ATOM   1421  O4*   G R 131      26.857  95.836  69.925  1.00 90.90           O  

ATOM   1422  C3*   G R 131      26.601  93.852  68.691  1.00 91.10           C  

ATOM   1423  O3*   G R 131      25.706  92.775  68.427  1.00 91.11           O  

ATOM   1424  C2*   G R 131      26.426  95.026  67.734  1.00 90.84           C  

ATOM   1425  O2*   G R 131      25.063  95.278  67.447  1.00 92.39           O  

ATOM   1426  C1*   G R 131      26.984  96.188  68.560  1.00 89.86           C  

ATOM   1427  N9    G R 131      28.396  96.446  68.288  1.00 88.27           N  

ATOM   1428  C8    G R 131      29.438  96.396  69.184  1.00 87.09           C  

ATOM   1429  N7    G R 131      30.597  96.646  68.636  1.00 86.05           N  

ATOM   1430  C5    G R 131      30.302  96.883  67.301  1.00 86.75           C  

ATOM   1431  C6    G R 131      31.157  97.205  66.211  1.00 87.31           C  

ATOM   1432  O6    G R 131      32.394  97.351  66.211  1.00 87.77           O  

ATOM   1433  N1    G R 131      30.437  97.360  65.028  1.00 86.86           N  

ATOM   1434  C2    G R 131      29.073  97.224  64.907  1.00 86.48           C  

ATOM   1435  N2    G R 131      28.560  97.411  63.679  1.00 86.02           N  

ATOM   1436  N3    G R 131      28.269  96.927  65.913  1.00 86.45           N  

ATOM   1437  C4    G R 131      28.946  96.770  67.071  1.00 87.11           C  

ATOM   1438  P     C R 132      26.222  91.491  67.598  1.00 91.55           P  

ATOM   1439  O1P   C R 132      25.154  90.463  67.648  1.00 91.37           O  

ATOM   1440  O2P   C R 132      27.598  91.149  68.052  1.00 91.05           O  

ATOM   1441  O5*   C R 132      26.341  92.009  66.099  1.00 91.62           O  

ATOM   1442  C5*   C R 132      25.191  92.432  65.379  1.00 92.59           C  

ATOM   1443  C4*   C R 132      25.587  92.873  63.993  1.00 93.52           C  

ATOM   1444  O4*   C R 132      26.418  94.061  64.087  1.00 93.27           O  

ATOM   1445  C3*   C R 132      26.445  91.883  63.224  1.00 94.30           C  

ATOM   1446  O3*   C R 132      25.704  90.851  62.591  1.00 95.72           O  

ATOM   1447  C2*   C R 132      27.184  92.773  62.235  1.00 93.69           C  

ATOM   1448  O2*   C R 132      26.448  93.078  61.068  1.00 94.32           O  

ATOM   1449  C1*   C R 132      27.394  94.037  63.064  1.00 92.80           C  

ATOM   1450  N1    C R 132      28.729  94.031  63.671  1.00 91.25           N  

ATOM   1451  C2    C R 132      29.796  94.358  62.858  1.00 90.99           C  

ATOM   1452  O2    C R 132      29.562  94.651  61.678  1.00 91.27           O  

ATOM   1453  N3    C R 132      31.048  94.348  63.363  1.00 90.71           N  

ATOM   1454  C4    C R 132      31.247  94.024  64.641  1.00 90.69           C  

ATOM   1455  N4    C R 132      32.504  94.028  65.091  1.00 90.45           N  

ATOM   1456  C5    C R 132      30.166  93.683  65.507  1.00 90.35           C  

ATOM   1457  C6    C R 132      28.930  93.703  64.984  1.00 90.53           C  

ATOM   1458  P     C R 133      26.403  89.424  62.347  1.00 97.29           P  

ATOM   1459  O1P   C R 133      25.402  88.537  61.702  1.00 97.21           O  

ATOM   1460  O2P   C R 133      27.042  89.007  63.623  1.00 96.40           O  

ATOM   1461  O5*   C R 133      27.570  89.737  61.304  1.00 97.51           O  

ATOM   1462  C5*   C R 133      27.255  90.155  59.981  1.00 99.38           C  

ATOM   1463  C4*   C R 133      28.507  90.486  59.200  1.00100.34           C  

ATOM   1464  O4*   C R 133      29.201  91.606  59.806  1.00100.61           O  

ATOM   1465  C3*   C R 133      29.592  89.426  59.094  1.00101.12           C  

ATOM   1466  O3*   C R 133      29.327  88.441  58.112  1.00103.03           O  

ATOM   1467  C2*   C R 133      30.810  90.246  58.690  1.00100.73           C  

ATOM   1468  O2*   C R 133      30.882  90.491  57.301  1.00 99.24           O  

ATOM   1469  C1*   C R 133      30.565  91.558  59.431  1.00100.77           C  

ATOM   1470  N1    C R 133      31.430  91.642  60.616  1.00100.94           N  

ATOM   1471  C2    C R 133      32.768  91.923  60.394  1.00100.44           C  

ATOM   1472  O2    C R 133      33.134  92.107  59.226  1.00 99.83           O  

ATOM   1473  N3    C R 133      33.623  91.984  61.438  1.00 99.96           N  

ATOM   1474  C4    C R 133      33.175  91.774  62.675  1.00100.25           C  

ATOM   1475  N4    C R 133      34.059  91.839  63.677  1.00100.44           N  

ATOM   1476  C5    C R 133      31.800  91.487  62.939  1.00100.72           C  

ATOM   1477  C6    C R 133      30.966  91.436  61.886  1.00100.90           C  

ATOM   1478  P     G R 134      30.197  87.091  58.100  1.00104.12           P  

ATOM   1479  O1P   G R 134      29.734  86.277  56.945  1.00104.67           O  

ATOM   1480  O2P   G R 134      30.158  86.515  59.471  1.00104.09           O  

ATOM   1481  O5*   G R 134      31.685  87.581  57.803  1.00104.31           O  

ATOM   1482  C5*   G R 134      32.064  87.952  56.484  1.00105.03           C  

ATOM   1483  C4*   G R 134      33.559  88.168  56.383  1.00105.53           C  

ATOM   1484  O4*   G R 134      33.965  89.347  57.126  1.00105.04           O  

ATOM   1485  C3*   G R 134      34.492  87.083  56.894  1.00106.09           C  

ATOM   1486  O3*   G R 134      34.646  85.999  55.987  1.00107.34           O  

ATOM   1487  C2*   G R 134      35.808  87.839  57.043  1.00106.01           C  

ATOM   1488  O2*   G R 134      36.533  87.938  55.833  1.00107.23           O  

ATOM   1489  C1*   G R 134      35.334  89.227  57.472  1.00104.48           C  

ATOM   1490  N9    G R 134      35.498  89.372  58.912  1.00102.60           N  

ATOM   1491  C8    G R 134      34.574  89.161  59.905  1.00102.04           C  

ATOM   1492  N7    G R 134      35.068  89.325  61.104  1.00101.67           N  

ATOM   1493  C5    G R 134      36.392  89.676  60.882  1.00100.70           C  

ATOM   1494  C6    G R 134      37.433  89.978  61.799  1.00100.25           C  

ATOM   1495  O6    G R 134      37.393  89.995  63.038  1.00100.24           O  

ATOM   1496  N1    G R 134      38.620  90.285  61.138  1.00 99.73           N  

ATOM   1497  C2    G R 134      38.784  90.300  59.772  1.00 99.40           C  

ATOM   1498  N2    G R 134      39.999  90.622  59.316  1.00 98.45           N  

ATOM   1499  N3    G R 134      37.825  90.019  58.915  1.00 99.85           N  

ATOM   1500  C4    G R 134      36.666  89.719  59.534  1.00101.11           C  

ATOM   1501  P     G R 135      35.334  84.634  56.494  1.00107.99           P  

ATOM   1502  O1P   G R 135      35.145  83.598  55.444  1.00107.64           O  

ATOM   1503  O2P   G R 135      34.838  84.380  57.876  1.00107.82           O  

ATOM   1504  O5*   G R 135      36.889  84.985  56.566  1.00106.70           O  

ATOM   1505  C5*   G R 135      37.633  85.205  55.374  1.00106.28           C  

ATOM   1506  C4*   G R 135      39.060  85.572  55.697  1.00106.75           C  

ATOM   1507  O4*   G R 135      39.092  86.808  56.457  1.00106.30           O  

ATOM   1508  C3*   G R 135      39.852  84.594  56.550  1.00107.74           C  

ATOM   1509  O3*   G R 135      40.397  83.514  55.803  1.00109.37           O  

ATOM   1510  C2*   G R 135      40.952  85.476  57.131  1.00107.14           C  

ATOM   1511  O2*   G R 135      42.044  85.646  56.249  1.00105.67           O  

ATOM   1512  C1*   G R 135      40.218  86.805  57.321  1.00106.48           C  

ATOM   1513  N9    G R 135      39.768  86.969  58.701  1.00105.84           N  

ATOM   1514  C8    G R 135      38.481  86.916  59.181  1.00105.68           C  

ATOM   1515  N7    G R 135      38.412  87.089  60.475  1.00105.47           N  

ATOM   1516  C5    G R 135      39.732  87.270  60.870  1.00104.84           C  

ATOM   1517  C6    G R 135      40.289  87.501  62.158  1.00104.80           C  

ATOM   1518  O6    G R 135      39.710  87.600  63.247  1.00105.53           O  

ATOM   1519  N1    G R 135      41.674  87.621  62.102  1.00104.58           N  

ATOM   1520  C2    G R 135      42.428  87.533  60.959  1.00104.60           C  

ATOM   1521  N2    G R 135      43.756  87.676  61.108  1.00104.29           N  

ATOM   1522  N3    G R 135      41.922  87.321  59.757  1.00104.77           N  

ATOM   1523  C4    G R 135      40.579  87.200  59.787  1.00104.89           C  

ATOM   1524  P     C R 136      41.001  82.243  56.581  1.00110.60           P  

ATOM   1525  O1P   C R 136      41.513  81.268  55.585  1.00111.50           O  

ATOM   1526  O2P   C R 136      39.991  81.809  57.586  1.00110.26           O  

ATOM   1527  O5*   C R 136      42.251  82.835  57.373  1.00110.37           O  

ATOM   1528  C5*   C R 136      43.489  83.076  56.714  1.00108.40           C  

ATOM   1529  C4*   C R 136      44.573  83.364  57.726  1.00107.82           C  

ATOM   1530  O4*   C R 136      44.212  84.545  58.494  1.00106.89           O  

ATOM   1531  C3*   C R 136      44.817  82.304  58.792  1.00107.56           C  

ATOM   1532  O3*   C R 136      45.642  81.231  58.367  1.00108.41           O  

ATOM   1533  C2*   C R 136      45.474  83.101  59.909  1.00106.90           C  

ATOM   1534  O2*   C R 136      46.862  83.291  59.720  1.00106.30           O  

ATOM   1535  C1*   C R 136      44.741  84.436  59.803  1.00106.05           C  

ATOM   1536  N1    C R 136      43.649  84.487  60.784  1.00104.57           N  

ATOM   1537  C2    C R 136      43.990  84.788  62.090  1.00103.84           C  

ATOM   1538  O2    C R 136      45.177  85.031  62.336  1.00103.26           O  

ATOM   1539  N3    C R 136      43.034  84.808  63.048  1.00102.67           N  

ATOM   1540  C4    C R 136      41.769  84.544  62.729  1.00102.31           C  

ATOM   1541  N4    C R 136      40.863  84.568  63.714  1.00100.84           N  

ATOM   1542  C5    C R 136      41.379  84.243  61.387  1.00103.14           C  

ATOM   1543  C6    C R 136      42.346  84.229  60.450  1.00103.68           C  

ATOM   1544  P     U R 137      45.477  79.792  59.069  1.00109.76           P  

ATOM   1545  O1P   U R 137      46.340  78.793  58.377  1.00109.25           O  

ATOM   1546  O2P   U R 137      44.012  79.556  59.169  1.00109.77           O  

ATOM   1547  O5*   U R 137      46.053  80.012  60.541  1.00108.98           O  

ATOM   1548  C5*   U R 137      47.396  80.450  60.732  1.00108.03           C  

ATOM   1549  C4*   U R 137      47.638  80.817  62.176  1.00107.13           C  

ATOM   1550  O4*   U R 137      46.752  81.902  62.563  1.00106.41           O  

ATOM   1551  C3*   U R 137      47.364  79.723  63.193  1.00107.02           C  

ATOM   1552  O3*   U R 137      48.460  78.824  63.321  1.00107.37           O  

ATOM   1553  C2*   U R 137      47.088  80.513  64.469  1.00106.57           C  

ATOM   1554  O2*   U R 137      48.259  80.912  65.155  1.00105.68           O  

ATOM   1555  C1*   U R 137      46.368  81.747  63.920  1.00105.88           C  

ATOM   1556  N1    U R 137      44.906  81.595  63.971  1.00104.66           N  

ATOM   1557  C2    U R 137      44.268  81.859  65.172  1.00103.13           C  

ATOM   1558  O2    U R 137      44.865  82.215  66.174  1.00101.98           O  

ATOM   1559  N3    U R 137      42.906  81.686  65.155  1.00102.15           N  

ATOM   1560  C4    U R 137      42.133  81.283  64.084  1.00102.17           C  

ATOM   1561  O4    U R 137      40.914  81.179  64.222  1.00101.47           O  

ATOM   1562  C5    U R 137      42.864  81.032  62.880  1.00103.02           C  

ATOM   1563  C6    U R 137      44.191  81.194  62.864  1.00104.08           C  

ATOM   1564  P     G R 138      48.255  77.439  64.113  1.00107.28           P  

ATOM   1565  O1P   G R 138      49.217  76.419  63.624  1.00106.73           O  

ATOM   1566  O2P   G R 138      46.798  77.150  64.070  1.00107.37           O  

ATOM   1567  O5*   G R 138      48.653  77.817  65.607  1.00106.09           O  

ATOM   1568  C5*   G R 138      49.948  78.328  65.899  1.00104.38           C  

ATOM   1569  C4*   G R 138      50.117  78.490  67.386  1.00103.14           C  

ATOM   1570  O4*   G R 138      49.221  79.526  67.863  1.00102.37           O  

ATOM   1571  C3*   G R 138      49.745  77.269  68.210  1.00102.80           C  

ATOM   1572  O3*   G R 138      50.774  76.297  68.274  1.00103.45           O  

ATOM   1573  C2*   G R 138      49.407  77.874  69.564  1.00102.12           C  

ATOM   1574  O2*   G R 138      50.551  78.144  70.349  1.00100.86           O  

ATOM   1575  C1*   G R 138      48.731  79.179  69.148  1.00101.01           C  

ATOM   1576  N9    G R 138      47.287  78.997  69.050  1.00 98.71           N  

ATOM   1577  C8    G R 138      46.535  78.844  67.908  1.00 97.89           C  

ATOM   1578  N7    G R 138      45.262  78.681  68.152  1.00 96.77           N  

ATOM   1579  C5    G R 138      45.171  78.734  69.536  1.00 95.71           C  

ATOM   1580  C6    G R 138      44.045  78.624  70.385  1.00 94.71           C  

ATOM   1581  O6    G R 138      42.859  78.453  70.075  1.00 94.22           O  

ATOM   1582  N1    G R 138      44.406  78.734  71.723  1.00 94.25           N  

ATOM   1583  C2    G R 138      45.686  78.927  72.184  1.00 94.68           C  

ATOM   1584  N2    G R 138      45.837  79.008  73.511  1.00 94.34           N  

ATOM   1585  N3    G R 138      46.741  79.033  71.402  1.00 94.59           N  

ATOM   1586  C4    G R 138      46.413  78.929  70.101  1.00 96.28           C  

ATOM   1587  P     G R 139      50.381  74.761  68.532  1.00103.59           P  

ATOM   1588  O1P   G R 139      51.608  73.935  68.382  1.00103.66           O  

ATOM   1589  O2P   G R 139      49.192  74.462  67.695  1.00103.51           O  

ATOM   1590  O5*   G R 139      49.939  74.747  70.064  1.00101.91           O  

ATOM   1591  C5*   G R 139      50.782  75.310  71.064  1.00 99.73           C  

ATOM   1592  C4*   G R 139      50.043  75.430  72.375  1.00 98.33           C  

ATOM   1593  O4*   G R 139      48.939  76.361  72.239  1.00 97.42           O  

ATOM   1594  C3*   G R 139      49.401  74.156  72.898  1.00 98.05           C  

ATOM   1595  O3*   G R 139      50.334  73.320  73.571  1.00 97.71           O  

ATOM   1596  C2*   G R 139      48.304  74.689  73.815  1.00 97.53           C  

ATOM   1597  O2*   G R 139      48.763  75.045  75.104  1.00 97.21           O  

ATOM   1598  C1*   G R 139      47.862  75.949  73.069  1.00 95.74           C  

ATOM   1599  N9    G R 139      46.699  75.696  72.224  1.00 91.92           N  

ATOM   1600  C8    G R 139      46.670  75.614  70.854  1.00 91.05           C  

ATOM   1601  N7    G R 139      45.478  75.364  70.381  1.00 90.09           N  

ATOM   1602  C5    G R 139      44.670  75.279  71.508  1.00 88.28           C  

ATOM   1603  C6    G R 139      43.279  75.029  71.625  1.00 86.23           C  

ATOM   1604  O6    G R 139      42.455  74.831  70.725  1.00 85.03           O  

ATOM   1605  N1    G R 139      42.871  75.026  72.955  1.00 83.96           N  

ATOM   1606  C2    G R 139      43.692  75.239  74.034  1.00 84.18           C  

ATOM   1607  N2    G R 139      43.114  75.200  75.242  1.00 81.59           N  

ATOM   1608  N3    G R 139      44.990  75.475  73.938  1.00 86.45           N  

ATOM   1609  C4    G R 139      45.409  75.481  72.654  1.00 88.99           C  

ATOM   1610  P     G R 140      50.203  71.721  73.434  1.00 97.63           P  

ATOM   1611  O1P   G R 140      51.375  71.113  74.116  1.00 97.47           O  

ATOM   1612  O2P   G R 140      49.939  71.400  72.004  1.00 96.56           O  

ATOM   1613  O5*   G R 140      48.891  71.379  74.274  1.00 94.61           O  

ATOM   1614  C5*   G R 140      48.854  71.599  75.678  1.00 90.59           C  

ATOM   1615  C4*   G R 140      47.466  71.350  76.217  1.00 88.54           C  

ATOM   1616  O4*   G R 140      46.550  72.357  75.710  1.00 87.12           O  

ATOM   1617  C3*   G R 140      46.814  70.028  75.845  1.00 87.53           C  

ATOM   1618  O3*   G R 140      47.279  68.944  76.648  1.00 88.27           O  

ATOM   1619  C2*   G R 140      45.329  70.336  76.026  1.00 85.78           C  

ATOM   1620  O2*   G R 140      44.885  70.260  77.365  1.00 84.54           O  

ATOM   1621  C1*   G R 140      45.254  71.793  75.567  1.00 84.55           C  

ATOM   1622  N9    G R 140      44.866  71.873  74.163  1.00 80.02           N  

ATOM   1623  C8    G R 140      45.694  72.061  73.086  1.00 78.48           C  

ATOM   1624  N7    G R 140      45.063  72.022  71.946  1.00 77.12           N  

ATOM   1625  C5    G R 140      43.739  71.807  72.292  1.00 75.30           C  

ATOM   1626  C6    G R 140      42.600  71.668  71.480  1.00 73.91           C  

ATOM   1627  O6    G R 140      42.531  71.699  70.257  1.00 73.13           O  

ATOM   1628  N1    G R 140      41.449  71.472  72.235  1.00 73.69           N  

ATOM   1629  C2    G R 140      41.407  71.414  73.603  1.00 73.37           C  

ATOM   1630  N2    G R 140      40.203  71.216  74.145  1.00 73.70           N  

ATOM   1631  N3    G R 140      42.470  71.539  74.378  1.00 75.01           N  

ATOM   1632  C4    G R 140      43.596  71.730  73.657  1.00 76.65           C  

ATOM   1633  P     C R 141      47.854  67.616  75.932  1.00 87.31           P  

ATOM   1634  O1P   C R 141      48.263  66.638  76.971  1.00 87.33           O  

ATOM   1635  O2P   C R 141      48.836  68.050  74.900  1.00 86.46           O  

ATOM   1636  O5*   C R 141      46.585  67.009  75.187  1.00 85.82           O  

ATOM   1637  C5*   C R 141      45.818  65.975  75.792  1.00 83.02           C  

ATOM   1638  C4*   C R 141      44.780  66.568  76.715  1.00 80.68           C  

ATOM   1639  O4*   C R 141      43.969  67.520  75.984  1.00 78.79           O  

ATOM   1640  C3*   C R 141      43.816  65.571  77.347  1.00 80.19           C  

ATOM   1641  O3*   C R 141      43.551  65.970  78.680  1.00 81.13           O  

ATOM   1642  C2*   C R 141      42.551  65.720  76.510  1.00 78.50           C  

ATOM   1643  O2*   C R 141      41.374  65.431  77.244  1.00 78.17           O  

ATOM   1644  C1*   C R 141      42.604  67.197  76.136  1.00 76.34           C  

ATOM   1645  N1    C R 141      41.920  67.523  74.883  1.00 71.62           N  

ATOM   1646  C2    C R 141      40.552  67.794  74.914  1.00 68.88           C  

ATOM   1647  O2    C R 141      39.953  67.728  75.993  1.00 66.86           O  

ATOM   1648  N3    C R 141      39.919  68.118  73.767  1.00 68.74           N  

ATOM   1649  C4    C R 141      40.600  68.168  72.621  1.00 68.54           C  

ATOM   1650  N4    C R 141      39.935  68.486  71.511  1.00 68.65           N  

ATOM   1651  C5    C R 141      41.994  67.892  72.561  1.00 69.16           C  

ATOM   1652  C6    C R 141      42.609  67.574  73.706  1.00 70.89           C  

ATOM   1653  P     A R 142      44.234  65.173  79.895  1.00 82.53           P  

ATOM   1654  O1P   A R 142      45.652  65.615  79.987  1.00 81.29           O  

ATOM   1655  O2P   A R 142      43.914  63.730  79.711  1.00 82.73           O  

ATOM   1656  O5*   A R 142      43.447  65.683  81.182  1.00 81.79           O  

ATOM   1657  C5*   A R 142      44.130  66.268  82.288  1.00 78.98           C  

ATOM   1658  C4*   A R 142      43.279  67.361  82.888  1.00 78.60           C  

ATOM   1659  O4*   A R 142      43.627  68.657  82.337  1.00 78.39           O  

ATOM   1660  C3*   A R 142      41.789  67.217  82.628  1.00 77.46           C  

ATOM   1661  O3*   A R 142      41.174  66.321  83.541  1.00 75.01           O  

ATOM   1662  C2*   A R 142      41.270  68.645  82.768  1.00 78.14           C  

ATOM   1663  O2*   A R 142      40.951  68.986  84.099  1.00 77.98           O  

ATOM   1664  C1*   A R 142      42.465  69.473  82.278  1.00 78.44           C  

ATOM   1665  N9    A R 142      42.313  69.978  80.910  1.00 78.66           N  

ATOM   1666  C8    A R 142      43.038  69.633  79.796  1.00 78.35           C  

ATOM   1667  N7    A R 142      42.661  70.254  78.705  1.00 77.95           N  

ATOM   1668  C5    A R 142      41.616  71.065  79.126  1.00 77.96           C  

ATOM   1669  C6    A R 142      40.781  71.978  78.438  1.00 78.55           C  

ATOM   1670  N6    A R 142      40.875  72.235  77.125  1.00 76.14           N  

ATOM   1671  N1    A R 142      39.836  72.625  79.157  1.00 77.75           N  

ATOM   1672  C2    A R 142      39.741  72.369  80.467  1.00 77.93           C  

ATOM   1673  N3    A R 142      40.462  71.536  81.222  1.00 78.48           N  

ATOM   1674  C4    A R 142      41.393  70.908  80.482  1.00 77.80           C  

ATOM   1675  P     A R 143      39.786  65.619  83.143  1.00 76.06           P  

ATOM   1676  O1P   A R 143      39.423  64.600  84.170  1.00 77.15           O  

ATOM   1677  O2P   A R 143      39.895  65.216  81.718  1.00 76.18           O  

ATOM   1678  O5*   A R 143      38.721  66.802  83.220  1.00 73.96           O  

ATOM   1679  C5*   A R 143      38.373  67.409  84.460  1.00 68.71           C  

ATOM   1680  C4*   A R 143      37.273  68.418  84.242  1.00 66.33           C  

ATOM   1681  O4*   A R 143      37.789  69.568  83.527  1.00 65.39           O  

ATOM   1682  C3*   A R 143      36.128  67.918  83.382  1.00 65.28           C  

ATOM   1683  O3*   A R 143      35.178  67.192  84.137  1.00 65.87           O  

ATOM   1684  C2*   A R 143      35.555  69.201  82.805  1.00 65.44           C  

ATOM   1685  O2*   A R 143      34.683  69.849  83.706  1.00 64.82           O  

ATOM   1686  C1*   A R 143      36.818  70.037  82.609  1.00 65.34           C  

ATOM   1687  N9    A R 143      37.377  69.881  81.268  1.00 66.45           N  

ATOM   1688  C8    A R 143      38.417  69.061  80.904  1.00 66.34           C  

ATOM   1689  N7    A R 143      38.718  69.118  79.632  1.00 66.50           N  

ATOM   1690  C5    A R 143      37.817  70.040  79.119  1.00 66.31           C  

ATOM   1691  C6    A R 143      37.622  70.539  77.829  1.00 64.68           C  

ATOM   1692  N6    A R 143      38.357  70.166  76.786  1.00 64.35           N  

ATOM   1693  N1    A R 143      36.636  71.443  77.643  1.00 65.02           N  

ATOM   1694  C2    A R 143      35.903  71.815  78.700  1.00 66.07           C  

ATOM   1695  N3    A R 143      35.990  71.416  79.970  1.00 67.29           N  

ATOM   1696  C4    A R 143      36.980  70.516  80.115  1.00 67.19           C  

ATOM   1697  P     C R 144      34.266  66.093  83.409  1.00 65.58           P  

ATOM   1698  O1P   C R 144      33.255  65.623  84.386  1.00 66.56           O  

ATOM   1699  O2P   C R 144      35.142  65.113  82.718  1.00 65.47           O  

ATOM   1700  O5*   C R 144      33.483  66.926  82.306  1.00 66.43           O  

ATOM   1701  C5*   C R 144      32.406  67.769  82.673  1.00 65.24           C  

ATOM   1702  C4*   C R 144      31.802  68.389  81.446  1.00 64.43           C  

ATOM   1703  O4*   C R 144      32.771  69.264  80.814  1.00 63.82           O  

ATOM   1704  C3*   C R 144      31.414  67.422  80.346  1.00 63.78           C  

ATOM   1705  O3*   C R 144      30.160  66.810  80.588  1.00 63.81           O  

ATOM   1706  C2*   C R 144      31.398  68.328  79.125  1.00 63.46           C  

ATOM   1707  O2*   C R 144      30.219  69.098  79.062  1.00 63.49           O  

ATOM   1708  C1*   C R 144      32.583  69.247  79.413  1.00 62.82           C  

ATOM   1709  N1    C R 144      33.810  68.727  78.798  1.00 62.48           N  

ATOM   1710  C2    C R 144      34.058  69.008  77.445  1.00 60.89           C  

ATOM   1711  O2    C R 144      33.240  69.704  76.822  1.00 59.36           O  

ATOM   1712  N3    C R 144      35.172  68.512  76.860  1.00 59.73           N  

ATOM   1713  C4    C R 144      36.023  67.765  77.575  1.00 60.14           C  

ATOM   1714  N4    C R 144      37.116  67.295  76.963  1.00 59.63           N  

ATOM   1715  C5    C R 144      35.796  67.470  78.952  1.00 59.49           C  

ATOM   1716  C6    C R 144      34.689  67.968  79.518  1.00 60.26           C  

ATOM   1717  P     A R 145      29.874  65.336  80.007  1.00 63.78           P  

ATOM   1718  O1P   A R 145      28.537  64.902  80.496  1.00 62.25           O  

ATOM   1719  O2P   A R 145      31.073  64.485  80.258  1.00 60.96           O  

ATOM   1720  O5*   A R 145      29.784  65.563  78.433  1.00 62.58           O  

ATOM   1721  C5*   A R 145      28.770  66.385  77.882  1.00 58.24           C  

ATOM   1722  C4*   A R 145      28.963  66.530  76.396  1.00 56.39           C  

ATOM   1723  O4*   A R 145      30.177  67.275  76.112  1.00 53.88           O  

ATOM   1724  C3*   A R 145      29.126  65.251  75.601  1.00 56.17           C  

ATOM   1725  O3*   A R 145      27.885  64.629  75.321  1.00 56.88           O  

ATOM   1726  C2*   A R 145      29.796  65.760  74.333  1.00 55.77           C  

ATOM   1727  O2*   A R 145      28.851  66.403  73.501  1.00 57.46           O  

ATOM   1728  C1*   A R 145      30.733  66.828  74.888  1.00 53.37           C  

ATOM   1729  N9    A R 145      32.080  66.315  75.146  1.00 52.45           N  

ATOM   1730  C8    A R 145      32.622  65.910  76.341  1.00 52.53           C  

ATOM   1731  N7    A R 145      33.876  65.531  76.255  1.00 52.16           N  

ATOM   1732  C5    A R 145      34.176  65.686  74.910  1.00 52.19           C  

ATOM   1733  C6    A R 145      35.352  65.456  74.169  1.00 53.44           C  

ATOM   1734  N6    A R 145      36.495  65.001  74.705  1.00 50.35           N  

ATOM   1735  N1    A R 145      35.313  65.712  72.841  1.00 53.18           N  

ATOM   1736  C2    A R 145      34.172  66.161  72.306  1.00 52.64           C  

ATOM   1737  N3    A R 145      33.008  66.417  72.895  1.00 52.72           N  

ATOM   1738  C4    A R 145      33.077  66.158  74.214  1.00 51.89           C  

ATOM   1739  P     C R 146      27.852  63.061  74.975  1.00 58.31           P  

ATOM   1740  O1P   C R 146      26.423  62.629  74.925  1.00 57.09           O  

ATOM   1741  O2P   C R 146      28.805  62.369  75.885  1.00 56.67           O  

ATOM   1742  O5*   C R 146      28.471  62.977  73.511  1.00 55.90           O  

ATOM   1743  C5*   C R 146      27.742  63.453  72.395  1.00 55.17           C  

ATOM   1744  C4*   C R 146      28.622  63.481  71.176  1.00 54.65           C  

ATOM   1745  O4*   C R 146      29.799  64.286  71.452  1.00 51.83           O  

ATOM   1746  C3*   C R 146      29.191  62.147  70.739  1.00 54.86           C  

ATOM   1747  O3*   C R 146      28.281  61.387  69.968  1.00 58.24           O  

ATOM   1748  C2*   C R 146      30.423  62.559  69.949  1.00 54.17           C  

ATOM   1749  O2*   C R 146      30.127  62.986  68.633  1.00 55.41           O  

ATOM   1750  C1*   C R 146      30.910  63.752  70.761  1.00 50.53           C  

ATOM   1751  N1    C R 146      31.911  63.338  71.748  1.00 48.14           N  

ATOM   1752  C2    C R 146      33.201  63.104  71.306  1.00 48.16           C  

ATOM   1753  O2    C R 146      33.438  63.226  70.094  1.00 51.20           O  

ATOM   1754  N3    C R 146      34.155  62.750  72.196  1.00 45.28           N  

ATOM   1755  C4    C R 146      33.844  62.623  73.485  1.00 44.71           C  

ATOM   1756  N4    C R 146      34.815  62.282  74.332  1.00 42.01           N  

ATOM   1757  C5    C R 146      32.523  62.841  73.965  1.00 44.93           C  

ATOM   1758  C6    C R 146      31.594  63.190  73.069  1.00 46.87           C  

ATOM   1759  P     C R 147      28.414  59.787  69.961  1.00 60.25           P  

ATOM   1760  O1P   C R 147      27.287  59.218  69.181  1.00 59.96           O  

ATOM   1761  O2P   C R 147      28.622  59.354  71.369  1.00 58.86           O  

ATOM   1762  O5*   C R 147      29.784  59.547  69.173  1.00 60.04           O  

ATOM   1763  C5*   C R 147      29.899  59.873  67.792  1.00 58.12           C  

ATOM   1764  C4*   C R 147      31.258  59.479  67.267  1.00 57.86           C  

ATOM   1765  O4*   C R 147      32.279  60.301  67.894  1.00 58.77           O  

ATOM   1766  C3*   C R 147      31.714  58.054  67.538  1.00 58.10           C  

ATOM   1767  O3*   C R 147      31.163  57.109  66.623  1.00 59.39           O  

ATOM   1768  C2*   C R 147      33.234  58.168  67.436  1.00 57.09           C  

ATOM   1769  O2*   C R 147      33.736  58.136  66.116  1.00 59.52           O  

ATOM   1770  C1*   C R 147      33.484  59.562  68.004  1.00 56.17           C  

ATOM   1771  N1    C R 147      33.891  59.513  69.409  1.00 54.69           N  

ATOM   1772  C2    C R 147      35.215  59.179  69.704  1.00 55.93           C  

ATOM   1773  O2    C R 147      35.997  58.959  68.767  1.00 55.45           O  

ATOM   1774  N3    C R 147      35.609  59.103  71.001  1.00 56.45           N  

ATOM   1775  C4    C R 147      34.734  59.356  71.978  1.00 54.81           C  

ATOM   1776  N4    C R 147      35.166  59.277  73.237  1.00 53.36           N  

ATOM   1777  C5    C R 147      33.377  59.705  71.702  1.00 54.19           C  

ATOM   1778  C6    C R 147      33.002  59.773  70.415  1.00 54.66           C  

ATOM   1779  P     A R 148      31.053  55.556  67.050  1.00 59.18           P  

ATOM   1780  O1P   A R 148      30.498  54.767  65.912  1.00 60.02           O  

ATOM   1781  O2P   A R 148      30.390  55.480  68.381  1.00 60.73           O  

ATOM   1782  O5*   A R 148      32.564  55.121  67.272  1.00 55.64           O  

ATOM   1783  C5*   A R 148      33.415  54.895  66.175  1.00 54.83           C  

ATOM   1784  C4*   A R 148      34.794  54.577  66.663  1.00 55.92           C  

ATOM   1785  O4*   A R 148      35.299  55.690  67.441  1.00 56.16           O  

ATOM   1786  C3*   A R 148      34.900  53.395  67.609  1.00 55.91           C  

ATOM   1787  O3*   A R 148      34.947  52.168  66.909  1.00 56.82           O  

ATOM   1788  C2*   A R 148      36.207  53.687  68.324  1.00 57.06           C  

ATOM   1789  O2*   A R 148      37.326  53.353  67.526  1.00 57.37           O  

ATOM   1790  C1*   A R 148      36.132  55.205  68.482  1.00 57.07           C  

ATOM   1791  N9    A R 148      35.504  55.533  69.760  1.00 57.89           N  

ATOM   1792  C8    A R 148      34.194  55.891  69.970  1.00 58.24           C  

ATOM   1793  N7    A R 148      33.892  56.078  71.230  1.00 57.35           N  

ATOM   1794  C5    A R 148      35.084  55.836  71.896  1.00 57.41           C  

ATOM   1795  C6    A R 148      35.418  55.864  73.254  1.00 57.01           C  

ATOM   1796  N6    A R 148      34.535  56.152  74.213  1.00 56.64           N  

ATOM   1797  N1    A R 148      36.697  55.578  73.596  1.00 54.62           N  

ATOM   1798  C2    A R 148      37.566  55.273  72.621  1.00 54.69           C  

ATOM   1799  N3    A R 148      37.368  55.209  71.305  1.00 56.29           N  

ATOM   1800  C4    A R 148      36.089  55.508  71.004  1.00 57.51           C  

ATOM   1801  P     U R 149      34.357  50.838  67.585  1.00 55.78           P  

ATOM   1802  O1P   U R 149      34.593  49.760  66.590  1.00 57.29           O  

ATOM   1803  O2P   U R 149      32.974  51.113  68.057  1.00 51.61           O  

ATOM   1804  O5*   U R 149      35.326  50.577  68.822  1.00 52.76           O  

ATOM   1805  C5*   U R 149      36.705  50.305  68.611  1.00 52.38           C  

ATOM   1806  C4*   U R 149      37.429  50.168  69.931  1.00 53.32           C  

ATOM   1807  O4*   U R 149      37.469  51.448  70.610  1.00 55.06           O  

ATOM   1808  C3*   U R 149      36.816  49.218  70.947  1.00 52.58           C  

ATOM   1809  O3*   U R 149      37.252  47.896  70.706  1.00 53.42           O  

ATOM   1810  C2*   U R 149      37.386  49.733  72.259  1.00 52.01           C  

ATOM   1811  O2*   U R 149      38.701  49.270  72.475  1.00 49.71           O  

ATOM   1812  C1*   U R 149      37.422  51.244  72.012  1.00 55.20           C  

ATOM   1813  N1    U R 149      36.200  51.868  72.534  1.00 57.06           N  

ATOM   1814  C2    U R 149      36.187  52.228  73.865  1.00 56.36           C  

ATOM   1815  O2    U R 149      37.158  52.124  74.587  1.00 57.20           O  

ATOM   1816  N3    U R 149      34.993  52.717  74.320  1.00 56.11           N  

ATOM   1817  C4    U R 149      33.846  52.898  73.594  1.00 57.25           C  

ATOM   1818  O4    U R 149      32.850  53.343  74.153  1.00 59.32           O  

ATOM   1819  C5    U R 149      33.946  52.535  72.212  1.00 58.23           C  

ATOM   1820  C6    U R 149      35.092  52.049  71.740  1.00 56.95           C  

ATOM   1821  P     U R 150      36.285  46.662  71.043  1.00 52.62           P  

ATOM   1822  O1P   U R 150      37.010  45.497  70.467  1.00 55.16           O  

ATOM   1823  O2P   U R 150      34.888  46.958  70.616  1.00 49.45           O  

ATOM   1824  O5*   U R 150      36.278  46.562  72.637  1.00 52.54           O  

ATOM   1825  C5*   U R 150      37.463  46.247  73.374  1.00 50.28           C  

ATOM   1826  C4*   U R 150      37.172  45.169  74.398  1.00 51.54           C  

ATOM   1827  O4*   U R 150      36.354  45.698  75.485  1.00 50.96           O  

ATOM   1828  C3*   U R 150      36.436  43.939  73.861  1.00 50.62           C  

ATOM   1829  O3*   U R 150      36.937  42.785  74.500  1.00 53.17           O  

ATOM   1830  C2*   U R 150      35.005  44.151  74.346  1.00 50.10           C  

ATOM   1831  O2*   U R 150      34.267  42.960  74.551  1.00 46.03           O  

ATOM   1832  C1*   U R 150      35.234  44.859  75.680  1.00 49.84           C  

ATOM   1833  N1    U R 150      34.072  45.673  76.053  1.00 50.24           N  

ATOM   1834  C2    U R 150      33.331  45.263  77.148  1.00 50.32           C  

ATOM   1835  O2    U R 150      33.652  44.315  77.857  1.00 49.76           O  

ATOM   1836  N3    U R 150      32.204  46.004  77.391  1.00 49.50           N  

ATOM   1837  C4    U R 150      31.769  47.103  76.684  1.00 50.12           C  

ATOM   1838  O4    U R 150      30.722  47.661  77.018  1.00 51.15           O  

ATOM   1839  C5    U R 150      32.612  47.485  75.593  1.00 49.88           C  

ATOM   1840  C6    U R 150      33.707  46.777  75.324  1.00 50.22           C  

ATOM   1841  P     G R 151      38.268  42.089  73.949  1.00 55.63           P  

ATOM   1842  O1P   G R 151      38.284  42.261  72.462  1.00 56.36           O  

ATOM   1843  O2P   G R 151      38.305  40.730  74.540  1.00 55.66           O  

ATOM   1844  O5*   G R 151      39.446  42.939  74.599  1.00 52.35           O  

ATOM   1845  C5*   G R 151      40.557  43.366  73.834  1.00 50.31           C  

ATOM   1846  C4*   G R 151      41.306  44.427  74.590  1.00 50.38           C  

ATOM   1847  O4*   G R 151      40.399  45.521  74.871  1.00 49.15           O  

ATOM   1848  C3*   G R 151      41.817  43.989  75.955  1.00 50.77           C  

ATOM   1849  O3*   G R 151      43.095  43.391  75.847  1.00 50.08           O  

ATOM   1850  C2*   G R 151      41.866  45.294  76.739  1.00 49.93           C  

ATOM   1851  O2*   G R 151      43.047  46.031  76.491  1.00 52.28           O  

ATOM   1852  C1*   G R 151      40.665  46.044  76.161  1.00 48.35           C  

ATOM   1853  N9    G R 151      39.461  45.889  76.971  1.00 45.75           N  

ATOM   1854  C8    G R 151      39.103  44.798  77.730  1.00 45.68           C  

ATOM   1855  N7    G R 151      37.961  44.947  78.340  1.00 44.50           N  

ATOM   1856  C5    G R 151      37.541  46.216  77.965  1.00 45.47           C  

ATOM   1857  C6    G R 151      36.379  46.930  78.317  1.00 44.37           C  

ATOM   1858  O6    G R 151      35.459  46.575  79.055  1.00 46.99           O  

ATOM   1859  N1    G R 151      36.345  48.181  77.712  1.00 44.32           N  

ATOM   1860  C2    G R 151      37.319  48.684  76.876  1.00 45.36           C  

ATOM   1861  N2    G R 151      37.107  49.914  76.388  1.00 45.29           N  

ATOM   1862  N3    G R 151      38.416  48.027  76.545  1.00 42.78           N  

ATOM   1863  C4    G R 151      38.460  46.809  77.119  1.00 44.66           C  

ATOM   1864  P     C R 152      43.522  42.240  76.869  1.00 52.32           P  

ATOM   1865  O1P   C R 152      44.962  41.959  76.655  1.00 55.05           O  

ATOM   1866  O2P   C R 152      42.516  41.153  76.709  1.00 53.67           O  

ATOM   1867  O5*   C R 152      43.374  42.862  78.326  1.00 49.07           O  

ATOM   1868  C5*   C R 152      44.129  43.992  78.731  1.00 48.61           C  

ATOM   1869  C4*   C R 152      45.101  43.614  79.835  1.00 50.05           C  

ATOM   1870  O4*   C R 152      44.405  42.868  80.884  1.00 50.22           O  

ATOM   1871  C3*   C R 152      46.239  42.708  79.396  1.00 50.43           C  

ATOM   1872  O3*   C R 152      47.429  43.255  78.801  1.00 52.13           O  

ATOM   1873  C2*   C R 152      45.900  41.309  79.905  1.00 49.78           C  

ATOM   1874  O2*   C R 152      46.990  40.504  80.280  1.00 54.99           O  

ATOM   1875  C1*   C R 152      45.095  41.656  81.157  1.00 48.13           C  

ATOM   1876  N1    C R 152      44.135  40.628  81.605  1.00 42.67           N  

ATOM   1877  C2    C R 152      44.475  39.850  82.702  1.00 41.94           C  

ATOM   1878  O2    C R 152      45.546  40.065  83.261  1.00 45.05           O  

ATOM   1879  N3    C R 152      43.629  38.880  83.130  1.00 42.00           N  

ATOM   1880  C4    C R 152      42.471  38.679  82.492  1.00 42.14           C  

ATOM   1881  N4    C R 152      41.664  37.696  82.941  1.00 39.91           N  

ATOM   1882  C5    C R 152      42.088  39.471  81.366  1.00 39.21           C  

ATOM   1883  C6    C R 152      42.944  40.428  80.962  1.00 42.50           C  

ATOM   1884  P     A R 153      48.881  43.041  79.467  1.00 49.85           P  

ATOM   1885  O1P   A R 153      49.806  43.199  78.325  1.00 54.16           O  

ATOM   1886  O2P   A R 153      48.962  41.830  80.305  1.00 51.64           O  

ATOM   1887  O5*   A R 153      49.090  44.289  80.429  1.00 52.14           O  

ATOM   1888  C5*   A R 153      48.560  45.569  80.105  1.00 50.01           C  

ATOM   1889  C4*   A R 153      48.377  46.374  81.366  1.00 49.23           C  

ATOM   1890  O4*   A R 153      47.443  45.699  82.241  1.00 48.52           O  

ATOM   1891  C3*   A R 153      49.620  46.538  82.217  1.00 50.19           C  

ATOM   1892  O3*   A R 153      50.407  47.629  81.775  1.00 52.11           O  

ATOM   1893  C2*   A R 153      49.059  46.798  83.607  1.00 50.03           C  

ATOM   1894  O2*   A R 153      48.727  48.164  83.766  1.00 50.35           O  

ATOM   1895  C1*   A R 153      47.792  45.941  83.595  1.00 48.60           C  

ATOM   1896  N9    A R 153      47.943  44.654  84.274  1.00 47.55           N  

ATOM   1897  C8    A R 153      48.130  43.411  83.716  1.00 44.81           C  

ATOM   1898  N7    A R 153      48.211  42.443  84.597  1.00 43.04           N  

ATOM   1899  C5    A R 153      48.076  43.090  85.817  1.00 43.78           C  

ATOM   1900  C6    A R 153      48.068  42.620  87.137  1.00 43.66           C  

ATOM   1901  N6    A R 153      48.207  41.334  87.466  1.00 44.67           N  

ATOM   1902  N1    A R 153      47.909  43.526  88.123  1.00 43.51           N  

ATOM   1903  C2    A R 153      47.775  44.816  87.791  1.00 42.33           C  

ATOM   1904  N3    A R 153      47.762  45.379  86.590  1.00 43.15           N  

ATOM   1905  C4    A R 153      47.915  44.452  85.634  1.00 44.92           C  

ATOM   1906  P     C R 154      51.987  47.608  82.027  1.00 52.09           P  

ATOM   1907  O1P   C R 154      52.541  48.848  81.435  1.00 55.97           O  

ATOM   1908  O2P   C R 154      52.458  46.288  81.541  1.00 53.83           O  

ATOM   1909  O5*   C R 154      52.142  47.670  83.613  1.00 51.26           O  

ATOM   1910  C5*   C R 154      51.905  48.881  84.323  1.00 52.73           C  

ATOM   1911  C4*   C R 154      52.012  48.653  85.815  1.00 54.96           C  

ATOM   1912  O4*   C R 154      51.021  47.681  86.220  1.00 53.64           O  

ATOM   1913  C3*   C R 154      53.339  48.105  86.324  1.00 57.00           C  

ATOM   1914  O3*   C R 154      54.239  49.164  86.633  1.00 62.05           O  

ATOM   1915  C2*   C R 154      52.942  47.397  87.613  1.00 55.34           C  

ATOM   1916  O2*   C R 154      52.887  48.296  88.703  1.00 54.09           O  

ATOM   1917  C1*   C R 154      51.533  46.901  87.285  1.00 54.17           C  

ATOM   1918  N1    C R 154      51.492  45.488  86.885  1.00 53.22           N  

ATOM   1919  C2    C R 154      51.389  44.527  87.876  1.00 51.61           C  

ATOM   1920  O2    C R 154      51.346  44.897  89.054  1.00 55.25           O  

ATOM   1921  N3    C R 154      51.338  43.226  87.533  1.00 50.29           N  

ATOM   1922  C4    C R 154      51.386  42.875  86.247  1.00 50.15           C  

ATOM   1923  N4    C R 154      51.323  41.575  85.948  1.00 50.63           N  

ATOM   1924  C5    C R 154      51.498  43.838  85.209  1.00 49.71           C  

ATOM   1925  C6    C R 154      51.549  45.123  85.569  1.00 51.45           C  

ATOM   1926  P     U R 155      55.491  49.459  85.673  1.00 66.91           P  

ATOM   1927  O1P   U R 155      55.660  48.326  84.721  1.00 67.78           O  

ATOM   1928  O2P   U R 155      56.615  49.853  86.550  1.00 66.74           O  

ATOM   1929  O5*   U R 155      55.053  50.758  84.860  1.00 71.60           O  

ATOM   1930  C5*   U R 155      54.812  51.989  85.541  1.00 79.16           C  

ATOM   1931  C4*   U R 155      54.516  53.094  84.553  1.00 83.86           C  

ATOM   1932  O4*   U R 155      55.727  53.425  83.818  1.00 87.91           O  

ATOM   1933  C3*   U R 155      53.436  52.795  83.518  1.00 85.38           C  

ATOM   1934  O3*   U R 155      52.696  53.974  83.272  1.00 86.50           O  

ATOM   1935  C2*   U R 155      54.236  52.477  82.254  1.00 87.78           C  

ATOM   1936  O2*   U R 155      53.560  52.847  81.066  1.00 86.94           O  

ATOM   1937  C1*   U R 155      55.474  53.357  82.428  1.00 89.71           C  

ATOM   1938  N1    U R 155      56.672  52.824  81.758  1.00 92.57           N  

ATOM   1939  C2    U R 155      57.239  53.590  80.748  1.00 94.11           C  

ATOM   1940  O2    U R 155      56.783  54.665  80.393  1.00 93.86           O  

ATOM   1941  N3    U R 155      58.360  53.046  80.169  1.00 95.60           N  

ATOM   1942  C4    U R 155      58.961  51.842  80.488  1.00 96.13           C  

ATOM   1943  O4    U R 155      59.986  51.495  79.886  1.00 96.77           O  

ATOM   1944  C5    U R 155      58.310  51.109  81.536  1.00 95.06           C  

ATOM   1945  C6    U R 155      57.217  51.613  82.119  1.00 92.90           C  

ATOM   1946  P     C R 156      51.386  54.302  84.144  1.00 87.64           P  

ATOM   1947  O1P   C R 156      51.470  53.576  85.439  1.00 86.51           O  

ATOM   1948  O2P   C R 156      50.196  54.115  83.271  1.00 86.19           O  

ATOM   1949  O5*   C R 156      51.566  55.861  84.417  1.00 87.56           O  

ATOM   1950  C5*   C R 156      50.480  56.685  84.817  1.00 85.96           C  

ATOM   1951  C4*   C R 156      50.361  57.875  83.891  1.00 84.10           C  

ATOM   1952  O4*   C R 156      51.676  58.460  83.677  1.00 84.94           O  

ATOM   1953  C3*   C R 156      49.862  57.582  82.487  1.00 82.48           C  

ATOM   1954  O3*   C R 156      48.444  57.547  82.459  1.00 80.05           O  

ATOM   1955  C2*   C R 156      50.407  58.758  81.685  1.00 83.41           C  

ATOM   1956  O2*   C R 156      49.599  59.915  81.788  1.00 83.06           O  

ATOM   1957  C1*   C R 156      51.743  59.021  82.378  1.00 84.16           C  

ATOM   1958  N1    C R 156      52.882  58.434  81.656  1.00 85.04           N  

ATOM   1959  C2    C R 156      53.253  58.994  80.425  1.00 85.72           C  

ATOM   1960  O2    C R 156      52.618  59.970  79.995  1.00 86.80           O  

ATOM   1961  N3    C R 156      54.288  58.462  79.737  1.00 85.56           N  

ATOM   1962  C4    C R 156      54.949  57.414  80.234  1.00 87.38           C  

ATOM   1963  N4    C R 156      55.968  56.925  79.519  1.00 88.09           N  

ATOM   1964  C5    C R 156      54.595  56.822  81.488  1.00 86.60           C  

ATOM   1965  C6    C R 156      53.566  57.362  82.160  1.00 85.97           C  

ATOM   1966  P     C R 157      47.690  56.618  81.389  1.00 77.34           P  

ATOM   1967  O1P   C R 157      46.228  56.797  81.593  1.00 77.31           O  

ATOM   1968  O2P   C R 157      48.293  55.262  81.449  1.00 76.88           O  

ATOM   1969  O5*   C R 157      48.052  57.257  79.983  1.00 75.11           O  

ATOM   1970  C5*   C R 157      47.447  58.472  79.571  1.00 72.32           C  

ATOM   1971  C4*   C R 157      47.992  58.880  78.234  1.00 70.61           C  

ATOM   1972  O4*   C R 157      49.422  59.075  78.365  1.00 71.22           O  

ATOM   1973  C3*   C R 157      47.842  57.846  77.130  1.00 68.43           C  

ATOM   1974  O3*   C R 157      46.582  57.977  76.476  1.00 64.44           O  

ATOM   1975  C2*   C R 157      48.997  58.182  76.197  1.00 69.65           C  

ATOM   1976  O2*   C R 157      48.653  59.237  75.328  1.00 70.79           O  

ATOM   1977  C1*   C R 157      50.068  58.679  77.174  1.00 70.75           C  

ATOM   1978  N1    C R 157      51.092  57.684  77.515  1.00 71.32           N  

ATOM   1979  C2    C R 157      52.019  57.319  76.544  1.00 71.86           C  

ATOM   1980  O2    C R 157      51.956  57.855  75.431  1.00 71.84           O  

ATOM   1981  N3    C R 157      52.962  56.392  76.840  1.00 73.65           N  

ATOM   1982  C4    C R 157      52.998  55.842  78.055  1.00 74.22           C  

ATOM   1983  N4    C R 157      53.943  54.929  78.304  1.00 74.77           N  

ATOM   1984  C5    C R 157      52.066  56.203  79.071  1.00 74.65           C  

ATOM   1985  C6    C R 157      51.137  57.122  78.759  1.00 73.76           C  

ATOM   1986  P     G R 158      46.067  56.813  75.491  1.00 61.59           P  

ATOM   1987  O1P   G R 158      44.587  56.771  75.483  1.00 62.02           O  

ATOM   1988  O2P   G R 158      46.839  55.587  75.809  1.00 62.21           O  

ATOM   1989  O5*   G R 158      46.509  57.298  74.049  1.00 60.60           O  

ATOM   1990  C5*   G R 158      45.914  58.440  73.459  1.00 57.29           C  

ATOM   1991  C4*   G R 158      45.374  58.093  72.102  1.00 56.29           C  

ATOM   1992  O4*   G R 158      44.356  57.080  72.250  1.00 54.95           O  

ATOM   1993  C3*   G R 158      44.684  59.248  71.400  1.00 57.03           C  

ATOM   1994  O3*   G R 158      45.621  60.045  70.690  1.00 57.78           O  

ATOM   1995  C2*   G R 158      43.669  58.554  70.506  1.00 55.79           C  

ATOM   1996  O2*   G R 158      44.214  58.118  69.278  1.00 56.74           O  

ATOM   1997  C1*   G R 158      43.276  57.355  71.373  1.00 54.55           C  

ATOM   1998  N9    G R 158      42.110  57.645  72.200  1.00 52.25           N  

ATOM   1999  C8    G R 158      42.067  57.705  73.573  1.00 51.03           C  

ATOM   2000  N7    G R 158      40.881  57.989  74.034  1.00 50.10           N  

ATOM   2001  C5    G R 158      40.097  58.124  72.899  1.00 48.89           C  

ATOM   2002  C6    G R 158      38.726  58.415  72.771  1.00 49.94           C  

ATOM   2003  O6    G R 158      37.897  58.606  73.665  1.00 56.37           O  

ATOM   2004  N1    G R 158      38.334  58.461  71.440  1.00 48.47           N  

ATOM   2005  C2    G R 158      39.159  58.237  70.373  1.00 47.33           C  

ATOM   2006  N2    G R 158      38.594  58.310  69.180  1.00 46.11           N  

ATOM   2007  N3    G R 158      40.443  57.957  70.477  1.00 47.55           N  

ATOM   2008  C4    G R 158      40.842  57.917  71.761  1.00 48.90           C  

ATOM   2009  P     G R 159      45.476  61.641  70.715  1.00 58.13           P  

ATOM   2010  O1P   G R 159      46.715  62.208  70.141  1.00 58.94           O  

ATOM   2011  O2P   G R 159      45.076  62.025  72.099  1.00 59.31           O  

ATOM   2012  O5*   G R 159      44.275  61.897  69.698  1.00 55.28           O  

ATOM   2013  C5*   G R 159      44.349  61.382  68.376  1.00 55.43           C  

ATOM   2014  C4*   G R 159      43.014  61.478  67.677  1.00 54.97           C  

ATOM   2015  O4*   G R 159      42.057  60.590  68.304  1.00 54.95           O  

ATOM   2016  C3*   G R 159      42.330  62.828  67.690  1.00 56.01           C  

ATOM   2017  O3*   G R 159      42.862  63.721  66.727  1.00 58.87           O  

ATOM   2018  C2*   G R 159      40.872  62.455  67.436  1.00 56.18           C  

ATOM   2019  O2*   G R 159      40.576  62.198  66.074  1.00 54.75           O  

ATOM   2020  C1*   G R 159      40.755  61.150  68.220  1.00 54.20           C  

ATOM   2021  N9    G R 159      40.247  61.367  69.576  1.00 53.12           N  

ATOM   2022  C8    G R 159      40.950  61.305  70.756  1.00 52.16           C  

ATOM   2023  N7    G R 159      40.207  61.523  71.807  1.00 51.01           N  

ATOM   2024  C5    G R 159      38.938  61.751  71.289  1.00 50.29           C  

ATOM   2025  C6    G R 159      37.700  62.035  71.948  1.00 50.87           C  

ATOM   2026  O6    G R 159      37.473  62.131  73.171  1.00 50.11           O  

ATOM   2027  N1    G R 159      36.666  62.203  71.030  1.00 48.07           N  

ATOM   2028  C2    G R 159      36.800  62.106  69.666  1.00 46.76           C  

ATOM   2029  N2    G R 159      35.704  62.301  68.948  1.00 45.44           N  

ATOM   2030  N3    G R 159      37.932  61.835  69.051  1.00 49.11           N  

ATOM   2031  C4    G R 159      38.951  61.668  69.914  1.00 50.34           C  

ATOM   2032  P     U R 160      42.840  65.304  67.027  1.00 61.61           P  

ATOM   2033  O1P   U R 160      43.603  65.978  65.947  1.00 63.56           O  

ATOM   2034  O2P   U R 160      43.223  65.541  68.450  1.00 61.44           O  

ATOM   2035  O5*   U R 160      41.307  65.701  66.854  1.00 59.86           O  

ATOM   2036  C5*   U R 160      40.686  65.608  65.591  1.00 60.96           C  

ATOM   2037  C4*   U R 160      39.215  65.871  65.718  1.00 62.58           C  

ATOM   2038  O4*   U R 160      38.659  64.895  66.636  1.00 64.03           O  

ATOM   2039  C3*   U R 160      38.798  67.210  66.311  1.00 63.88           C  

ATOM   2040  O3*   U R 160      38.783  68.283  65.374  1.00 65.22           O  

ATOM   2041  C2*   U R 160      37.403  66.899  66.841  1.00 64.40           C  

ATOM   2042  O2*   U R 160      36.434  66.868  65.811  1.00 65.46           O  

ATOM   2043  C1*   U R 160      37.588  65.479  67.367  1.00 63.24           C  

ATOM   2044  N1    U R 160      37.932  65.458  68.798  1.00 59.17           N  

ATOM   2045  C2    U R 160      36.898  65.505  69.713  1.00 56.28           C  

ATOM   2046  O2    U R 160      35.724  65.580  69.381  1.00 54.68           O  

ATOM   2047  N3    U R 160      37.289  65.459  71.029  1.00 53.94           N  

ATOM   2048  C4    U R 160      38.579  65.378  71.510  1.00 57.34           C  

ATOM   2049  O4    U R 160      38.773  65.317  72.725  1.00 59.10           O  

ATOM   2050  C5    U R 160      39.590  65.349  70.502  1.00 58.48           C  

ATOM   2051  C6    U R 160      39.241  65.391  69.212  1.00 59.33           C  

ATOM   2052  P     G R 161      38.895  69.805  65.908  1.00 66.08           P  

ATOM   2053  O1P   G R 161      38.896  70.707  64.729  1.00 67.71           O  

ATOM   2054  O2P   G R 161      40.013  69.879  66.884  1.00 64.77           O  

ATOM   2055  O5*   G R 161      37.514  70.045  66.669  1.00 62.67           O  

ATOM   2056  C5*   G R 161      36.276  69.965  65.962  1.00 60.34           C  

ATOM   2057  C4*   G R 161      35.106  70.217  66.893  1.00 59.76           C  

ATOM   2058  O4*   G R 161      35.008  69.165  67.888  1.00 58.88           O  

ATOM   2059  C3*   G R 161      35.131  71.507  67.699  1.00 58.50           C  

ATOM   2060  O3*   G R 161      34.633  72.585  66.925  1.00 59.25           O  

ATOM   2061  C2*   G R 161      34.212  71.183  68.874  1.00 57.06           C  

ATOM   2062  O2*   G R 161      32.843  71.286  68.537  1.00 54.65           O  

ATOM   2063  C1*   G R 161      34.516  69.705  69.102  1.00 55.52           C  

ATOM   2064  N9    G R 161      35.509  69.470  70.143  1.00 51.43           N  

ATOM   2065  C8    G R 161      36.839  69.186  69.980  1.00 51.26           C  

ATOM   2066  N7    G R 161      37.445  68.916  71.104  1.00 50.40           N  

ATOM   2067  C5    G R 161      36.455  69.056  72.065  1.00 51.81           C  

ATOM   2068  C6    G R 161      36.501  68.873  73.476  1.00 51.02           C  

ATOM   2069  O6    G R 161      37.462  68.526  74.176  1.00 52.48           O  

ATOM   2070  N1    G R 161      35.268  69.139  74.067  1.00 48.26           N  

ATOM   2071  C2    G R 161      34.137  69.526  73.389  1.00 49.74           C  

ATOM   2072  N2    G R 161      33.036  69.747  74.117  1.00 47.87           N  

ATOM   2073  N3    G R 161      34.083  69.687  72.081  1.00 52.29           N  

ATOM   2074  C4    G R 161      35.266  69.433  71.488  1.00 51.22           C  

ATOM   2075  P     G R 162      35.167  74.076  67.194  1.00 57.73           P  

ATOM   2076  O1P   G R 162      34.814  74.877  65.991  1.00 58.60           O  

ATOM   2077  O2P   G R 162      36.590  73.984  67.598  1.00 56.56           O  

ATOM   2078  O5*   G R 162      34.300  74.568  68.445  1.00 54.91           O  

ATOM   2079  C5*   G R 162      32.881  74.792  68.341  1.00 54.45           C  

ATOM   2080  C4*   G R 162      32.337  75.295  69.671  1.00 54.41           C  

ATOM   2081  O4*   G R 162      32.738  74.347  70.699  1.00 53.70           O  

ATOM   2082  C3*   G R 162      32.914  76.650  70.106  1.00 53.96           C  

ATOM   2083  O3*   G R 162      32.000  77.272  71.015  1.00 54.75           O  

ATOM   2084  C2*   G R 162      34.133  76.221  70.901  1.00 53.72           C  

ATOM   2085  O2*   G R 162      34.676  77.148  71.807  1.00 50.33           O  

ATOM   2086  C1*   G R 162      33.578  75.000  71.626  1.00 54.04           C  

ATOM   2087  N9    G R 162      34.664  74.104  71.972  1.00 53.47           N  

ATOM   2088  C8    G R 162      35.760  73.825  71.203  1.00 51.04           C  

ATOM   2089  N7    G R 162      36.609  73.040  71.798  1.00 53.00           N  

ATOM   2090  C5    G R 162      36.024  72.774  73.026  1.00 53.42           C  

ATOM   2091  C6    G R 162      36.487  71.996  74.095  1.00 53.77           C  

ATOM   2092  O6    G R 162      37.545  71.374  74.177  1.00 53.53           O  

ATOM   2093  N1    G R 162      35.581  71.984  75.151  1.00 54.66           N  

ATOM   2094  C2    G R 162      34.378  72.649  75.167  1.00 53.56           C  

ATOM   2095  N2    G R 162      33.646  72.514  76.281  1.00 50.79           N  

ATOM   2096  N3    G R 162      33.936  73.390  74.164  1.00 53.13           N  

ATOM   2097  C4    G R 162      34.812  73.410  73.138  1.00 52.82           C  

ATOM   2098  P     U R 163      30.566  77.779  70.501  1.00 57.75           P  

ATOM   2099  O1P   U R 163      29.560  77.602  71.574  1.00 57.37           O  

ATOM   2100  O2P   U R 163      30.302  77.186  69.160  1.00 61.30           O  

ATOM   2101  O5*   U R 163      30.776  79.340  70.320  1.00 57.90           O  

ATOM   2102  C5*   U R 163      31.171  80.153  71.409  1.00 58.67           C  

ATOM   2103  C4*   U R 163      32.128  81.195  70.916  1.00 60.61           C  

ATOM   2104  O4*   U R 163      32.506  82.111  71.960  1.00 62.00           O  

ATOM   2105  C3*   U R 163      33.406  80.625  70.334  1.00 60.51           C  

ATOM   2106  O3*   U R 163      33.269  80.380  68.929  1.00 62.65           O  

ATOM   2107  C2*   U R 163      34.555  81.368  71.030  1.00 59.63           C  

ATOM   2108  O2*   U R 163      35.612  81.839  70.234  1.00 57.90           O  

ATOM   2109  C1*   U R 163      33.845  82.502  71.770  1.00 62.93           C  

ATOM   2110  N1    U R 163      34.407  82.722  73.105  1.00 67.20           N  

ATOM   2111  C2    U R 163      35.084  83.900  73.336  1.00 68.87           C  

ATOM   2112  O2    U R 163      35.233  84.756  72.481  1.00 68.05           O  

ATOM   2113  N3    U R 163      35.580  84.039  74.608  1.00 70.19           N  

ATOM   2114  C4    U R 163      35.464  83.136  75.647  1.00 71.28           C  

ATOM   2115  O4    U R 163      35.993  83.388  76.732  1.00 73.31           O  

ATOM   2116  C5    U R 163      34.743  81.946  75.323  1.00 70.77           C  

ATOM   2117  C6    U R 163      34.254  81.784  74.093  1.00 68.33           C  

ATOM   2118  P     G R 164      34.109  81.211  67.855  1.00 62.22           P  

ATOM   2119  O1P   G R 164      35.337  80.468  67.500  1.00 59.65           O  

ATOM   2120  O2P   G R 164      34.203  82.587  68.398  1.00 64.73           O  

ATOM   2121  O5*   G R 164      33.146  81.231  66.583  1.00 63.42           O  

ATOM   2122  C5*   G R 164      32.122  82.220  66.442  1.00 65.81           C  

ATOM   2123  C4*   G R 164      30.800  81.560  66.141  1.00 67.14           C  

ATOM   2124  O4*   G R 164      30.993  80.633  65.062  1.00 69.62           O  

ATOM   2125  C3*   G R 164      30.267  80.687  67.261  1.00 68.72           C  

ATOM   2126  O3*   G R 164      29.408  81.398  68.153  1.00 69.33           O  

ATOM   2127  C2*   G R 164      29.433  79.620  66.551  1.00 71.22           C  

ATOM   2128  O2*   G R 164      28.049  79.910  66.553  1.00 72.94           O  

ATOM   2129  C1*   G R 164      29.985  79.656  65.125  1.00 72.99           C  

ATOM   2130  N9    G R 164      30.500  78.403  64.591  1.00 75.65           N  

ATOM   2131  C8    G R 164      31.564  77.661  65.037  1.00 77.93           C  

ATOM   2132  N7    G R 164      31.767  76.583  64.327  1.00 80.49           N  

ATOM   2133  C5    G R 164      30.774  76.622  63.356  1.00 80.59           C  

ATOM   2134  C6    G R 164      30.478  75.719  62.297  1.00 81.63           C  

ATOM   2135  O6    G R 164      31.056  74.663  61.993  1.00 83.06           O  

ATOM   2136  N1    G R 164      29.382  76.149  61.554  1.00 81.12           N  

ATOM   2137  C2    G R 164      28.664  77.297  61.794  1.00 80.76           C  

ATOM   2138  N2    G R 164      27.638  77.544  60.970  1.00 80.02           N  

ATOM   2139  N3    G R 164      28.930  78.141  62.773  1.00 79.85           N  

ATOM   2140  C4    G R 164      29.988  77.742  63.509  1.00 78.59           C  

ATOM   2141  P     A R 165      28.790  82.843  67.758  1.00 65.41           P  

ATOM   2142  O1P   A R 165      27.918  82.690  66.586  1.00 66.50           O  

ATOM   2143  O2P   A R 165      29.839  83.891  67.764  1.00 64.02           O  

ATOM   2144  O5*   A R 165      27.813  83.074  68.984  1.00 65.90           O  

ATOM   2145  C5*   A R 165      27.139  81.949  69.534  1.00 64.74           C  

ATOM   2146  C4*   A R 165      27.229  81.936  71.043  1.00 62.89           C  

ATOM   2147  O4*   A R 165      28.601  81.987  71.494  1.00 61.07           O  

ATOM   2148  C3*   A R 165      26.567  83.087  71.765  1.00 63.23           C  

ATOM   2149  O3*   A R 165      25.177  82.867  71.852  1.00 65.51           O  

ATOM   2150  C2*   A R 165      27.239  83.057  73.128  1.00 62.54           C  

ATOM   2151  O2*   A R 165      26.649  82.077  73.960  1.00 61.63           O  

ATOM   2152  C1*   A R 165      28.653  82.611  72.764  1.00 60.66           C  

ATOM   2153  N9    A R 165      29.649  83.677  72.706  1.00 59.32           N  

ATOM   2154  C8    A R 165      30.143  84.287  71.582  1.00 61.09           C  

ATOM   2155  N7    A R 165      31.123  85.125  71.823  1.00 60.23           N  

ATOM   2156  C5    A R 165      31.265  85.084  73.201  1.00 58.66           C  

ATOM   2157  C6    A R 165      32.155  85.724  74.076  1.00 57.51           C  

ATOM   2158  N6    A R 165      33.113  86.562  73.676  1.00 57.78           N  

ATOM   2159  N1    A R 165      32.034  85.465  75.391  1.00 56.83           N  

ATOM   2160  C2    A R 165      31.079  84.617  75.790  1.00 56.93           C  

ATOM   2161  N3    A R 165      30.190  83.949  75.068  1.00 57.52           N  

ATOM   2162  C4    A R 165      30.340  84.224  73.762  1.00 58.69           C  

ATOM   2163  P     A R 166      24.186  84.027  71.392  1.00 67.40           P  

ATOM   2164  O1P   A R 166      23.040  83.464  70.651  1.00 67.32           O  

ATOM   2165  O2P   A R 166      25.070  85.029  70.741  1.00 66.66           O  

ATOM   2166  O5*   A R 166      23.651  84.631  72.763  1.00 70.85           O  

ATOM   2167  C5*   A R 166      23.325  83.788  73.873  1.00 72.05           C  

ATOM   2168  C4*   A R 166      23.653  84.501  75.161  1.00 72.84           C  

ATOM   2169  O4*   A R 166      25.090  84.518  75.368  1.00 72.87           O  

ATOM   2170  C3*   A R 166      23.246  85.963  75.160  1.00 74.05           C  

ATOM   2171  O3*   A R 166      21.882  86.112  75.520  1.00 78.30           O  

ATOM   2172  C2*   A R 166      24.206  86.584  76.163  1.00 72.09           C  

ATOM   2173  O2*   A R 166      23.740  86.419  77.487  1.00 72.89           O  

ATOM   2174  C1*   A R 166      25.478  85.753  75.942  1.00 70.02           C  

ATOM   2175  N9    A R 166      26.419  86.390  75.026  1.00 65.24           N  

ATOM   2176  C8    A R 166      26.208  86.662  73.701  1.00 64.14           C  

ATOM   2177  N7    A R 166      27.211  87.271  73.120  1.00 64.10           N  

ATOM   2178  C5    A R 166      28.152  87.403  74.130  1.00 63.42           C  

ATOM   2179  C6    A R 166      29.441  87.964  74.154  1.00 63.27           C  

ATOM   2180  N6    A R 166      30.018  88.526  73.091  1.00 63.18           N  

ATOM   2181  N1    A R 166      30.123  87.927  75.320  1.00 62.30           N  

ATOM   2182  C2    A R 166      29.541  87.363  76.378  1.00 61.62           C  

ATOM   2183  N3    A R 166      28.334  86.803  76.480  1.00 63.73           N  

ATOM   2184  C4    A R 166      27.682  86.856  75.308  1.00 63.65           C  

ATOM   2185  P     U R 167      20.948  87.099  74.667  1.00 82.48           P  

ATOM   2186  O1P   U R 167      19.656  87.251  75.377  1.00 83.43           O  

ATOM   2187  O2P   U R 167      20.959  86.619  73.256  1.00 82.38           O  

ATOM   2188  O5*   U R 167      21.720  88.492  74.733  1.00 84.71           O  

ATOM   2189  C5*   U R 167      21.111  89.694  74.262  1.00 88.02           C  

ATOM   2190  C4*   U R 167      20.005  90.110  75.200  1.00 89.62           C  

ATOM   2191  O4*   U R 167      20.452  89.956  76.566  1.00 89.76           O  

ATOM   2192  C3*   U R 167      19.516  91.547  75.097  1.00 91.14           C  

ATOM   2193  O3*   U R 167      18.508  91.650  74.093  1.00 94.15           O  

ATOM   2194  C2*   U R 167      18.945  91.808  76.491  1.00 90.55           C  

ATOM   2195  O2*   U R 167      17.615  91.343  76.619  1.00 92.89           O  

ATOM   2196  C1*   U R 167      19.832  90.933  77.377  1.00 88.19           C  

ATOM   2197  N1    U R 167      20.869  91.625  78.151  1.00 84.24           N  

ATOM   2198  C2    U R 167      20.678  91.712  79.514  1.00 83.11           C  

ATOM   2199  O2    U R 167      19.670  91.293  80.069  1.00 83.13           O  

ATOM   2200  N3    U R 167      21.704  92.302  80.204  1.00 81.79           N  

ATOM   2201  C4    U R 167      22.869  92.812  79.678  1.00 82.84           C  

ATOM   2202  O4    U R 167      23.720  93.284  80.439  1.00 82.51           O  

ATOM   2203  C5    U R 167      22.975  92.711  78.252  1.00 82.49           C  

ATOM   2204  C6    U R 167      21.993  92.137  77.556  1.00 82.82           C  

ATOM   2205  P     G R 168      17.690  93.026  73.911  1.00 96.46           P  

ATOM   2206  O1P   G R 168      16.697  92.798  72.830  1.00 96.16           O  

ATOM   2207  O2P   G R 168      18.697  94.111  73.766  1.00 96.10           O  

ATOM   2208  O5*   G R 168      16.905  93.207  75.296  1.00 96.53           O  

ATOM   2209  C5*   G R 168      16.764  94.491  75.913  1.00 97.83           C  

ATOM   2210  C4*   G R 168      16.258  94.348  77.337  1.00 98.63           C  

ATOM   2211  O4*   G R 168      17.232  93.622  78.143  1.00 97.86           O  

ATOM   2212  C3*   G R 168      16.076  95.647  78.110  1.00100.26           C  

ATOM   2213  O3*   G R 168      14.872  96.341  77.826  1.00103.57           O  

ATOM   2214  C2*   G R 168      16.144  95.194  79.564  1.00 98.74           C  

ATOM   2215  O2*   G R 168      14.925  94.701  80.079  1.00 98.25           O  

ATOM   2216  C1*   G R 168      17.189  94.086  79.491  1.00 96.00           C  

ATOM   2217  N9    G R 168      18.494  94.629  79.858  1.00 92.61           N  

ATOM   2218  C8    G R 168      19.522  94.990  79.017  1.00 90.77           C  

ATOM   2219  N7    G R 168      20.554  95.480  79.650  1.00 88.71           N  

ATOM   2220  C5    G R 168      20.192  95.435  80.991  1.00 88.35           C  

ATOM   2221  C6    G R 168      20.908  95.831  82.155  1.00 87.05           C  

ATOM   2222  O6    G R 168      22.039  96.315  82.235  1.00 85.48           O  

ATOM   2223  N1    G R 168      20.168  95.615  83.314  1.00 86.83           N  

ATOM   2224  C2    G R 168      18.901  95.088  83.358  1.00 88.06           C  

ATOM   2225  N2    G R 168      18.355  94.959  84.588  1.00 86.53           N  

ATOM   2226  N3    G R 168      18.219  94.711  82.279  1.00 88.78           N  

ATOM   2227  C4    G R 168      18.924  94.911  81.139  1.00 90.11           C  

ATOM   2228  P     G R 169      14.815  97.933  78.056  1.00105.39           P  

ATOM   2229  O1P   G R 169      13.442  98.382  77.692  1.00105.10           O  

ATOM   2230  O2P   G R 169      15.992  98.501  77.339  1.00103.95           O  

ATOM   2231  O5*   G R 169      15.024  98.108  79.635  1.00104.60           O  

ATOM   2232  C5*   G R 169      14.054  97.598  80.548  1.00104.50           C  

ATOM   2233  C4*   G R 169      14.415  97.915  81.985  1.00105.04           C  

ATOM   2234  O4*   G R 169      15.576  97.153  82.407  1.00104.01           O  

ATOM   2235  C3*   G R 169      14.762  99.347  82.368  1.00106.05           C  

ATOM   2236  O3*   G R 169      13.630 100.190  82.530  1.00107.98           O  

ATOM   2237  C2*   G R 169      15.485  99.154  83.698  1.00105.08           C  

ATOM   2238  O2*   G R 169      14.607  98.994  84.796  1.00106.03           O  

ATOM   2239  C1*   G R 169      16.240  97.848  83.455  1.00102.84           C  

ATOM   2240  N9    G R 169      17.594  98.166  83.028  1.00 99.33           N  

ATOM   2241  C8    G R 169      18.096  98.134  81.752  1.00 98.43           C  

ATOM   2242  N7    G R 169      19.339  98.525  81.682  1.00 97.38           N  

ATOM   2243  C5    G R 169      19.679  98.824  82.994  1.00 97.34           C  

ATOM   2244  C6    G R 169      20.901  99.295  83.539  1.00 96.86           C  

ATOM   2245  O6    G R 169      21.960  99.552  82.941  1.00 98.08           O  

ATOM   2246  N1    G R 169      20.813  99.462  84.921  1.00 95.15           N  

ATOM   2247  C2    G R 169      19.693  99.208  85.678  1.00 95.48           C  

ATOM   2248  N2    G R 169      19.797  99.429  86.996  1.00 93.94           N  

ATOM   2249  N3    G R 169      18.549  98.767  85.177  1.00 96.84           N  

ATOM   2250  C4    G R 169      18.615  98.599  83.838  1.00 97.85           C  

ATOM   2251  P     G R 170      13.818 101.790  82.453  1.00109.10           P  

ATOM   2252  O1P   G R 170      12.473 102.407  82.613  1.00110.01           O  

ATOM   2253  O2P   G R 170      14.621 102.089  81.238  1.00108.76           O  

ATOM   2254  O5*   G R 170      14.705 102.146  83.734  1.00107.35           O  

ATOM   2255  C5*   G R 170      14.172 102.009  85.049  1.00105.53           C  

ATOM   2256  C4*   G R 170      15.225 102.318  86.091  1.00104.76           C  

ATOM   2257  O4*   G R 170      16.345 101.409  85.938  1.00103.06           O  

ATOM   2258  C3*   G R 170      15.863 103.702  86.079  1.00104.90           C  

ATOM   2259  O3*   G R 170      15.056 104.677  86.731  1.00107.01           O  

ATOM   2260  C2*   G R 170      17.174 103.459  86.823  1.00103.35           C  

ATOM   2261  O2*   G R 170      17.031 103.441  88.231  1.00102.78           O  

ATOM   2262  C1*   G R 170      17.542 102.055  86.344  1.00100.94           C  

ATOM   2263  N9    G R 170      18.429 102.136  85.191  1.00 96.83           N  

ATOM   2264  C8    G R 170      18.104 101.904  83.876  1.00 94.81           C  

ATOM   2265  N7    G R 170      19.103 102.099  83.061  1.00 93.04           N  

ATOM   2266  C5    G R 170      20.153 102.472  83.890  1.00 92.77           C  

ATOM   2267  C6    G R 170      21.487 102.812  83.576  1.00 91.36           C  

ATOM   2268  O6    G R 170      22.023 102.854  82.467  1.00 90.24           O  

ATOM   2269  N1    G R 170      22.220 103.131  84.717  1.00 90.70           N  

ATOM   2270  C2    G R 170      21.729 103.124  86.000  1.00 91.67           C  

ATOM   2271  N2    G R 170      22.596 103.469  86.969  1.00 90.34           N  

ATOM   2272  N3    G R 170      20.479 102.803  86.308  1.00 92.54           N  

ATOM   2273  C4    G R 170      19.754 102.492  85.209  1.00 94.20           C  

ATOM   2274  P     A R 171      15.212 106.232  86.346  1.00107.74           P  

ATOM   2275  O1P   A R 171      14.118 106.967  87.036  1.00108.18           O  

ATOM   2276  O2P   A R 171      15.352 106.335  84.869  1.00107.95           O  

ATOM   2277  O5*   A R 171      16.595 106.664  87.005  1.00106.81           O  

ATOM   2278  C5*   A R 171      16.753 106.666  88.418  1.00106.31           C  

ATOM   2279  C4*   A R 171      18.165 107.044  88.783  1.00106.20           C  

ATOM   2280  O4*   A R 171      19.088 106.062  88.241  1.00106.81           O  

ATOM   2281  C3*   A R 171      18.654 108.372  88.231  1.00105.65           C  

ATOM   2282  O3*   A R 171      18.232 109.459  89.046  1.00105.03           O  

ATOM   2283  C2*   A R 171      20.169 108.185  88.201  1.00105.89           C  

ATOM   2284  O2*   A R 171      20.798 108.431  89.447  1.00104.67           O  

ATOM   2285  C1*   A R 171      20.292 106.699  87.851  1.00105.86           C  

ATOM   2286  N9    A R 171      20.493 106.467  86.420  1.00105.79           N  

ATOM   2287  C8    A R 171      19.560 106.129  85.466  1.00105.45           C  

ATOM   2288  N7    A R 171      20.060 106.001  84.259  1.00105.19           N  

ATOM   2289  C5    A R 171      21.413 106.270  84.429  1.00105.24           C  

ATOM   2290  C6    A R 171      22.498 106.299  83.530  1.00105.02           C  

ATOM   2291  N6    A R 171      22.390 106.046  82.222  1.00103.36           N  

ATOM   2292  N1    A R 171      23.717 106.604  84.030  1.00105.36           N  

ATOM   2293  C2    A R 171      23.829 106.860  85.338  1.00105.24           C  

ATOM   2294  N3    A R 171      22.891 106.863  86.280  1.00105.43           N  

ATOM   2295  C4    A R 171      21.692 106.557  85.755  1.00105.28           C  

ATOM   2296  P     C R 172      18.249 110.952  88.452  1.00104.40           P  

ATOM   2297  O1P   C R 172      17.217 111.745  89.171  1.00103.86           O  

ATOM   2298  O2P   C R 172      18.192 110.847  86.971  1.00104.35           O  

ATOM   2299  O5*   C R 172      19.692 111.495  88.862  1.00103.57           O  

ATOM   2300  C5*   C R 172      20.352 112.496  88.093  1.00102.46           C  

ATOM   2301  C4*   C R 172      21.815 112.153  87.942  1.00101.54           C  

ATOM   2302  O4*   C R 172      21.931 110.798  87.444  1.00101.31           O  

ATOM   2303  C3*   C R 172      22.571 112.998  86.932  1.00101.50           C  

ATOM   2304  O3*   C R 172      22.837 114.360  87.276  1.00101.09           O  

ATOM   2305  C2*   C R 172      23.704 112.080  86.497  1.00101.27           C  

ATOM   2306  O2*   C R 172      24.776 112.077  87.417  1.00101.68           O  

ATOM   2307  C1*   C R 172      23.015 110.711  86.534  1.00101.13           C  

ATOM   2308  N1    C R 172      22.479 110.279  85.229  1.00100.52           N  

ATOM   2309  C2    C R 172      23.376 109.940  84.211  1.00100.16           C  

ATOM   2310  O2    C R 172      24.596 110.015  84.437  1.00 99.93           O  

ATOM   2311  N3    C R 172      22.892 109.541  83.010  1.00 99.49           N  

ATOM   2312  C4    C R 172      21.574 109.474  82.809  1.00 98.97           C  

ATOM   2313  N4    C R 172      21.145 109.073  81.610  1.00 98.42           N  

ATOM   2314  C5    C R 172      20.639 109.814  83.829  1.00 98.74           C  

ATOM   2315  C6    C R 172      21.129 110.208  85.011  1.00 99.49           C  

TER    2316        C R 172                                                      

HETATM 2317  O   HOH     1      30.470  49.701  85.923  1.00 38.91           O  

HETATM 2318  O   HOH     2      47.434  48.017  86.459  1.00 47.68           O  

HETATM 2319  O   HOH     3      31.637  56.232  73.062  1.00 51.42           O  

HETATM 2320  O   HOH     4      37.019  59.020  77.996  1.00 65.98           O  

HETATM 2321  O   HOH     6      35.323  54.696  84.203  1.00 33.82           O  

HETATM 2322  O   HOH     7      36.251  84.113  78.994  1.00 59.66           O  

HETATM 2323  O   HOH     8      33.836  61.876  90.737  1.00 39.31           O  

HETATM 2324  O   HOH     9      33.996  60.628  76.892  1.00 65.52           O  

HETATM 2325  O   HOH    12      38.646  81.826  68.231  1.00 55.84           O  

HETATM 2326  O   HOH    13      16.533  87.421  89.349  1.00 76.83           O  

HETATM 2327  O   HOH    14      39.930  60.732  88.959  1.00 40.41           O  

HETATM 2328  O   HOH    15      45.129  53.020  90.347  1.00 48.43           O  

HETATM 2329  O   HOH    16      42.168  38.945 101.027  1.00 51.54           O  

HETATM 2330  O   HOH    17      39.809  60.329  85.841  1.00 35.85           O  

HETATM 2331  O   HOH    18      31.873  63.457  88.782  1.00 39.25           O  

HETATM 2332  O   HOH    19      47.891  55.655  90.581  1.00 61.99           O  

HETATM 2333  O   HOH    21      11.950  96.308  79.619  1.00 82.13           O  

HETATM 2334  O   HOH    22      17.176  90.893  84.928  1.00 67.94           O  

HETATM 2335  O   HOH    23      44.712  53.557  95.541  1.00 53.04           O  

HETATM 2336  O   HOH    24      23.437  41.037  85.276  1.00 55.19           O  

HETATM 2337  O   HOH    26      40.391  60.774  75.927  1.00 63.46           O  

HETATM 2338  O   HOH    27      26.329  46.485  79.568  1.00 58.27           O  

HETATM 2339  O   HOH    28      42.252 100.845  60.156  1.00 71.02           O  

HETATM 2340  O   HOH    30      40.251  32.738  75.011  1.00 67.39           O  

HETATM 2341  O   HOH    31      28.874  40.790  82.070  1.00 44.56           O  

HETATM 2342  O   HOH    32      46.673  52.800  76.315  1.00 39.72           O  

HETATM 2343  O   HOH    35      26.457  56.033  82.196  1.00 44.49           O  

HETATM 2344  O   HOH    36      38.549  46.905  67.614  1.00 56.17           O  

HETATM 2345  O   HOH    37      38.180  91.949  54.352  1.00 63.76           O  

HETATM 2346  O   HOH    41      28.870  60.383  86.568  1.00 49.88           O  

HETATM 2347  O   HOH    42      39.167  59.730  62.427  1.00 57.79           O  

HETATM 2348  O   HOH    43      10.630 104.929  84.588  1.00 44.34           O  

HETATM 2349  O   HOH    44      32.582  56.398  95.158  1.00 18.93           O  

HETATM 2350  O   HOH    45      39.494  51.659  84.120  1.00 45.37           O  

HETATM 2351  O   HOH    46      37.300  93.489  66.457  1.00 57.89           O  

HETATM 2352  O   HOH    47      34.033  92.322  87.252  1.00 70.92           O  

HETATM 2353  O   HOH    48      53.405  79.466  73.701  1.00 67.34           O  

HETATM 2354  O   HOH    49      27.585  91.060  85.881  1.00 54.57           O  

MASTER      367    0    0    4    6    0    0    6 2352    2    0   14          

END                                                                             

#!rasmol -rsm file
# Creator: RasTop Version 2.1.0
zap
set connect on
load pdb inline
set title 1SJ4

# Colour details
background [0,0,0]
set backfade off
set headlight default
set ambient 49
set specular on
set specpower 50
set shadepower 50
set depthcue off
set shadow off
stereo off

# Transformation
reset
rotate molecule
set picking ident
set worlddepth 24808
# zoom 117.93
scale 84.14
rotate x 18.12
rotate y 40.22
rotate z 168.55
# translate x -1.28
# translate y 2.30
position x -1.077 y 1.935 z 0.000

# Rendering
colour axes [255,255,255]
set axes on
set boundingbox off
set unitcell off
set bonds off
set bondmode and
dots off

# Avoid Colour Problems!
select all
colour bonds none
colour backbone none
colour hbonds none
colour ssbonds none
colour ribbons none
colour white

# Atoms
select atomno=1
colour atoms [143,143,255]
select (atomno>=2) and (atomno<=3)
colour atoms [255,255,255]
select atomno=4
colour atoms [240,0,0]
select (atomno>=5) and (atomno<=7)
colour atoms [255,255,255]
select atomno=8
colour atoms [143,143,255]
select (atomno>=9) and (atomno<=10)
colour atoms [255,255,255]
select atomno=11
colour atoms [240,0,0]
select atomno=12
colour atoms [255,255,255]
select atomno=13
colour atoms [143,143,255]
select (atomno>=14) and (atomno<=15)
colour atoms [255,255,255]
select atomno=16
colour atoms [240,0,0]
select atomno=17
colour atoms [255,255,255]
select atomno=18
colour atoms [240,0,0]
select atomno=19
colour atoms [255,255,255]
select atomno=20
colour atoms [143,143,255]
select (atomno>=21) and (atomno<=22)
colour atoms [255,255,255]
select atomno=23
colour atoms [240,0,0]
select (atomno>=24) and (atomno<=26)
colour atoms [255,255,255]
select atomno=27
colour atoms [143,143,255]
select atomno=28
colour atoms [255,255,255]
select (atomno>=29) and (atomno<=31)
colour atoms [143,143,255]
select (atomno>=32) and (atomno<=33)
colour atoms [255,255,255]
select atomno=34
colour atoms [240,0,0]
select (atomno>=35) and (atomno<=37)
colour atoms [255,255,255]
select atomno=38
colour atoms [143,143,255]
select (atomno>=39) and (atomno<=40)
colour atoms [255,255,255]
select atomno=41
colour atoms [240,0,0]
select (atomno>=42) and (atomno<=43)
colour atoms [255,255,255]
select (atomno>=44) and (atomno<=46)
colour atoms cpk
select (atomno>=47) and (atomno<=48)
colour atoms [255,255,255]
select atomno=49
colour atoms [240,0,0]
select (atomno>=50) and (atomno<=51)
colour atoms [255,255,255]
select atomno=52
colour atoms [143,143,255]
select (atomno>=53) and (atomno<=54)
colour atoms [255,255,255]
select (atomno>=55) and (atomno<=56)
colour atoms [143,143,255]
select (atomno>=57) and (atomno<=58)
colour atoms [255,255,255]
select atomno=59
colour atoms [240,0,0]
select atomno=60
colour atoms [255,255,255]
select atomno=61
colour atoms [240,0,0]
select atomno=62
colour atoms [255,255,255]
select atomno=63
colour atoms [143,143,255]
select (atomno>=64) and (atomno<=65)
colour atoms [255,255,255]
select atomno=66
colour atoms [240,0,0]
select (atomno>=67) and (atomno<=70)
colour atoms [255,255,255]
select atomno=71
colour atoms [143,143,255]
select (atomno>=72) and (atomno<=73)
colour atoms [255,255,255]
select atomno=74
colour atoms [240,0,0]
select (atomno>=75) and (atomno<=81)
colour atoms [255,255,255]
select (atomno>=82) and (atomno<=83)
colour atoms cpk
select (atomno>=84) and (atomno<=85)
colour atoms [255,255,255]
select atomno=86
colour atoms [240,0,0]
select (atomno>=87) and (atomno<=90)
colour atoms [255,255,255]
select atomno=91
colour atoms [143,143,255]
select (atomno>=92) and (atomno<=93)
colour atoms [255,255,255]
select atomno=94
colour atoms [240,0,0]
select (atomno>=95) and (atomno<=96)
colour atoms [255,255,255]
select (atomno>=97) and (atomno<=99)
colour atoms cpk
select (atomno>=100) and (atomno<=101)
colour atoms [255,255,255]
select atomno=102
colour atoms [240,0,0]
select (atomno>=103) and (atomno<=104)
colour atoms [255,255,255]
select (atomno>=105) and (atomno<=107)
colour atoms cpk
select (atomno>=108) and (atomno<=109)
colour atoms [255,255,255]
select atomno=110
colour atoms [240,0,0]
select (atomno>=111) and (atomno<=114)
colour atoms [255,255,255]
select atomno=115
colour atoms [143,143,255]
select (atomno>=116) and (atomno<=117)
colour atoms [255,255,255]
select atomno=118
colour atoms [240,0,0]
select (atomno>=119) and (atomno<=120)
colour atoms [255,255,255]
select (atomno>=121) and (atomno<=123)
colour atoms cpk
select (atomno>=124) and (atomno<=125)
colour atoms [255,255,255]
select atomno=126
colour atoms [240,0,0]
select (atomno>=127) and (atomno<=129)
colour atoms [255,255,255]
select (atomno>=130) and (atomno<=132)
colour atoms cpk
select (atomno>=133) and (atomno<=134)
colour atoms [255,255,255]
select atomno=135
colour atoms [240,0,0]
select atomno=136
colour atoms [255,255,255]
select atomno=137
colour atoms [143,143,255]
select (atomno>=138) and (atomno<=139)
colour atoms [255,255,255]
select atomno=140
colour atoms [240,0,0]
select (atomno>=141) and (atomno<=144)
colour atoms [255,255,255]
select atomno=145
colour atoms [143,143,255]
select (atomno>=146) and (atomno<=147)
colour atoms [255,255,255]
select atomno=148
colour atoms [240,0,0]
select (atomno>=149) and (atomno<=152)
colour atoms [255,255,255]
select (atomno>=153) and (atomno<=154)
colour atoms [143,143,255]
select (atomno>=155) and (atomno<=156)
colour atoms [255,255,255]
select atomno=157
colour atoms [240,0,0]
select (atomno>=158) and (atomno<=161)
colour atoms [255,255,255]
select (atomno>=162) and (atomno<=163)
colour atoms [143,143,255]
select (atomno>=164) and (atomno<=165)
colour atoms [255,255,255]
select atomno=166
colour atoms [240,0,0]
select (atomno>=167) and (atomno<=168)
colour atoms [255,255,255]
select (atomno>=169) and (atomno<=171)
colour atoms cpk
select (atomno>=172) and (atomno<=173)
colour atoms [255,255,255]
select atomno=174
colour atoms [240,0,0]
select (atomno>=175) and (atomno<=177)
colour atoms [255,255,255]
select (atomno>=178) and (atomno<=180)
colour atoms cpk
select (atomno>=181) and (atomno<=182)
colour atoms [255,255,255]
select atomno=183
colour atoms [240,0,0]
select (atomno>=184) and (atomno<=187)
colour atoms [255,255,255]
select atomno=188
colour atoms [143,143,255]
select (atomno>=189) and (atomno<=190)
colour atoms [255,255,255]
select atomno=191
colour atoms [240,0,0]
select (atomno>=192) and (atomno<=195)
colour atoms [255,255,255]
select (atomno>=196) and (atomno<=197)
colour atoms [143,143,255]
select (atomno>=198) and (atomno<=199)
colour atoms [255,255,255]
select atomno=200
colour atoms [240,0,0]
select (atomno>=201) and (atomno<=204)
colour atoms [255,255,255]
select (atomno>=205) and (atomno<=206)
colour atoms [143,143,255]
select (atomno>=207) and (atomno<=208)
colour atoms [255,255,255]
select atomno=209
colour atoms [240,0,0]
select atomno=210
colour atoms [255,255,255]
select (atomno>=211) and (atomno<=212)
colour atoms cpk
select (atomno>=213) and (atomno<=214)
colour atoms [255,255,255]
select atomno=215
colour atoms [240,0,0]
select (atomno>=216) and (atomno<=219)
colour atoms [255,255,255]
select atomno=220
colour atoms [143,143,255]
select (atomno>=221) and (atomno<=222)
colour atoms [255,255,255]
select atomno=223
colour atoms [240,0,0]
select (atomno>=224) and (atomno<=225)
colour atoms [255,255,255]
select atomno=226
colour atoms [143,143,255]
select (atomno>=227) and (atomno<=228)
colour atoms [255,255,255]
select (atomno>=229) and (atomno<=230)
colour atoms [143,143,255]
select (atomno>=231) and (atomno<=232)
colour atoms [255,255,255]
select atomno=233
colour atoms [240,0,0]
select atomno=234
colour atoms [255,255,255]
select atomno=235
colour atoms [143,143,255]
select (atomno>=236) and (atomno<=237)
colour atoms [255,255,255]
select atomno=238
colour atoms [240,0,0]
select (atomno>=239) and (atomno<=242)
colour atoms [255,255,255]
select atomno=243
colour atoms [143,143,255]
select (atomno>=244) and (atomno<=245)
colour atoms [255,255,255]
select atomno=246
colour atoms [240,0,0]
select (atomno>=247) and (atomno<=253)
colour atoms [255,255,255]
select atomno=254
colour atoms [143,143,255]
select (atomno>=255) and (atomno<=256)
colour atoms [255,255,255]
select atomno=257
colour atoms [240,0,0]
select atomno=258
colour atoms [255,255,255]
select (atomno>=259) and (atomno<=260)
colour atoms cpk
select (atomno>=261) and (atomno<=262)
colour atoms [255,255,255]
select atomno=263
colour atoms [240,0,0]
select (atomno>=264) and (atomno<=266)
colour atoms [255,255,255]
select atomno=267
colour atoms [143,143,255]
select atomno=268
colour atoms [255,255,255]
select (atomno>=269) and (atomno<=271)
colour atoms [143,143,255]
select (atomno>=272) and (atomno<=273)
colour atoms [255,255,255]
select atomno=274
colour atoms [240,0,0]
select (atomno>=275) and (atomno<=281)
colour atoms [255,255,255]
select atomno=282
colour atoms [143,143,255]
select (atomno>=283) and (atomno<=284)
colour atoms [255,255,255]
select (atomno>=285) and (atomno<=286)
colour atoms cpk
select (atomno>=287) and (atomno<=288)
colour atoms [255,255,255]
select atomno=289
colour atoms [240,0,0]
select (atomno>=290) and (atomno<=292)
colour atoms [255,255,255]
select (atomno>=293) and (atomno<=295)
colour atoms cpk
select (atomno>=296) and (atomno<=297)
colour atoms [255,255,255]
select atomno=298
colour atoms [240,0,0]
select (atomno>=299) and (atomno<=302)
colour atoms [255,255,255]
select atomno=303
colour atoms [143,143,255]
select (atomno>=304) and (atomno<=305)
colour atoms [255,255,255]
select atomno=306
colour atoms [240,0,0]
select (atomno>=307) and (atomno<=310)
colour atoms [255,255,255]
select atomno=311
colour atoms [143,143,255]
select (atomno>=312) and (atomno<=313)
colour atoms [255,255,255]
select atomno=314
colour atoms [240,0,0]
select (atomno>=315) and (atomno<=316)
colour atoms [255,255,255]
select (atomno>=317) and (atomno<=319)
colour atoms cpk
select (atomno>=320) and (atomno<=321)
colour atoms [255,255,255]
select atomno=322
colour atoms [240,0,0]
select (atomno>=323) and (atomno<=326)
colour atoms [255,255,255]
select atomno=327
colour atoms [143,143,255]
select (atomno>=328) and (atomno<=329)
colour atoms [255,255,255]
select atomno=330
colour atoms [240,0,0]
select (atomno>=331) and (atomno<=334)
colour atoms [255,255,255]
select atomno=335
colour atoms [143,143,255]
select (atomno>=336) and (atomno<=337)
colour atoms [255,255,255]
select atomno=338
colour atoms [240,0,0]
select (atomno>=339) and (atomno<=341)
colour atoms [255,255,255]
select atomno=342
colour atoms [143,143,255]
select (atomno>=343) and (atomno<=344)
colour atoms [255,255,255]
select atomno=345
colour atoms [240,0,0]
select atomno=346
colour atoms [255,255,255]
select (atomno>=347) and (atomno<=348)
colour atoms cpk
select (atomno>=349) and (atomno<=350)
colour atoms [255,255,255]
select atomno=351
colour atoms [240,0,0]
select (atomno>=352) and (atomno<=354)
colour atoms [255,255,255]
select atomno=355
colour atoms [143,143,255]
select atomno=356
colour atoms [255,255,255]
select (atomno>=357) and (atomno<=359)
colour atoms [143,143,255]
select (atomno>=360) and (atomno<=361)
colour atoms [255,255,255]
select atomno=362
colour atoms [240,0,0]
select atomno=363
colour atoms [255,255,255]
select (atomno>=364) and (atomno<=365)
colour atoms cpk
select (atomno>=366) and (atomno<=367)
colour atoms [255,255,255]
select atomno=368
colour atoms [240,0,0]
select (atomno>=369) and (atomno<=372)
colour atoms [255,255,255]
select atomno=373
colour atoms [143,143,255]
select (atomno>=374) and (atomno<=375)
colour atoms [255,255,255]
select atomno=376
colour atoms [240,0,0]
select (atomno>=377) and (atomno<=380)
colour atoms [255,255,255]
select (atomno>=381) and (atomno<=382)
colour atoms [143,143,255]
select (atomno>=383) and (atomno<=384)
colour atoms [255,255,255]
select atomno=385
colour atoms [240,0,0]
select (atomno>=386) and (atomno<=387)
colour atoms [255,255,255]
select atomno=388
colour atoms [255,200,50]
select atomno=389
colour atoms [255,255,255]
select atomno=390
colour atoms [143,143,255]
select (atomno>=391) and (atomno<=392)
colour atoms [255,255,255]
select atomno=393
colour atoms [240,0,0]
select (atomno>=394) and (atomno<=396)
colour atoms [255,255,255]
select atomno=397
colour atoms [143,143,255]
select atomno=398
colour atoms [255,255,255]
select (atomno>=399) and (atomno<=401)
colour atoms [143,143,255]
select (atomno>=402) and (atomno<=403)
colour atoms [255,255,255]
select (atomno>=404) and (atomno<=405)
colour atoms cpk
select (atomno>=406) and (atomno<=407)
colour atoms [255,255,255]
select atomno=408
colour atoms [240,0,0]
select (atomno>=409) and (atomno<=411)
colour atoms [255,255,255]
select (atomno>=412) and (atomno<=414)
colour atoms cpk
select (atomno>=415) and (atomno<=416)
colour atoms [255,255,255]
select atomno=417
colour atoms [240,0,0]
select atomno=418
colour atoms [255,255,255]
select atomno=419
colour atoms [143,143,255]
select (atomno>=420) and (atomno<=421)
colour atoms [255,255,255]
select atomno=422
colour atoms [240,0,0]
select (atomno>=423) and (atomno<=429)
colour atoms [255,255,255]
select atomno=430
colour atoms [143,143,255]
select (atomno>=431) and (atomno<=432)
colour atoms [255,255,255]
select atomno=433
colour atoms [240,0,0]
select (atomno>=434) and (atomno<=436)
colour atoms [255,255,255]
select atomno=437
colour atoms [143,143,255]
select (atomno>=438) and (atomno<=439)
colour atoms [255,255,255]
select atomno=440
colour atoms [240,0,0]
select (atomno>=441) and (atomno<=444)
colour atoms [255,255,255]
select atomno=445
colour atoms [143,143,255]
select (atomno>=446) and (atomno<=447)
colour atoms [255,255,255]
select atomno=448
colour atoms [240,0,0]
select (atomno>=449) and (atomno<=455)
colour atoms [255,255,255]
select atomno=456
colour atoms [143,143,255]
select (atomno>=457) and (atomno<=458)
colour atoms [255,255,255]
select atomno=459
colour atoms [240,0,0]
select (atomno>=460) and (atomno<=463)
colour atoms [255,255,255]
select (atomno>=464) and (atomno<=465)
colour atoms [143,143,255]
select (atomno>=466) and (atomno<=467)
colour atoms [255,255,255]
select atomno=468
colour atoms [240,0,0]
select (atomno>=469) and (atomno<=471)
colour atoms [255,255,255]
select (atomno>=472) and (atomno<=474)
colour atoms cpk
select (atomno>=475) and (atomno<=476)
colour atoms [255,255,255]
select atomno=477
colour atoms [240,0,0]
select (atomno>=478) and (atomno<=480)
colour atoms [255,255,255]
select atomno=481
colour atoms [143,143,255]
select (atomno>=482) and (atomno<=483)
colour atoms [255,255,255]
select atomno=484
colour atoms [240,0,0]
select atomno=485
colour atoms [255,255,255]
select (atomno>=486) and (atomno<=487)
colour atoms cpk
select (atomno>=488) and (atomno<=489)
colour atoms [255,255,255]
select atomno=490
colour atoms [240,0,0]
select atomno=491
colour atoms [255,255,255]
select (atomno>=492) and (atomno<=493)
colour atoms cpk
select (atomno>=494) and (atomno<=495)
colour atoms [255,255,255]
select atomno=496
colour atoms [240,0,0]
select atomno=497
colour atoms [255,255,255]
select atomno=498
colour atoms [143,143,255]
select (atomno>=499) and (atomno<=500)
colour atoms [255,255,255]
select atomno=501
colour atoms [240,0,0]
select atomno=502
colour atoms [255,255,255]
select atomno=503
colour atoms [240,0,0]
select atomno=504
colour atoms [255,255,255]
select atomno=505
colour atoms [143,143,255]
select (atomno>=506) and (atomno<=507)
colour atoms [255,255,255]
select atomno=508
colour atoms [240,0,0]
select (atomno>=509) and (atomno<=510)
colour atoms [255,255,255]
select (atomno>=511) and (atomno<=513)
colour atoms cpk
select (atomno>=514) and (atomno<=515)
colour atoms [255,255,255]
select atomno=516
colour atoms [240,0,0]
select atomno=517
colour atoms [255,255,255]
select atomno=518
colour atoms [143,143,255]
select (atomno>=519) and (atomno<=520)
colour atoms [255,255,255]
select atomno=521
colour atoms [240,0,0]
select (atomno>=522) and (atomno<=525)
colour atoms [255,255,255]
select atomno=526
colour atoms [143,143,255]
select (atomno>=527) and (atomno<=528)
colour atoms [255,255,255]
select atomno=529
colour atoms [240,0,0]
select (atomno>=530) and (atomno<=532)
colour atoms [255,255,255]
select atomno=533
colour atoms [143,143,255]
select atomno=534
colour atoms [255,255,255]
select (atomno>=535) and (atomno<=537)
colour atoms [143,143,255]
select (atomno>=538) and (atomno<=539)
colour atoms [255,255,255]
select atomno=540
colour atoms [240,0,0]
select atomno=541
colour atoms [255,255,255]
select (atomno>=542) and (atomno<=543)
colour atoms cpk
select (atomno>=544) and (atomno<=545)
colour atoms [255,255,255]
select atomno=546
colour atoms [240,0,0]
select (atomno>=547) and (atomno<=548)
colour atoms [255,255,255]
select atomno=549
colour atoms [255,200,50]
select atomno=550
colour atoms [255,255,255]
select atomno=551
colour atoms [143,143,255]
select (atomno>=552) and (atomno<=553)
colour atoms [255,255,255]
select atomno=554
colour atoms [240,0,0]
select (atomno>=555) and (atomno<=557)
colour atoms [255,255,255]
select (atomno>=558) and (atomno<=560)
colour atoms cpk
select (atomno>=561) and (atomno<=562)
colour atoms [255,255,255]
select (atomno>=563) and (atomno<=564)
colour atoms cpk
select (atomno>=565) and (atomno<=566)
colour atoms [255,255,255]
select atomno=567
colour atoms [240,0,0]
select (atomno>=568) and (atomno<=574)
colour atoms [255,255,255]
select atomno=575
colour atoms [143,143,255]
select (atomno>=576) and (atomno<=577)
colour atoms [255,255,255]
select atomno=578
colour atoms [240,0,0]
select (atomno>=579) and (atomno<=581)
colour atoms [255,255,255]
select atomno=582
colour atoms [143,143,255]
select (atomno>=583) and (atomno<=584)
colour atoms [255,255,255]
select atomno=585
colour atoms [240,0,0]
select (atomno>=586) and (atomno<=592)
colour atoms [255,255,255]
select atomno=593
colour atoms [143,143,255]
select (atomno>=594) and (atomno<=595)
colour atoms [255,255,255]
select atomno=596
colour atoms [240,0,0]
select (atomno>=597) and (atomno<=603)
colour atoms [255,255,255]
select (atomno>=604) and (atomno<=605)
colour atoms cpk
select (atomno>=606) and (atomno<=607)
colour atoms [255,255,255]
select atomno=608
colour atoms [240,0,0]
select (atomno>=609) and (atomno<=610)
colour atoms [255,255,255]
select (atomno>=611) and (atomno<=613)
colour atoms cpk
select (atomno>=614) and (atomno<=615)
colour atoms [255,255,255]
select atomno=616
colour atoms [240,0,0]
select (atomno>=617) and (atomno<=620)
colour atoms [255,255,255]
select (atomno>=621) and (atomno<=622)
colour atoms [143,143,255]
select (atomno>=623) and (atomno<=624)
colour atoms [255,255,255]
select atomno=625
colour atoms [240,0,0]
select (atomno>=626) and (atomno<=628)
colour atoms [255,255,255]
select atomno=629
colour atoms [143,143,255]
select (atomno>=630) and (atomno<=631)
colour atoms [255,255,255]
select atomno=632
colour atoms [240,0,0]
select (atomno>=633) and (atomno<=634)
colour atoms [255,255,255]
select atomno=635
colour atoms [255,200,50]
select atomno=636
colour atoms [255,255,255]
select atomno=637
colour atoms [143,143,255]
select (atomno>=638) and (atomno<=639)
colour atoms [255,255,255]
select atomno=640
colour atoms [240,0,0]
select (atomno>=641) and (atomno<=643)
colour atoms [255,255,255]
select atomno=644
colour atoms [143,143,255]
select atomno=645
colour atoms [255,255,255]
select (atomno>=646) and (atomno<=648)
colour atoms [143,143,255]
select (atomno>=649) and (atomno<=650)
colour atoms [255,255,255]
select atomno=651
colour atoms [240,0,0]
select (atomno>=652) and (atomno<=655)
colour atoms [255,255,255]
select atomno=656
colour atoms [143,143,255]
select (atomno>=657) and (atomno<=658)
colour atoms [255,255,255]
select atomno=659
colour atoms [240,0,0]
select (atomno>=660) and (atomno<=662)
colour atoms [255,255,255]
select (atomno>=663) and (atomno<=665)
colour atoms cpk
select (atomno>=666) and (atomno<=667)
colour atoms [255,255,255]
select atomno=668
colour atoms [240,0,0]
select (atomno>=669) and (atomno<=675)
colour atoms [255,255,255]
select (atomno>=676) and (atomno<=677)
colour atoms cpk
select (atomno>=678) and (atomno<=679)
colour atoms [255,255,255]
select atomno=680
colour atoms [240,0,0]
select atomno=681
colour atoms [255,255,255]
select atomno=682
colour atoms [143,143,255]
select (atomno>=683) and (atomno<=684)
colour atoms [255,255,255]
select atomno=685
colour atoms [240,0,0]
select (atomno>=686) and (atomno<=689)
colour atoms [255,255,255]
select (atomno>=690) and (atomno<=691)
colour atoms [143,143,255]
select (atomno>=692) and (atomno<=693)
colour atoms [255,255,255]
select atomno=694
colour atoms [240,0,0]
select atomno=695
colour atoms [255,255,255]
select atomno=696
colour atoms [240,0,0]
select atomno=697
colour atoms [255,255,255]
select atomno=698
colour atoms [143,143,255]
select (atomno>=699) and (atomno<=700)
colour atoms [255,255,255]
select atomno=701
colour atoms [240,0,0]
select (atomno>=702) and (atomno<=703)
colour atoms [255,255,255]
select (atomno>=704) and (atomno<=706)
colour atoms cpk
select (atomno>=707) and (atomno<=708)
colour atoms [255,255,255]
select atomno=709
colour atoms [240,0,0]
select atomno=710
colour atoms [255,255,255]
select (atomno>=711) and (atomno<=712)
colour atoms cpk
select (atomno>=713) and (atomno<=714)
colour atoms [255,255,255]
select atomno=715
colour atoms [240,0,0]
select (atomno>=716) and (atomno<=717)
colour atoms [255,255,255]
select (atomno>=718) and (atomno<=720)
colour atoms cpk
select (atomno>=721) and (atomno<=722)
colour atoms [255,255,255]
select atomno=723
colour atoms [240,0,0]
select (atomno>=724) and (atomno<=727)
colour atoms [255,255,255]
select atomno=728
colour atoms [143,143,255]
select (atomno>=729) and (atomno<=730)
colour atoms [255,255,255]
select atomno=731
colour atoms [240,0,0]
select (atomno>=732) and (atomno<=735)
colour atoms [255,255,255]
select atomno=736
colour atoms [143,143,255]
select (atomno>=737) and (atomno<=738)
colour atoms [255,255,255]
select atomno=739
colour atoms [240,0,0]
select atomno=740
colour atoms [255,255,255]
select atomno=741
colour atoms [143,143,255]
select (atomno>=742) and (atomno<=743)
colour atoms [255,255,255]
select atomno=744
colour atoms [240,0,0]
select (atomno>=745) and (atomno<=748)
colour atoms [255,255,255]
select (atomno>=749) and (atomno<=750)
colour atoms [143,143,255]
select (atomno>=751) and (atomno<=752)
colour atoms [255,255,255]
select atomno=753
colour atoms [240,0,0]
select (atomno>=754) and (atomno<=755)
colour atoms [255,255,255]
select atomno=756
colour atoms [255,200,50]
select atomno=757
colour atoms [255,255,255]
select atomno=758
colour atoms [143,143,255]
select (atomno>=759) and (atomno<=760)
colour atoms [255,255,255]
select atomno=761
colour atoms [240,0,0]
select atomno=762
colour atoms [255,255,255]
select atomno=764
colour atoms [240,0,0]
select (atomno>=765) and (atomno<=766)
colour atoms [255,255,255]
select atomno=767
colour atoms [240,0,0]
select atomno=768
colour atoms [255,255,255]
select atomno=769
colour atoms [240,0,0]
select atomno=770
colour atoms [255,255,255]
select atomno=771
colour atoms [240,0,0]
select atomno=772
colour atoms [255,255,255]
select atomno=773
colour atoms [143,143,255]
select atomno=774
colour atoms [255,255,255]
select (atomno>=775) and (atomno<=776)
colour atoms cpk
select atomno=777
colour atoms [255,255,255]
select atomno=778
colour atoms [240,0,0]
select (atomno>=779) and (atomno<=780)
colour atoms [255,255,255]
select atomno=781
colour atoms [0,255,0]
select (atomno>=782) and (atomno<=784)
colour atoms [240,0,0]
select (atomno>=785) and (atomno<=786)
colour atoms [255,255,255]
select atomno=787
colour atoms [240,0,0]
select atomno=788
colour atoms [255,255,255]
select atomno=789
colour atoms [240,0,0]
select atomno=790
colour atoms [255,255,255]
select atomno=791
colour atoms [240,0,0]
select atomno=792
colour atoms [255,255,255]
select atomno=793
colour atoms [143,143,255]
select atomno=794
colour atoms [255,255,255]
select atomno=795
colour atoms [143,143,255]
select (atomno>=796) and (atomno<=797)
colour atoms [255,255,255]
select (atomno>=798) and (atomno<=799)
colour atoms cpk
select atomno=800
colour atoms [255,255,255]
select (atomno>=801) and (atomno<=802)
colour atoms [143,143,255]
select atomno=803
colour atoms [255,255,255]
select (atomno>=804) and (atomno<=807)
colour atoms cpk
select (atomno>=808) and (atomno<=809)
colour atoms [255,255,255]
select atomno=810
colour atoms [240,0,0]
select atomno=811
colour atoms [255,255,255]
select atomno=812
colour atoms [240,0,0]
select atomno=813
colour atoms [255,255,255]
select atomno=814
colour atoms [240,0,0]
select atomno=815
colour atoms [255,255,255]
select atomno=816
colour atoms [143,143,255]
select atomno=817
colour atoms [255,255,255]
select atomno=818
colour atoms [143,143,255]
select (atomno>=819) and (atomno<=820)
colour atoms [255,255,255]
select (atomno>=821) and (atomno<=822)
colour atoms cpk
select atomno=823
colour atoms [255,255,255]
select (atomno>=824) and (atomno<=825)
colour atoms [143,143,255]
select atomno=826
colour atoms [255,255,255]
select (atomno>=827) and (atomno<=830)
colour atoms cpk
select (atomno>=831) and (atomno<=832)
colour atoms [255,255,255]
select atomno=833
colour atoms [240,0,0]
select atomno=834
colour atoms [255,255,255]
select atomno=835
colour atoms [240,0,0]
select atomno=836
colour atoms [255,255,255]
select atomno=837
colour atoms [240,0,0]
select atomno=838
colour atoms [255,255,255]
select atomno=839
colour atoms [143,143,255]
select atomno=840
colour atoms [255,255,255]
select (atomno>=841) and (atomno<=842)
colour atoms cpk
select atomno=843
colour atoms [255,255,255]
select atomno=844
colour atoms [143,143,255]
select (atomno>=845) and (atomno<=846)
colour atoms [255,255,255]
select (atomno>=847) and (atomno<=850)
colour atoms cpk
select (atomno>=851) and (atomno<=852)
colour atoms [255,255,255]
select atomno=853
colour atoms [240,0,0]
select atomno=854
colour atoms [255,255,255]
select atomno=855
colour atoms [240,0,0]
select atomno=856
colour atoms [255,255,255]
select atomno=857
colour atoms [240,0,0]
select atomno=858
colour atoms [255,255,255]
select atomno=859
colour atoms [143,143,255]
select atomno=860
colour atoms [255,255,255]
select (atomno>=861) and (atomno<=862)
colour atoms cpk
select atomno=863
colour atoms [255,255,255]
select atomno=864
colour atoms [143,143,255]
select (atomno>=865) and (atomno<=866)
colour atoms [255,255,255]
select (atomno>=867) and (atomno<=870)
colour atoms cpk
select (atomno>=871) and (atomno<=872)
colour atoms [255,255,255]
select atomno=873
colour atoms [240,0,0]
select atomno=874
colour atoms [255,255,255]
select atomno=875
colour atoms [240,0,0]
select atomno=876
colour atoms [255,255,255]
select atomno=877
colour atoms [240,0,0]
select atomno=878
colour atoms [255,255,255]
select atomno=879
colour atoms [143,143,255]
select atomno=880
colour atoms [255,255,255]
select atomno=881
colour atoms [143,143,255]
select (atomno>=882) and (atomno<=883)
colour atoms [255,255,255]
select (atomno>=884) and (atomno<=885)
colour atoms cpk
select atomno=886
colour atoms [255,255,255]
select (atomno>=887) and (atomno<=888)
colour atoms [143,143,255]
select atomno=889
colour atoms [255,255,255]
select (atomno>=890) and (atomno<=893)
colour atoms cpk
select (atomno>=894) and (atomno<=895)
colour atoms [255,255,255]
select atomno=896
colour atoms [240,0,0]
select atomno=897
colour atoms [255,255,255]
select atomno=898
colour atoms [240,0,0]
select atomno=899
colour atoms [255,255,255]
select atomno=900
colour atoms [240,0,0]
select atomno=901
colour atoms [255,255,255]
select atomno=902
colour atoms [143,143,255]
select atomno=903
colour atoms [255,255,255]
select atomno=904
colour atoms [143,143,255]
select (atomno>=905) and (atomno<=906)
colour atoms [255,255,255]
select (atomno>=907) and (atomno<=908)
colour atoms cpk
select atomno=909
colour atoms [255,255,255]
select (atomno>=910) and (atomno<=911)
colour atoms [143,143,255]
select atomno=912
colour atoms [255,255,255]
select (atomno>=913) and (atomno<=916)
colour atoms cpk
select (atomno>=917) and (atomno<=918)
colour atoms [255,255,255]
select atomno=919
colour atoms [240,0,0]
select atomno=920
colour atoms [255,255,255]
select atomno=921
colour atoms [240,0,0]
select atomno=922
colour atoms [255,255,255]
select atomno=923
colour atoms [240,0,0]
select atomno=924
colour atoms [255,255,255]
select atomno=925
colour atoms [143,143,255]
select atomno=926
colour atoms [255,255,255]
select (atomno>=927) and (atomno<=928)
colour atoms cpk
select atomno=929
colour atoms [255,255,255]
select atomno=930
colour atoms [143,143,255]
select (atomno>=931) and (atomno<=932)
colour atoms [255,255,255]
select (atomno>=933) and (atomno<=936)
colour atoms cpk
select (atomno>=937) and (atomno<=938)
colour atoms [255,255,255]
select atomno=939
colour atoms [240,0,0]
select atomno=940
colour atoms [255,255,255]
select atomno=941
colour atoms [240,0,0]
select atomno=942
colour atoms [255,255,255]
select atomno=943
colour atoms [240,0,0]
select atomno=944
colour atoms [255,255,255]
select atomno=945
colour atoms [143,143,255]
select atomno=946
colour atoms [255,255,255]
select atomno=947
colour atoms [143,143,255]
select (atomno>=948) and (atomno<=949)
colour atoms [255,255,255]
select (atomno>=950) and (atomno<=951)
colour atoms [143,143,255]
select atomno=952
colour atoms [255,255,255]
select atomno=953
colour atoms [143,143,255]
select atomno=954
colour atoms [255,255,255]
select (atomno>=955) and (atomno<=958)
colour atoms cpk
select (atomno>=959) and (atomno<=960)
colour atoms [255,255,255]
select atomno=961
colour atoms [240,0,0]
select atomno=962
colour atoms [255,255,255]
select atomno=963
colour atoms [240,0,0]
select atomno=964
colour atoms [255,255,255]
select atomno=965
colour atoms [240,0,0]
select atomno=966
colour atoms [255,255,255]
select atomno=967
colour atoms [143,143,255]
select atomno=968
colour atoms [255,255,255]
select (atomno>=969) and (atomno<=970)
colour atoms cpk
select atomno=971
colour atoms [255,255,255]
select atomno=972
colour atoms [240,0,0]
select (atomno>=973) and (atomno<=974)
colour atoms [255,255,255]
select (atomno>=975) and (atomno<=978)
colour atoms cpk
select (atomno>=979) and (atomno<=980)
colour atoms [255,255,255]
select atomno=981
colour atoms [240,0,0]
select atomno=982
colour atoms [255,255,255]
select atomno=983
colour atoms [240,0,0]
select atomno=984
colour atoms [255,255,255]
select atomno=985
colour atoms [240,0,0]
select atomno=986
colour atoms [255,255,255]
select atomno=987
colour atoms [143,143,255]
select atomno=988
colour atoms [255,255,255]
select atomno=989
colour atoms [143,143,255]
select (atomno>=990) and (atomno<=991)
colour atoms [255,255,255]
select (atomno>=992) and (atomno<=993)
colour atoms cpk
select atomno=994
colour atoms [255,255,255]
select (atomno>=995) and (atomno<=996)
colour atoms [143,143,255]
select atomno=997
colour atoms [255,255,255]
select (atomno>=998) and (atomno<=1001)
colour atoms cpk
select (atomno>=1002) and (atomno<=1003)
colour atoms [255,255,255]
select atomno=1004
colour atoms [240,0,0]
select atomno=1005
colour atoms [255,255,255]
select atomno=1006
colour atoms [240,0,0]
select atomno=1007
colour atoms [255,255,255]
select atomno=1008
colour atoms [240,0,0]
select atomno=1009
colour atoms [255,255,255]
select atomno=1010
colour atoms [143,143,255]
select atomno=1011
colour atoms [255,255,255]
select atomno=1012
colour atoms [143,143,255]
select (atomno>=1013) and (atomno<=1014)
colour atoms [255,255,255]
select (atomno>=1015) and (atomno<=1016)
colour atoms cpk
select atomno=1017
colour atoms [255,255,255]
select (atomno>=1018) and (atomno<=1019)
colour atoms [143,143,255]
select atomno=1020
colour atoms [255,255,255]
select (atomno>=1021) and (atomno<=1024)
colour atoms cpk
select (atomno>=1025) and (atomno<=1026)
colour atoms [255,255,255]
select atomno=1027
colour atoms [240,0,0]
select atomno=1028
colour atoms [255,255,255]
select atomno=1029
colour atoms [240,0,0]
select atomno=1030
colour atoms [255,255,255]
select atomno=1031
colour atoms [240,0,0]
select atomno=1032
colour atoms [255,255,255]
select atomno=1033
colour atoms [143,143,255]
select atomno=1034
colour atoms [255,255,255]
select (atomno>=1035) and (atomno<=1036)
colour atoms cpk
select atomno=1037
colour atoms [255,255,255]
select atomno=1038
colour atoms [240,0,0]
select (atomno>=1039) and (atomno<=1040)
colour atoms [255,255,255]
select (atomno>=1041) and (atomno<=1044)
colour atoms cpk
select (atomno>=1045) and (atomno<=1046)
colour atoms [255,255,255]
select atomno=1047
colour atoms [240,0,0]
select atomno=1048
colour atoms [255,255,255]
select atomno=1049
colour atoms [240,0,0]
select atomno=1050
colour atoms [255,255,255]
select atomno=1051
colour atoms [240,0,0]
select atomno=1052
colour atoms [255,255,255]
select atomno=1053
colour atoms [143,143,255]
select atomno=1054
colour atoms [255,255,255]
select (atomno>=1055) and (atomno<=1056)
colour atoms cpk
select atomno=1057
colour atoms [255,255,255]
select atomno=1058
colour atoms [143,143,255]
select (atomno>=1059) and (atomno<=1060)
colour atoms [255,255,255]
select (atomno>=1061) and (atomno<=1064)
colour atoms cpk
select (atomno>=1065) and (atomno<=1066)
colour atoms [255,255,255]
select atomno=1067
colour atoms [240,0,0]
select atomno=1068
colour atoms [255,255,255]
select atomno=1069
colour atoms [240,0,0]
select atomno=1070
colour atoms [255,255,255]
select atomno=1071
colour atoms [240,0,0]
select atomno=1072
colour atoms [255,255,255]
select atomno=1073
colour atoms [143,143,255]
select atomno=1074
colour atoms [255,255,255]
select (atomno>=1075) and (atomno<=1076)
colour atoms cpk
select atomno=1077
colour atoms [255,255,255]
select atomno=1078
colour atoms [143,143,255]
select (atomno>=1079) and (atomno<=1080)
colour atoms [255,255,255]
select (atomno>=1081) and (atomno<=1084)
colour atoms cpk
select (atomno>=1085) and (atomno<=1086)
colour atoms [255,255,255]
select atomno=1087
colour atoms [240,0,0]
select atomno=1088
colour atoms [255,255,255]
select atomno=1089
colour atoms [240,0,0]
select atomno=1090
colour atoms [255,255,255]
select atomno=1091
colour atoms [240,0,0]
select atomno=1092
colour atoms [255,255,255]
select atomno=1093
colour atoms [143,143,255]
select atomno=1094
colour atoms [255,255,255]
select (atomno>=1095) and (atomno<=1096)
colour atoms cpk
select atomno=1097
colour atoms [255,255,255]
select atomno=1098
colour atoms [143,143,255]
select (atomno>=1099) and (atomno<=1100)
colour atoms [255,255,255]
select (atomno>=1101) and (atomno<=1104)
colour atoms cpk
select (atomno>=1105) and (atomno<=1106)
colour atoms [255,255,255]
select atomno=1107
colour atoms [240,0,0]
select atomno=1108
colour atoms [255,255,255]
select atomno=1109
colour atoms [240,0,0]
select atomno=1110
colour atoms [255,255,255]
select atomno=1111
colour atoms [240,0,0]
select atomno=1112
colour atoms [255,255,255]
select atomno=1113
colour atoms [143,143,255]
select atomno=1114
colour atoms [255,255,255]
select atomno=1115
colour atoms [143,143,255]
select (atomno>=1116) and (atomno<=1117)
colour atoms [255,255,255]
select (atomno>=1118) and (atomno<=1119)
colour atoms [143,143,255]
select atomno=1120
colour atoms [255,255,255]
select atomno=1121
colour atoms [143,143,255]
select atomno=1122
colour atoms [255,255,255]
select (atomno>=1123) and (atomno<=1126)
colour atoms cpk
select (atomno>=1127) and (atomno<=1128)
colour atoms [255,255,255]
select atomno=1129
colour atoms [240,0,0]
select atomno=1130
colour atoms [255,255,255]
select atomno=1131
colour atoms [240,0,0]
select atomno=1132
colour atoms [255,255,255]
select atomno=1133
colour atoms [240,0,0]
select atomno=1134
colour atoms [255,255,255]
select atomno=1135
colour atoms [143,143,255]
select atomno=1136
colour atoms [255,255,255]
select atomno=1137
colour atoms [143,143,255]
select (atomno>=1138) and (atomno<=1139)
colour atoms [255,255,255]
select (atomno>=1140) and (atomno<=1141)
colour atoms cpk
select atomno=1142
colour atoms [255,255,255]
select (atomno>=1143) and (atomno<=1144)
colour atoms [143,143,255]
select atomno=1145
colour atoms [255,255,255]
select (atomno>=1146) and (atomno<=1149)
colour atoms cpk
select (atomno>=1150) and (atomno<=1151)
colour atoms [255,255,255]
select atomno=1152
colour atoms [240,0,0]
select atomno=1153
colour atoms [255,255,255]
select atomno=1154
colour atoms [240,0,0]
select atomno=1155
colour atoms [255,255,255]
select atomno=1156
colour atoms [240,0,0]
select atomno=1157
colour atoms [255,255,255]
select atomno=1158
colour atoms [143,143,255]
select atomno=1159
colour atoms [255,255,255]
select (atomno>=1160) and (atomno<=1161)
colour atoms cpk
select atomno=1162
colour atoms [255,255,255]
select atomno=1163
colour atoms [143,143,255]
select (atomno>=1164) and (atomno<=1165)
colour atoms [255,255,255]
select (atomno>=1166) and (atomno<=1169)
colour atoms cpk
select (atomno>=1170) and (atomno<=1171)
colour atoms [255,255,255]
select atomno=1172
colour atoms [240,0,0]
select atomno=1173
colour atoms [255,255,255]
select atomno=1174
colour atoms [240,0,0]
select atomno=1175
colour atoms [255,255,255]
select atomno=1176
colour atoms [240,0,0]
select atomno=1177
colour atoms [255,255,255]
select atomno=1178
colour atoms [143,143,255]
select atomno=1179
colour atoms [255,255,255]
select (atomno>=1180) and (atomno<=1181)
colour atoms cpk
select atomno=1182
colour atoms [255,255,255]
select atomno=1183
colour atoms [143,143,255]
select (atomno>=1184) and (atomno<=1185)
colour atoms [255,255,255]
select (atomno>=1186) and (atomno<=1189)
colour atoms cpk
select (atomno>=1190) and (atomno<=1191)
colour atoms [255,255,255]
select atomno=1192
colour atoms [240,0,0]
select atomno=1193
colour atoms [255,255,255]
select atomno=1194
colour atoms [240,0,0]
select atomno=1195
colour atoms [255,255,255]
select atomno=1196
colour atoms [240,0,0]
select atomno=1197
colour atoms [255,255,255]
select atomno=1198
colour atoms [143,143,255]
select atomno=1199
colour atoms [255,255,255]
select (atomno>=1200) and (atomno<=1201)
colour atoms cpk
select atomno=1202
colour atoms [255,255,255]
select atomno=1203
colour atoms [240,0,0]
select (atomno>=1204) and (atomno<=1205)
colour atoms [255,255,255]
select (atomno>=1206) and (atomno<=1209)
colour atoms cpk
select (atomno>=1210) and (atomno<=1211)
colour atoms [255,255,255]
select atomno=1212
colour atoms [240,0,0]
select atomno=1213
colour atoms [255,255,255]
select atomno=1214
colour atoms [240,0,0]
select atomno=1215
colour atoms [255,255,255]
select atomno=1216
colour atoms [240,0,0]
select atomno=1217
colour atoms [255,255,255]
select atomno=1218
colour atoms [143,143,255]
select atomno=1219
colour atoms [255,255,255]
select (atomno>=1220) and (atomno<=1221)
colour atoms cpk
select atomno=1222
colour atoms [255,255,255]
select atomno=1223
colour atoms [143,143,255]
select (atomno>=1224) and (atomno<=1225)
colour atoms [255,255,255]
select (atomno>=1226) and (atomno<=1229)
colour atoms cpk
select (atomno>=1230) and (atomno<=1231)
colour atoms [255,255,255]
select atomno=1232
colour atoms [240,0,0]
select atomno=1233
colour atoms [255,255,255]
select atomno=1234
colour atoms [240,0,0]
select atomno=1235
colour atoms [255,255,255]
select atomno=1236
colour atoms [240,0,0]
select atomno=1237
colour atoms [255,255,255]
select atomno=1238
colour atoms [143,143,255]
select atomno=1239
colour atoms [255,255,255]
select (atomno>=1240) and (atomno<=1241)
colour atoms cpk
select atomno=1242
colour atoms [255,255,255]
select atomno=1243
colour atoms [143,143,255]
select (atomno>=1244) and (atomno<=1245)
colour atoms [255,255,255]
select (atomno>=1246) and (atomno<=1249)
colour atoms cpk
select (atomno>=1250) and (atomno<=1251)
colour atoms [255,255,255]
select atomno=1252
colour atoms [240,0,0]
select atomno=1253
colour atoms [255,255,255]
select atomno=1254
colour atoms [240,0,0]
select atomno=1255
colour atoms [255,255,255]
select atomno=1256
colour atoms [240,0,0]
select atomno=1257
colour atoms [255,255,255]
select atomno=1258
colour atoms [143,143,255]
select atomno=1259
colour atoms [255,255,255]
select (atomno>=1260) and (atomno<=1261)
colour atoms cpk
select atomno=1262
colour atoms [255,255,255]
select atomno=1263
colour atoms [240,0,0]
select (atomno>=1264) and (atomno<=1265)
colour atoms [255,255,255]
select (atomno>=1266) and (atomno<=1269)
colour atoms cpk
select (atomno>=1270) and (atomno<=1271)
colour atoms [255,255,255]
select atomno=1272
colour atoms [240,0,0]
select atomno=1273
colour atoms [255,255,255]
select atomno=1274
colour atoms [240,0,0]
select atomno=1275
colour atoms [255,255,255]
select atomno=1276
colour atoms [240,0,0]
select atomno=1277
colour atoms [255,255,255]
select atomno=1278
colour atoms [143,143,255]
select atomno=1279
colour atoms [255,255,255]
select (atomno>=1280) and (atomno<=1281)
colour atoms cpk
select atomno=1282
colour atoms [255,255,255]
select atomno=1283
colour atoms [143,143,255]
select (atomno>=1284) and (atomno<=1285)
colour atoms [255,255,255]
select (atomno>=1286) and (atomno<=1289)
colour atoms cpk
select (atomno>=1290) and (atomno<=1291)
colour atoms [255,255,255]
select atomno=1292
colour atoms [240,0,0]
select atomno=1293
colour atoms [255,255,255]
select atomno=1294
colour atoms [240,0,0]
select atomno=1295
colour atoms [255,255,255]
select atomno=1296
colour atoms [240,0,0]
select atomno=1297
colour atoms [255,255,255]
select atomno=1298
colour atoms [143,143,255]
select atomno=1299
colour atoms [255,255,255]
select atomno=1300
colour atoms [143,143,255]
select (atomno>=1301) and (atomno<=1302)
colour atoms [255,255,255]
select (atomno>=1303) and (atomno<=1304)
colour atoms cpk
select atomno=1305
colour atoms [255,255,255]
select (atomno>=1306) and (atomno<=1307)
colour atoms [143,143,255]
select atomno=1308
colour atoms [255,255,255]
select (atomno>=1309) and (atomno<=1312)
colour atoms cpk
select (atomno>=1313) and (atomno<=1314)
colour atoms [255,255,255]
select atomno=1315
colour atoms [240,0,0]
select atomno=1316
colour atoms [255,255,255]
select atomno=1317
colour atoms [240,0,0]
select atomno=1318
colour atoms [255,255,255]
select atomno=1319
colour atoms [240,0,0]
select atomno=1320
colour atoms [255,255,255]
select atomno=1321
colour atoms [143,143,255]
select atomno=1322
colour atoms [255,255,255]
select (atomno>=1323) and (atomno<=1324)
colour atoms cpk
select atomno=1325
colour atoms [255,255,255]
select atomno=1326
colour atoms [143,143,255]
select (atomno>=1327) and (atomno<=1328)
colour atoms [255,255,255]
select (atomno>=1329) and (atomno<=1332)
colour atoms cpk
select (atomno>=1333) and (atomno<=1334)
colour atoms [255,255,255]
select atomno=1335
colour atoms [240,0,0]
select atomno=1336
colour atoms [255,255,255]
select atomno=1337
colour atoms [240,0,0]
select atomno=1338
colour atoms [255,255,255]
select atomno=1339
colour atoms [240,0,0]
select atomno=1340
colour atoms [255,255,255]
select atomno=1341
colour atoms [143,143,255]
select atomno=1342
colour atoms [255,255,255]
select (atomno>=1343) and (atomno<=1344)
colour atoms cpk
select atomno=1345
colour atoms [255,255,255]
select atomno=1346
colour atoms [240,0,0]
select (atomno>=1347) and (atomno<=1348)
colour atoms [255,255,255]
select (atomno>=1349) and (atomno<=1352)
colour atoms cpk
select (atomno>=1353) and (atomno<=1354)
colour atoms [255,255,255]
select atomno=1355
colour atoms [240,0,0]
select atomno=1356
colour atoms [255,255,255]
select atomno=1357
colour atoms [240,0,0]
select atomno=1358
colour atoms [255,255,255]
select atomno=1359
colour atoms [240,0,0]
select atomno=1360
colour atoms [255,255,255]
select atomno=1361
colour atoms [143,143,255]
select atomno=1362
colour atoms [255,255,255]
select atomno=1363
colour atoms [143,143,255]
select (atomno>=1364) and (atomno<=1365)
colour atoms [255,255,255]
select (atomno>=1366) and (atomno<=1367)
colour atoms cpk
select atomno=1368
colour atoms [255,255,255]
select (atomno>=1369) and (atomno<=1370)
colour atoms [143,143,255]
select atomno=1371
colour atoms [255,255,255]
select (atomno>=1372) and (atomno<=1375)
colour atoms cpk
select (atomno>=1376) and (atomno<=1377)
colour atoms [255,255,255]
select atomno=1378
colour atoms [240,0,0]
select atomno=1379
colour atoms [255,255,255]
select atomno=1380
colour atoms [240,0,0]
select atomno=1381
colour atoms [255,255,255]
select atomno=1382
colour atoms [240,0,0]
select atomno=1383
colour atoms [255,255,255]
select atomno=1384
colour atoms [143,143,255]
select atomno=1385
colour atoms [255,255,255]
select atomno=1386
colour atoms [143,143,255]
select (atomno>=1387) and (atomno<=1388)
colour atoms [255,255,255]
select (atomno>=1389) and (atomno<=1390)
colour atoms cpk
select atomno=1391
colour atoms [255,255,255]
select (atomno>=1392) and (atomno<=1393)
colour atoms [143,143,255]
select atomno=1394
colour atoms [255,255,255]
select (atomno>=1395) and (atomno<=1398)
colour atoms cpk
select (atomno>=1399) and (atomno<=1400)
colour atoms [255,255,255]
select atomno=1401
colour atoms [240,0,0]
select atomno=1402
colour atoms [255,255,255]
select atomno=1403
colour atoms [240,0,0]
select atomno=1404
colour atoms [255,255,255]
select atomno=1405
colour atoms [240,0,0]
select atomno=1406
colour atoms [255,255,255]
select atomno=1407
colour atoms [143,143,255]
select atomno=1408
colour atoms [255,255,255]
select (atomno>=1409) and (atomno<=1410)
colour atoms cpk
select atomno=1411
colour atoms [255,255,255]
select atomno=1412
colour atoms [143,143,255]
select (atomno>=1413) and (atomno<=1414)
colour atoms [255,255,255]
select (atomno>=1415) and (atomno<=1418)
colour atoms cpk
select (atomno>=1419) and (atomno<=1420)
colour atoms [255,255,255]
select atomno=1421
colour atoms [240,0,0]
select atomno=1422
colour atoms [255,255,255]
select atomno=1423
colour atoms [240,0,0]
select atomno=1424
colour atoms [255,255,255]
select atomno=1425
colour atoms [240,0,0]
select atomno=1426
colour atoms [255,255,255]
select atomno=1427
colour atoms [143,143,255]
select atomno=1428
colour atoms [255,255,255]
select atomno=1429
colour atoms [143,143,255]
select (atomno>=1430) and (atomno<=1431)
colour atoms [255,255,255]
select (atomno>=1432) and (atomno<=1433)
colour atoms cpk
select atomno=1434
colour atoms [255,255,255]
select (atomno>=1435) and (atomno<=1436)
colour atoms [143,143,255]
select atomno=1437
colour atoms [255,255,255]
select (atomno>=1438) and (atomno<=1441)
colour atoms cpk
select (atomno>=1442) and (atomno<=1443)
colour atoms [255,255,255]
select atomno=1444
colour atoms [240,0,0]
select atomno=1445
colour atoms [255,255,255]
select atomno=1446
colour atoms [240,0,0]
select atomno=1447
colour atoms [255,255,255]
select atomno=1448
colour atoms [240,0,0]
select atomno=1449
colour atoms [255,255,255]
select atomno=1450
colour atoms [143,143,255]
select atomno=1451
colour atoms [255,255,255]
select (atomno>=1452) and (atomno<=1453)
colour atoms cpk
select atomno=1454
colour atoms [255,255,255]
select atomno=1455
colour atoms [143,143,255]
select (atomno>=1456) and (atomno<=1457)
colour atoms [255,255,255]
select (atomno>=1458) and (atomno<=1461)
colour atoms cpk
select (atomno>=1462) and (atomno<=1463)
colour atoms [255,255,255]
select atomno=1464
colour atoms [240,0,0]
select atomno=1465
colour atoms [255,255,255]
select atomno=1466
colour atoms [240,0,0]
select atomno=1467
colour atoms [255,255,255]
select atomno=1468
colour atoms [240,0,0]
select atomno=1469
colour atoms [255,255,255]
select atomno=1470
colour atoms [143,143,255]
select atomno=1471
colour atoms [255,255,255]
select (atomno>=1472) and (atomno<=1473)
colour atoms cpk
select atomno=1474
colour atoms [255,255,255]
select atomno=1475
colour atoms [143,143,255]
select (atomno>=1476) and (atomno<=1477)
colour atoms [255,255,255]
select (atomno>=1478) and (atomno<=1481)
colour atoms cpk
select (atomno>=1482) and (atomno<=1483)
colour atoms [255,255,255]
select atomno=1484
colour atoms [240,0,0]
select atomno=1485
colour atoms [255,255,255]
select atomno=1486
colour atoms [240,0,0]
select atomno=1487
colour atoms [255,255,255]
select atomno=1488
colour atoms [240,0,0]
select atomno=1489
colour atoms [255,255,255]
select atomno=1490
colour atoms [143,143,255]
select atomno=1491
colour atoms [255,255,255]
select atomno=1492
colour atoms [143,143,255]
select (atomno>=1493) and (atomno<=1494)
colour atoms [255,255,255]
select (atomno>=1495) and (atomno<=1496)
colour atoms cpk
select atomno=1497
colour atoms [255,255,255]
select (atomno>=1498) and (atomno<=1499)
colour atoms [143,143,255]
select atomno=1500
colour atoms [255,255,255]
select (atomno>=1501) and (atomno<=1504)
colour atoms cpk
select (atomno>=1505) and (atomno<=1506)
colour atoms [255,255,255]
select atomno=1507
colour atoms [240,0,0]
select atomno=1508
colour atoms [255,255,255]
select atomno=1509
colour atoms [240,0,0]
select atomno=1510
colour atoms [255,255,255]
select atomno=1511
colour atoms [240,0,0]
select atomno=1512
colour atoms [255,255,255]
select atomno=1513
colour atoms [143,143,255]
select atomno=1514
colour atoms [255,255,255]
select atomno=1515
colour atoms [143,143,255]
select (atomno>=1516) and (atomno<=1517)
colour atoms [255,255,255]
select (atomno>=1518) and (atomno<=1519)
colour atoms cpk
select atomno=1520
colour atoms [255,255,255]
select (atomno>=1521) and (atomno<=1522)
colour atoms [143,143,255]
select atomno=1523
colour atoms [255,255,255]
select (atomno>=1524) and (atomno<=1527)
colour atoms cpk
select (atomno>=1528) and (atomno<=1529)
colour atoms [255,255,255]
select atomno=1530
colour atoms [240,0,0]
select atomno=1531
colour atoms [255,255,255]
select atomno=1532
colour atoms [240,0,0]
select atomno=1533
colour atoms [255,255,255]
select atomno=1534
colour atoms [240,0,0]
select atomno=1535
colour atoms [255,255,255]
select atomno=1536
colour atoms [143,143,255]
select atomno=1537
colour atoms [255,255,255]
select (atomno>=1538) and (atomno<=1539)
colour atoms cpk
select atomno=1540
colour atoms [255,255,255]
select atomno=1541
colour atoms [143,143,255]
select (atomno>=1542) and (atomno<=1543)
colour atoms [255,255,255]
select (atomno>=1544) and (atomno<=1547)
colour atoms cpk
select (atomno>=1548) and (atomno<=1549)
colour atoms [255,255,255]
select atomno=1550
colour atoms [240,0,0]
select atomno=1551
colour atoms [255,255,255]
select atomno=1552
colour atoms [240,0,0]
select atomno=1553
colour atoms [255,255,255]
select atomno=1554
colour atoms [240,0,0]
select atomno=1555
colour atoms [255,255,255]
select atomno=1556
colour atoms [143,143,255]
select atomno=1557
colour atoms [255,255,255]
select (atomno>=1558) and (atomno<=1559)
colour atoms cpk
select atomno=1560
colour atoms [255,255,255]
select atomno=1561
colour atoms [240,0,0]
select (atomno>=1562) and (atomno<=1563)
colour atoms [255,255,255]
select (atomno>=1564) and (atomno<=1567)
colour atoms cpk
select (atomno>=1568) and (atomno<=1569)
colour atoms [255,255,255]
select atomno=1570
colour atoms [240,0,0]
select atomno=1571
colour atoms [255,255,255]
select atomno=1572
colour atoms [240,0,0]
select atomno=1573
colour atoms [255,255,255]
select atomno=1574
colour atoms [240,0,0]
select atomno=1575
colour atoms [255,255,255]
select atomno=1576
colour atoms [143,143,255]
select atomno=1577
colour atoms [255,255,255]
select atomno=1578
colour atoms [143,143,255]
select (atomno>=1579) and (atomno<=1580)
colour atoms [255,255,255]
select (atomno>=1581) and (atomno<=1582)
colour atoms cpk
select atomno=1583
colour atoms [255,255,255]
select (atomno>=1584) and (atomno<=1585)
colour atoms [143,143,255]
select atomno=1586
colour atoms [255,255,255]
select (atomno>=1587) and (atomno<=1590)
colour atoms cpk
select (atomno>=1591) and (atomno<=1592)
colour atoms [255,255,255]
select atomno=1593
colour atoms [240,0,0]
select atomno=1594
colour atoms [255,255,255]
select atomno=1595
colour atoms [240,0,0]
select atomno=1596
colour atoms [255,255,255]
select atomno=1597
colour atoms [240,0,0]
select atomno=1598
colour atoms [255,255,255]
select atomno=1599
colour atoms [143,143,255]
select atomno=1600
colour atoms [255,255,255]
select atomno=1601
colour atoms [143,143,255]
select (atomno>=1602) and (atomno<=1603)
colour atoms [255,255,255]
select (atomno>=1604) and (atomno<=1605)
colour atoms cpk
select atomno=1606
colour atoms [255,255,255]
select (atomno>=1607) and (atomno<=1608)
colour atoms [143,143,255]
select atomno=1609
colour atoms [255,255,255]
select (atomno>=1610) and (atomno<=1613)
colour atoms cpk
select (atomno>=1614) and (atomno<=1615)
colour atoms [255,255,255]
select atomno=1616
colour atoms [240,0,0]
select atomno=1617
colour atoms [255,255,255]
select atomno=1618
colour atoms [240,0,0]
select atomno=1619
colour atoms [255,255,255]
select atomno=1620
colour atoms [240,0,0]
select atomno=1621
colour atoms [255,255,255]
select atomno=1622
colour atoms [143,143,255]
select atomno=1623
colour atoms [255,255,255]
select atomno=1624
colour atoms [143,143,255]
select (atomno>=1625) and (atomno<=1626)
colour atoms [255,255,255]
select (atomno>=1627) and (atomno<=1628)
colour atoms cpk
select atomno=1629
colour atoms [255,255,255]
select (atomno>=1630) and (atomno<=1631)
colour atoms [143,143,255]
select atomno=1632
colour atoms [255,255,255]
select (atomno>=1633) and (atomno<=1636)
colour atoms cpk
select (atomno>=1637) and (atomno<=1638)
colour atoms [255,255,255]
select atomno=1639
colour atoms [240,0,0]
select atomno=1640
colour atoms [255,255,255]
select atomno=1641
colour atoms [240,0,0]
select atomno=1642
colour atoms [255,255,255]
select atomno=1643
colour atoms [240,0,0]
select atomno=1644
colour atoms [255,255,255]
select atomno=1645
colour atoms [143,143,255]
select atomno=1646
colour atoms [255,255,255]
select (atomno>=1647) and (atomno<=1648)
colour atoms cpk
select atomno=1649
colour atoms [255,255,255]
select atomno=1650
colour atoms [143,143,255]
select (atomno>=1651) and (atomno<=1652)
colour atoms [255,255,255]
select (atomno>=1653) and (atomno<=1656)
colour atoms cpk
select (atomno>=1657) and (atomno<=1658)
colour atoms [255,255,255]
select atomno=1659
colour atoms [240,0,0]
select atomno=1660
colour atoms [255,255,255]
select atomno=1661
colour atoms [240,0,0]
select atomno=1662
colour atoms [255,255,255]
select atomno=1663
colour atoms [240,0,0]
select atomno=1664
colour atoms [255,255,255]
select atomno=1665
colour atoms [143,143,255]
select atomno=1666
colour atoms [255,255,255]
select atomno=1667
colour atoms [143,143,255]
select (atomno>=1668) and (atomno<=1669)
colour atoms [255,255,255]
select (atomno>=1670) and (atomno<=1671)
colour atoms [143,143,255]
select atomno=1672
colour atoms [255,255,255]
select atomno=1673
colour atoms [143,143,255]
select atomno=1674
colour atoms [255,255,255]
select (atomno>=1675) and (atomno<=1678)
colour atoms cpk
select (atomno>=1679) and (atomno<=1680)
colour atoms [255,255,255]
select atomno=1681
colour atoms [240,0,0]
select atomno=1682
colour atoms [255,255,255]
select atomno=1683
colour atoms [240,0,0]
select atomno=1684
colour atoms [255,255,255]
select atomno=1685
colour atoms [240,0,0]
select atomno=1686
colour atoms [255,255,255]
select atomno=1687
colour atoms [143,143,255]
select atomno=1688
colour atoms [255,255,255]
select atomno=1689
colour atoms [143,143,255]
select (atomno>=1690) and (atomno<=1691)
colour atoms [255,255,255]
select (atomno>=1692) and (atomno<=1693)
colour atoms [143,143,255]
select atomno=1694
colour atoms [255,255,255]
select atomno=1695
colour atoms [143,143,255]
select atomno=1696
colour atoms [255,255,255]
select (atomno>=1697) and (atomno<=1700)
colour atoms cpk
select (atomno>=1701) and (atomno<=1702)
colour atoms [255,255,255]
select atomno=1703
colour atoms [240,0,0]
select atomno=1704
colour atoms [255,255,255]
select atomno=1705
colour atoms [240,0,0]
select atomno=1706
colour atoms [255,255,255]
select atomno=1707
colour atoms [240,0,0]
select atomno=1708
colour atoms [255,255,255]
select atomno=1709
colour atoms [143,143,255]
select atomno=1710
colour atoms [255,255,255]
select (atomno>=1711) and (atomno<=1712)
colour atoms cpk
select atomno=1713
colour atoms [255,255,255]
select atomno=1714
colour atoms [143,143,255]
select (atomno>=1715) and (atomno<=1716)
colour atoms [255,255,255]
select (atomno>=1717) and (atomno<=1720)
colour atoms cpk
select (atomno>=1721) and (atomno<=1722)
colour atoms [255,255,255]
select atomno=1723
colour atoms [240,0,0]
select atomno=1724
colour atoms [255,255,255]
select atomno=1725
colour atoms [240,0,0]
select atomno=1726
colour atoms [255,255,255]
select atomno=1727
colour atoms [240,0,0]
select atomno=1728
colour atoms [255,255,255]
select atomno=1729
colour atoms [143,143,255]
select atomno=1730
colour atoms [255,255,255]
select atomno=1731
colour atoms [143,143,255]
select (atomno>=1732) and (atomno<=1733)
colour atoms [255,255,255]
select (atomno>=1734) and (atomno<=1735)
colour atoms [143,143,255]
select atomno=1736
colour atoms [255,255,255]
select atomno=1737
colour atoms [143,143,255]
select atomno=1738
colour atoms [255,255,255]
select (atomno>=1739) and (atomno<=1742)
colour atoms cpk
select (atomno>=1743) and (atomno<=1744)
colour atoms [255,255,255]
select atomno=1745
colour atoms [240,0,0]
select atomno=1746
colour atoms [255,255,255]
select atomno=1747
colour atoms [240,0,0]
select atomno=1748
colour atoms [255,255,255]
select atomno=1749
colour atoms [240,0,0]
select atomno=1750
colour atoms [255,255,255]
select atomno=1751
colour atoms [143,143,255]
select atomno=1752
colour atoms [255,255,255]
select (atomno>=1753) and (atomno<=1754)
colour atoms cpk
select atomno=1755
colour atoms [255,255,255]
select atomno=1756
colour atoms [143,143,255]
select (atomno>=1757) and (atomno<=1758)
colour atoms [255,255,255]
select (atomno>=1759) and (atomno<=1762)
colour atoms cpk
select (atomno>=1763) and (atomno<=1764)
colour atoms [255,255,255]
select atomno=1765
colour atoms [240,0,0]
select atomno=1766
colour atoms [255,255,255]
select atomno=1767
colour atoms [240,0,0]
select atomno=1768
colour atoms [255,255,255]
select atomno=1769
colour atoms [240,0,0]
select atomno=1770
colour atoms [255,255,255]
select atomno=1771
colour atoms [143,143,255]
select atomno=1772
colour atoms [255,255,255]
select (atomno>=1773) and (atomno<=1774)
colour atoms cpk
select atomno=1775
colour atoms [255,255,255]
select atomno=1776
colour atoms [143,143,255]
select (atomno>=1777) and (atomno<=1778)
colour atoms [255,255,255]
select (atomno>=1779) and (atomno<=1782)
colour atoms cpk
select (atomno>=1783) and (atomno<=1784)
colour atoms [255,255,255]
select atomno=1785
colour atoms [240,0,0]
select atomno=1786
colour atoms [255,255,255]
select atomno=1787
colour atoms [240,0,0]
select atomno=1788
colour atoms [255,255,255]
select atomno=1789
colour atoms [240,0,0]
select atomno=1790
colour atoms [255,255,255]
select atomno=1791
colour atoms [143,143,255]
select atomno=1792
colour atoms [255,255,255]
select atomno=1793
colour atoms [143,143,255]
select (atomno>=1794) and (atomno<=1795)
colour atoms [255,255,255]
select (atomno>=1796) and (atomno<=1797)
colour atoms [143,143,255]
select atomno=1798
colour atoms [255,255,255]
select atomno=1799
colour atoms [143,143,255]
select atomno=1800
colour atoms [255,255,255]
select (atomno>=1801) and (atomno<=1804)
colour atoms cpk
select (atomno>=1805) and (atomno<=1806)
colour atoms [255,255,255]
select atomno=1807
colour atoms [240,0,0]
select atomno=1808
colour atoms [255,255,255]
select atomno=1809
colour atoms [240,0,0]
select atomno=1810
colour atoms [255,255,255]
select atomno=1811
colour atoms [240,0,0]
select atomno=1812
colour atoms [255,255,255]
select atomno=1813
colour atoms [143,143,255]
select atomno=1814
colour atoms [255,255,255]
select (atomno>=1815) and (atomno<=1816)
colour atoms cpk
select atomno=1817
colour atoms [255,255,255]
select atomno=1818
colour atoms [240,0,0]
select (atomno>=1819) and (atomno<=1820)
colour atoms [255,255,255]
select (atomno>=1821) and (atomno<=1824)
colour atoms cpk
select (atomno>=1825) and (atomno<=1826)
colour atoms [255,255,255]
select atomno=1827
colour atoms [240,0,0]
select atomno=1828
colour atoms [255,255,255]
select atomno=1829
colour atoms [240,0,0]
select atomno=1830
colour atoms [255,255,255]
select atomno=1831
colour atoms [240,0,0]
select atomno=1832
colour atoms [255,255,255]
select atomno=1833
colour atoms [143,143,255]
select atomno=1834
colour atoms [255,255,255]
select (atomno>=1835) and (atomno<=1836)
colour atoms cpk
select atomno=1837
colour atoms [255,255,255]
select atomno=1838
colour atoms [240,0,0]
select (atomno>=1839) and (atomno<=1840)
colour atoms [255,255,255]
select (atomno>=1841) and (atomno<=1844)
colour atoms cpk
select (atomno>=1845) and (atomno<=1846)
colour atoms [255,255,255]
select atomno=1847
colour atoms [240,0,0]
select atomno=1848
colour atoms [255,255,255]
select atomno=1849
colour atoms [240,0,0]
select atomno=1850
colour atoms [255,255,255]
select atomno=1851
colour atoms [240,0,0]
select atomno=1852
colour atoms [255,255,255]
select atomno=1853
colour atoms [143,143,255]
select atomno=1854
colour atoms [255,255,255]
select atomno=1855
colour atoms [143,143,255]
select (atomno>=1856) and (atomno<=1857)
colour atoms [255,255,255]
select (atomno>=1858) and (atomno<=1859)
colour atoms cpk
select atomno=1860
colour atoms [255,255,255]
select (atomno>=1861) and (atomno<=1862)
colour atoms [143,143,255]
select atomno=1863
colour atoms [255,255,255]
select (atomno>=1864) and (atomno<=1867)
colour atoms cpk
select (atomno>=1868) and (atomno<=1869)
colour atoms [255,255,255]
select atomno=1870
colour atoms [240,0,0]
select atomno=1871
colour atoms [255,255,255]
select atomno=1872
colour atoms [240,0,0]
select atomno=1873
colour atoms [255,255,255]
select atomno=1874
colour atoms [240,0,0]
select atomno=1875
colour atoms [255,255,255]
select atomno=1876
colour atoms [143,143,255]
select atomno=1877
colour atoms [255,255,255]
select (atomno>=1878) and (atomno<=1879)
colour atoms cpk
select atomno=1880
colour atoms [255,255,255]
select atomno=1881
colour atoms [143,143,255]
select (atomno>=1882) and (atomno<=1883)
colour atoms [255,255,255]
select (atomno>=1884) and (atomno<=1887)
colour atoms cpk
select (atomno>=1888) and (atomno<=1889)
colour atoms [255,255,255]
select atomno=1890
colour atoms [240,0,0]
select atomno=1891
colour atoms [255,255,255]
select atomno=1892
colour atoms [240,0,0]
select atomno=1893
colour atoms [255,255,255]
select atomno=1894
colour atoms [240,0,0]
select atomno=1895
colour atoms [255,255,255]
select atomno=1896
colour atoms [143,143,255]
select atomno=1897
colour atoms [255,255,255]
select atomno=1898
colour atoms [143,143,255]
select (atomno>=1899) and (atomno<=1900)
colour atoms [255,255,255]
select (atomno>=1901) and (atomno<=1902)
colour atoms [143,143,255]
select atomno=1903
colour atoms [255,255,255]
select atomno=1904
colour atoms [143,143,255]
select atomno=1905
colour atoms [255,255,255]
select (atomno>=1906) and (atomno<=1909)
colour atoms cpk
select (atomno>=1910) and (atomno<=1911)
colour atoms [255,255,255]
select atomno=1912
colour atoms [240,0,0]
select atomno=1913
colour atoms [255,255,255]
select atomno=1914
colour atoms [240,0,0]
select atomno=1915
colour atoms [255,255,255]
select atomno=1916
colour atoms [240,0,0]
select atomno=1917
colour atoms [255,255,255]
select atomno=1918
colour atoms [143,143,255]
select atomno=1919
colour atoms [255,255,255]
select (atomno>=1920) and (atomno<=1921)
colour atoms cpk
select atomno=1922
colour atoms [255,255,255]
select atomno=1923
colour atoms [143,143,255]
select (atomno>=1924) and (atomno<=1925)
colour atoms [255,255,255]
select (atomno>=1926) and (atomno<=1929)
colour atoms cpk
select (atomno>=1930) and (atomno<=1931)
colour atoms [255,255,255]
select atomno=1932
colour atoms [240,0,0]
select atomno=1933
colour atoms [255,255,255]
select atomno=1934
colour atoms [240,0,0]
select atomno=1935
colour atoms [255,255,255]
select atomno=1936
colour atoms [240,0,0]
select atomno=1937
colour atoms [255,255,255]
select atomno=1938
colour atoms [143,143,255]
select atomno=1939
colour atoms [255,255,255]
select (atomno>=1940) and (atomno<=1941)
colour atoms cpk
select atomno=1942
colour atoms [255,255,255]
select atomno=1943
colour atoms [240,0,0]
select (atomno>=1944) and (atomno<=1945)
colour atoms [255,255,255]
select (atomno>=1946) and (atomno<=1949)
colour atoms cpk
select (atomno>=1950) and (atomno<=1951)
colour atoms [255,255,255]
select atomno=1952
colour atoms [240,0,0]
select atomno=1953
colour atoms [255,255,255]
select atomno=1954
colour atoms [240,0,0]
select atomno=1955
colour atoms [255,255,255]
select atomno=1956
colour atoms [240,0,0]
select atomno=1957
colour atoms [255,255,255]
select atomno=1958
colour atoms [143,143,255]
select atomno=1959
colour atoms [255,255,255]
select (atomno>=1960) and (atomno<=1961)
colour atoms cpk
select atomno=1962
colour atoms [255,255,255]
select atomno=1963
colour atoms [143,143,255]
select (atomno>=1964) and (atomno<=1965)
colour atoms [255,255,255]
select (atomno>=1966) and (atomno<=1969)
colour atoms cpk
select (atomno>=1970) and (atomno<=1971)
colour atoms [255,255,255]
select atomno=1972
colour atoms [240,0,0]
select atomno=1973
colour atoms [255,255,255]
select atomno=1974
colour atoms [240,0,0]
select atomno=1975
colour atoms [255,255,255]
select atomno=1976
colour atoms [240,0,0]
select atomno=1977
colour atoms [255,255,255]
select atomno=1978
colour atoms [143,143,255]
select atomno=1979
colour atoms [255,255,255]
select (atomno>=1980) and (atomno<=1981)
colour atoms cpk
select atomno=1982
colour atoms [255,255,255]
select atomno=1983
colour atoms [143,143,255]
select (atomno>=1984) and (atomno<=1985)
colour atoms [255,255,255]
select (atomno>=1986) and (atomno<=1989)
colour atoms cpk
select (atomno>=1990) and (atomno<=1991)
colour atoms [255,255,255]
select atomno=1992
colour atoms [240,0,0]
select atomno=1993
colour atoms [255,255,255]
select atomno=1994
colour atoms [240,0,0]
select atomno=1995
colour atoms [255,255,255]
select atomno=1996
colour atoms [240,0,0]
select atomno=1997
colour atoms [255,255,255]
select atomno=1998
colour atoms [143,143,255]
select atomno=1999
colour atoms [255,255,255]
select atomno=2000
colour atoms [143,143,255]
select (atomno>=2001) and (atomno<=2002)
colour atoms [255,255,255]
select (atomno>=2003) and (atomno<=2004)
colour atoms cpk
select atomno=2005
colour atoms [255,255,255]
select (atomno>=2006) and (atomno<=2007)
colour atoms [143,143,255]
select atomno=2008
colour atoms [255,255,255]
select (atomno>=2009) and (atomno<=2012)
colour atoms cpk
select (atomno>=2013) and (atomno<=2014)
colour atoms [255,255,255]
select atomno=2015
colour atoms [240,0,0]
select atomno=2016
colour atoms [255,255,255]
select atomno=2017
colour atoms [240,0,0]
select atomno=2018
colour atoms [255,255,255]
select atomno=2019
colour atoms [240,0,0]
select atomno=2020
colour atoms [255,255,255]
select atomno=2021
colour atoms [143,143,255]
select atomno=2022
colour atoms [255,255,255]
select atomno=2023
colour atoms [143,143,255]
select (atomno>=2024) and (atomno<=2025)
colour atoms [255,255,255]
select (atomno>=2026) and (atomno<=2027)
colour atoms cpk
select atomno=2028
colour atoms [255,255,255]
select (atomno>=2029) and (atomno<=2030)
colour atoms [143,143,255]
select atomno=2031
colour atoms [255,255,255]
select (atomno>=2032) and (atomno<=2035)
colour atoms cpk
select (atomno>=2036) and (atomno<=2037)
colour atoms [255,255,255]
select atomno=2038
colour atoms [240,0,0]
select atomno=2039
colour atoms [255,255,255]
select atomno=2040
colour atoms [240,0,0]
select atomno=2041
colour atoms [255,255,255]
select atomno=2042
colour atoms [240,0,0]
select atomno=2043
colour atoms [255,255,255]
select atomno=2044
colour atoms [143,143,255]
select atomno=2045
colour atoms [255,255,255]
select (atomno>=2046) and (atomno<=2047)
colour atoms cpk
select atomno=2048
colour atoms [255,255,255]
select atomno=2049
colour atoms [240,0,0]
select (atomno>=2050) and (atomno<=2051)
colour atoms [255,255,255]
select (atomno>=2052) and (atomno<=2055)
colour atoms cpk
select (atomno>=2056) and (atomno<=2057)
colour atoms [255,255,255]
select atomno=2058
colour atoms [240,0,0]
select atomno=2059
colour atoms [255,255,255]
select atomno=2060
colour atoms [240,0,0]
select atomno=2061
colour atoms [255,255,255]
select atomno=2062
colour atoms [240,0,0]
select atomno=2063
colour atoms [255,255,255]
select atomno=2064
colour atoms [143,143,255]
select atomno=2065
colour atoms [255,255,255]
select atomno=2066
colour atoms [143,143,255]
select (atomno>=2067) and (atomno<=2068)
colour atoms [255,255,255]
select (atomno>=2069) and (atomno<=2070)
colour atoms cpk
select atomno=2071
colour atoms [255,255,255]
select (atomno>=2072) and (atomno<=2073)
colour atoms [143,143,255]
select atomno=2074
colour atoms [255,255,255]
select (atomno>=2075) and (atomno<=2078)
colour atoms cpk
select (atomno>=2079) and (atomno<=2080)
colour atoms [255,255,255]
select atomno=2081
colour atoms [240,0,0]
select atomno=2082
colour atoms [255,255,255]
select atomno=2083
colour atoms [240,0,0]
select atomno=2084
colour atoms [255,255,255]
select atomno=2085
colour atoms [240,0,0]
select atomno=2086
colour atoms [255,255,255]
select atomno=2087
colour atoms [143,143,255]
select atomno=2088
colour atoms [255,255,255]
select atomno=2089
colour atoms [143,143,255]
select (atomno>=2090) and (atomno<=2091)
colour atoms [255,255,255]
select (atomno>=2092) and (atomno<=2093)
colour atoms cpk
select atomno=2094
colour atoms [255,255,255]
select (atomno>=2095) and (atomno<=2096)
colour atoms [143,143,255]
select atomno=2097
colour atoms [255,255,255]
select (atomno>=2098) and (atomno<=2101)
colour atoms cpk
select (atomno>=2102) and (atomno<=2103)
colour atoms [255,255,255]
select atomno=2104
colour atoms [240,0,0]
select atomno=2105
colour atoms [255,255,255]
select atomno=2106
colour atoms [240,0,0]
select atomno=2107
colour atoms [255,255,255]
select atomno=2108
colour atoms [240,0,0]
select atomno=2109
colour atoms [255,255,255]
select atomno=2110
colour atoms [143,143,255]
select atomno=2111
colour atoms [255,255,255]
select (atomno>=2112) and (atomno<=2113)
colour atoms cpk
select atomno=2114
colour atoms [255,255,255]
select atomno=2115
colour atoms [240,0,0]
select (atomno>=2116) and (atomno<=2117)
colour atoms [255,255,255]
select (atomno>=2118) and (atomno<=2121)
colour atoms cpk
select (atomno>=2122) and (atomno<=2123)
colour atoms [255,255,255]
select atomno=2124
colour atoms [240,0,0]
select atomno=2125
colour atoms [255,255,255]
select atomno=2126
colour atoms [240,0,0]
select atomno=2127
colour atoms [255,255,255]
select atomno=2128
colour atoms [240,0,0]
select atomno=2129
colour atoms [255,255,255]
select atomno=2130
colour atoms [143,143,255]
select atomno=2131
colour atoms [255,255,255]
select atomno=2132
colour atoms [143,143,255]
select (atomno>=2133) and (atomno<=2134)
colour atoms [255,255,255]
select (atomno>=2135) and (atomno<=2136)
colour atoms cpk
select atomno=2137
colour atoms [255,255,255]
select (atomno>=2138) and (atomno<=2139)
colour atoms [143,143,255]
select atomno=2140
colour atoms [255,255,255]
select (atomno>=2141) and (atomno<=2144)
colour atoms cpk
select (atomno>=2145) and (atomno<=2146)
colour atoms [255,255,255]
select atomno=2147
colour atoms [240,0,0]
select atomno=2148
colour atoms [255,255,255]
select atomno=2149
colour atoms [240,0,0]
select atomno=2150
colour atoms [255,255,255]
select atomno=2151
colour atoms [240,0,0]
select atomno=2152
colour atoms [255,255,255]
select atomno=2153
colour atoms [143,143,255]
select atomno=2154
colour atoms [255,255,255]
select atomno=2155
colour atoms [143,143,255]
select (atomno>=2156) and (atomno<=2157)
colour atoms [255,255,255]
select (atomno>=2158) and (atomno<=2159)
colour atoms [143,143,255]
select atomno=2160
colour atoms [255,255,255]
select atomno=2161
colour atoms [143,143,255]
select atomno=2162
colour atoms [255,255,255]
select (atomno>=2163) and (atomno<=2166)
colour atoms cpk
select (atomno>=2167) and (atomno<=2168)
colour atoms [255,255,255]
select atomno=2169
colour atoms [240,0,0]
select atomno=2170
colour atoms [255,255,255]
select atomno=2171
colour atoms [240,0,0]
select atomno=2172
colour atoms [255,255,255]
select atomno=2173
colour atoms [240,0,0]
select atomno=2174
colour atoms [255,255,255]
select atomno=2175
colour atoms [143,143,255]
select atomno=2176
colour atoms [255,255,255]
select atomno=2177
colour atoms [143,143,255]
select (atomno>=2178) and (atomno<=2179)
colour atoms [255,255,255]
select (atomno>=2180) and (atomno<=2181)
colour atoms [143,143,255]
select atomno=2182
colour atoms [255,255,255]
select atomno=2183
colour atoms [143,143,255]
select atomno=2184
colour atoms [255,255,255]
select (atomno>=2185) and (atomno<=2188)
colour atoms cpk
select (atomno>=2189) and (atomno<=2190)
colour atoms [255,255,255]
select atomno=2191
colour atoms [240,0,0]
select atomno=2192
colour atoms [255,255,255]
select atomno=2193
colour atoms [240,0,0]
select atomno=2194
colour atoms [255,255,255]
select atomno=2195
colour atoms [240,0,0]
select atomno=2196
colour atoms [255,255,255]
select atomno=2197
colour atoms [143,143,255]
select atomno=2198
colour atoms [255,255,255]
select (atomno>=2199) and (atomno<=2200)
colour atoms cpk
select atomno=2201
colour atoms [255,255,255]
select atomno=2202
colour atoms [240,0,0]
select (atomno>=2203) and (atomno<=2204)
colour atoms [255,255,255]
select (atomno>=2205) and (atomno<=2208)
colour atoms cpk
select (atomno>=2209) and (atomno<=2210)
colour atoms [255,255,255]
select atomno=2211
colour atoms [240,0,0]
select atomno=2212
colour atoms [255,255,255]
select atomno=2213
colour atoms [240,0,0]
select atomno=2214
colour atoms [255,255,255]
select atomno=2215
colour atoms [240,0,0]
select atomno=2216
colour atoms [255,255,255]
select atomno=2217
colour atoms [143,143,255]
select atomno=2218
colour atoms [255,255,255]
select atomno=2219
colour atoms [143,143,255]
select (atomno>=2220) and (atomno<=2221)
colour atoms [255,255,255]
select (atomno>=2222) and (atomno<=2223)
colour atoms cpk
select atomno=2224
colour atoms [255,255,255]
select (atomno>=2225) and (atomno<=2226)
colour atoms [143,143,255]
select atomno=2227
colour atoms [255,255,255]
select (atomno>=2228) and (atomno<=2231)
colour atoms cpk
select (atomno>=2232) and (atomno<=2233)
colour atoms [255,255,255]
select atomno=2234
colour atoms [240,0,0]
select atomno=2235
colour atoms [255,255,255]
select atomno=2236
colour atoms [240,0,0]
select atomno=2237
colour atoms [255,255,255]
select atomno=2238
colour atoms [240,0,0]
select atomno=2239
colour atoms [255,255,255]
select atomno=2240
colour atoms [143,143,255]
select atomno=2241
colour atoms [255,255,255]
select atomno=2242
colour atoms [143,143,255]
select (atomno>=2243) and (atomno<=2244)
colour atoms [255,255,255]
select (atomno>=2245) and (atomno<=2246)
colour atoms cpk
select atomno=2247
colour atoms [255,255,255]
select (atomno>=2248) and (atomno<=2249)
colour atoms [143,143,255]
select atomno=2250
colour atoms [255,255,255]
select (atomno>=2251) and (atomno<=2254)
colour atoms cpk
select (atomno>=2255) and (atomno<=2256)
colour atoms [255,255,255]
select atomno=2257
colour atoms [240,0,0]
select atomno=2258
colour atoms [255,255,255]
select atomno=2259
colour atoms [240,0,0]
select atomno=2260
colour atoms [255,255,255]
select atomno=2261
colour atoms [240,0,0]
select atomno=2262
colour atoms [255,255,255]
select atomno=2263
colour atoms [143,143,255]
select atomno=2264
colour atoms [255,255,255]
select atomno=2265
colour atoms [143,143,255]
select (atomno>=2266) and (atomno<=2267)
colour atoms [255,255,255]
select (atomno>=2268) and (atomno<=2269)
colour atoms cpk
select atomno=2270
colour atoms [255,255,255]
select (atomno>=2271) and (atomno<=2272)
colour atoms [143,143,255]
select atomno=2273
colour atoms [255,255,255]
select (atomno>=2274) and (atomno<=2277)
colour atoms cpk
select (atomno>=2278) and (atomno<=2279)
colour atoms [255,255,255]
select atomno=2280
colour atoms [240,0,0]
select atomno=2281
colour atoms [255,255,255]
select atomno=2282
colour atoms [240,0,0]
select atomno=2283
colour atoms [255,255,255]
select atomno=2284
colour atoms [240,0,0]
select atomno=2285
colour atoms [255,255,255]
select atomno=2286
colour atoms [143,143,255]
select atomno=2287
colour atoms [255,255,255]
select atomno=2288
colour atoms [143,143,255]
select (atomno>=2289) and (atomno<=2290)
colour atoms [255,255,255]
select (atomno>=2291) and (atomno<=2292)
colour atoms [143,143,255]
select atomno=2293
colour atoms [255,255,255]
select atomno=2294
colour atoms [143,143,255]
select atomno=2295
colour atoms [255,255,255]
select (atomno>=2296) and (atomno<=2299)
colour atoms cpk
select (atomno>=2300) and (atomno<=2301)
colour atoms [255,255,255]
select atomno=2302
colour atoms [240,0,0]
select atomno=2303
colour atoms [255,255,255]
select atomno=2304
colour atoms [240,0,0]
select atomno=2305
colour atoms [255,255,255]
select atomno=2306
colour atoms [240,0,0]
select atomno=2307
colour atoms [255,255,255]
select atomno=2308
colour atoms [143,143,255]
select atomno=2309
colour atoms [255,255,255]
select (atomno>=2310) and (atomno<=2311)
colour atoms cpk
select atomno=2312
colour atoms [255,255,255]
select atomno=2313
colour atoms [143,143,255]
select (atomno>=2314) and (atomno<=2315)
colour atoms [255,255,255]
select (atomno>=2317) and (atomno<=2354)
colour atoms [240,0,0]
select atomno=781
spacefill 360
select atomno=850
spacefill 300
select atomno=867
spacefill 460
select atomno=890
spacefill 460
select atomno=958
spacefill 300
select atomno=1041
spacefill 460
select atomno=1061
spacefill 240
select atomno=1081
spacefill 240
select atomno=1123
spacefill 240
select atomno=1146
spacefill 240
select atomno=1166
spacefill 240
select atomno=1186
spacefill 240
select atomno=1206
spacefill 460
select atomno=1226
spacefill 240
select atomno=1246
spacefill 240
select atomno=1266
spacefill 460
select atomno=1312
spacefill 300
select atomno=1332
spacefill 300
select atomno=1458
spacefill 300
select atomno=1544
spacefill 300
select atomno=1564
spacefill 300
select atomno=1717
spacefill 460
select atomno=1739
spacefill 460
select atomno=1759
spacefill 460
select atomno=2035
spacefill 300
select atomno=2052
spacefill 300
select atomno=2078
spacefill 300
select atomno=2144
spacefill 300
select (atomno>=2145) and (atomno<=2354)
spacefill off
set shadow off

# Bonds
select all
wireframe 40
select (atomno=2315) or (atomno==2308)
wireframe 120
select (atomno=2315) or (atomno==2314)
wireframe 120
select (atomno=2314) or (atomno==2312)
wireframe 120
select (atomno=2313) or (atomno==2312)
wireframe 120
select (atomno=2312) or (atomno==2311)
wireframe 120
select (atomno=2311) or (atomno==2309)
wireframe 120
select (atomno=2310) or (atomno==2309)
wireframe 120
select (atomno=2309) or (atomno==2308)
wireframe 120
select (atomno=2295) or (atomno==2294)
wireframe 120
select (atomno=2295) or (atomno==2289)
wireframe 120
select (atomno=2295) or (atomno==2286)
wireframe 120
select (atomno=2294) or (atomno==2293)
wireframe 120
select (atomno=2293) or (atomno==2292)
wireframe 120
select (atomno=2292) or (atomno==2290)
wireframe 120
select (atomno=2291) or (atomno==2290)
wireframe 120
select (atomno=2290) or (atomno==2289)
wireframe 120
select (atomno=2289) or (atomno==2288)
wireframe 120
select (atomno=2288) or (atomno==2287)
wireframe 120
select (atomno=2287) or (atomno==2286)
wireframe 120
select (atomno=2273) or (atomno==2266)
wireframe 120
select (atomno=2273) or (atomno==2272)
wireframe 120
select (atomno=2273) or (atomno==2263)
wireframe 120
select (atomno=2272) or (atomno==2270)
wireframe 120
select (atomno=2271) or (atomno==2270)
wireframe 120
select (atomno=2270) or (atomno==2269)
wireframe 120
select (atomno=2269) or (atomno==2267)
wireframe 120
select (atomno=2268) or (atomno==2267)
wireframe 120
select (atomno=2267) or (atomno==2266)
wireframe 120
select (atomno=2266) or (atomno==2265)
wireframe 120
select (atomno=2265) or (atomno==2264)
wireframe 120
select (atomno=2264) or (atomno==2263)
wireframe 120
select (atomno=2250) or (atomno==2243)
wireframe 120
select (atomno=2250) or (atomno==2249)
wireframe 120
select (atomno=2250) or (atomno==2240)
wireframe 120
select (atomno=2249) or (atomno==2247)
wireframe 120
select (atomno=2248) or (atomno==2247)
wireframe 120
select (atomno=2247) or (atomno==2246)
wireframe 120
select (atomno=2246) or (atomno==2244)
wireframe 120
select (atomno=2245) or (atomno==2244)
wireframe 120
select (atomno=2244) or (atomno==2243)
wireframe 120
select (atomno=2243) or (atomno==2242)
wireframe 120
select (atomno=2242) or (atomno==2241)
wireframe 120
select (atomno=2241) or (atomno==2240)
wireframe 120
select (atomno=2227) or (atomno==2220)
wireframe 120
select (atomno=2227) or (atomno==2217)
wireframe 120
select (atomno=2227) or (atomno==2226)
wireframe 120
select (atomno=2226) or (atomno==2224)
wireframe 120
select (atomno=2225) or (atomno==2224)
wireframe 120
select (atomno=2224) or (atomno==2223)
wireframe 120
select (atomno=2223) or (atomno==2221)
wireframe 120
select (atomno=2222) or (atomno==2221)
wireframe 120
select (atomno=2221) or (atomno==2220)
wireframe 120
select (atomno=2220) or (atomno==2219)
wireframe 120
select (atomno=2219) or (atomno==2218)
wireframe 120
select (atomno=2218) or (atomno==2217)
wireframe 120
select (atomno=2204) or (atomno==2203)
wireframe 120
select (atomno=2204) or (atomno==2197)
wireframe 120
select (atomno=2203) or (atomno==2201)
wireframe 120
select (atomno=2202) or (atomno==2201)
wireframe 120
select (atomno=2201) or (atomno==2200)
wireframe 120
select (atomno=2200) or (atomno==2198)
wireframe 120
select (atomno=2199) or (atomno==2198)
wireframe 120
select (atomno=2198) or (atomno==2197)
wireframe 120
select (atomno=2074) or (atomno==2064)
wireframe 120
select (atomno=2074) or (atomno==2067)
wireframe 120
select (atomno=2074) or (atomno==2073)
wireframe 120
select (atomno=2073) or (atomno==2071)
wireframe 120
select (atomno=2072) or (atomno==2071)
wireframe 120
select (atomno=2071) or (atomno==2070)
wireframe 120
select (atomno=2070) or (atomno==2068)
wireframe 120
select (atomno=2069) or (atomno==2068)
wireframe 120
select (atomno=2068) or (atomno==2067)
wireframe 120
select (atomno=2067) or (atomno==2066)
wireframe 120
select (atomno=2066) or (atomno==2065)
wireframe 120
select (atomno=2065) or (atomno==2064)
wireframe 120
select (atomno=2051) or (atomno==2050)
wireframe 120
select (atomno=2051) or (atomno==2044)
wireframe 120
select (atomno=2050) or (atomno==2048)
wireframe 120
select (atomno=2049) or (atomno==2048)
wireframe 120
select (atomno=2048) or (atomno==2047)
wireframe 120
select (atomno=2047) or (atomno==2045)
wireframe 120
select (atomno=2046) or (atomno==2045)
wireframe 120
select (atomno=2045) or (atomno==2044)
wireframe 120
select (atomno=2031) or (atomno==2021)
wireframe 120
select (atomno=2031) or (atomno==2024)
wireframe 120
select (atomno=2031) or (atomno==2030)
wireframe 120
select (atomno=2030) or (atomno==2028)
wireframe 120
select (atomno=2029) or (atomno==2028)
wireframe 120
select (atomno=2028) or (atomno==2027)
wireframe 120
select (atomno=2027) or (atomno==2025)
wireframe 120
select (atomno=2026) or (atomno==2025)
wireframe 120
select (atomno=2025) or (atomno==2024)
wireframe 120
select (atomno=2024) or (atomno==2023)
wireframe 120
select (atomno=2023) or (atomno==2022)
wireframe 120
select (atomno=2022) or (atomno==2021)
wireframe 120
select (atomno=2008) or (atomno==1998)
wireframe 120
select (atomno=2008) or (atomno==2007)
wireframe 120
select (atomno=2008) or (atomno==2001)
wireframe 120
select (atomno=2007) or (atomno==2005)
wireframe 120
select (atomno=2006) or (atomno==2005)
wireframe 120
select (atomno=2005) or (atomno==2004)
wireframe 120
select (atomno=2004) or (atomno==2002)
wireframe 120
select (atomno=2003) or (atomno==2002)
wireframe 120
select (atomno=2002) or (atomno==2001)
wireframe 120
select (atomno=2001) or (atomno==2000)
wireframe 120
select (atomno=2000) or (atomno==1999)
wireframe 120
select (atomno=1999) or (atomno==1998)
wireframe 120
select (atomno=1778) or (atomno==1771)
wireframe 120
select (atomno=1778) or (atomno==1777)
wireframe 120
select (atomno=1777) or (atomno==1775)
wireframe 120
select (atomno=1776) or (atomno==1775)
wireframe 120
select (atomno=1775) or (atomno==1774)
wireframe 120
select (atomno=1774) or (atomno==1772)
wireframe 120
select (atomno=1773) or (atomno==1772)
wireframe 120
select (atomno=1772) or (atomno==1771)
wireframe 120
select (atomno=1758) or (atomno==1751)
wireframe 120
select (atomno=1758) or (atomno==1757)
wireframe 120
select (atomno=1757) or (atomno==1755)
wireframe 120
select (atomno=1756) or (atomno==1755)
wireframe 120
select (atomno=1755) or (atomno==1754)
wireframe 120
select (atomno=1754) or (atomno==1752)
wireframe 120
select (atomno=1753) or (atomno==1752)
wireframe 120
select (atomno=1752) or (atomno==1751)
wireframe 120
select (atomno=1738) or (atomno==1732)
wireframe 120
select (atomno=1738) or (atomno==1737)
wireframe 120
select (atomno=1738) or (atomno==1729)
wireframe 120
select (atomno=1737) or (atomno==1736)
wireframe 120
select (atomno=1736) or (atomno==1735)
wireframe 120
select (atomno=1735) or (atomno==1733)
wireframe 120
select (atomno=1734) or (atomno==1733)
wireframe 120
select (atomno=1733) or (atomno==1732)
wireframe 120
select (atomno=1732) or (atomno==1731)
wireframe 120
select (atomno=1731) or (atomno==1730)
wireframe 120
select (atomno=1730) or (atomno==1729)
wireframe 120
select (atomno=1716) or (atomno==1715)
wireframe 120
select (atomno=1716) or (atomno==1709)
wireframe 120
select (atomno=1715) or (atomno==1713)
wireframe 120
select (atomno=1714) or (atomno==1713)
wireframe 120
select (atomno=1713) or (atomno==1712)
wireframe 120
select (atomno=1712) or (atomno==1710)
wireframe 120
select (atomno=1711) or (atomno==1710)
wireframe 120
select (atomno=1710) or (atomno==1709)
wireframe 120
select (atomno=1609) or (atomno==1599)
wireframe 120
select (atomno=1609) or (atomno==1602)
wireframe 120
select (atomno=1609) or (atomno==1608)
wireframe 120
select (atomno=1608) or (atomno==1606)
wireframe 120
select (atomno=1607) or (atomno==1606)
wireframe 120
select (atomno=1606) or (atomno==1605)
wireframe 120
select (atomno=1605) or (atomno==1603)
wireframe 120
select (atomno=1604) or (atomno==1603)
wireframe 120
select (atomno=1603) or (atomno==1602)
wireframe 120
select (atomno=1602) or (atomno==1601)
wireframe 120
select (atomno=1601) or (atomno==1600)
wireframe 120
select (atomno=1600) or (atomno==1599)
wireframe 120
select (atomno=1586) or (atomno==1576)
wireframe 120
select (atomno=1586) or (atomno==1585)
wireframe 120
select (atomno=1586) or (atomno==1579)
wireframe 120
select (atomno=1585) or (atomno==1583)
wireframe 120
select (atomno=1584) or (atomno==1583)
wireframe 120
select (atomno=1583) or (atomno==1582)
wireframe 120
select (atomno=1582) or (atomno==1580)
wireframe 120
select (atomno=1581) or (atomno==1580)
wireframe 120
select (atomno=1580) or (atomno==1579)
wireframe 120
select (atomno=1579) or (atomno==1578)
wireframe 120
select (atomno=1578) or (atomno==1577)
wireframe 120
select (atomno=1577) or (atomno==1576)
wireframe 120
select (atomno=1563) or (atomno==1556)
wireframe 120
select (atomno=1563) or (atomno==1562)
wireframe 120
select (atomno=1562) or (atomno==1560)
wireframe 120
select (atomno=1561) or (atomno==1560)
wireframe 120
select (atomno=1560) or (atomno==1559)
wireframe 120
select (atomno=1559) or (atomno==1557)
wireframe 120
select (atomno=1558) or (atomno==1557)
wireframe 120
select (atomno=1557) or (atomno==1556)
wireframe 120
select (atomno=1543) or (atomno==1536)
wireframe 120
select (atomno=1543) or (atomno==1542)
wireframe 120
select (atomno=1542) or (atomno==1540)
wireframe 120
select (atomno=1541) or (atomno==1540)
wireframe 120
select (atomno=1540) or (atomno==1539)
wireframe 120
select (atomno=1539) or (atomno==1537)
wireframe 120
select (atomno=1538) or (atomno==1537)
wireframe 120
select (atomno=1537) or (atomno==1536)
wireframe 120
select (atomno=1523) or (atomno==1522)
wireframe 120
select (atomno=1523) or (atomno==1513)
wireframe 120
select (atomno=1523) or (atomno==1516)
wireframe 120
select (atomno=1522) or (atomno==1520)
wireframe 120
select (atomno=1521) or (atomno==1520)
wireframe 120
select (atomno=1520) or (atomno==1519)
wireframe 120
select (atomno=1519) or (atomno==1517)
wireframe 120
select (atomno=1518) or (atomno==1517)
wireframe 120
select (atomno=1517) or (atomno==1516)
wireframe 120
select (atomno=1516) or (atomno==1515)
wireframe 120
select (atomno=1515) or (atomno==1514)
wireframe 120
select (atomno=1514) or (atomno==1513)
wireframe 120
select (atomno=1500) or (atomno==1499)
wireframe 120
select (atomno=1500) or (atomno==1490)
wireframe 120
select (atomno=1500) or (atomno==1493)
wireframe 120
select (atomno=1499) or (atomno==1497)
wireframe 120
select (atomno=1498) or (atomno==1497)
wireframe 120
select (atomno=1497) or (atomno==1496)
wireframe 120
select (atomno=1496) or (atomno==1494)
wireframe 120
select (atomno=1495) or (atomno==1494)
wireframe 120
select (atomno=1494) or (atomno==1493)
wireframe 120
select (atomno=1493) or (atomno==1492)
wireframe 120
select (atomno=1492) or (atomno==1491)
wireframe 120
select (atomno=1491) or (atomno==1490)
wireframe 120
select (atomno=1477) or (atomno==1476)
wireframe 120
select (atomno=1477) or (atomno==1470)
wireframe 120
select (atomno=1476) or (atomno==1474)
wireframe 120
select (atomno=1475) or (atomno==1474)
wireframe 120
select (atomno=1474) or (atomno==1473)
wireframe 120
select (atomno=1473) or (atomno==1471)
wireframe 120
select (atomno=1472) or (atomno==1471)
wireframe 120
select (atomno=1471) or (atomno==1470)
wireframe 120
select (atomno=1457) or (atomno==1456)
wireframe 120
select (atomno=1457) or (atomno==1450)
wireframe 120
select (atomno=1456) or (atomno==1454)
wireframe 120
select (atomno=1455) or (atomno==1454)
wireframe 120
select (atomno=1454) or (atomno==1453)
wireframe 120
select (atomno=1453) or (atomno==1451)
wireframe 120
select (atomno=1452) or (atomno==1451)
wireframe 120
select (atomno=1451) or (atomno==1450)
wireframe 120
select (atomno=1437) or (atomno==1430)
wireframe 120
select (atomno=1437) or (atomno==1436)
wireframe 120
select (atomno=1437) or (atomno==1427)
wireframe 120
select (atomno=1436) or (atomno==1434)
wireframe 120
select (atomno=1435) or (atomno==1434)
wireframe 120
select (atomno=1434) or (atomno==1433)
wireframe 120
select (atomno=1433) or (atomno==1431)
wireframe 120
select (atomno=1432) or (atomno==1431)
wireframe 120
select (atomno=1431) or (atomno==1430)
wireframe 120
select (atomno=1430) or (atomno==1429)
wireframe 120
select (atomno=1429) or (atomno==1428)
wireframe 120
select (atomno=1428) or (atomno==1427)
wireframe 120
select (atomno=1414) or (atomno==1413)
wireframe 120
select (atomno=1414) or (atomno==1407)
wireframe 120
select (atomno=1413) or (atomno==1411)
wireframe 120
select (atomno=1412) or (atomno==1411)
wireframe 120
select (atomno=1411) or (atomno==1410)
wireframe 120
select (atomno=1410) or (atomno==1408)
wireframe 120
select (atomno=1409) or (atomno==1408)
wireframe 120
select (atomno=1408) or (atomno==1407)
wireframe 120
select (atomno=1394) or (atomno==1393)
wireframe 120
select (atomno=1394) or (atomno==1384)
wireframe 120
select (atomno=1394) or (atomno==1387)
wireframe 120
select (atomno=1393) or (atomno==1391)
wireframe 120
select (atomno=1392) or (atomno==1391)
wireframe 120
select (atomno=1391) or (atomno==1390)
wireframe 120
select (atomno=1390) or (atomno==1388)
wireframe 120
select (atomno=1389) or (atomno==1388)
wireframe 120
select (atomno=1388) or (atomno==1387)
wireframe 120
select (atomno=1387) or (atomno==1386)
wireframe 120
select (atomno=1386) or (atomno==1385)
wireframe 120
select (atomno=1385) or (atomno==1384)
wireframe 120
select (atomno=1371) or (atomno==1361)
wireframe 120
select (atomno=1371) or (atomno==1370)
wireframe 120
select (atomno=1371) or (atomno==1364)
wireframe 120
select (atomno=1370) or (atomno==1368)
wireframe 120
select (atomno=1369) or (atomno==1368)
wireframe 120
select (atomno=1368) or (atomno==1367)
wireframe 120
select (atomno=1367) or (atomno==1365)
wireframe 120
select (atomno=1366) or (atomno==1365)
wireframe 120
select (atomno=1365) or (atomno==1364)
wireframe 120
select (atomno=1364) or (atomno==1363)
wireframe 120
select (atomno=1363) or (atomno==1362)
wireframe 120
select (atomno=1362) or (atomno==1361)
wireframe 120
select (atomno=1348) or (atomno==1341)
wireframe 120
select (atomno=1348) or (atomno==1347)
wireframe 120
select (atomno=1347) or (atomno==1345)
wireframe 120
select (atomno=1346) or (atomno==1345)
wireframe 120
select (atomno=1345) or (atomno==1344)
wireframe 120
select (atomno=1344) or (atomno==1342)
wireframe 120
select (atomno=1343) or (atomno==1342)
wireframe 120
select (atomno=1342) or (atomno==1341)
wireframe 120
select (atomno=1328) or (atomno==1321)
wireframe 120
select (atomno=1328) or (atomno==1327)
wireframe 120
select (atomno=1327) or (atomno==1325)
wireframe 120
select (atomno=1326) or (atomno==1325)
wireframe 120
select (atomno=1325) or (atomno==1324)
wireframe 120
select (atomno=1324) or (atomno==1322)
wireframe 120
select (atomno=1323) or (atomno==1322)
wireframe 120
select (atomno=1322) or (atomno==1321)
wireframe 120
select (atomno=1308) or (atomno==1307)
wireframe 120
select (atomno=1308) or (atomno==1301)
wireframe 120
select (atomno=1308) or (atomno==1298)
wireframe 120
select (atomno=1307) or (atomno==1305)
wireframe 120
select (atomno=1306) or (atomno==1305)
wireframe 120
select (atomno=1305) or (atomno==1304)
wireframe 120
select (atomno=1304) or (atomno==1302)
wireframe 120
select (atomno=1303) or (atomno==1302)
wireframe 120
select (atomno=1302) or (atomno==1301)
wireframe 120
select (atomno=1301) or (atomno==1300)
wireframe 120
select (atomno=1300) or (atomno==1299)
wireframe 120
select (atomno=1299) or (atomno==1298)
wireframe 120
select (atomno=1285) or (atomno==1284)
wireframe 120
select (atomno=1285) or (atomno==1278)
wireframe 120
select (atomno=1284) or (atomno==1282)
wireframe 120
select (atomno=1283) or (atomno==1282)
wireframe 120
select (atomno=1282) or (atomno==1281)
wireframe 120
select (atomno=1281) or (atomno==1279)
wireframe 120
select (atomno=1280) or (atomno==1279)
wireframe 120
select (atomno=1279) or (atomno==1278)
wireframe 120
select (atomno=1265) or (atomno==1258)
wireframe 120
select (atomno=1265) or (atomno==1264)
wireframe 120
select (atomno=1264) or (atomno==1262)
wireframe 120
select (atomno=1263) or (atomno==1262)
wireframe 120
select (atomno=1262) or (atomno==1261)
wireframe 120
select (atomno=1261) or (atomno==1259)
wireframe 120
select (atomno=1260) or (atomno==1259)
wireframe 120
select (atomno=1259) or (atomno==1258)
wireframe 120
select (atomno=1245) or (atomno==1238)
wireframe 120
select (atomno=1245) or (atomno==1244)
wireframe 120
select (atomno=1244) or (atomno==1242)
wireframe 120
select (atomno=1243) or (atomno==1242)
wireframe 120
select (atomno=1242) or (atomno==1241)
wireframe 120
select (atomno=1241) or (atomno==1239)
wireframe 120
select (atomno=1240) or (atomno==1239)
wireframe 120
select (atomno=1239) or (atomno==1238)
wireframe 120
select (atomno=1225) or (atomno==1224)
wireframe 120
select (atomno=1225) or (atomno==1218)
wireframe 120
select (atomno=1224) or (atomno==1222)
wireframe 120
select (atomno=1223) or (atomno==1222)
wireframe 120
select (atomno=1222) or (atomno==1221)
wireframe 120
select (atomno=1221) or (atomno==1219)
wireframe 120
select (atomno=1220) or (atomno==1219)
wireframe 120
select (atomno=1219) or (atomno==1218)
wireframe 120
select (atomno=1205) or (atomno==1198)
wireframe 120
select (atomno=1205) or (atomno==1204)
wireframe 120
select (atomno=1204) or (atomno==1202)
wireframe 120
select (atomno=1203) or (atomno==1202)
wireframe 120
select (atomno=1202) or (atomno==1201)
wireframe 120
select (atomno=1201) or (atomno==1199)
wireframe 120
select (atomno=1200) or (atomno==1199)
wireframe 120
select (atomno=1199) or (atomno==1198)
wireframe 120
select (atomno=1185) or (atomno==1178)
wireframe 120
select (atomno=1185) or (atomno==1184)
wireframe 120
select (atomno=1184) or (atomno==1182)
wireframe 120
select (atomno=1183) or (atomno==1182)
wireframe 120
select (atomno=1182) or (atomno==1181)
wireframe 120
select (atomno=1181) or (atomno==1179)
wireframe 120
select (atomno=1180) or (atomno==1179)
wireframe 120
select (atomno=1179) or (atomno==1178)
wireframe 120
select (atomno=1165) or (atomno==1158)
wireframe 120
select (atomno=1165) or (atomno==1164)
wireframe 120
select (atomno=1164) or (atomno==1162)
wireframe 120
select (atomno=1163) or (atomno==1162)
wireframe 120
select (atomno=1162) or (atomno==1161)
wireframe 120
select (atomno=1161) or (atomno==1159)
wireframe 120
select (atomno=1160) or (atomno==1159)
wireframe 120
select (atomno=1159) or (atomno==1158)
wireframe 120
select (atomno=1145) or (atomno==1138)
wireframe 120
select (atomno=1145) or (atomno==1144)
wireframe 120
select (atomno=1145) or (atomno==1135)
wireframe 120
select (atomno=1144) or (atomno==1142)
wireframe 120
select (atomno=1143) or (atomno==1142)
wireframe 120
select (atomno=1142) or (atomno==1141)
wireframe 120
select (atomno=1141) or (atomno==1139)
wireframe 120
select (atomno=1140) or (atomno==1139)
wireframe 120
select (atomno=1139) or (atomno==1138)
wireframe 120
select (atomno=1138) or (atomno==1137)
wireframe 120
select (atomno=1137) or (atomno==1136)
wireframe 120
select (atomno=1136) or (atomno==1135)
wireframe 120
select (atomno=1122) or (atomno==1116)
wireframe 120
select (atomno=1122) or (atomno==1113)
wireframe 120
select (atomno=1122) or (atomno==1121)
wireframe 120
select (atomno=1121) or (atomno==1120)
wireframe 120
select (atomno=1120) or (atomno==1119)
wireframe 120
select (atomno=1119) or (atomno==1117)
wireframe 120
select (atomno=1118) or (atomno==1117)
wireframe 120
select (atomno=1117) or (atomno==1116)
wireframe 120
select (atomno=1116) or (atomno==1115)
wireframe 120
select (atomno=1115) or (atomno==1114)
wireframe 120
select (atomno=1114) or (atomno==1113)
wireframe 120
select (atomno=1100) or (atomno==1099)
wireframe 120
select (atomno=1100) or (atomno==1093)
wireframe 120
select (atomno=1099) or (atomno==1097)
wireframe 120
select (atomno=1098) or (atomno==1097)
wireframe 120
select (atomno=1097) or (atomno==1096)
wireframe 120
select (atomno=1096) or (atomno==1094)
wireframe 120
select (atomno=1095) or (atomno==1094)
wireframe 120
select (atomno=1094) or (atomno==1093)
wireframe 120
select (atomno=1080) or (atomno==1079)
wireframe 120
select (atomno=1080) or (atomno==1073)
wireframe 120
select (atomno=1079) or (atomno==1077)
wireframe 120
select (atomno=1078) or (atomno==1077)
wireframe 120
select (atomno=1077) or (atomno==1076)
wireframe 120
select (atomno=1076) or (atomno==1074)
wireframe 120
select (atomno=1075) or (atomno==1074)
wireframe 120
select (atomno=1074) or (atomno==1073)
wireframe 120
select (atomno=1060) or (atomno==1053)
wireframe 120
select (atomno=1060) or (atomno==1059)
wireframe 120
select (atomno=1059) or (atomno==1057)
wireframe 120
select (atomno=1058) or (atomno==1057)
wireframe 120
select (atomno=1057) or (atomno==1056)
wireframe 120
select (atomno=1056) or (atomno==1054)
wireframe 120
select (atomno=1055) or (atomno==1054)
wireframe 120
select (atomno=1054) or (atomno==1053)
wireframe 120
select (atomno=1040) or (atomno==1039)
wireframe 120
select (atomno=1040) or (atomno==1033)
wireframe 120
select (atomno=1039) or (atomno==1037)
wireframe 120
select (atomno=1038) or (atomno==1037)
wireframe 120
select (atomno=1037) or (atomno==1036)
wireframe 120
select (atomno=1036) or (atomno==1034)
wireframe 120
select (atomno=1035) or (atomno==1034)
wireframe 120
select (atomno=1034) or (atomno==1033)
wireframe 120
select (atomno=1020) or (atomno==1010)
wireframe 120
select (atomno=1020) or (atomno==1019)
wireframe 120
select (atomno=1020) or (atomno==1013)
wireframe 120
select (atomno=1019) or (atomno==1017)
wireframe 120
select (atomno=1018) or (atomno==1017)
wireframe 120
select (atomno=1017) or (atomno==1016)
wireframe 120
select (atomno=1016) or (atomno==1014)
wireframe 120
select (atomno=1015) or (atomno==1014)
wireframe 120
select (atomno=1014) or (atomno==1013)
wireframe 120
select (atomno=1013) or (atomno==1012)
wireframe 120
select (atomno=1012) or (atomno==1011)
wireframe 120
select (atomno=1011) or (atomno==1010)
wireframe 120
select (atomno=932) or (atomno==925)
wireframe 120
select (atomno=932) or (atomno==931)
wireframe 120
select (atomno=931) or (atomno==929)
wireframe 120
select (atomno=930) or (atomno==929)
wireframe 120
select (atomno=929) or (atomno==928)
wireframe 120
select (atomno=928) or (atomno==926)
wireframe 120
select (atomno=927) or (atomno==926)
wireframe 120
select (atomno=926) or (atomno==925)
wireframe 120
select (atomno=912) or (atomno==902)
wireframe 120
select (atomno=912) or (atomno==905)
wireframe 120
select (atomno=912) or (atomno==911)
wireframe 120
select (atomno=911) or (atomno==909)
wireframe 120
select (atomno=910) or (atomno==909)
wireframe 120
select (atomno=909) or (atomno==908)
wireframe 120
select (atomno=908) or (atomno==906)
wireframe 120
select (atomno=907) or (atomno==906)
wireframe 120
select (atomno=906) or (atomno==905)
wireframe 120
select (atomno=905) or (atomno==904)
wireframe 120
select (atomno=904) or (atomno==903)
wireframe 120
select (atomno=903) or (atomno==902)
wireframe 120
select (atomno=889) or (atomno==879)
wireframe 120
select (atomno=889) or (atomno==888)
wireframe 120
select (atomno=889) or (atomno==882)
wireframe 120
select (atomno=888) or (atomno==886)
wireframe 120
select (atomno=887) or (atomno==886)
wireframe 120
select (atomno=886) or (atomno==885)
wireframe 120
select (atomno=885) or (atomno==883)
wireframe 120
select (atomno=884) or (atomno==883)
wireframe 120
select (atomno=883) or (atomno==882)
wireframe 120
select (atomno=882) or (atomno==881)
wireframe 120
select (atomno=881) or (atomno==880)
wireframe 120
select (atomno=880) or (atomno==879)
wireframe 120
select (atomno=866) or (atomno==859)
wireframe 120
select (atomno=866) or (atomno==865)
wireframe 120
select (atomno=865) or (atomno==863)
wireframe 120
select (atomno=864) or (atomno==863)
wireframe 120
select (atomno=863) or (atomno==862)
wireframe 120
select (atomno=862) or (atomno==860)
wireframe 120
select (atomno=861) or (atomno==860)
wireframe 120
select (atomno=860) or (atomno==859)
wireframe 120
select (atomno=846) or (atomno==839)
wireframe 120
select (atomno=846) or (atomno==845)
wireframe 120
select (atomno=845) or (atomno==843)
wireframe 120
select (atomno=844) or (atomno==843)
wireframe 120
select (atomno=843) or (atomno==842)
wireframe 120
select (atomno=842) or (atomno==840)
wireframe 120
select (atomno=841) or (atomno==840)
wireframe 120
select (atomno=840) or (atomno==839)
wireframe 120
select (atomno=826) or (atomno==825)
wireframe 120
select (atomno=826) or (atomno==819)
wireframe 120
select (atomno=826) or (atomno==816)
wireframe 120
select (atomno=825) or (atomno==823)
wireframe 120
select (atomno=824) or (atomno==823)
wireframe 120
select (atomno=823) or (atomno==822)
wireframe 120
select (atomno=822) or (atomno==820)
wireframe 120
select (atomno=821) or (atomno==820)
wireframe 120
select (atomno=820) or (atomno==819)
wireframe 120
select (atomno=819) or (atomno==818)
wireframe 120
select (atomno=818) or (atomno==817)
wireframe 120
select (atomno=817) or (atomno==816)
wireframe 120
select (atomno=803) or (atomno==802)
wireframe 120
select (atomno=803) or (atomno==796)
wireframe 120
select (atomno=803) or (atomno==793)
wireframe 120
select (atomno=802) or (atomno==800)
wireframe 120
select (atomno=801) or (atomno==800)
wireframe 120
select (atomno=800) or (atomno==799)
wireframe 120
select (atomno=799) or (atomno==797)
wireframe 120
select (atomno=798) or (atomno==797)
wireframe 120
select (atomno=797) or (atomno==796)
wireframe 120
select (atomno=796) or (atomno==795)
wireframe 120
select (atomno=795) or (atomno==794)
wireframe 120
select (atomno=794) or (atomno==793)
wireframe 120
select (atomno=780) or (atomno==773)
wireframe 120
select (atomno=780) or (atomno==779)
wireframe 120
select (atomno=779) or (atomno==777)
wireframe 120
select (atomno=778) or (atomno==777)
wireframe 120
select (atomno=777) or (atomno==776)
wireframe 120
select (atomno=776) or (atomno==774)
wireframe 120
select (atomno=775) or (atomno==774)
wireframe 120
select (atomno=774) or (atomno==773)
wireframe 120
select (atomno=773) or (atomno==772)
wireframe 120
select (atomno=772) or (atomno==767)
wireframe 120
select (atomno=772) or (atomno==770)
wireframe 120
select (atomno=771) or (atomno==770)
wireframe 120
select (atomno=770) or (atomno==768)
wireframe 120
select (atomno=769) or (atomno==768)
wireframe 120
select (atomno=768) or (atomno==766)
wireframe 120
select (atomno=767) or (atomno==766)
wireframe 120
select (atomno=766) or (atomno==765)
wireframe 120
select (atomno=765) or (atomno==764)
wireframe 120
select (atomno=2315) or (atomno==2308)
colour bonds [80,80,250]
select (atomno=2315) or (atomno==2314)
colour bonds [80,80,250]
select (atomno=2314) or (atomno==2312)
colour bonds [80,80,250]
select (atomno=2313) or (atomno==2312)
colour bonds [80,80,250]
select (atomno=2312) or (atomno==2311)
colour bonds [80,80,250]
select (atomno=2311) or (atomno==2309)
colour bonds [80,80,250]
select (atomno=2310) or (atomno==2309)
colour bonds [80,80,250]
select (atomno=2309) or (atomno==2308)
colour bonds [80,80,250]
select (atomno=2295) or (atomno==2294)
colour bonds [80,80,250]
select (atomno=2295) or (atomno==2289)
colour bonds [80,80,250]
select (atomno=2295) or (atomno==2286)
colour bonds [80,80,250]
select (atomno=2294) or (atomno==2293)
colour bonds [80,80,250]
select (atomno=2293) or (atomno==2292)
colour bonds [80,80,250]
select (atomno=2292) or (atomno==2290)
colour bonds [80,80,250]
select (atomno=2291) or (atomno==2290)
colour bonds [80,80,250]
select (atomno=2290) or (atomno==2289)
colour bonds [80,80,250]
select (atomno=2289) or (atomno==2288)
colour bonds [80,80,250]
select (atomno=2288) or (atomno==2287)
colour bonds [80,80,250]
select (atomno=2287) or (atomno==2286)
colour bonds [80,80,250]
select (atomno=2273) or (atomno==2266)
colour bonds [80,80,250]
select (atomno=2273) or (atomno==2272)
colour bonds [80,80,250]
select (atomno=2273) or (atomno==2263)
colour bonds [80,80,250]
select (atomno=2272) or (atomno==2270)
colour bonds [80,80,250]
select (atomno=2271) or (atomno==2270)
colour bonds [80,80,250]
select (atomno=2270) or (atomno==2269)
colour bonds [80,80,250]
select (atomno=2269) or (atomno==2267)
colour bonds [80,80,250]
select (atomno=2268) or (atomno==2267)
colour bonds [80,80,250]
select (atomno=2267) or (atomno==2266)
colour bonds [80,80,250]
select (atomno=2266) or (atomno==2265)
colour bonds [80,80,250]
select (atomno=2265) or (atomno==2264)
colour bonds [80,80,250]
select (atomno=2264) or (atomno==2263)
colour bonds [80,80,250]
select (atomno=2250) or (atomno==2243)
colour bonds [80,80,250]
select (atomno=2250) or (atomno==2249)
colour bonds [80,80,250]
select (atomno=2250) or (atomno==2240)
colour bonds [80,80,250]
select (atomno=2249) or (atomno==2247)
colour bonds [80,80,250]
select (atomno=2248) or (atomno==2247)
colour bonds [80,80,250]
select (atomno=2247) or (atomno==2246)
colour bonds [80,80,250]
select (atomno=2246) or (atomno==2244)
colour bonds [80,80,250]
select (atomno=2245) or (atomno==2244)
colour bonds [80,80,250]
select (atomno=2244) or (atomno==2243)
colour bonds [80,80,250]
select (atomno=2243) or (atomno==2242)
colour bonds [80,80,250]
select (atomno=2242) or (atomno==2241)
colour bonds [80,80,250]
select (atomno=2241) or (atomno==2240)
colour bonds [80,80,250]
select (atomno=2227) or (atomno==2220)
colour bonds [80,80,250]
select (atomno=2227) or (atomno==2217)
colour bonds [80,80,250]
select (atomno=2227) or (atomno==2226)
colour bonds [80,80,250]
select (atomno=2226) or (atomno==2224)
colour bonds [80,80,250]
select (atomno=2225) or (atomno==2224)
colour bonds [80,80,250]
select (atomno=2224) or (atomno==2223)
colour bonds [80,80,250]
select (atomno=2223) or (atomno==2221)
colour bonds [80,80,250]
select (atomno=2222) or (atomno==2221)
colour bonds [80,80,250]
select (atomno=2221) or (atomno==2220)
colour bonds [80,80,250]
select (atomno=2220) or (atomno==2219)
colour bonds [80,80,250]
select (atomno=2219) or (atomno==2218)
colour bonds [80,80,250]
select (atomno=2218) or (atomno==2217)
colour bonds [80,80,250]
select (atomno=2204) or (atomno==2203)
colour bonds [80,80,250]
select (atomno=2204) or (atomno==2197)
colour bonds [80,80,250]
select (atomno=2203) or (atomno==2201)
colour bonds [80,80,250]
select (atomno=2202) or (atomno==2201)
colour bonds [80,80,250]
select (atomno=2201) or (atomno==2200)
colour bonds [80,80,250]
select (atomno=2200) or (atomno==2198)
colour bonds [80,80,250]
select (atomno=2199) or (atomno==2198)
colour bonds [80,80,250]
select (atomno=2198) or (atomno==2197)
colour bonds [80,80,250]
select (atomno=2074) or (atomno==2064)
colour bonds [0,250,250]
select (atomno=2074) or (atomno==2067)
colour bonds [0,250,250]
select (atomno=2074) or (atomno==2073)
colour bonds [0,250,250]
select (atomno=2073) or (atomno==2071)
colour bonds [0,250,250]
select (atomno=2072) or (atomno==2071)
colour bonds [0,250,250]
select (atomno=2071) or (atomno==2070)
colour bonds [0,250,250]
select (atomno=2070) or (atomno==2068)
colour bonds [0,250,250]
select (atomno=2069) or (atomno==2068)
colour bonds [0,250,250]
select (atomno=2068) or (atomno==2067)
colour bonds [0,250,250]
select (atomno=2067) or (atomno==2066)
colour bonds [0,250,250]
select (atomno=2066) or (atomno==2065)
colour bonds [0,250,250]
select (atomno=2065) or (atomno==2064)
colour bonds [0,250,250]
select (atomno=2051) or (atomno==2050)
colour bonds [0,250,250]
select (atomno=2051) or (atomno==2044)
colour bonds [0,250,250]
select (atomno=2050) or (atomno==2048)
colour bonds [0,250,250]
select (atomno=2049) or (atomno==2048)
colour bonds [0,250,250]
select (atomno=2048) or (atomno==2047)
colour bonds [0,250,250]
select (atomno=2047) or (atomno==2045)
colour bonds [0,250,250]
select (atomno=2046) or (atomno==2045)
colour bonds [0,250,250]
select (atomno=2045) or (atomno==2044)
colour bonds [0,250,250]
select (atomno=2031) or (atomno==2021)
colour bonds [0,250,250]
select (atomno=2031) or (atomno==2024)
colour bonds [0,250,250]
select (atomno=2031) or (atomno==2030)
colour bonds [0,250,250]
select (atomno=2030) or (atomno==2028)
colour bonds [0,250,250]
select (atomno=2029) or (atomno==2028)
colour bonds [0,250,250]
select (atomno=2028) or (atomno==2027)
colour bonds [0,250,250]
select (atomno=2027) or (atomno==2025)
colour bonds [0,250,250]
select (atomno=2026) or (atomno==2025)
colour bonds [0,250,250]
select (atomno=2025) or (atomno==2024)
colour bonds [0,250,250]
select (atomno=2024) or (atomno==2023)
colour bonds [0,250,250]
select (atomno=2023) or (atomno==2022)
colour bonds [0,250,250]
select (atomno=2022) or (atomno==2021)
colour bonds [0,250,250]
select (atomno=2008) or (atomno==1998)
colour bonds [0,250,250]
select (atomno=2008) or (atomno==2007)
colour bonds [0,250,250]
select (atomno=2008) or (atomno==2001)
colour bonds [0,250,250]
select (atomno=2007) or (atomno==2005)
colour bonds [0,250,250]
select (atomno=2006) or (atomno==2005)
colour bonds [0,250,250]
select (atomno=2005) or (atomno==2004)
colour bonds [0,250,250]
select (atomno=2004) or (atomno==2002)
colour bonds [0,250,250]
select (atomno=2003) or (atomno==2002)
colour bonds [0,250,250]
select (atomno=2002) or (atomno==2001)
colour bonds [0,250,250]
select (atomno=2001) or (atomno==2000)
colour bonds [0,250,250]
select (atomno=2000) or (atomno==1999)
colour bonds [0,250,250]
select (atomno=1999) or (atomno==1998)
colour bonds [0,250,250]
select (atomno=1778) or (atomno==1771)
colour bonds [0,250,250]
select (atomno=1778) or (atomno==1777)
colour bonds [0,250,250]
select (atomno=1777) or (atomno==1775)
colour bonds [0,250,250]
select (atomno=1776) or (atomno==1775)
colour bonds [0,250,250]
select (atomno=1775) or (atomno==1774)
colour bonds [0,250,250]
select (atomno=1774) or (atomno==1772)
colour bonds [0,250,250]
select (atomno=1773) or (atomno==1772)
colour bonds [0,250,250]
select (atomno=1772) or (atomno==1771)
colour bonds [0,250,250]
select (atomno=1758) or (atomno==1751)
colour bonds [0,250,250]
select (atomno=1758) or (atomno==1757)
colour bonds [0,250,250]
select (atomno=1757) or (atomno==1755)
colour bonds [0,250,250]
select (atomno=1756) or (atomno==1755)
colour bonds [0,250,250]
select (atomno=1755) or (atomno==1754)
colour bonds [0,250,250]
select (atomno=1754) or (atomno==1752)
colour bonds [0,250,250]
select (atomno=1753) or (atomno==1752)
colour bonds [0,250,250]
select (atomno=1752) or (atomno==1751)
colour bonds [0,250,250]
select (atomno=1738) or (atomno==1732)
colour bonds [0,250,250]
select (atomno=1738) or (atomno==1737)
colour bonds [0,250,250]
select (atomno=1738) or (atomno==1729)
colour bonds [0,250,250]
select (atomno=1737) or (atomno==1736)
colour bonds [0,250,250]
select (atomno=1736) or (atomno==1735)
colour bonds [0,250,250]
select (atomno=1735) or (atomno==1733)
colour bonds [0,250,250]
select (atomno=1734) or (atomno==1733)
colour bonds [0,250,250]
select (atomno=1733) or (atomno==1732)
colour bonds [0,250,250]
select (atomno=1732) or (atomno==1731)
colour bonds [0,250,250]
select (atomno=1731) or (atomno==1730)
colour bonds [0,250,250]
select (atomno=1730) or (atomno==1729)
colour bonds [0,250,250]
select (atomno=1716) or (atomno==1715)
colour bonds [0,250,250]
select (atomno=1716) or (atomno==1709)
colour bonds [0,250,250]
select (atomno=1715) or (atomno==1713)
colour bonds [0,250,250]
select (atomno=1714) or (atomno==1713)
colour bonds [0,250,250]
select (atomno=1713) or (atomno==1712)
colour bonds [0,250,250]
select (atomno=1712) or (atomno==1710)
colour bonds [0,250,250]
select (atomno=1711) or (atomno==1710)
colour bonds [0,250,250]
select (atomno=1710) or (atomno==1709)
colour bonds [0,250,250]
select (atomno=1609) or (atomno==1599)
colour bonds [238,130,238]
select (atomno=1609) or (atomno==1602)
colour bonds [238,130,238]
select (atomno=1609) or (atomno==1608)
colour bonds [238,130,238]
select (atomno=1608) or (atomno==1606)
colour bonds [238,130,238]
select (atomno=1607) or (atomno==1606)
colour bonds [238,130,238]
select (atomno=1606) or (atomno==1605)
colour bonds [238,130,238]
select (atomno=1605) or (atomno==1603)
colour bonds [238,130,238]
select (atomno=1604) or (atomno==1603)
colour bonds [238,130,238]
select (atomno=1603) or (atomno==1602)
colour bonds [238,130,238]
select (atomno=1602) or (atomno==1601)
colour bonds [238,130,238]
select (atomno=1601) or (atomno==1600)
colour bonds [238,130,238]
select (atomno=1600) or (atomno==1599)
colour bonds [238,130,238]
select (atomno=1586) or (atomno==1576)
colour bonds [238,130,238]
select (atomno=1586) or (atomno==1585)
colour bonds [238,130,238]
select (atomno=1586) or (atomno==1579)
colour bonds [238,130,238]
select (atomno=1585) or (atomno==1583)
colour bonds [238,130,238]
select (atomno=1584) or (atomno==1583)
colour bonds [238,130,238]
select (atomno=1583) or (atomno==1582)
colour bonds [238,130,238]
select (atomno=1582) or (atomno==1580)
colour bonds [238,130,238]
select (atomno=1581) or (atomno==1580)
colour bonds [238,130,238]
select (atomno=1580) or (atomno==1579)
colour bonds [238,130,238]
select (atomno=1579) or (atomno==1578)
colour bonds [238,130,238]
select (atomno=1578) or (atomno==1577)
colour bonds [238,130,238]
select (atomno=1577) or (atomno==1576)
colour bonds [238,130,238]
select (atomno=1414) or (atomno==1413)
colour bonds [180,60,60]
select (atomno=1414) or (atomno==1407)
colour bonds [180,60,60]
select (atomno=1413) or (atomno==1411)
colour bonds [180,60,60]
select (atomno=1412) or (atomno==1411)
colour bonds [180,60,60]
select (atomno=1411) or (atomno==1410)
colour bonds [180,60,60]
select (atomno=1410) or (atomno==1408)
colour bonds [180,60,60]
select (atomno=1409) or (atomno==1408)
colour bonds [180,60,60]
select (atomno=1408) or (atomno==1407)
colour bonds [180,60,60]
select (atomno=1394) or (atomno==1393)
colour bonds [180,60,60]
select (atomno=1394) or (atomno==1384)
colour bonds [180,60,60]
select (atomno=1394) or (atomno==1387)
colour bonds [180,60,60]
select (atomno=1393) or (atomno==1391)
colour bonds [180,60,60]
select (atomno=1392) or (atomno==1391)
colour bonds [180,60,60]
select (atomno=1391) or (atomno==1390)
colour bonds [180,60,60]
select (atomno=1390) or (atomno==1388)
colour bonds [180,60,60]
select (atomno=1389) or (atomno==1388)
colour bonds [180,60,60]
select (atomno=1388) or (atomno==1387)
colour bonds [180,60,60]
select (atomno=1387) or (atomno==1386)
colour bonds [180,60,60]
select (atomno=1386) or (atomno==1385)
colour bonds [180,60,60]
select (atomno=1385) or (atomno==1384)
colour bonds [180,60,60]
select (atomno=1371) or (atomno==1361)
colour bonds [180,60,60]
select (atomno=1371) or (atomno==1370)
colour bonds [180,60,60]
select (atomno=1371) or (atomno==1364)
colour bonds [180,60,60]
select (atomno=1370) or (atomno==1368)
colour bonds [180,60,60]
select (atomno=1369) or (atomno==1368)
colour bonds [180,60,60]
select (atomno=1368) or (atomno==1367)
colour bonds [180,60,60]
select (atomno=1367) or (atomno==1365)
colour bonds [180,60,60]
select (atomno=1366) or (atomno==1365)
colour bonds [180,60,60]
select (atomno=1365) or (atomno==1364)
colour bonds [180,60,60]
select (atomno=1364) or (atomno==1363)
colour bonds [180,60,60]
select (atomno=1363) or (atomno==1362)
colour bonds [180,60,60]
select (atomno=1362) or (atomno==1361)
colour bonds [180,60,60]
select (atomno=1348) or (atomno==1341)
colour bonds [180,60,60]
select (atomno=1348) or (atomno==1347)
colour bonds [180,60,60]
select (atomno=1347) or (atomno==1345)
colour bonds [180,60,60]
select (atomno=1346) or (atomno==1345)
colour bonds [180,60,60]
select (atomno=1345) or (atomno==1344)
colour bonds [180,60,60]
select (atomno=1344) or (atomno==1342)
colour bonds [180,60,60]
select (atomno=1343) or (atomno==1342)
colour bonds [180,60,60]
select (atomno=1342) or (atomno==1341)
colour bonds [180,60,60]
select (atomno=1328) or (atomno==1321)
colour bonds [180,60,60]
select (atomno=1328) or (atomno==1327)
colour bonds [180,60,60]
select (atomno=1327) or (atomno==1325)
colour bonds [180,60,60]
select (atomno=1326) or (atomno==1325)
colour bonds [180,60,60]
select (atomno=1325) or (atomno==1324)
colour bonds [180,60,60]
select (atomno=1324) or (atomno==1322)
colour bonds [180,60,60]
select (atomno=1323) or (atomno==1322)
colour bonds [180,60,60]
select (atomno=1322) or (atomno==1321)
colour bonds [180,60,60]
select (atomno=1308) or (atomno==1307)
colour bonds [180,60,60]
select (atomno=1308) or (atomno==1301)
colour bonds [180,60,60]
select (atomno=1308) or (atomno==1298)
colour bonds [180,60,60]
select (atomno=1307) or (atomno==1305)
colour bonds [180,60,60]
select (atomno=1306) or (atomno==1305)
colour bonds [180,60,60]
select (atomno=1305) or (atomno==1304)
colour bonds [180,60,60]
select (atomno=1304) or (atomno==1302)
colour bonds [180,60,60]
select (atomno=1303) or (atomno==1302)
colour bonds [180,60,60]
select (atomno=1302) or (atomno==1301)
colour bonds [180,60,60]
select (atomno=1301) or (atomno==1300)
colour bonds [180,60,60]
select (atomno=1300) or (atomno==1299)
colour bonds [180,60,60]
select (atomno=1299) or (atomno==1298)
colour bonds [180,60,60]
select (atomno=1285) or (atomno==1284)
colour bonds [180,60,60]
select (atomno=1285) or (atomno==1278)
colour bonds [180,60,60]
select (atomno=1284) or (atomno==1282)
colour bonds [180,60,60]
select (atomno=1283) or (atomno==1282)
colour bonds [180,60,60]
select (atomno=1282) or (atomno==1281)
colour bonds [180,60,60]
select (atomno=1281) or (atomno==1279)
colour bonds [180,60,60]
select (atomno=1280) or (atomno==1279)
colour bonds [180,60,60]
select (atomno=1279) or (atomno==1278)
colour bonds [180,60,60]
select (atomno=1265) or (atomno==1258)
colour bonds [180,60,60]
select (atomno=1265) or (atomno==1264)
colour bonds [180,60,60]
select (atomno=1264) or (atomno==1262)
colour bonds [180,60,60]
select (atomno=1263) or (atomno==1262)
colour bonds [180,60,60]
select (atomno=1262) or (atomno==1261)
colour bonds [180,60,60]
select (atomno=1261) or (atomno==1259)
colour bonds [180,60,60]
select (atomno=1260) or (atomno==1259)
colour bonds [180,60,60]
select (atomno=1259) or (atomno==1258)
colour bonds [180,60,60]
select (atomno=1245) or (atomno==1238)
colour bonds [238,130,238]
select (atomno=1245) or (atomno==1244)
colour bonds [238,130,238]
select (atomno=1244) or (atomno==1242)
colour bonds [238,130,238]
select (atomno=1243) or (atomno==1242)
colour bonds [238,130,238]
select (atomno=1242) or (atomno==1241)
colour bonds [238,130,238]
select (atomno=1241) or (atomno==1239)
colour bonds [238,130,238]
select (atomno=1240) or (atomno==1239)
colour bonds [238,130,238]
select (atomno=1239) or (atomno==1238)
colour bonds [238,130,238]
select (atomno=1225) or (atomno==1224)
colour bonds [238,130,238]
select (atomno=1225) or (atomno==1218)
colour bonds [238,130,238]
select (atomno=1224) or (atomno==1222)
colour bonds [238,130,238]
select (atomno=1223) or (atomno==1222)
colour bonds [238,130,238]
select (atomno=1222) or (atomno==1221)
colour bonds [238,130,238]
select (atomno=1221) or (atomno==1219)
colour bonds [238,130,238]
select (atomno=1220) or (atomno==1219)
colour bonds [238,130,238]
select (atomno=1219) or (atomno==1218)
colour bonds [238,130,238]
select (atomno=1205) or (atomno==1198)
colour bonds [180,60,60]
select (atomno=1205) or (atomno==1204)
colour bonds [180,60,60]
select (atomno=1204) or (atomno==1202)
colour bonds [180,60,60]
select (atomno=1203) or (atomno==1202)
colour bonds [180,60,60]
select (atomno=1202) or (atomno==1201)
colour bonds [180,60,60]
select (atomno=1201) or (atomno==1199)
colour bonds [180,60,60]
select (atomno=1200) or (atomno==1199)
colour bonds [180,60,60]
select (atomno=1199) or (atomno==1198)
colour bonds [180,60,60]
select (atomno=1185) or (atomno==1178)
colour bonds [180,60,60]
select (atomno=1185) or (atomno==1184)
colour bonds [180,60,60]
select (atomno=1184) or (atomno==1182)
colour bonds [180,60,60]
select (atomno=1183) or (atomno==1182)
colour bonds [180,60,60]
select (atomno=1182) or (atomno==1181)
colour bonds [180,60,60]
select (atomno=1181) or (atomno==1179)
colour bonds [180,60,60]
select (atomno=1180) or (atomno==1179)
colour bonds [180,60,60]
select (atomno=1179) or (atomno==1178)
colour bonds [180,60,60]
select (atomno=1165) or (atomno==1158)
colour bonds [180,60,60]
select (atomno=1165) or (atomno==1164)
colour bonds [180,60,60]
select (atomno=1164) or (atomno==1162)
colour bonds [180,60,60]
select (atomno=1163) or (atomno==1162)
colour bonds [180,60,60]
select (atomno=1162) or (atomno==1161)
colour bonds [180,60,60]
select (atomno=1161) or (atomno==1159)
colour bonds [180,60,60]
select (atomno=1160) or (atomno==1159)
colour bonds [180,60,60]
select (atomno=1159) or (atomno==1158)
colour bonds [180,60,60]
select (atomno=1145) or (atomno==1138)
colour bonds [180,60,60]
select (atomno=1145) or (atomno==1144)
colour bonds [180,60,60]
select (atomno=1145) or (atomno==1135)
colour bonds [180,60,60]
select (atomno=1144) or (atomno==1142)
colour bonds [180,60,60]
select (atomno=1143) or (atomno==1142)
colour bonds [180,60,60]
select (atomno=1142) or (atomno==1141)
colour bonds [180,60,60]
select (atomno=1141) or (atomno==1139)
colour bonds [180,60,60]
select (atomno=1140) or (atomno==1139)
colour bonds [180,60,60]
select (atomno=1139) or (atomno==1138)
colour bonds [180,60,60]
select (atomno=1138) or (atomno==1137)
colour bonds [180,60,60]
select (atomno=1137) or (atomno==1136)
colour bonds [180,60,60]
select (atomno=1136) or (atomno==1135)
colour bonds [180,60,60]
select (atomno=1122) or (atomno==1116)
colour bonds [80,80,250]
select (atomno=1122) or (atomno==1113)
colour bonds [80,80,250]
select (atomno=1122) or (atomno==1121)
colour bonds [80,80,250]
select (atomno=1121) or (atomno==1120)
colour bonds [80,80,250]
select (atomno=1120) or (atomno==1119)
colour bonds [80,80,250]
select (atomno=1119) or (atomno==1117)
colour bonds [80,80,250]
select (atomno=1118) or (atomno==1117)
colour bonds [80,80,250]
select (atomno=1117) or (atomno==1116)
colour bonds [80,80,250]
select (atomno=1116) or (atomno==1115)
colour bonds [80,80,250]
select (atomno=1115) or (atomno==1114)
colour bonds [80,80,250]
select (atomno=1114) or (atomno==1113)
colour bonds [80,80,250]
select (atomno=1100) or (atomno==1099)
colour bonds [80,80,250]
select (atomno=1100) or (atomno==1093)
colour bonds [80,80,250]
select (atomno=1099) or (atomno==1097)
colour bonds [80,80,250]
select (atomno=1098) or (atomno==1097)
colour bonds [80,80,250]
select (atomno=1097) or (atomno==1096)
colour bonds [80,80,250]
select (atomno=1096) or (atomno==1094)
colour bonds [80,80,250]
select (atomno=1095) or (atomno==1094)
colour bonds [80,80,250]
select (atomno=1094) or (atomno==1093)
colour bonds [80,80,250]
select (atomno=1080) or (atomno==1079)
colour bonds [80,80,250]
select (atomno=1080) or (atomno==1073)
colour bonds [80,80,250]
select (atomno=1079) or (atomno==1077)
colour bonds [80,80,250]
select (atomno=1078) or (atomno==1077)
colour bonds [80,80,250]
select (atomno=1077) or (atomno==1076)
colour bonds [80,80,250]
select (atomno=1076) or (atomno==1074)
colour bonds [80,80,250]
select (atomno=1075) or (atomno==1074)
colour bonds [80,80,250]
select (atomno=1074) or (atomno==1073)
colour bonds [80,80,250]
select (atomno=1060) or (atomno==1053)
colour bonds [80,80,250]
select (atomno=1060) or (atomno==1059)
colour bonds [80,80,250]
select (atomno=1059) or (atomno==1057)
colour bonds [80,80,250]
select (atomno=1058) or (atomno==1057)
colour bonds [80,80,250]
select (atomno=1057) or (atomno==1056)
colour bonds [80,80,250]
select (atomno=1056) or (atomno==1054)
colour bonds [80,80,250]
select (atomno=1055) or (atomno==1054)
colour bonds [80,80,250]
select (atomno=1054) or (atomno==1053)
colour bonds [80,80,250]
select (atomno=1040) or (atomno==1039)
colour bonds [80,80,250]
select (atomno=1040) or (atomno==1033)
colour bonds [80,80,250]
select (atomno=1039) or (atomno==1037)
colour bonds [80,80,250]
select (atomno=1038) or (atomno==1037)
colour bonds [80,80,250]
select (atomno=1037) or (atomno==1036)
colour bonds [80,80,250]
select (atomno=1036) or (atomno==1034)
colour bonds [80,80,250]
select (atomno=1035) or (atomno==1034)
colour bonds [80,80,250]
select (atomno=1034) or (atomno==1033)
colour bonds [80,80,250]
select (atomno=1020) or (atomno==1010)
colour bonds [80,80,250]
select (atomno=1020) or (atomno==1019)
colour bonds [80,80,250]
select (atomno=1020) or (atomno==1013)
colour bonds [80,80,250]
select (atomno=1019) or (atomno==1017)
colour bonds [80,80,250]
select (atomno=1018) or (atomno==1017)
colour bonds [80,80,250]
select (atomno=1017) or (atomno==1016)
colour bonds [80,80,250]
select (atomno=1016) or (atomno==1014)
colour bonds [80,80,250]
select (atomno=1015) or (atomno==1014)
colour bonds [80,80,250]
select (atomno=1014) or (atomno==1013)
colour bonds [80,80,250]
select (atomno=1013) or (atomno==1012)
colour bonds [80,80,250]
select (atomno=1012) or (atomno==1011)
colour bonds [80,80,250]
select (atomno=1011) or (atomno==1010)
colour bonds [80,80,250]
select (atomno=780) or (atomno==773)
colour bonds [80,180,160]
select (atomno=780) or (atomno==779)
colour bonds [80,180,160]
select (atomno=779) or (atomno==777)
colour bonds [80,180,160]
select (atomno=778) or (atomno==777)
colour bonds [80,180,160]
select (atomno=777) or (atomno==776)
colour bonds [80,180,160]
select (atomno=776) or (atomno==774)
colour bonds [80,180,160]
select (atomno=775) or (atomno==774)
colour bonds [80,180,160]
select (atomno=774) or (atomno==773)
colour bonds [80,180,160]
select (atomno=773) or (atomno==772)
colour bonds [80,180,160]
select (atomno=772) or (atomno==767)
colour bonds [80,180,160]
select (atomno=772) or (atomno==770)
colour bonds [80,180,160]
select (atomno=771) or (atomno==770)
colour bonds [80,180,160]
select (atomno=770) or (atomno==768)
colour bonds [80,180,160]
select (atomno=769) or (atomno==768)
colour bonds [80,180,160]
select (atomno=768) or (atomno==766)
colour bonds [80,180,160]
select (atomno=767) or (atomno==766)
colour bonds [80,180,160]
select (atomno=766) or (atomno==765)
colour bonds [80,180,160]
select (atomno=765) or (atomno==764)
colour bonds [80,180,160]

# Ribbons
set strands 1
set cartoon on
set cartoon 75
select atomno=2
cartoon 100
select atomno=9
cartoon 100
select atomno=14
cartoon 100
select atomno=21
cartoon 100
select atomno=32
cartoon 100
select atomno=39
cartoon 100
select atomno=47
cartoon 100
select atomno=57
cartoon 380
select atomno=64
cartoon 380
select atomno=72
cartoon 380
select atomno=84
cartoon 380
select atomno=92
cartoon 380
select atomno=100
cartoon 100
select atomno=108
cartoon 100
select atomno=116
cartoon 100
select atomno=124
cartoon 100
select atomno=133
cartoon 100
select atomno=138
cartoon 100
select atomno=146
cartoon 380
select atomno=155
cartoon 380
select atomno=164
cartoon 380
select atomno=172
cartoon 380
select atomno=181
cartoon 380
select atomno=189
cartoon 380
select atomno=198
cartoon 380
select atomno=207
cartoon 380
select atomno=213
cartoon 380
select atomno=221
cartoon 380
select atomno=231
cartoon 380
select atomno=236
cartoon 380
select atomno=244
cartoon 380
select atomno=255
cartoon 380
select atomno=261
cartoon 380
select atomno=272
cartoon 380
select atomno=283
cartoon 380
select atomno=287
cartoon 100
select atomno=296
cartoon 380
select atomno=304
cartoon 380
select atomno=312
cartoon 380
select atomno=320
cartoon 380
select atomno=328
cartoon 380
select atomno=336
cartoon 100
select atomno=343
cartoon 100
select atomno=349
cartoon 100
select atomno=360
cartoon 100
select atomno=366
cartoon 100
select atomno=374
cartoon 100
select atomno=383
cartoon 100
select atomno=391
cartoon 100
select atomno=402
cartoon 100
select atomno=406
cartoon 100
select atomno=415
cartoon 380
select atomno=420
cartoon 380
select atomno=431
cartoon 380
select atomno=438
cartoon 380
select atomno=446
cartoon 380
select atomno=457
cartoon 100
select atomno=466
cartoon 380
select atomno=475
cartoon 380
select atomno=482
cartoon 380
select atomno=488
cartoon 380
select atomno=494
cartoon 380
select atomno=499
cartoon 380
select atomno=506
cartoon 380
select atomno=514
cartoon 380
select atomno=519
cartoon 380
select atomno=527
cartoon 380
select atomno=538
cartoon 380
select atomno=544
cartoon 380
select atomno=552
cartoon 380
select atomno=561
cartoon 100
select atomno=565
cartoon 100
select atomno=576
cartoon 380
select atomno=583
cartoon 380
select atomno=594
cartoon 100
select atomno=606
cartoon 100
select atomno=614
cartoon 380
select atomno=623
cartoon 380
select atomno=630
cartoon 100
select atomno=638
cartoon 380
select atomno=649
cartoon 380
select atomno=657
cartoon 380
select atomno=666
cartoon 380
select atomno=678
cartoon 100
select atomno=683
cartoon 100
select atomno=692
cartoon 100
select atomno=699
cartoon 100
select atomno=707
cartoon 380
select atomno=713
cartoon 380
select atomno=721
cartoon 380
select atomno=729
cartoon 380
select atomno=737
cartoon 380
select atomno=742
cartoon 380
select atomno=751
cartoon 100
select atomno=759
cartoon 100
select atomno=781
ribbons 120
select atomno=804
ribbons 120
select atomno=827
ribbons 120
select atomno=847
ribbons 120
select atomno=867
ribbons 120
select atomno=890
ribbons 120
select atomno=913
ribbons 120
select atomno=933
ribbons 120
select atomno=955
ribbons 120
select atomno=975
ribbons 120
select atomno=998
ribbons 120
select atomno=1021
ribbons 120
select atomno=1041
ribbons 120
select atomno=1061
ribbons 120
select atomno=1081
ribbons 120
select atomno=1101
ribbons 120
select atomno=1123
ribbons 120
select atomno=1146
ribbons 120
select atomno=1166
ribbons 120
select atomno=1186
ribbons 120
select atomno=1206
ribbons 120
select atomno=1226
ribbons 120
select atomno=1246
ribbons 120
select atomno=1266
ribbons 120
select atomno=1286
ribbons 120
select atomno=1309
ribbons 120
select atomno=1329
ribbons 120
select atomno=1349
ribbons 120
select atomno=1372
ribbons 120
select atomno=1395
ribbons 120
select atomno=1415
ribbons 120
select atomno=1438
ribbons 120
select atomno=1458
ribbons 120
select atomno=1478
ribbons 120
select atomno=1501
ribbons 120
select atomno=1524
ribbons 120
select atomno=1544
ribbons 120
select atomno=1564
ribbons 120
select atomno=1587
ribbons 120
select atomno=1610
ribbons 120
select atomno=1633
ribbons 120
select atomno=1653
ribbons 120
select atomno=1675
ribbons 120
select atomno=1697
ribbons 120
select atomno=1717
ribbons 120
select atomno=1739
ribbons 120
select atomno=1759
ribbons 120
select atomno=1779
ribbons 120
select atomno=1801
ribbons 120
select atomno=1821
ribbons 120
select atomno=1841
ribbons 120
select atomno=1864
ribbons 120
select atomno=1884
ribbons 120
select atomno=1906
ribbons 120
select atomno=1926
ribbons 120
select atomno=1946
ribbons 120
select atomno=1966
ribbons 120
select atomno=1986
ribbons 120
select atomno=2009
ribbons 120
select atomno=2032
ribbons 120
select atomno=2052
ribbons 120
select atomno=2075
ribbons 120
select atomno=2098
ribbons 120
select atomno=2118
ribbons 120
select atomno=2141
ribbons 120
select atomno=2163
ribbons 120
select atomno=2185
ribbons 120
select atomno=2205
ribbons 120
select atomno=2228
ribbons 120
select atomno=2251
ribbons 120
select atomno=2274
ribbons 120
select atomno=2296
ribbons 120

# Backbone
select all
backbone off

# Labels
labels off
colour labels [0,255,0]
set fontsize 12
select atomno=781
label "Cut"
select atomno=894
label "stem 1"
select atomno=937
label "stem 1"
select atomno=1081
label "!"
select atomno=1101
label "!"
select atomno=1105
label "stem 2"
select atomno=1150
label "stem 3"
select atomno=1206
label "C21"
select atomno=1226
label "C22"
select atomno=1505
label "stem 1"
select atomno=1568
label "stem 1"
select atomno=1581
label "stem1.1"
select atomno=1717
label "Stem4"
select atomno=2098
label "C75"
select atomno=2300
label "stem 2"

# Monitors
monitors off

# ssbonds
select all
ssbonds off

# hbonds
hbonds off

# Dots
set solvent false
set radius 0
set dots 1
dots off

# AtomSets
# no sets

select all

# World Transformation
rotate world
centre origin
set axes world off
position world x 0.000 y 0.000
reset slab
slab off
reset depth
depth off
centre origin
molecule 1

exit
