# Supplementary material for: RNase footprinting demonstrates antigenomic hepatitis delta virus ribozyme structural rearrangement as a result of self-cleavage reaction
Source: BMC Res Notes. 2008 May 16;1:15. doi: 10.1186/1756-0500-1-15 (PMC2518280; doi:10.1186/1756-0500-1-15)
Supplement: Additional file 3 — Projection of nuclease probing data on 3D structure of post-cleaved genomic HDV ribozyme. Atomic coordinates and RasMol script directing RasMol program to show nuclease cleavage pattern for post-cleaved ribozyme projected on its 3D model. All details how to use the rsm files are given in Additional File 1. [file 1756-0500-1-15-S3.rsm]

# Additional file 2. Post-cleaved genomic HDV ribozyme.
HEADER    RNA BINDING PROTEIN/RNA                 01-SEP-98   1DRZ              

TITLE     U1A SPLICEOSOMAL PROTEIN/HEPATITIS DELTA VIRUS GENOMIC                

TITLE    2 RIBOZYME COMPLEX                                                     

COMPND    MOL_ID: 1;                                                            

COMPND   2 MOLECULE: U1 SMALL RIBONUCLEOPROTEIN A;                              

COMPND   3 CHAIN: A;                                                            

COMPND   4 FRAGMENT: RNA BINDING DOMAIN;                                        

COMPND   5 SYNONYM: U1A-RBD, U1SNRNP;                                           

COMPND   6 ENGINEERED: YES;                                                     

COMPND   7 MUTATION: YES;                                                       

COMPND   8 OTHER_DETAILS: SELENOMETHIONYL PROTEIN;                              

COMPND   9 MOL_ID: 2;                                                           

COMPND  10 MOLECULE: RNA (HEPATITIS DELTA VIRUS GENOMIC RIBOZYME);              

COMPND  11 CHAIN: B;                                                            

COMPND  12 FRAGMENT: RIBOZYME DOMAIN;                                           

COMPND  13 SYNONYM: HDV RIBOZYME, DELTA RIBOZYME;                               

COMPND  14 ENGINEERED: YES;                                                     

COMPND  15 OTHER_DETAILS: RNA IS THE PRODUCT OF SELF-CLEAVAGE.                  

COMPND  16 NUCLEOTIDES 146 - 159 INCLUSIVE ARE AN ENGINEERED COGNATE            

COMPND  17 BINDING SITE FOR THE U1A PROTEIN                                     

SOURCE    MOL_ID: 1;                                                            

SOURCE   2 ORGANISM_SCIENTIFIC: HOMO SAPIENS;                                   

SOURCE   3 ORGANISM_COMMON: HUMAN;                                              

SOURCE   4 EXPRESSION_SYSTEM: ESCHERICHIA COLI;                                 

SOURCE   5 EXPRESSION_SYSTEM_STRAIN: B834;                                      

SOURCE   6 EXPRESSION_SYSTEM_PLASMID: T7;                                       

SOURCE   7 OTHER_DETAILS: (A1-98 Y31H Q36R) T7 PLASMID EXPRESSED IN             

SOURCE   8 E. COLI STRAIN B834 GROWN IN MINIMAL MEDIUM SUPPLEMENTED             

SOURCE   9 WITH SELENOMETHIONINE;                                               

SOURCE  10 MOL_ID: 2;                                                           

SOURCE  11 ORGANISM_SCIENTIFIC: HEPATITIS DELTA VIRUS;                          

SOURCE  12 ORGANISM_COMMON: HDV;                                                

SOURCE  13 EXPRESSION_SYSTEM: ESCHERICHIA COLI;                                 

SOURCE  14 EXPRESSION_SYSTEM_PLASMID: PDU9;                                     

SOURCE  15 OTHER_DETAILS: RNA PRODUCED BY IN VITRO RUN-OFF                      

SOURCE  16 TRANSCRIPTION WITH BACTERIOPHAGE T7 RNA POLYMERASE FROM              

SOURCE  17 PLASMID DNA LINEARIZED WITH RESTRICTION ENZYME BSAI. T7              

SOURCE  18 TRANSCRIPT                                                           

KEYWDS    CATALYTIC RNA, RIBOZYME, RNA-BINDING PROTEIN, U1A, HDV                

EXPDTA    X-RAY DIFFRACTION                                                     

AUTHOR    A.R.FERRE-D'AMARE,K.ZHOU,J.A.DOUDNA                                   

REVDAT   3   12-MAY-00 1DRZ    1       REMARK SHEET                             

REVDAT   2   22-DEC-99 1DRZ    4       HEADER COMPND REMARK JRNL                

REVDAT   2 2                   4       ATOM   SOURCE SEQRES                     

REVDAT   1   16-FEB-99 1DRZ    0                                                

JRNL        AUTH   A.R.FERRE-D'AMARE,K.ZHOU,J.A.DOUDNA                          

JRNL        TITL   CRYSTAL STRUCTURE OF A HEPATITIS DELTA VIRUS                 

JRNL        TITL 2 RIBOZYME                                                     

JRNL        REF    NATURE                        V. 395   567 1998              

JRNL        REFN   ASTM NATUAS  UK ISSN 0028-0836                               

REMARK   1                                                                      

REMARK   2                                                                      

REMARK   2 RESOLUTION. 2.30 ANGSTROMS.                                          

REMARK   3                                                                      

REMARK   3 REFINEMENT.                                                          

REMARK   3   PROGRAM     : CNS 0.3                                              

REMARK   3   AUTHORS     : BRUNGER,ADAMS,CLORE,DELANO,GROS,GROSSE-              

REMARK   3               : KUNSTLEVE,JIANG,KUSZEWSKI,NILGES, PANNU,             

REMARK   3               : READ,RICE,SIMONSON,WARREN                            

REMARK   3                                                                      

REMARK   3  REFINEMENT TARGET : NULL                                            

REMARK   3                                                                      

REMARK   3  DATA USED IN REFINEMENT.                                            

REMARK   3   RESOLUTION RANGE HIGH (ANGSTROMS) : 2.30                           

REMARK   3   RESOLUTION RANGE LOW  (ANGSTROMS) : 20.00                          

REMARK   3   DATA CUTOFF            (SIGMA(F)) : 0.000                          

REMARK   3   OUTLIER CUTOFF HIGH (RMS(ABS(F))) : 2082995.34000                  

REMARK   3   COMPLETENESS (WORKING+TEST)   (%) : 95.6                           

REMARK   3   NUMBER OF REFLECTIONS             : 18903                          

REMARK   3                                                                      

REMARK   3                                                                      

REMARK   3  FIT TO DATA USED IN REFINEMENT.                                     

REMARK   3   CROSS-VALIDATION METHOD          : THROUGHOUT                      

REMARK   3   FREE R VALUE TEST SET SELECTION  : RANDOM                          

REMARK   3   R VALUE            (WORKING SET) : 0.281                           

REMARK   3   FREE R VALUE                     : 0.284                           

REMARK   3   FREE R VALUE TEST SET SIZE   (%) : 9.800                           

REMARK   3   FREE R VALUE TEST SET COUNT      : 1861                            

REMARK   3   ESTIMATED ERROR OF FREE R VALUE  : 0.007                           

REMARK   3                                                                      

REMARK   3  FIT IN THE HIGHEST RESOLUTION BIN.                                  

REMARK   3   TOTAL NUMBER OF BINS USED           : 6                            

REMARK   3   BIN RESOLUTION RANGE HIGH       (A) : 2.30                         

REMARK   3   BIN RESOLUTION RANGE LOW        (A) : 2.44                         

REMARK   3   BIN COMPLETENESS (WORKING+TEST) (%) : 96.50                        

REMARK   3   REFLECTIONS IN BIN    (WORKING SET) : 2841                         

REMARK   3   BIN R VALUE           (WORKING SET) : 0.4260                       

REMARK   3   BIN FREE R VALUE                    : 0.3990                       

REMARK   3   BIN FREE R VALUE TEST SET SIZE  (%) : 9.40                         

REMARK   3   BIN FREE R VALUE TEST SET COUNT     : 295                          

REMARK   3   ESTIMATED ERROR OF BIN FREE R VALUE : 0.023                        

REMARK   3                                                                      

REMARK   3  NUMBER OF NON-HYDROGEN ATOMS USED IN REFINEMENT.                    

REMARK   3   PROTEIN ATOMS            : 802                                     

REMARK   3   NUCLEIC ACID ATOMS       : 1532                                    

REMARK   3   HETEROGEN ATOMS          : 13                                      

REMARK   3   SOLVENT ATOMS            : 19                                      

REMARK   3                                                                      

REMARK   3  B VALUES.                                                           

REMARK   3   FROM WILSON PLOT           (A**2) : 47.80                          

REMARK   3   MEAN B VALUE      (OVERALL, A**2) : 76.20                          

REMARK   3   OVERALL ANISOTROPIC B VALUE.                                       

REMARK   3    B11 (A**2) : -10.00000                                            

REMARK   3    B22 (A**2) : -10.00000                                            

REMARK   3    B33 (A**2) : 20.09000                                             

REMARK   3    B12 (A**2) : 0.08000                                              

REMARK   3    B13 (A**2) : 0.00000                                              

REMARK   3    B23 (A**2) : 0.00000                                              

REMARK   3                                                                      

REMARK   3  ESTIMATED COORDINATE ERROR.                                         

REMARK   3   ESD FROM LUZZATI PLOT        (A) : 0.47                            

REMARK   3   ESD FROM SIGMAA              (A) : 0.580                           

REMARK   3   LOW RESOLUTION CUTOFF        (A) : 5.00                            

REMARK   3                                                                      

REMARK   3  CROSS-VALIDATED ESTIMATED COORDINATE ERROR.                         

REMARK   3   ESD FROM C-V LUZZATI PLOT    (A) : 0.49                            

REMARK   3   ESD FROM C-V SIGMAA          (A) : 0.52                            

REMARK   3                                                                      

REMARK   3  RMS DEVIATIONS FROM IDEAL VALUES.                                   

REMARK   3   BOND LENGTHS                 (A) : 0.010                           

REMARK   3   BOND ANGLES            (DEGREES) : 1.40                            

REMARK   3   DIHEDRAL ANGLES        (DEGREES) : 20.30                           

REMARK   3   IMPROPER ANGLES        (DEGREES) : 1.93                            

REMARK   3                                                                      

REMARK   3  ISOTROPIC THERMAL MODEL : RESTRAINED                                

REMARK   3                                                                      

REMARK   3  ISOTROPIC THERMAL FACTOR RESTRAINTS.    RMS    SIGMA                

REMARK   3   MAIN-CHAIN BOND              (A**2) : 0.44  ; 1.000                

REMARK   3   MAIN-CHAIN ANGLE             (A**2) : 0.80  ; 1.000                

REMARK   3   SIDE-CHAIN BOND              (A**2) : 0.48  ; 2.000                

REMARK   3   SIDE-CHAIN ANGLE             (A**2) : 0.73  ; 2.000                

REMARK   3                                                                      

REMARK   3                                                                      

REMARK   3  BULK SOLVENT MODELING.                                              

REMARK   3   METHOD USED : FLAT MODEL                                           

REMARK   3   KSOL        : 0.34                                                 

REMARK   3   BSOL        : 43.30                                                

REMARK   3                                                                      

REMARK   3  NCS MODEL : NULL                                                    

REMARK   3                                                                      

REMARK   3  NCS RESTRAINTS.                         RMS   SIGMA/WEIGHT          

REMARK   3   GROUP  1  POSITIONAL            (A) : NULL  ; NULL                 

REMARK   3   GROUP  1  B-FACTOR           (A**2) : NULL  ; NULL                 

REMARK   3                                                                      

REMARK   3  PARAMETER FILE  1  : PROTEIN_REP.PARAM                              

REMARK   3  PARAMETER FILE  2  : DNA-RNA_REP.PARAM                              

REMARK   3  PARAMETER FILE  3  : WATER_REP.PARAM                                

REMARK   3  PARAMETER FILE  4  : ION.PARAM                                      

REMARK   3  TOPOLOGY FILE  1   : PROTEIN.TOP                                    

REMARK   3  TOPOLOGY FILE  2   : DNA-RNA.TOP                                    

REMARK   3  TOPOLOGY FILE  3   : WATER.TOP                                      

REMARK   3  TOPOLOGY FILE  4   : ION.TOP                                        

REMARK   3                                                                      

REMARK   3  OTHER REFINEMENT REMARKS: NULL                                      

REMARK   4                                                                      

REMARK   4 1DRZ COMPLIES WITH FORMAT V. 2.3, 09-JULY-1998                       

REMARK 100                                                                      

REMARK 100 THIS ENTRY HAS BEEN PROCESSED BY THE NUCLEIC ACID DATABASE           

REMARK 100 ON 16-FEB-1999.                                                      

REMARK 100 THE NDB ID CODE IS PR0005.                                           

REMARK 102                                                                      

REMARK 102 BASES   G B 101 AND   U B 137 ARE MISPAIRED.                         

REMARK 102 BASES   U B 120 AND   C B 124 ARE MISPAIRED.                         

REMARK 102 BASES   G B 140 AND   A B 142 ARE MISPAIRED.                         

REMARK 102 BASES   A B 143 AND   G B 162 ARE MISPAIRED.                         

REMARK 102 BASES   U B 155 AND   C B 157 ARE MISPAIRED.                         

REMARK 103                                                                      

REMARK 103 THERE ARE NON-WATSON-CRICK HYDROGEN BONDS BETWEEN THE                

REMARK 103 FOLLOWING ATOMS:                                                     

REMARK 103 N1   G B 101 AND O2   U B 137                                        

REMARK 103 O6   G B 101 AND N3   U B 137                                        

REMARK 103 N1   A B 143 AND N1   G B 162                                        

REMARK 103 N6   A B 143 AND O6   G B 162                                        

REMARK 105                                                                      

REMARK 105 THE PROTEIN DATA BANK HAS ADOPTED THE SACCHARIDE CHEMISTS            

REMARK 105 NOMENCLATURE FOR ATOMS OF THE DEOXYRIBOSE/RIBOSE MOIETY              

REMARK 105 RATHER THAN THAT OF THE NUCLEOSIDE CHEMISTS.  THE RING               

REMARK 105 OXYGEN ATOM IS LABELLED O4* INSTEAD OF O1*.                          

REMARK 200                                                                      

REMARK 200 EXPERIMENTAL DETAILS                                                 

REMARK 200  EXPERIMENT TYPE                : X-RAY DIFFRACTION                  

REMARK 200  DATE OF DATA COLLECTION        : 15-MAR-1998                        

REMARK 200  TEMPERATURE           (KELVIN) : 100.0                              

REMARK 200  PH                             : 7.00                               

REMARK 200  NUMBER OF CRYSTALS USED        : 3                                  

REMARK 200                                                                      

REMARK 200  SYNCHROTRON              (Y/N) : Y                                  

REMARK 200  RADIATION SOURCE               : NSLS                               

REMARK 200  BEAMLINE                       : X4A                                

REMARK 200  X-RAY GENERATOR MODEL          : NULL                               

REMARK 200  MONOCHROMATIC OR LAUE    (M/L) : M                                  

REMARK 200  WAVELENGTH OR RANGE        (A) : 0.9761, 0.9794, 0.9792,            

REMARK 200                                   1.1390                             

REMARK 200  MONOCHROMATOR                  : SI                                 

REMARK 200  OPTICS                         : MIRROR                             

REMARK 200                                                                      

REMARK 200  DETECTOR TYPE                  : IMAGE PLATE                        

REMARK 200  DETECTOR MANUFACTURER          : RIGAKU                             

REMARK 200  INTENSITY-INTEGRATION SOFTWARE : DENZO                              

REMARK 200  DATA SCALING SOFTWARE          : SCALEPACK                          

REMARK 200                                                                      

REMARK 200  NUMBER OF UNIQUE REFLECTIONS   : 17817                              

REMARK 200  RESOLUTION RANGE HIGH      (A) : 2.900                              

REMARK 200  RESOLUTION RANGE LOW       (A) : 41.300                             

REMARK 200  REJECTION CRITERIA  (SIGMA(I)) : 0.000                              

REMARK 200                                                                      

REMARK 200 OVERALL.                                                             

REMARK 200  COMPLETENESS FOR RANGE     (%) : 95.7                               

REMARK 200  DATA REDUNDANCY                : 3.100                              

REMARK 200  R MERGE                    (I) : 0.06500                            

REMARK 200  R SYM                      (I) : NULL                               

REMARK 200  <I/SIGMA(I)> FOR THE DATA SET  : 21.7000                            

REMARK 200                                                                      

REMARK 200 IN THE HIGHEST RESOLUTION SHELL.                                     

REMARK 200  HIGHEST RESOLUTION SHELL, RANGE HIGH (A) : 2.90                     

REMARK 200  HIGHEST RESOLUTION SHELL, RANGE LOW  (A) : 3.00                     

REMARK 200  COMPLETENESS FOR SHELL     (%) : 97.6                               

REMARK 200  DATA REDUNDANCY IN SHELL       : 3.10                               

REMARK 200  R MERGE FOR SHELL          (I) : 0.31800                            

REMARK 200  R SYM FOR SHELL            (I) : NULL                               

REMARK 200  <I/SIGMA(I)> FOR SHELL         : 5.200                              

REMARK 200                                                                      

REMARK 200 DIFFRACTION PROTOCOL: MAD                                            

REMARK 200 METHOD USED TO DETERMINE THE STRUCTURE: MAD                          

REMARK 200 SOFTWARE USED: SOLVE, SHARP                                          

REMARK 200 STARTING MODEL: NULL                                                 

REMARK 200                                                                      

REMARK 200 REMARK: NULL                                                         

REMARK 280                                                                      

REMARK 280 CRYSTAL                                                              

REMARK 280 SOLVENT CONTENT, VS   (%): 67.0                                      

REMARK 280 MATTHEWS COEFFICIENT, VM (ANGSTROMS**3/DA): NULL                     

REMARK 280                                                                      

REMARK 280 CRYSTALLIZATION CONDITIONS: NULL                                     

REMARK 290                                                                      

REMARK 290 CRYSTALLOGRAPHIC SYMMETRY                                            

REMARK 290 SYMMETRY OPERATORS FOR SPACE GROUP: H 3 2                            

REMARK 290                                                                      

REMARK 290      SYMOP   SYMMETRY                                                

REMARK 290     NNNMMM   OPERATOR                                                

REMARK 290       1555   X,Y,Z                                                   

REMARK 290       2555   -Y,X-Y,Z                                                

REMARK 290       3555   -X+Y,-X,Z                                               

REMARK 290       4555   Y,X,-Z                                                  

REMARK 290       5555   X-Y,-Y,-Z                                               

REMARK 290       6555   -X,-X+Y,-Z                                              

REMARK 290       7555   2/3+X,1/3+Y,1/3+Z                                       

REMARK 290       8555   2/3-Y,1/3+X-Y,1/3+Z                                     

REMARK 290       9555   2/3-X+Y,1/3-X,1/3+Z                                     

REMARK 290      10555   2/3+Y,1/3+X,1/3-Z                                       

REMARK 290      11555   2/3+X-Y,1/3-Y,1/3-Z                                     

REMARK 290      12555   2/3-X,1/3-X+Y,1/3-Z                                     

REMARK 290      13555   1/3+X,2/3+Y,2/3+Z                                       

REMARK 290      14555   1/3-Y,2/3+X-Y,2/3+Z                                     

REMARK 290      15555   1/3-X+Y,2/3-X,2/3+Z                                     

REMARK 290      16555   1/3+Y,2/3+X,2/3-Z                                       

REMARK 290      17555   1/3+X-Y,2/3-Y,2/3-Z                                     

REMARK 290      18555   1/3-X,2/3-X+Y,2/3-Z                                     

REMARK 290                                                                      

REMARK 290     WHERE NNN -> OPERATOR NUMBER                                     

REMARK 290           MMM -> TRANSLATION VECTOR                                  

REMARK 290                                                                      

REMARK 290 CRYSTALLOGRAPHIC SYMMETRY TRANSFORMATIONS                            

REMARK 290 THE FOLLOWING TRANSFORMATIONS OPERATE ON THE ATOM/HETATM             

REMARK 290 RECORDS IN THIS ENTRY TO PRODUCE CRYSTALLOGRAPHICALLY                

REMARK 290 RELATED MOLECULES.                                                   

REMARK 290   SMTRY1   1  1.000000  0.000000  0.000000        0.00000            

REMARK 290   SMTRY2   1  0.000000  1.000000  0.000000        0.00000            

REMARK 290   SMTRY3   1  0.000000  0.000000  1.000000        0.00000            

REMARK 290   SMTRY1   2 -0.500000 -0.866025  0.000000        0.00000            

REMARK 290   SMTRY2   2  0.866025 -0.500000  0.000000        0.00000            

REMARK 290   SMTRY3   2  0.000000  0.000000  1.000000        0.00000            

REMARK 290   SMTRY1   3 -0.500000  0.866025  0.000000        0.00000            

REMARK 290   SMTRY2   3 -0.866025 -0.500000  0.000000        0.00000            

REMARK 290   SMTRY3   3  0.000000  0.000000  1.000000        0.00000            

REMARK 290   SMTRY1   4 -0.500000  0.866025  0.000000        0.00000            

REMARK 290   SMTRY2   4  0.866025  0.500000  0.000000        0.00000            

REMARK 290   SMTRY3   4  0.000000  0.000000 -1.000000        0.00000            

REMARK 290   SMTRY1   5  1.000000  0.000000  0.000000        0.00000            

REMARK 290   SMTRY2   5  0.000000 -1.000000  0.000000        0.00000            

REMARK 290   SMTRY3   5  0.000000  0.000000 -1.000000        0.00000            

REMARK 290   SMTRY1   6 -0.500000 -0.866025  0.000000        0.00000            

REMARK 290   SMTRY2   6 -0.866025  0.500000  0.000000        0.00000            

REMARK 290   SMTRY3   6  0.000000  0.000000 -1.000000        0.00000            

REMARK 290   SMTRY1   7  1.000000  0.000000  0.000000       54.67500            

REMARK 290   SMTRY2   7  0.000000  1.000000  0.000000       31.56663            

REMARK 290   SMTRY3   7  0.000000  0.000000  1.000000       63.56000            

REMARK 290   SMTRY1   8 -0.500000 -0.866025  0.000000       54.67500            

REMARK 290   SMTRY2   8  0.866025 -0.500000  0.000000       31.56663            

REMARK 290   SMTRY3   8  0.000000  0.000000  1.000000       63.56000            

REMARK 290   SMTRY1   9 -0.500000  0.866025  0.000000       54.67500            

REMARK 290   SMTRY2   9 -0.866025 -0.500000  0.000000       31.56663            

REMARK 290   SMTRY3   9  0.000000  0.000000  1.000000       63.56000            

REMARK 290   SMTRY1  10 -0.500000  0.866025  0.000000       54.67500            

REMARK 290   SMTRY2  10  0.866025  0.500000  0.000000       31.56663            

REMARK 290   SMTRY3  10  0.000000  0.000000 -1.000000       63.56000            

REMARK 290   SMTRY1  11  1.000000  0.000000  0.000000       54.67500            

REMARK 290   SMTRY2  11  0.000000 -1.000000  0.000000       31.56663            

REMARK 290   SMTRY3  11  0.000000  0.000000 -1.000000       63.56000            

REMARK 290   SMTRY1  12 -0.500000 -0.866025  0.000000       54.67500            

REMARK 290   SMTRY2  12 -0.866025  0.500000  0.000000       31.56663            

REMARK 290   SMTRY3  12  0.000000  0.000000 -1.000000       63.56000            

REMARK 290   SMTRY1  13  1.000000  0.000000  0.000000        0.00000            

REMARK 290   SMTRY2  13  0.000000  1.000000  0.000000       63.13325            

REMARK 290   SMTRY3  13  0.000000  0.000000  1.000000      127.12000            

REMARK 290   SMTRY1  14 -0.500000 -0.866025  0.000000        0.00000            

REMARK 290   SMTRY2  14  0.866025 -0.500000  0.000000       63.13325            

REMARK 290   SMTRY3  14  0.000000  0.000000  1.000000      127.12000            

REMARK 290   SMTRY1  15 -0.500000  0.866025  0.000000        0.00000            

REMARK 290   SMTRY2  15 -0.866025 -0.500000  0.000000       63.13325            

REMARK 290   SMTRY3  15  0.000000  0.000000  1.000000      127.12000            

REMARK 290   SMTRY1  16 -0.500000  0.866025  0.000000        0.00000            

REMARK 290   SMTRY2  16  0.866025  0.500000  0.000000       63.13325            

REMARK 290   SMTRY3  16  0.000000  0.000000 -1.000000      127.12000            

REMARK 290   SMTRY1  17  1.000000  0.000000  0.000000        0.00000            

REMARK 290   SMTRY2  17  0.000000 -1.000000  0.000000       63.13325            

REMARK 290   SMTRY3  17  0.000000  0.000000 -1.000000      127.12000            

REMARK 290   SMTRY1  18 -0.500000 -0.866025  0.000000        0.00000            

REMARK 290   SMTRY2  18 -0.866025  0.500000  0.000000       63.13325            

REMARK 290   SMTRY3  18  0.000000  0.000000 -1.000000      127.12000            

REMARK 290                                                                      

REMARK 290 REMARK: NULL                                                         

REMARK 300                                                                      

REMARK 300 BIOMOLECULE: 1                                                       

REMARK 300 THIS ENTRY CONTAINS THE CRYSTALLOGRAPHIC ASYMMETRIC UNIT             

REMARK 300 WHICH CONSISTS OF 2 CHAIN(S). SEE REMARK 350 FOR                     

REMARK 300 INFORMATION ON GENERATING THE BIOLOGICAL MOLECULE(S).                

REMARK 350                                                                      

REMARK 350 GENERATING THE BIOMOLECULE                                           

REMARK 350 COORDINATES FOR A COMPLETE MULTIMER REPRESENTING THE KNOWN           

REMARK 350 BIOLOGICALLY SIGNIFICANT OLIGOMERIZATION STATE OF THE                

REMARK 350 MOLECULE CAN BE GENERATED BY APPLYING BIOMT TRANSFORMATIONS          

REMARK 350 GIVEN BELOW.  BOTH NON-CRYSTALLOGRAPHIC AND                          

REMARK 350 CRYSTALLOGRAPHIC OPERATIONS ARE GIVEN.                               

REMARK 350                                                                      

REMARK 350 BIOMOLECULE: 1                                                       

REMARK 350 APPLY THE FOLLOWING TO CHAINS: B, A                                  

REMARK 350   BIOMT1   1  1.000000  0.000000  0.000000        0.00000            

REMARK 350   BIOMT2   1  0.000000  1.000000  0.000000        0.00000            

REMARK 350   BIOMT3   1  0.000000  0.000000  1.000000        0.00000            

REMARK 465                                                                      

REMARK 465 MISSING RESIDUES                                                     

REMARK 465 THE FOLLOWING RESIDUES WERE NOT LOCATED IN THE                       

REMARK 465 EXPERIMENT. (M=MODEL NUMBER; RES=RESIDUE NAME; C=CHAIN               

REMARK 465 IDENTIFIER; SSSEQ=SEQUENCE NUMBER; I=INSERTION CODE.)                

REMARK 465                                                                      

REMARK 465   M RES C SSSEQI                                                     

REMARK 465     ALA A     2                                                      

REMARK 465     VAL A     3                                                      

REMARK 500                                                                      

REMARK 500 GEOMETRY AND STEREOCHEMISTRY                                         

REMARK 500 SUBTOPIC: CLOSE CONTACTS                                             

REMARK 500                                                                      

REMARK 500 THE FOLLOWING ATOMS THAT ARE RELATED BY CRYSTALLOGRAPHIC             

REMARK 500 SYMMETRY ARE IN CLOSE CONTACT.  AN ATOM LOCATED WITHIN 0.15          

REMARK 500 ANGSTROMS OF A SYMMETRY RELATED ATOM IS ASSUMED TO BE ON A           

REMARK 500 SPECIAL POSITION AND IS, THEREFORE, LISTED IN REMARK 375             

REMARK 500 INSTEAD OF REMARK 500.  ATOMS WITH NON-BLANK ALTERNATE               

REMARK 500 LOCATION INDICATORS ARE NOT INCLUDED IN THE CALCULATIONS.            

REMARK 500                                                                      

REMARK 500 DISTANCE CUTOFF:                                                     

REMARK 500 2.2 ANGSTROMS FOR CONTACTS NOT INVOLVING HYDROGEN ATOMS              

REMARK 500 1.6 ANGSTROMS FOR CONTACTS INVOLVING HYDROGEN ATOMS                  

REMARK 500                                                                      

REMARK 500  ATM1  RES C  SSEQI   ATM2  RES C  SSEQI  SSYMOP   DISTANCE          

REMARK 500   O    HOH     312     O    HOH     312     4555     1.00            

REMARK 500   O    HOH     303     O    HOH     303     4555     1.26            

REMARK 500                                                                      

REMARK 500 GEOMETRY AND STEREOCHEMISTRY                                         

REMARK 500 SUBTOPIC: COVALENT BOND LENGTHS                                      

REMARK 500                                                                      

REMARK 500 THE STEREOCHEMICAL PARAMETERS OF THE FOLLOWING RESIDUES              

REMARK 500 HAVE VALUES WHICH DEVIATE FROM EXPECTED VALUES BY MORE               

REMARK 500 THAN 6*RMSD (M=MODEL NUMBER; RES=RESIDUE NAME; C=CHAIN               

REMARK 500 IDENTIFIER; SSEQ=SEQUENCE NUMBER; I=INSERTION CODE).                 

REMARK 500                                                                      

REMARK 500 STANDARD TABLE:                                                      

REMARK 500 FORMAT: (10X,I3,1X,2(A3,1X,A1,I4,A1,1X,A4,3X),F6.3)                  

REMARK 500                                                                      

REMARK 500 EXPECTED VALUES: ENGH AND HUBER, 1991                                

REMARK 500                                                                      

REMARK 500  M RES CSSEQI ATM1   RES CSSEQI ATM2   DEVIATION                     

REMARK 500    PRO A   4   CG    PRO A   4   CB     0.095                        

REMARK 500    LEU A  26   CD2   LEU A  26   CG    -0.052                        

REMARK 500    PRO A  81   CG    PRO A  81   CB     0.069                        

REMARK 500                                                                      

REMARK 500 GEOMETRY AND STEREOCHEMISTRY                                         

REMARK 500 SUBTOPIC: COVALENT BOND ANGLES                                       

REMARK 500                                                                      

REMARK 500 THE STEREOCHEMICAL PARAMETERS OF THE FOLLOWING RESIDUES              

REMARK 500 HAVE VALUES WHICH DEVIATE FROM EXPECTED VALUES BY MORE               

REMARK 500 THAN 6*RMSD (M=MODEL NUMBER; RES=RESIDUE NAME; C=CHAIN               

REMARK 500 IDENTIFIER; SSEQ=SEQUENCE NUMBER; I=INSERTION CODE).                 

REMARK 500                                                                      

REMARK 500 STANDARD TABLE:                                                      

REMARK 500 FORMAT: (10X,I3,1X,A3,1X,A1,I4,A1,3(1X,A4,2X),12X,F5.1)              

REMARK 500                                                                      

REMARK 500 EXPECTED VALUES: ENGH AND HUBER, 1991                                

REMARK 500                                                                      

REMARK 500  M RES CSSEQI ATM1   ATM2   ATM3                                     

REMARK 500    PHE A  34   N   -  CA  -  C   ANGL. DEV. =  8.9 DEGREES           

REMARK 500    GLN A  85   N   -  CA  -  C   ANGL. DEV. = -9.2 DEGREES           

DBREF  1DRZ A    2    98  SWS    P09012   RU1A_HUMAN       2     98             

SEQADV 1DRZ HIS A   31  SWS  P09012    TYR    31 ENGINEERED                     

SEQADV 1DRZ ARG A   36  SWS  P09012    GLN    36 ENGINEERED                     

SEQRES   1 A   97  ALA VAL PRO GLU THR ARG PRO ASN HIS THR ILE TYR ILE          

SEQRES   2 A   97  ASN ASN LEU ASN GLU LYS ILE LYS LYS ASP GLU LEU LYS          

SEQRES   3 A   97  LYS SER LEU HIS ALA ILE PHE SER ARG PHE GLY GLN ILE          

SEQRES   4 A   97  LEU ASP ILE LEU VAL SER ARG SER LEU LYS MSE ARG GLY          

SEQRES   5 A   97  GLN ALA PHE VAL ILE PHE LYS GLU VAL SER SER ALA THR          

SEQRES   6 A   97  ASN ALA LEU ARG SER MSE GLN GLY PHE PRO PHE TYR ASP          

SEQRES   7 A   97  LYS PRO MSE ARG ILE GLN TYR ALA LYS THR ASP SER ASP          

SEQRES   8 A   97  ILE ILE ALA LYS MSE LYS                                      

SEQRES   1 B   72    G   G   C   C   G   G   C   A   U   G   G   U   C          

SEQRES   2 B   72    C   C   A   G   C   C   U   C   C   U   C   G   C          

SEQRES   3 B   72    U   G   G   C   G   C   C   G   G   C   U   G   G          

SEQRES   4 B   72    G   C   A   A   C   A   C   C   A   U   U   G   C          

SEQRES   5 B   72    A   C   U   C   C   G   G   U   G   G   C   G   A          

SEQRES   6 B   72    A   U   G   G   G   A   C                                  

MODRES 1DRZ MSE A   51  MET  SELENOMETHIONINE                                   

MODRES 1DRZ MSE A   72  MET  SELENOMETHIONINE                                   

MODRES 1DRZ MSE A   82  MET  SELENOMETHIONINE                                   

MODRES 1DRZ MSE A   97  MET  SELENOMETHIONINE                                   

HET    MSE  A  51       8                                                       

HET    MSE  A  72       8                                                       

HET    MSE  A  82       8                                                       

HET    MSE  A  97       8                                                       

HET     MG    401       1                                                       

HET     MG    402       1                                                       

HET     MG    403       1                                                       

HET    SO4    404       5                                                       

HET    SO4    405       5                                                       

HETNAM     MSE SELENOMETHIONINE                                                 

HETNAM      MG MAGNESIUM ION                                                    

HETNAM     SO4 SULFATE ION                                                      

FORMUL   2  MSE    4(C5 H11 N1 O2 SE1)                                          

FORMUL   3   MG    3(MG1 2+)                                                    

FORMUL   6  SO4    2(O4 S1 2-)                                                  

FORMUL   8  HOH   *19(H2 O1)                                                    

HELIX    1   1 LYS A   23  PHE A   37  1                                  15    

HELIX    2   2 VAL A   62  ARG A   70  1                                   9    

HELIX    3   3 ASP A   92  ALA A   95  1                                   4    

SHEET    1   A 4 ILE A  84  TYR A  86  0                                        

SHEET    2   A 4 THR A  11  ILE A  14 -1  N  TYR A  13   O  GLN A  85           

SHEET    3   A 4 ALA A  55  PHE A  59 -1  N  VAL A  57   O  ILE A  12           

SHEET    4   A 4 ILE A  40  VAL A  45 -1  N  LEU A  44   O  PHE A  56           

CRYST1  109.350  109.350  190.680  90.00  90.00 120.00 H 3 2        18          

ORIGX1      1.000000  0.000000  0.000000        0.00000                         

ORIGX2      0.000000  1.000000  0.000000        0.00000                         

ORIGX3      0.000000  0.000000  1.000000        0.00000                         

SCALE1      0.009145  0.005280  0.000000        0.00000                         

SCALE2      0.000000  0.010560  0.000000        0.00000                         

SCALE3      0.000000  0.000000  0.005244        0.00000                         

ATOM      1  N   PRO A   4      10.695  48.810  16.495  1.00 63.21           N  

ATOM      2  CA  PRO A   4       9.384  48.533  15.835  1.00 62.68           C  

ATOM      3  C   PRO A   4       9.378  48.983  14.363  1.00 62.62           C  

ATOM      4  O   PRO A   4      10.276  48.625  13.583  1.00 62.29           O  

ATOM      5  CB  PRO A   4       8.325  49.285  16.643  1.00 62.70           C  

ATOM      6  CG  PRO A   4       9.055  49.396  18.048  1.00 62.84           C  

ATOM      7  CD  PRO A   4      10.494  49.755  17.608  1.00 62.80           C  

ATOM      8  N   GLU A   5       8.349  49.747  14.000  1.00 62.26           N  

ATOM      9  CA  GLU A   5       8.210  50.277  12.643  1.00 62.00           C  

ATOM     10  C   GLU A   5       6.878  51.021  12.452  1.00 61.53           C  

ATOM     11  O   GLU A   5       6.021  51.101  13.362  1.00 61.56           O  

ATOM     12  CB  GLU A   5       8.306  49.163  11.583  1.00 62.53           C  

ATOM     13  CG  GLU A   5       7.119  48.178  11.564  1.00 63.24           C  

ATOM     14  CD  GLU A   5       7.128  47.287  10.331  1.00 63.77           C  

ATOM     15  OE1 GLU A   5       8.041  46.418  10.216  1.00 64.37           O  

ATOM     16  OE2 GLU A   5       6.220  47.490   9.483  1.00 64.17           O  

ATOM     17  N   THR A   6       6.714  51.525  11.231  1.00 60.79           N  

ATOM     18  CA  THR A   6       5.546  52.289  10.862  1.00 59.81           C  

ATOM     19  C   THR A   6       5.061  52.088   9.420  1.00 59.04           C  

ATOM     20  O   THR A   6       5.444  51.115   8.739  1.00 59.07           O  

ATOM     21  CB  THR A   6       5.805  53.794  11.165  1.00 60.14           C  

ATOM     22  OG1 THR A   6       7.217  54.069  11.064  1.00 60.36           O  

ATOM     23  CG2 THR A   6       5.280  54.164  12.588  1.00 60.51           C  

ATOM     24  N   ARG A   7       4.184  53.010   9.005  1.00 57.98           N  

ATOM     25  CA  ARG A   7       3.562  53.042   7.681  1.00 56.55           C  

ATOM     26  C   ARG A   7       4.593  53.330   6.600  1.00 55.50           C  

ATOM     27  O   ARG A   7       5.578  54.045   6.824  1.00 55.52           O  

ATOM     28  CB  ARG A   7       2.459  54.131   7.608  1.00 56.60           C  

ATOM     29  CG  ARG A   7       1.261  53.972   8.553  1.00 56.93           C  

ATOM     30  CD  ARG A   7       0.633  52.598   8.390  1.00 56.96           C  

ATOM     31  NE  ARG A   7       0.870  51.746   9.554  1.00 57.09           N  

ATOM     32  CZ  ARG A   7       0.798  50.416   9.513  1.00 57.07           C  

ATOM     33  NH1 ARG A   7       0.508  49.823   8.366  1.00 56.96           N  

ATOM     34  NH2 ARG A   7       0.995  49.671  10.601  1.00 57.04           N  

ATOM     35  N   PRO A   8       4.352  52.807   5.398  1.00 54.47           N  

ATOM     36  CA  PRO A   8       5.261  53.014   4.276  1.00 53.24           C  

ATOM     37  C   PRO A   8       5.594  54.504   4.122  1.00 52.20           C  

ATOM     38  O   PRO A   8       4.818  55.376   4.537  1.00 52.21           O  

ATOM     39  CB  PRO A   8       4.464  52.445   3.110  1.00 53.53           C  

ATOM     40  CG  PRO A   8       3.739  51.312   3.764  1.00 53.86           C  

ATOM     41  CD  PRO A   8       3.183  52.025   4.959  1.00 54.21           C  

ATOM     42  N   ASN A   9       6.742  54.812   3.535  1.00 51.04           N  

ATOM     43  CA  ASN A   9       7.132  56.210   3.370  1.00 49.51           C  

ATOM     44  C   ASN A   9       8.191  56.286   2.274  1.00 48.46           C  

ATOM     45  O   ASN A   9       8.833  55.283   1.994  1.00 48.30           O  

ATOM     46  CB  ASN A   9       7.713  56.716   4.693  1.00 49.69           C  

ATOM     47  CG  ASN A   9       7.886  58.219   4.736  1.00 49.81           C  

ATOM     48  OD1 ASN A   9       8.613  58.821   3.928  1.00 50.11           O  

ATOM     49  ND2 ASN A   9       7.215  58.841   5.691  1.00 50.50           N  

ATOM     50  N   HIS A  10       8.358  57.446   1.632  1.00 47.27           N  

ATOM     51  CA  HIS A  10       9.392  57.590   0.599  1.00 45.88           C  

ATOM     52  C   HIS A  10      10.801  57.510   1.193  1.00 45.06           C  

ATOM     53  O   HIS A  10      11.769  57.158   0.501  1.00 44.83           O  

ATOM     54  CB  HIS A  10       9.303  58.939  -0.103  1.00 45.83           C  

ATOM     55  CG  HIS A  10       8.099  59.104  -0.962  1.00 45.71           C  

ATOM     56  ND1 HIS A  10       6.849  59.338  -0.449  1.00 45.80           N  

ATOM     57  CD2 HIS A  10       7.968  59.132  -2.313  1.00 45.79           C  

ATOM     58  CE1 HIS A  10       5.997  59.509  -1.444  1.00 45.42           C  

ATOM     59  NE2 HIS A  10       6.651  59.388  -2.583  1.00 45.32           N  

ATOM     60  N   THR A  11      10.911  57.841   2.476  1.00 43.95           N  

ATOM     61  CA  THR A  11      12.172  57.866   3.174  1.00 42.87           C  

ATOM     62  C   THR A  11      12.380  56.676   4.110  1.00 42.44           C  

ATOM     63  O   THR A  11      11.444  56.265   4.818  1.00 42.22           O  

ATOM     64  CB  THR A  11      12.248  59.155   4.000  1.00 42.55           C  

ATOM     65  OG1 THR A  11      11.994  60.277   3.155  1.00 42.08           O  

ATOM     66  CG2 THR A  11      13.592  59.322   4.627  1.00 42.47           C  

ATOM     67  N   ILE A  12      13.597  56.119   4.120  1.00 41.82           N  

ATOM     68  CA  ILE A  12      13.917  55.028   5.045  1.00 41.18           C  

ATOM     69  C   ILE A  12      14.853  55.570   6.120  1.00 40.87           C  

ATOM     70  O   ILE A  12      15.761  56.354   5.846  1.00 40.97           O  

ATOM     71  CB  ILE A  12      14.577  53.793   4.368  1.00 40.96           C  

ATOM     72  CG1 ILE A  12      15.878  54.176   3.666  1.00 40.47           C  

ATOM     73  CG2 ILE A  12      13.588  53.152   3.426  1.00 40.84           C  

ATOM     74  CD1 ILE A  12      16.585  53.026   3.028  1.00 39.93           C  

ATOM     75  N   TYR A  13      14.588  55.187   7.360  1.00 40.37           N  

ATOM     76  CA  TYR A  13      15.397  55.605   8.483  1.00 39.83           C  

ATOM     77  C   TYR A  13      16.331  54.463   8.837  1.00 39.50           C  

ATOM     78  O   TYR A  13      15.887  53.366   9.191  1.00 39.52           O  

ATOM     79  CB  TYR A  13      14.513  55.981   9.669  1.00 39.53           C  

ATOM     80  CG  TYR A  13      15.266  56.155  10.962  1.00 39.31           C  

ATOM     81  CD1 TYR A  13      15.520  55.057  11.789  1.00 38.75           C  

ATOM     82  CD2 TYR A  13      15.710  57.402  11.364  1.00 39.02           C  

ATOM     83  CE1 TYR A  13      16.176  55.205  12.984  1.00 38.79           C  

ATOM     84  CE2 TYR A  13      16.370  57.566  12.568  1.00 39.16           C  

ATOM     85  CZ  TYR A  13      16.601  56.465  13.372  1.00 39.01           C  

ATOM     86  OH  TYR A  13      17.222  56.642  14.584  1.00 38.60           O  

ATOM     87  N   ILE A  14      17.636  54.731   8.725  1.00 39.29           N  

ATOM     88  CA  ILE A  14      18.670  53.736   9.011  1.00 38.87           C  

ATOM     89  C   ILE A  14      19.440  54.069  10.286  1.00 38.84           C  

ATOM     90  O   ILE A  14      19.784  55.232  10.526  1.00 38.72           O  

ATOM     91  CB  ILE A  14      19.706  53.640   7.834  1.00 38.73           C  

ATOM     92  CG1 ILE A  14      18.983  53.425   6.506  1.00 38.23           C  

ATOM     93  CG2 ILE A  14      20.672  52.501   8.078  1.00 38.51           C  

ATOM     94  CD1 ILE A  14      19.875  53.452   5.335  1.00 38.04           C  

ATOM     95  N   ASN A  15      19.694  53.078  11.129  1.00 38.78           N  

ATOM     96  CA  ASN A  15      20.481  53.377  12.303  1.00 38.69           C  

ATOM     97  C   ASN A  15      21.392  52.201  12.625  1.00 38.60           C  

ATOM     98  O   ASN A  15      21.423  51.208  11.895  1.00 38.52           O  

ATOM     99  CB  ASN A  15      19.581  53.831  13.472  1.00 38.90           C  

ATOM    100  CG  ASN A  15      18.825  52.704  14.145  1.00 39.59           C  

ATOM    101  OD1 ASN A  15      18.257  51.813  13.505  1.00 39.81           O  

ATOM    102  ND2 ASN A  15      18.777  52.767  15.466  1.00 39.19           N  

ATOM    103  N   ASN A  16      22.155  52.327  13.694  1.00 38.37           N  

ATOM    104  CA  ASN A  16      23.138  51.331  14.081  1.00 38.13           C  

ATOM    105  C   ASN A  16      24.271  51.412  13.078  1.00 37.99           C  

ATOM    106  O   ASN A  16      24.915  50.412  12.767  1.00 37.91           O  

ATOM    107  CB  ASN A  16      22.612  49.904  14.088  1.00 38.09           C  

ATOM    108  CG  ASN A  16      23.543  48.965  14.863  1.00 38.17           C  

ATOM    109  OD1 ASN A  16      23.658  47.784  14.556  1.00 38.67           O  

ATOM    110  ND2 ASN A  16      24.208  49.504  15.886  1.00 38.16           N  

ATOM    111  N   LEU A  17      24.518  52.619  12.582  1.00 37.92           N  

ATOM    112  CA  LEU A  17      25.581  52.857  11.618  1.00 37.93           C  

ATOM    113  C   LEU A  17      26.875  53.217  12.350  1.00 38.06           C  

ATOM    114  O   LEU A  17      26.832  53.823  13.422  1.00 37.95           O  

ATOM    115  CB  LEU A  17      25.190  54.006  10.686  1.00 37.33           C  

ATOM    116  CG  LEU A  17      24.061  53.815   9.674  1.00 37.09           C  

ATOM    117  CD1 LEU A  17      23.791  55.118   8.947  1.00 35.95           C  

ATOM    118  CD2 LEU A  17      24.467  52.739   8.693  1.00 36.07           C  

ATOM    119  N   ASN A  18      28.017  52.831  11.772  1.00 38.31           N  

ATOM    120  CA  ASN A  18      29.330  53.108  12.355  1.00 38.60           C  

ATOM    121  C   ASN A  18      29.535  54.601  12.530  1.00 38.95           C  

ATOM    122  O   ASN A  18      29.669  55.345  11.557  1.00 38.74           O  

ATOM    123  CB  ASN A  18      30.447  52.570  11.475  1.00 38.36           C  

ATOM    124  CG  ASN A  18      31.764  52.612  12.173  1.00 38.04           C  

ATOM    125  OD1 ASN A  18      32.154  53.644  12.716  1.00 38.35           O  

ATOM    126  ND2 ASN A  18      32.462  51.490  12.185  1.00 38.40           N  

ATOM    127  N   GLU A  19      29.590  55.032  13.782  1.00 39.36           N  

ATOM    128  CA  GLU A  19      29.732  56.443  14.112  1.00 40.05           C  

ATOM    129  C   GLU A  19      31.090  57.068  13.792  1.00 40.48           C  

ATOM    130  O   GLU A  19      31.225  58.299  13.719  1.00 40.42           O  

ATOM    131  CB  GLU A  19      29.367  56.639  15.589  1.00 40.09           C  

ATOM    132  CG  GLU A  19      27.873  56.469  15.866  1.00 40.33           C  

ATOM    133  CD  GLU A  19      27.566  56.420  17.339  1.00 41.33           C  

ATOM    134  OE1 GLU A  19      28.203  57.210  18.085  1.00 41.60           O  

ATOM    135  OE2 GLU A  19      26.687  55.608  17.738  1.00 41.38           O  

ATOM    136  N   LYS A  20      32.099  56.235  13.565  1.00 40.93           N  

ATOM    137  CA  LYS A  20      33.431  56.728  13.264  1.00 41.53           C  

ATOM    138  C   LYS A  20      33.604  57.219  11.818  1.00 41.62           C  

ATOM    139  O   LYS A  20      34.600  57.868  11.490  1.00 41.68           O  

ATOM    140  CB  LYS A  20      34.463  55.652  13.599  1.00 42.67           C  

ATOM    141  CG  LYS A  20      34.663  55.432  15.103  1.00 43.99           C  

ATOM    142  CD  LYS A  20      35.848  54.494  15.364  1.00 45.69           C  

ATOM    143  CE  LYS A  20      36.182  54.382  16.867  1.00 46.66           C  

ATOM    144  NZ  LYS A  20      37.412  53.540  17.135  1.00 47.90           N  

ATOM    145  N   ILE A  21      32.648  56.942  10.948  1.00 41.56           N  

ATOM    146  CA  ILE A  21      32.780  57.386   9.568  1.00 41.47           C  

ATOM    147  C   ILE A  21      32.277  58.815   9.353  1.00 41.46           C  

ATOM    148  O   ILE A  21      31.188  59.157   9.768  1.00 41.55           O  

ATOM    149  CB  ILE A  21      32.042  56.413   8.635  1.00 41.56           C  

ATOM    150  CG1 ILE A  21      32.867  55.152   8.442  1.00 41.69           C  

ATOM    151  CG2 ILE A  21      31.839  57.005   7.280  1.00 41.59           C  

ATOM    152  CD1 ILE A  21      33.185  54.483   9.691  1.00 42.45           C  

ATOM    153  N   LYS A  22      33.085  59.630   8.685  1.00 41.44           N  

ATOM    154  CA  LYS A  22      32.738  61.017   8.417  1.00 41.31           C  

ATOM    155  C   LYS A  22      31.475  61.181   7.599  1.00 41.19           C  

ATOM    156  O   LYS A  22      31.118  60.305   6.833  1.00 41.24           O  

ATOM    157  CB  LYS A  22      33.893  61.708   7.704  1.00 41.58           C  

ATOM    158  CG  LYS A  22      35.155  61.790   8.528  1.00 42.13           C  

ATOM    159  CD  LYS A  22      36.222  62.503   7.730  1.00 43.34           C  

ATOM    160  CE  LYS A  22      37.544  62.560   8.465  1.00 44.09           C  

ATOM    161  NZ  LYS A  22      38.617  63.278   7.675  1.00 45.13           N  

ATOM    162  N   LYS A  23      30.825  62.329   7.743  1.00 40.95           N  

ATOM    163  CA  LYS A  23      29.591  62.600   7.027  1.00 40.77           C  

ATOM    164  C   LYS A  23      29.637  62.403   5.516  1.00 40.61           C  

ATOM    165  O   LYS A  23      28.813  61.686   4.963  1.00 40.57           O  

ATOM    166  CB  LYS A  23      29.101  64.021   7.345  1.00 40.82           C  

ATOM    167  CG  LYS A  23      27.850  64.435   6.570  1.00 41.25           C  

ATOM    168  CD  LYS A  23      27.447  65.879   6.807  1.00 41.90           C  

ATOM    169  CE  LYS A  23      26.255  66.186   5.929  1.00 41.94           C  

ATOM    170  NZ  LYS A  23      25.808  67.592   5.955  1.00 42.40           N  

ATOM    171  N   ASP A  24      30.579  63.043   4.838  1.00 40.55           N  

ATOM    172  CA  ASP A  24      30.680  62.945   3.380  1.00 40.42           C  

ATOM    173  C   ASP A  24      30.907  61.529   2.845  1.00 39.96           C  

ATOM    174  O   ASP A  24      30.332  61.152   1.829  1.00 40.00           O  

ATOM    175  CB  ASP A  24      31.792  63.907   2.917  1.00 41.16           C  

ATOM    176  CG  ASP A  24      32.134  63.792   1.408  1.00 42.31           C  

ATOM    177  OD1 ASP A  24      31.345  64.330   0.585  1.00 42.91           O  

ATOM    178  OD2 ASP A  24      33.200  63.185   1.056  1.00 43.12           O  

ATOM    179  N   GLU A  25      31.731  60.738   3.525  1.00 39.59           N  

ATOM    180  CA  GLU A  25      32.023  59.376   3.091  1.00 39.04           C  

ATOM    181  C   GLU A  25      30.804  58.533   3.328  1.00 38.61           C  

ATOM    182  O   GLU A  25      30.403  57.768   2.465  1.00 38.67           O  

ATOM    183  CB  GLU A  25      33.209  58.780   3.869  1.00 39.03           C  

ATOM    184  CG  GLU A  25      33.496  57.321   3.566  1.00 39.41           C  

ATOM    185  CD  GLU A  25      34.626  56.774   4.382  1.00 39.95           C  

ATOM    186  OE1 GLU A  25      35.365  57.572   5.016  1.00 40.78           O  

ATOM    187  OE2 GLU A  25      34.765  55.530   4.372  1.00 40.50           O  

ATOM    188  N   LEU A  26      30.202  58.660   4.502  1.00 38.08           N  

ATOM    189  CA  LEU A  26      29.013  57.879   4.798  1.00 37.65           C  

ATOM    190  C   LEU A  26      27.935  58.080   3.729  1.00 37.35           C  

ATOM    191  O   LEU A  26      27.335  57.118   3.274  1.00 37.19           O  

ATOM    192  CB  LEU A  26      28.464  58.244   6.180  1.00 37.13           C  

ATOM    193  CG  LEU A  26      27.233  57.432   6.601  1.00 37.08           C  

ATOM    194  CD1 LEU A  26      27.536  55.975   6.616  1.00 36.15           C  

ATOM    195  CD2 LEU A  26      26.798  57.826   7.948  1.00 36.46           C  

ATOM    196  N   LYS A  27      27.687  59.337   3.351  1.00 37.22           N  

ATOM    197  CA  LYS A  27      26.700  59.677   2.342  1.00 37.19           C  

ATOM    198  C   LYS A  27      26.957  58.952   1.054  1.00 36.98           C  

ATOM    199  O   LYS A  27      26.050  58.377   0.480  1.00 37.06           O  

ATOM    200  CB  LYS A  27      26.722  61.156   2.016  1.00 37.58           C  

ATOM    201  CG  LYS A  27      25.833  62.033   2.820  1.00 38.60           C  

ATOM    202  CD  LYS A  27      25.874  63.420   2.169  1.00 39.76           C  

ATOM    203  CE  LYS A  27      24.788  64.380   2.654  1.00 41.07           C  

ATOM    204  NZ  LYS A  27      24.617  65.556   1.696  1.00 42.19           N  

ATOM    205  N   LYS A  28      28.207  59.000   0.588  1.00 36.76           N  

ATOM    206  CA  LYS A  28      28.635  58.381  -0.663  1.00 36.42           C  

ATOM    207  C   LYS A  28      28.541  56.875  -0.657  1.00 36.15           C  

ATOM    208  O   LYS A  28      28.066  56.285  -1.636  1.00 36.10           O  

ATOM    209  CB  LYS A  28      30.055  58.830  -0.996  1.00 36.67           C  

ATOM    210  CG  LYS A  28      30.109  60.280  -1.478  1.00 36.99           C  

ATOM    211  CD  LYS A  28      31.531  60.809  -1.477  1.00 38.11           C  

ATOM    212  CE  LYS A  28      31.578  62.201  -2.053  1.00 38.71           C  

ATOM    213  NZ  LYS A  28      32.937  62.786  -1.894  1.00 39.44           N  

ATOM    214  N   SER A  29      28.990  56.235   0.416  1.00 35.68           N  

ATOM    215  CA  SER A  29      28.915  54.786   0.492  1.00 35.29           C  

ATOM    216  C   SER A  29      27.463  54.335   0.516  1.00 35.13           C  

ATOM    217  O   SER A  29      27.171  53.206   0.131  1.00 35.07           O  

ATOM    218  CB  SER A  29      29.601  54.301   1.738  1.00 35.19           C  

ATOM    219  OG  SER A  29      30.950  54.679   1.720  1.00 35.72           O  

ATOM    220  N   LEU A  30      26.554  55.191   0.974  1.00 34.93           N  

ATOM    221  CA  LEU A  30      25.156  54.832   1.008  1.00 34.66           C  

ATOM    222  C   LEU A  30      24.572  54.891  -0.395  1.00 34.72           C  

ATOM    223  O   LEU A  30      23.812  54.004  -0.758  1.00 34.68           O  

ATOM    224  CB  LEU A  30      24.386  55.728   1.976  1.00 34.29           C  

ATOM    225  CG  LEU A  30      24.664  55.446   3.466  1.00 34.00           C  

ATOM    226  CD1 LEU A  30      24.058  56.467   4.361  1.00 33.83           C  

ATOM    227  CD2 LEU A  30      24.129  54.095   3.838  1.00 33.25           C  

ATOM    228  N  AHIS A  31      24.944  55.894  -1.176  0.50 34.71           N  

ATOM    229  N  BHIS A  31      24.918  55.907  -1.178  0.50 34.69           N  

ATOM    230  CA AHIS A  31      24.448  56.012  -2.549  0.50 34.86           C  

ATOM    231  CA BHIS A  31      24.421  55.996  -2.555  0.50 34.83           C  

ATOM    232  C  AHIS A  31      24.920  54.771  -3.278  0.50 34.84           C  

ATOM    233  C  BHIS A  31      24.913  54.749  -3.270  0.50 34.82           C  

ATOM    234  O  AHIS A  31      24.168  54.154  -4.022  0.50 34.86           O  

ATOM    235  O  BHIS A  31      24.163  54.105  -3.995  0.50 34.85           O  

ATOM    236  CB AHIS A  31      25.022  57.250  -3.248  0.50 34.78           C  

ATOM    237  CB BHIS A  31      24.948  57.244  -3.311  0.50 34.66           C  

ATOM    238  CG AHIS A  31      24.355  57.574  -4.550  0.50 34.98           C  

ATOM    239  CG BHIS A  31      24.220  58.522  -3.003  0.50 34.67           C  

ATOM    240  ND1AHIS A  31      23.073  58.076  -4.621  0.50 34.94           N  

ATOM    241  ND1BHIS A  31      24.675  59.439  -2.077  0.50 34.75           N  

ATOM    242  CD2AHIS A  31      24.779  57.445  -5.833  0.50 35.20           C  

ATOM    243  CD2BHIS A  31      23.079  59.041  -3.516  0.50 34.47           C  

ATOM    244  CE1AHIS A  31      22.735  58.242  -5.888  0.50 35.16           C  

ATOM    245  CE1BHIS A  31      23.843  60.467  -2.035  0.50 34.29           C  

ATOM    246  NE2AHIS A  31      23.755  57.866  -6.642  0.50 35.34           N  

ATOM    247  NE2BHIS A  31      22.867  60.251  -2.896  0.50 34.34           N  

ATOM    248  N   ALA A  32      26.176  54.404  -3.050  1.00 34.80           N  

ATOM    249  CA  ALA A  32      26.772  53.237  -3.683  1.00 34.90           C  

ATOM    250  C   ALA A  32      25.953  51.979  -3.455  1.00 34.94           C  

ATOM    251  O   ALA A  32      25.715  51.216  -4.394  1.00 34.97           O  

ATOM    252  CB  ALA A  32      28.167  53.040  -3.170  1.00 34.51           C  

ATOM    253  N   ILE A  33      25.516  51.784  -2.212  1.00 35.02           N  

ATOM    254  CA  ILE A  33      24.728  50.639  -1.759  1.00 35.14           C  

ATOM    255  C   ILE A  33      23.237  50.682  -2.125  1.00 35.11           C  

ATOM    256  O   ILE A  33      22.636  49.656  -2.451  1.00 35.10           O  

ATOM    257  CB  ILE A  33      24.910  50.461  -0.190  1.00 35.52           C  

ATOM    258  CG1 ILE A  33      25.819  49.283   0.069  1.00 35.71           C  

ATOM    259  CG2 ILE A  33      23.627  50.143   0.514  1.00 35.40           C  

ATOM    260  CD1 ILE A  33      27.208  49.470  -0.500  1.00 36.81           C  

ATOM    261  N   PHE A  34      22.644  51.876  -2.092  1.00 35.21           N  

ATOM    262  CA  PHE A  34      21.217  52.020  -2.369  1.00 35.35           C  

ATOM    263  C   PHE A  34      20.749  52.527  -3.733  1.00 35.78           C  

ATOM    264  O   PHE A  34      19.577  52.389  -4.082  1.00 35.74           O  

ATOM    265  CB  PHE A  34      20.551  52.878  -1.270  1.00 34.33           C  

ATOM    266  CG  PHE A  34      20.465  52.200   0.085  1.00 33.49           C  

ATOM    267  CD1 PHE A  34      19.405  51.361   0.389  1.00 33.10           C  

ATOM    268  CD2 PHE A  34      21.412  52.421   1.061  1.00 32.79           C  

ATOM    269  CE1 PHE A  34      19.288  50.746   1.639  1.00 32.97           C  

ATOM    270  CE2 PHE A  34      21.288  51.808   2.321  1.00 32.74           C  

ATOM    271  CZ  PHE A  34      20.227  50.978   2.605  1.00 32.81           C  

ATOM    272  N   SER A  35      21.627  53.070  -4.554  1.00 36.23           N  

ATOM    273  CA  SER A  35      21.164  53.618  -5.819  1.00 37.09           C  

ATOM    274  C   SER A  35      20.427  52.616  -6.689  1.00 37.28           C  

ATOM    275  O   SER A  35      19.588  52.976  -7.527  1.00 37.60           O  

ATOM    276  CB  SER A  35      22.340  54.185  -6.591  1.00 36.96           C  

ATOM    277  OG  SER A  35      23.211  53.120  -6.970  1.00 37.73           O  

ATOM    278  N  AARG A  36      20.716  51.345  -6.476  0.70 37.52           N  

ATOM    279  N  BARG A  36      20.725  51.343  -6.481  0.30 37.49           N  

ATOM    280  CA AARG A  36      20.086  50.316  -7.275  0.70 37.78           C  

ATOM    281  CA BARG A  36      20.118  50.301  -7.284  0.30 37.75           C  

ATOM    282  C  AARG A  36      18.589  50.165  -7.024  0.70 37.88           C  

ATOM    283  C  BARG A  36      18.629  50.059  -6.979  0.30 37.82           C  

ATOM    284  O  AARG A  36      17.838  49.706  -7.887  0.70 37.96           O  

ATOM    285  O  BARG A  36      17.936  49.408  -7.758  0.30 37.81           O  

ATOM    286  CB AARG A  36      20.780  48.977  -7.043  0.70 37.58           C  

ATOM    287  CB BARG A  36      20.943  49.019  -7.154  0.30 37.68           C  

ATOM    288  CG AARG A  36      20.759  48.508  -5.614  0.70 37.38           C  

ATOM    289  CG BARG A  36      20.578  48.117  -6.006  0.30 37.73           C  

ATOM    290  CD AARG A  36      20.351  47.047  -5.565  0.70 37.20           C  

ATOM    291  CD BARG A  36      19.442  47.204  -6.433  0.30 37.85           C  

ATOM    292  NE AARG A  36      20.859  46.346  -4.388  0.70 36.88           N  

ATOM    293  NE BARG A  36      19.096  46.231  -5.408  0.30 38.09           N  

ATOM    294  CZ AARG A  36      20.553  45.092  -4.085  0.70 36.57           C  

ATOM    295  CZ BARG A  36      18.211  45.260  -5.580  0.30 38.09           C  

ATOM    296  NH1AARG A  36      19.734  44.410  -4.871  0.70 36.18           N  

ATOM    297  NH1BARG A  36      17.583  45.126  -6.740  0.30 38.20           N  

ATOM    298  NH2AARG A  36      21.086  44.508  -3.022  0.70 36.69           N  

ATOM    299  NH2BARG A  36      17.954  44.427  -4.587  0.30 38.26           N  

ATOM    300  N   PHE A  37      18.137  50.571  -5.856  1.00 37.67           N  

ATOM    301  CA  PHE A  37      16.729  50.419  -5.548  1.00 38.05           C  

ATOM    302  C   PHE A  37      15.822  51.443  -6.187  1.00 38.34           C  

ATOM    303  O   PHE A  37      14.598  51.306  -6.132  1.00 38.37           O  

ATOM    304  CB  PHE A  37      16.520  50.388  -4.060  1.00 37.63           C  

ATOM    305  CG  PHE A  37      17.090  49.195  -3.431  1.00 36.67           C  

ATOM    306  CD1 PHE A  37      16.405  47.995  -3.474  1.00 36.29           C  

ATOM    307  CD2 PHE A  37      18.307  49.245  -2.803  1.00 36.45           C  

ATOM    308  CE1 PHE A  37      16.930  46.865  -2.902  1.00 36.37           C  

ATOM    309  CE2 PHE A  37      18.833  48.112  -2.225  1.00 36.51           C  

ATOM    310  CZ  PHE A  37      18.145  46.926  -2.275  1.00 35.96           C  

ATOM    311  N   GLY A  38      16.415  52.467  -6.789  1.00 38.59           N  

ATOM    312  CA  GLY A  38      15.621  53.494  -7.455  1.00 38.95           C  

ATOM    313  C   GLY A  38      16.281  54.861  -7.367  1.00 39.24           C  

ATOM    314  O   GLY A  38      17.352  54.964  -6.801  1.00 39.52           O  

ATOM    315  N   GLN A  39      15.650  55.906  -7.905  1.00 39.50           N  

ATOM    316  CA  GLN A  39      16.242  57.244  -7.841  1.00 39.75           C  

ATOM    317  C   GLN A  39      16.244  57.723  -6.400  1.00 39.66           C  

ATOM    318  O   GLN A  39      15.281  57.501  -5.666  1.00 39.57           O  

ATOM    319  CB  GLN A  39      15.449  58.234  -8.675  1.00 40.54           C  

ATOM    320  CG  GLN A  39      16.211  59.504  -8.933  1.00 42.53           C  

ATOM    321  CD  GLN A  39      15.352  60.564  -9.611  1.00 43.94           C  

ATOM    322  OE1 GLN A  39      14.668  60.303 -10.626  1.00 44.80           O  

ATOM    323  NE2 GLN A  39      15.387  61.777  -9.064  1.00 44.30           N  

ATOM    324  N   ILE A  40      17.318  58.389  -5.998  1.00 39.46           N  

ATOM    325  CA  ILE A  40      17.433  58.872  -4.638  1.00 39.36           C  

ATOM    326  C   ILE A  40      17.452  60.373  -4.681  1.00 39.29           C  

ATOM    327  O   ILE A  40      18.272  60.973  -5.368  1.00 39.39           O  

ATOM    328  CB  ILE A  40      18.732  58.353  -3.964  1.00 39.22           C  

ATOM    329  CG1 ILE A  40      18.676  56.833  -3.792  1.00 39.29           C  

ATOM    330  CG2 ILE A  40      18.911  58.982  -2.617  1.00 38.46           C  

ATOM    331  CD1 ILE A  40      19.847  56.285  -3.097  1.00 39.24           C  

ATOM    332  N   LEU A  41      16.531  60.990  -3.953  1.00 39.25           N  

ATOM    333  CA  LEU A  41      16.434  62.443  -3.904  1.00 39.25           C  

ATOM    334  C   LEU A  41      17.522  63.043  -3.014  1.00 39.18           C  

ATOM    335  O   LEU A  41      18.087  64.089  -3.329  1.00 39.27           O  

ATOM    336  CB  LEU A  41      15.025  62.819  -3.435  1.00 38.91           C  

ATOM    337  CG  LEU A  41      13.960  62.381  -4.449  1.00 38.95           C  

ATOM    338  CD1 LEU A  41      12.609  62.800  -3.956  1.00 38.62           C  

ATOM    339  CD2 LEU A  41      14.252  63.020  -5.779  1.00 37.92           C  

ATOM    340  N   ASP A  42      17.837  62.385  -1.913  1.00 39.26           N  

ATOM    341  CA  ASP A  42      18.907  62.900  -1.077  1.00 39.40           C  

ATOM    342  C   ASP A  42      19.152  61.971   0.100  1.00 39.28           C  

ATOM    343  O   ASP A  42      18.354  61.083   0.370  1.00 39.05           O  

ATOM    344  CB  ASP A  42      18.562  64.321  -0.587  1.00 40.03           C  

ATOM    345  CG  ASP A  42      19.786  65.107  -0.098  1.00 41.08           C  

ATOM    346  OD1 ASP A  42      20.945  64.639  -0.290  1.00 41.41           O  

ATOM    347  OD2 ASP A  42      19.600  66.208   0.471  1.00 42.64           O  

ATOM    348  N   ILE A  43      20.276  62.172   0.786  1.00 39.17           N  

ATOM    349  CA  ILE A  43      20.635  61.383   1.959  1.00 39.28           C  

ATOM    350  C   ILE A  43      21.035  62.371   3.031  1.00 39.27           C  

ATOM    351  O   ILE A  43      21.943  63.191   2.838  1.00 39.28           O  

ATOM    352  CB  ILE A  43      21.806  60.412   1.673  1.00 39.33           C  

ATOM    353  CG1 ILE A  43      21.380  59.400   0.606  1.00 39.25           C  

ATOM    354  CG2 ILE A  43      22.183  59.689   2.921  1.00 39.21           C  

ATOM    355  CD1 ILE A  43      22.339  58.269   0.371  1.00 39.68           C  

ATOM    356  N   LEU A  44      20.349  62.323   4.159  1.00 39.31           N  

ATOM    357  CA  LEU A  44      20.659  63.273   5.194  1.00 39.39           C  

ATOM    358  C   LEU A  44      21.382  62.585   6.303  1.00 39.44           C  

ATOM    359  O   LEU A  44      20.893  61.604   6.841  1.00 39.39           O  

ATOM    360  CB  LEU A  44      19.390  63.908   5.739  1.00 39.63           C  

ATOM    361  CG  LEU A  44      18.578  64.870   4.860  1.00 39.98           C  

ATOM    362  CD1 LEU A  44      19.491  65.854   4.170  1.00 40.25           C  

ATOM    363  CD2 LEU A  44      17.821  64.114   3.815  1.00 40.97           C  

ATOM    364  N   VAL A  45      22.552  63.124   6.630  1.00 39.42           N  

ATOM    365  CA  VAL A  45      23.402  62.618   7.691  1.00 39.61           C  

ATOM    366  C   VAL A  45      23.960  63.730   8.598  1.00 40.07           C  

ATOM    367  O   VAL A  45      24.367  64.777   8.117  1.00 40.17           O  

ATOM    368  CB  VAL A  45      24.573  61.827   7.082  1.00 39.29           C  

ATOM    369  CG1 VAL A  45      25.711  61.766   8.047  1.00 38.34           C  

ATOM    370  CG2 VAL A  45      24.135  60.418   6.791  1.00 38.60           C  

ATOM    371  N   SER A  46      23.986  63.503   9.909  1.00 40.44           N  

ATOM    372  CA  SER A  46      24.525  64.479  10.863  1.00 40.87           C  

ATOM    373  C   SER A  46      25.369  63.705  11.864  1.00 40.97           C  

ATOM    374  O   SER A  46      25.076  62.544  12.164  1.00 41.11           O  

ATOM    375  CB  SER A  46      23.382  65.217  11.574  1.00 41.14           C  

ATOM    376  OG  SER A  46      23.877  66.212  12.455  1.00 41.85           O  

ATOM    377  N   ARG A  47      26.429  64.309  12.360  1.00 41.16           N  

ATOM    378  CA  ARG A  47      27.248  63.585  13.309  1.00 41.29           C  

ATOM    379  C   ARG A  47      27.081  64.126  14.724  1.00 41.44           C  

ATOM    380  O   ARG A  47      27.842  63.783  15.626  1.00 41.24           O  

ATOM    381  CB  ARG A  47      28.715  63.626  12.866  1.00 41.52           C  

ATOM    382  CG  ARG A  47      28.984  62.881  11.564  1.00 41.85           C  

ATOM    383  CD  ARG A  47      30.064  61.855  11.759  1.00 42.31           C  

ATOM    384  NE  ARG A  47      31.377  62.469  11.849  1.00 42.98           N  

ATOM    385  CZ  ARG A  47      32.444  61.856  12.335  1.00 42.85           C  

ATOM    386  NH1 ARG A  47      32.359  60.604  12.762  1.00 42.68           N  

ATOM    387  NH2 ARG A  47      33.593  62.507  12.400  1.00 43.00           N  

ATOM    388  N   SER A  48      26.060  64.952  14.917  1.00 41.59           N  

ATOM    389  CA  SER A  48      25.772  65.567  16.202  1.00 41.96           C  

ATOM    390  C   SER A  48      25.476  64.492  17.216  1.00 42.05           C  

ATOM    391  O   SER A  48      25.226  63.369  16.828  1.00 42.03           O  

ATOM    392  CB  SER A  48      24.550  66.432  16.067  1.00 42.31           C  

ATOM    393  OG  SER A  48      23.400  65.588  15.969  1.00 42.96           O  

ATOM    394  N   LEU A  49      25.458  64.834  18.503  1.00 42.25           N  

ATOM    395  CA  LEU A  49      25.204  63.850  19.558  1.00 42.43           C  

ATOM    396  C   LEU A  49      23.894  63.066  19.423  1.00 42.62           C  

ATOM    397  O   LEU A  49      23.846  61.875  19.771  1.00 42.61           O  

ATOM    398  CB  LEU A  49      25.239  64.522  20.940  1.00 42.43           C  

ATOM    399  CG  LEU A  49      24.928  63.602  22.128  1.00 42.57           C  

ATOM    400  CD1 LEU A  49      25.955  62.499  22.163  1.00 42.51           C  

ATOM    401  CD2 LEU A  49      24.912  64.393  23.434  1.00 42.40           C  

ATOM    402  N   LYS A  50      22.841  63.730  18.931  1.00 42.79           N  

ATOM    403  CA  LYS A  50      21.543  63.072  18.793  1.00 43.05           C  

ATOM    404  C   LYS A  50      21.394  62.312  17.505  1.00 42.88           C  

ATOM    405  O   LYS A  50      20.790  61.228  17.481  1.00 42.87           O  

ATOM    406  CB  LYS A  50      20.360  64.065  18.915  1.00 43.87           C  

ATOM    407  CG  LYS A  50      19.910  64.377  20.371  1.00 45.17           C  

ATOM    408  CD  LYS A  50      20.985  65.158  21.176  1.00 46.75           C  

ATOM    409  CE  LYS A  50      20.552  65.482  22.625  1.00 47.36           C  

ATOM    410  NZ  LYS A  50      21.625  66.266  23.315  1.00 47.78           N  

HETATM  411  N   MSE A  51      21.972  62.847  16.435  1.00 42.68           N  

HETATM  412  CA  MSE A  51      21.802  62.221  15.150  1.00 42.52           C  

HETATM  413  C   MSE A  51      22.874  61.292  14.609  1.00 41.89           C  

HETATM  414  O   MSE A  51      22.683  60.723  13.542  1.00 42.00           O  

HETATM  415  CB  MSE A  51      21.486  63.302  14.121  1.00 43.91           C  

HETATM  416  CG  MSE A  51      20.192  64.117  14.437  1.00 46.38           C  

HETATM  417 SE   MSE A  51      18.618  63.133  14.738  1.00 51.65          SE  

HETATM  418  CE  MSE A  51      18.655  62.722  16.535  1.00 48.97           C  

ATOM    419  N   ARG A  52      23.965  61.081  15.342  1.00 41.21           N  

ATOM    420  CA  ARG A  52      25.039  60.215  14.868  1.00 40.33           C  

ATOM    421  C   ARG A  52      24.605  58.763  14.768  1.00 39.84           C  

ATOM    422  O   ARG A  52      23.730  58.327  15.510  1.00 39.70           O  

ATOM    423  CB  ARG A  52      26.276  60.357  15.765  1.00 39.70           C  

ATOM    424  CG  ARG A  52      26.098  59.922  17.220  1.00 39.34           C  

ATOM    425  CD  ARG A  52      27.345  60.212  18.050  1.00 37.99           C  

ATOM    426  NE  ARG A  52      27.719  61.611  17.859  1.00 37.64           N  

ATOM    427  CZ  ARG A  52      28.601  62.259  18.607  1.00 37.48           C  

ATOM    428  NH1 ARG A  52      29.200  61.626  19.618  1.00 36.92           N  

ATOM    429  NH2 ARG A  52      28.871  63.537  18.353  1.00 37.02           N  

ATOM    430  N   GLY A  53      25.210  58.026  13.837  1.00 39.36           N  

ATOM    431  CA  GLY A  53      24.863  56.627  13.643  1.00 38.55           C  

ATOM    432  C   GLY A  53      23.523  56.446  12.932  1.00 38.06           C  

ATOM    433  O   GLY A  53      23.017  55.328  12.809  1.00 38.02           O  

ATOM    434  N   GLN A  54      22.951  57.531  12.426  1.00 37.56           N  

ATOM    435  CA  GLN A  54      21.652  57.468  11.762  1.00 36.98           C  

ATOM    436  C   GLN A  54      21.711  58.131  10.405  1.00 36.57           C  

ATOM    437  O   GLN A  54      22.537  59.006  10.186  1.00 36.41           O  

ATOM    438  CB  GLN A  54      20.620  58.189  12.620  1.00 37.16           C  

ATOM    439  CG  GLN A  54      20.546  57.667  14.032  1.00 37.77           C  

ATOM    440  CD  GLN A  54      19.914  58.663  14.963  1.00 38.21           C  

ATOM    441  OE1 GLN A  54      18.721  58.943  14.882  1.00 38.49           O  

ATOM    442  NE2 GLN A  54      20.718  59.212  15.862  1.00 38.54           N  

ATOM    443  N   ALA A  55      20.811  57.730   9.506  1.00 36.22           N  

ATOM    444  CA  ALA A  55      20.718  58.303   8.171  1.00 35.92           C  

ATOM    445  C   ALA A  55      19.310  58.142   7.618  1.00 35.79           C  

ATOM    446  O   ALA A  55      18.608  57.183   7.926  1.00 35.56           O  

ATOM    447  CB  ALA A  55      21.708  57.643   7.239  1.00 35.59           C  

ATOM    448  N   PHE A  56      18.906  59.119   6.815  1.00 35.75           N  

ATOM    449  CA  PHE A  56      17.615  59.136   6.152  1.00 35.80           C  

ATOM    450  C   PHE A  56      17.875  59.083   4.644  1.00 35.90           C  

ATOM    451  O   PHE A  56      18.510  59.968   4.077  1.00 35.91           O  

ATOM    452  CB  PHE A  56      16.815  60.410   6.485  1.00 35.56           C  

ATOM    453  CG  PHE A  56      16.451  60.567   7.933  1.00 35.54           C  

ATOM    454  CD1 PHE A  56      17.365  61.053   8.848  1.00 35.49           C  

ATOM    455  CD2 PHE A  56      15.173  60.253   8.375  1.00 35.44           C  

ATOM    456  CE1 PHE A  56      17.015  61.242  10.159  1.00 35.76           C  

ATOM    457  CE2 PHE A  56      14.812  60.435   9.688  1.00 35.58           C  

ATOM    458  CZ  PHE A  56      15.730  60.923  10.582  1.00 35.63           C  

ATOM    459  N   VAL A  57      17.395  58.038   3.986  1.00 36.00           N  

ATOM    460  CA  VAL A  57      17.572  57.934   2.549  1.00 36.35           C  

ATOM    461  C   VAL A  57      16.209  58.187   1.924  1.00 36.59           C  

ATOM    462  O   VAL A  57      15.272  57.415   2.112  1.00 36.58           O  

ATOM    463  CB  VAL A  57      18.067  56.537   2.140  1.00 36.11           C  

ATOM    464  CG1 VAL A  57      18.178  56.466   0.633  1.00 35.93           C  

ATOM    465  CG2 VAL A  57      19.408  56.251   2.789  1.00 35.77           C  

ATOM    466  N   ILE A  58      16.105  59.282   1.190  1.00 37.07           N  

ATOM    467  CA  ILE A  58      14.884  59.697   0.544  1.00 37.68           C  

ATOM    468  C   ILE A  58      14.729  59.253  -0.913  1.00 38.14           C  

ATOM    469  O   ILE A  58      15.392  59.799  -1.796  1.00 38.32           O  

ATOM    470  CB  ILE A  58      14.800  61.211   0.596  1.00 37.53           C  

ATOM    471  CG1 ILE A  58      14.995  61.663   2.037  1.00 36.93           C  

ATOM    472  CG2 ILE A  58      13.495  61.657   0.010  1.00 37.46           C  

ATOM    473  CD1 ILE A  58      15.120  63.146   2.218  1.00 37.26           C  

ATOM    474  N   PHE A  59      13.848  58.290  -1.183  1.00 38.72           N  

ATOM    475  CA  PHE A  59      13.624  57.806  -2.548  1.00 39.53           C  

ATOM    476  C   PHE A  59      12.488  58.517  -3.268  1.00 40.14           C  

ATOM    477  O   PHE A  59      11.514  58.895  -2.628  1.00 40.31           O  

ATOM    478  CB  PHE A  59      13.277  56.333  -2.520  1.00 38.85           C  

ATOM    479  CG  PHE A  59      14.392  55.462  -2.078  1.00 38.37           C  

ATOM    480  CD1 PHE A  59      15.310  54.990  -3.006  1.00 37.80           C  

ATOM    481  CD2 PHE A  59      14.501  55.064  -0.740  1.00 37.71           C  

ATOM    482  CE1 PHE A  59      16.324  54.127  -2.602  1.00 37.43           C  

ATOM    483  CE2 PHE A  59      15.510  54.204  -0.327  1.00 37.98           C  

ATOM    484  CZ  PHE A  59      16.417  53.730  -1.257  1.00 37.37           C  

ATOM    485  N   LYS A  60      12.577  58.652  -4.595  1.00 40.91           N  

ATOM    486  CA  LYS A  60      11.502  59.314  -5.333  1.00 41.69           C  

ATOM    487  C   LYS A  60      10.250  58.482  -5.375  1.00 41.92           C  

ATOM    488  O   LYS A  60       9.160  58.996  -5.621  1.00 41.99           O  

ATOM    489  CB  LYS A  60      11.864  59.635  -6.784  1.00 42.45           C  

ATOM    490  CG  LYS A  60      10.849  60.607  -7.376  1.00 43.44           C  

ATOM    491  CD  LYS A  60      10.581  60.380  -8.842  1.00 45.53           C  

ATOM    492  CE  LYS A  60      11.814  60.598  -9.695  1.00 46.41           C  

ATOM    493  NZ  LYS A  60      11.517  60.442 -11.167  1.00 47.70           N  

ATOM    494  N   GLU A  61      10.403  57.182  -5.181  1.00 42.28           N  

ATOM    495  CA  GLU A  61       9.230  56.328  -5.178  1.00 42.69           C  

ATOM    496  C   GLU A  61       9.204  55.373  -4.008  1.00 42.52           C  

ATOM    497  O   GLU A  61      10.207  54.740  -3.703  1.00 42.67           O  

ATOM    498  CB  GLU A  61       9.113  55.614  -6.509  1.00 43.44           C  

ATOM    499  CG  GLU A  61       8.778  56.644  -7.580  1.00 45.51           C  

ATOM    500  CD  GLU A  61       8.504  56.047  -8.958  1.00 47.51           C  

ATOM    501  OE1 GLU A  61       7.675  55.089  -9.073  1.00 48.38           O  

ATOM    502  OE2 GLU A  61       9.109  56.559  -9.937  1.00 48.43           O  

ATOM    503  N   VAL A  62       8.057  55.302  -3.334  1.00 42.28           N  

ATOM    504  CA  VAL A  62       7.904  54.430  -2.158  1.00 42.13           C  

ATOM    505  C   VAL A  62       8.261  52.946  -2.353  1.00 42.13           C  

ATOM    506  O   VAL A  62       8.703  52.263  -1.417  1.00 41.98           O  

ATOM    507  CB  VAL A  62       6.447  54.501  -1.588  1.00 42.00           C  

ATOM    508  CG1 VAL A  62       6.316  53.638  -0.330  1.00 41.45           C  

ATOM    509  CG2 VAL A  62       6.077  55.926  -1.283  1.00 41.86           C  

ATOM    510  N   SER A  63       8.051  52.435  -3.564  1.00 42.00           N  

ATOM    511  CA  SER A  63       8.348  51.040  -3.846  1.00 42.22           C  

ATOM    512  C   SER A  63       9.845  50.816  -3.688  1.00 42.16           C  

ATOM    513  O   SER A  63      10.266  49.753  -3.248  1.00 42.16           O  

ATOM    514  CB  SER A  63       7.908  50.692  -5.261  1.00 42.11           C  

ATOM    515  OG  SER A  63       8.518  51.589  -6.175  1.00 42.42           O  

ATOM    516  N   SER A  64      10.639  51.829  -4.035  1.00 42.22           N  

ATOM    517  CA  SER A  64      12.085  51.759  -3.910  1.00 42.24           C  

ATOM    518  C   SER A  64      12.435  51.617  -2.440  1.00 42.24           C  

ATOM    519  O   SER A  64      13.224  50.756  -2.067  1.00 42.31           O  

ATOM    520  CB  SER A  64      12.731  53.018  -4.480  1.00 42.24           C  

ATOM    521  OG  SER A  64      12.398  53.212  -5.846  1.00 42.82           O  

ATOM    522  N   ALA A  65      11.843  52.469  -1.605  1.00 42.25           N  

ATOM    523  CA  ALA A  65      12.072  52.444  -0.165  1.00 42.36           C  

ATOM    524  C   ALA A  65      11.664  51.092   0.407  1.00 42.52           C  

ATOM    525  O   ALA A  65      12.350  50.545   1.270  1.00 42.45           O  

ATOM    526  CB  ALA A  65      11.281  53.559   0.511  1.00 41.93           C  

ATOM    527  N   THR A  66      10.551  50.545  -0.087  1.00 42.83           N  

ATOM    528  CA  THR A  66      10.049  49.252   0.371  1.00 43.15           C  

ATOM    529  C   THR A  66      11.014  48.126   0.034  1.00 43.36           C  

ATOM    530  O   THR A  66      11.270  47.242   0.858  1.00 43.27           O  

ATOM    531  CB  THR A  66       8.669  48.917  -0.262  1.00 42.88           C  

ATOM    532  OG1 THR A  66       7.724  49.922   0.112  1.00 42.72           O  

ATOM    533  CG2 THR A  66       8.155  47.565   0.221  1.00 42.63           C  

ATOM    534  N   ASN A  67      11.554  48.151  -1.182  1.00 43.84           N  

ATOM    535  CA  ASN A  67      12.486  47.115  -1.608  1.00 44.62           C  

ATOM    536  C   ASN A  67      13.825  47.228  -0.897  1.00 44.83           C  

ATOM    537  O   ASN A  67      14.395  46.208  -0.474  1.00 44.83           O  

ATOM    538  CB  ASN A  67      12.722  47.167  -3.118  1.00 45.20           C  

ATOM    539  CG  ASN A  67      13.347  45.865  -3.666  1.00 46.34           C  

ATOM    540  OD1 ASN A  67      13.454  44.855  -2.934  1.00 46.96           O  

ATOM    541  ND2 ASN A  67      13.744  45.873  -4.958  1.00 46.38           N  

ATOM    542  N   ALA A  68      14.328  48.460  -0.775  1.00 44.91           N  

ATOM    543  CA  ALA A  68      15.588  48.732  -0.097  1.00 45.27           C  

ATOM    544  C   ALA A  68      15.503  48.288   1.365  1.00 45.46           C  

ATOM    545  O   ALA A  68      16.491  47.825   1.939  1.00 45.41           O  

ATOM    546  CB  ALA A  68      15.908  50.213  -0.181  1.00 45.18           C  

ATOM    547  N   LEU A  69      14.324  48.419   1.962  1.00 45.70           N  

ATOM    548  CA  LEU A  69      14.109  48.023   3.345  1.00 46.16           C  

ATOM    549  C   LEU A  69      14.118  46.518   3.533  1.00 46.31           C  

ATOM    550  O   LEU A  69      14.645  46.018   4.527  1.00 46.36           O  

ATOM    551  CB  LEU A  69      12.787  48.588   3.854  1.00 46.19           C  

ATOM    552  CG  LEU A  69      12.137  48.035   5.128  1.00 46.79           C  

ATOM    553  CD1 LEU A  69      13.148  47.853   6.229  1.00 46.44           C  

ATOM    554  CD2 LEU A  69      11.040  49.000   5.552  1.00 46.74           C  

ATOM    555  N   ARG A  70      13.551  45.784   2.583  1.00 46.50           N  

ATOM    556  CA  ARG A  70      13.530  44.342   2.717  1.00 46.63           C  

ATOM    557  C   ARG A  70      14.881  43.727   2.431  1.00 46.42           C  

ATOM    558  O   ARG A  70      15.353  42.853   3.166  1.00 46.57           O  

ATOM    559  CB  ARG A  70      12.505  43.750   1.761  1.00 47.17           C  

ATOM    560  CG  ARG A  70      11.113  44.284   1.994  1.00 48.34           C  

ATOM    561  CD  ARG A  70      10.055  43.578   1.120  1.00 49.70           C  

ATOM    562  NE  ARG A  70       8.723  44.204   1.230  1.00 50.84           N  

ATOM    563  CZ  ARG A  70       7.604  43.741   0.667  1.00 51.12           C  

ATOM    564  NH1 ARG A  70       7.644  42.608  -0.037  1.00 52.03           N  

ATOM    565  NH2 ARG A  70       6.449  44.406   0.802  1.00 51.57           N  

ATOM    566  N  ASER A  71      15.506  44.202   1.364  0.50 46.47           N  

ATOM    567  N  BSER A  71      15.510  44.192   1.363  0.50 46.45           N  

ATOM    568  CA ASER A  71      16.795  43.692   0.925  0.50 46.42           C  

ATOM    569  CA BSER A  71      16.800  43.662   0.954  0.50 46.38           C  

ATOM    570  C  ASER A  71      17.984  43.998   1.815  0.50 46.47           C  

ATOM    571  C  BSER A  71      17.976  43.986   1.851  0.50 46.44           C  

ATOM    572  O  ASER A  71      18.805  43.120   2.072  0.50 46.54           O  

ATOM    573  O  BSER A  71      18.779  43.107   2.156  0.50 46.52           O  

ATOM    574  CB ASER A  71      17.109  44.208  -0.475  0.50 46.25           C  

ATOM    575  CB BSER A  71      17.140  44.127  -0.463  0.50 46.10           C  

ATOM    576  OG ASER A  71      16.087  43.849  -1.380  0.50 46.10           O  

ATOM    577  OG BSER A  71      18.427  43.668  -0.842  0.50 45.89           O  

HETATM  578  N   MSE A  72      18.087  45.240   2.272  1.00 46.59           N  

HETATM  579  CA  MSE A  72      19.215  45.646   3.091  1.00 46.64           C  

HETATM  580  C   MSE A  72      19.113  45.568   4.598  1.00 46.17           C  

HETATM  581  O   MSE A  72      19.983  46.074   5.300  1.00 46.15           O  

HETATM  582  CB  MSE A  72      19.654  47.048   2.657  1.00 47.68           C  

HETATM  583  CG  MSE A  72      20.061  47.109   1.171  1.00 49.09           C  

HETATM  584 SE   MSE A  72      21.508  46.075   0.542  1.00 52.93          SE  

HETATM  585  CE  MSE A  72      21.395  46.368  -1.201  1.00 51.48           C  

ATOM    586  N   GLN A  73      18.085  44.917   5.109  1.00 46.11           N  

ATOM    587  CA  GLN A  73      17.932  44.792   6.546  1.00 45.72           C  

ATOM    588  C   GLN A  73      19.092  43.980   7.128  1.00 45.57           C  

ATOM    589  O   GLN A  73      19.287  42.825   6.765  1.00 45.47           O  

ATOM    590  CB  GLN A  73      16.621  44.095   6.822  1.00 45.75           C  

ATOM    591  CG  GLN A  73      16.172  44.095   8.242  1.00 45.83           C  

ATOM    592  CD  GLN A  73      16.032  45.480   8.766  1.00 45.95           C  

ATOM    593  OE1 GLN A  73      17.020  46.118   9.095  1.00 46.82           O  

ATOM    594  NE2 GLN A  73      14.805  45.972   8.827  1.00 46.60           N  

ATOM    595  N   GLY A  74      19.852  44.588   8.038  1.00 45.38           N  

ATOM    596  CA  GLY A  74      20.983  43.910   8.643  1.00 44.97           C  

ATOM    597  C   GLY A  74      22.247  43.822   7.800  1.00 44.97           C  

ATOM    598  O   GLY A  74      23.193  43.141   8.190  1.00 44.81           O  

ATOM    599  N   PHE A  75      22.296  44.528   6.674  1.00 44.84           N  

ATOM    600  CA  PHE A  75      23.450  44.467   5.784  1.00 44.66           C  

ATOM    601  C   PHE A  75      24.658  44.956   6.538  1.00 44.31           C  

ATOM    602  O   PHE A  75      24.606  46.021   7.152  1.00 44.32           O  

ATOM    603  CB  PHE A  75      23.216  45.350   4.565  1.00 45.19           C  

ATOM    604  CG  PHE A  75      24.307  45.291   3.552  1.00 45.94           C  

ATOM    605  CD1 PHE A  75      24.463  44.180   2.718  1.00 46.36           C  

ATOM    606  CD2 PHE A  75      25.206  46.330   3.442  1.00 46.44           C  

ATOM    607  CE1 PHE A  75      25.513  44.107   1.789  1.00 46.53           C  

ATOM    608  CE2 PHE A  75      26.247  46.263   2.528  1.00 46.40           C  

ATOM    609  CZ  PHE A  75      26.397  45.138   1.700  1.00 46.55           C  

ATOM    610  N   PRO A  76      25.741  44.156   6.556  1.00 44.04           N  

ATOM    611  CA  PRO A  76      26.994  44.490   7.235  1.00 43.61           C  

ATOM    612  C   PRO A  76      27.671  45.659   6.492  1.00 43.40           C  

ATOM    613  O   PRO A  76      28.227  45.507   5.404  1.00 43.50           O  

ATOM    614  CB  PRO A  76      27.780  43.185   7.129  1.00 43.63           C  

ATOM    615  CG  PRO A  76      26.709  42.152   7.003  1.00 43.36           C  

ATOM    616  CD  PRO A  76      25.857  42.811   5.973  1.00 43.83           C  

ATOM    617  N   PHE A  77      27.634  46.829   7.103  1.00 43.07           N  

ATOM    618  CA  PHE A  77      28.161  48.051   6.505  1.00 42.66           C  

ATOM    619  C   PHE A  77      29.174  48.597   7.480  1.00 42.66           C  

ATOM    620  O   PHE A  77      28.840  48.847   8.635  1.00 42.47           O  

ATOM    621  CB  PHE A  77      26.986  49.006   6.348  1.00 42.02           C  

ATOM    622  CG  PHE A  77      27.231  50.166   5.458  1.00 41.45           C  

ATOM    623  CD1 PHE A  77      27.641  49.992   4.155  1.00 41.13           C  

ATOM    624  CD2 PHE A  77      26.943  51.443   5.898  1.00 40.68           C  

ATOM    625  CE1 PHE A  77      27.743  51.064   3.312  1.00 41.05           C  

ATOM    626  CE2 PHE A  77      27.048  52.513   5.046  1.00 41.02           C  

ATOM    627  CZ  PHE A  77      27.444  52.332   3.763  1.00 40.92           C  

ATOM    628  N   TYR A  78      30.402  48.804   7.015  1.00 42.63           N  

ATOM    629  CA  TYR A  78      31.438  49.289   7.894  1.00 42.81           C  

ATOM    630  C   TYR A  78      31.492  48.433   9.156  1.00 43.19           C  

ATOM    631  O   TYR A  78      31.635  48.956  10.253  1.00 43.15           O  

ATOM    632  CB  TYR A  78      31.214  50.752   8.277  1.00 42.17           C  

ATOM    633  CG  TYR A  78      31.483  51.724   7.154  1.00 41.66           C  

ATOM    634  CD1 TYR A  78      32.795  52.034   6.768  1.00 41.07           C  

ATOM    635  CD2 TYR A  78      30.433  52.360   6.494  1.00 40.76           C  

ATOM    636  CE1 TYR A  78      33.043  52.974   5.759  1.00 40.35           C  

ATOM    637  CE2 TYR A  78      30.673  53.301   5.483  1.00 40.44           C  

ATOM    638  CZ  TYR A  78      31.978  53.597   5.114  1.00 40.63           C  

ATOM    639  OH  TYR A  78      32.225  54.503   4.100  1.00 40.19           O  

ATOM    640  N   ASP A  79      31.347  47.119   8.980  1.00 43.62           N  

ATOM    641  CA  ASP A  79      31.433  46.139  10.072  1.00 44.15           C  

ATOM    642  C   ASP A  79      30.284  46.047  11.090  1.00 44.18           C  

ATOM    643  O   ASP A  79      30.421  45.395  12.137  1.00 44.24           O  

ATOM    644  CB  ASP A  79      32.728  46.360  10.858  1.00 44.95           C  

ATOM    645  CG  ASP A  79      33.960  46.355   9.979  1.00 45.91           C  

ATOM    646  OD1 ASP A  79      34.202  45.311   9.300  1.00 46.55           O  

ATOM    647  OD2 ASP A  79      34.665  47.408   9.989  1.00 46.82           O  

ATOM    648  N   LYS A  80      29.164  46.707  10.787  1.00 44.24           N  

ATOM    649  CA  LYS A  80      27.982  46.707  11.656  1.00 44.12           C  

ATOM    650  C   LYS A  80      26.689  46.433  10.912  1.00 44.08           C  

ATOM    651  O   LYS A  80      26.483  46.914   9.803  1.00 44.13           O  

ATOM    652  CB  LYS A  80      27.825  48.055  12.370  1.00 44.06           C  

ATOM    653  CG  LYS A  80      28.958  48.405  13.293  1.00 43.75           C  

ATOM    654  CD  LYS A  80      28.642  49.651  14.071  1.00 43.65           C  

ATOM    655  CE  LYS A  80      27.443  49.434  14.949  1.00 43.58           C  

ATOM    656  NZ  LYS A  80      27.076  50.708  15.603  1.00 43.43           N  

ATOM    657  N   PRO A  81      25.793  45.633  11.528  1.00 44.14           N  

ATOM    658  CA  PRO A  81      24.481  45.265  10.965  1.00 44.21           C  

ATOM    659  C   PRO A  81      23.590  46.481  10.902  1.00 44.10           C  

ATOM    660  O   PRO A  81      23.137  47.000  11.921  1.00 43.80           O  

ATOM    661  CB  PRO A  81      23.934  44.260  11.971  1.00 43.92           C  

ATOM    662  CG  PRO A  81      25.233  43.681  12.615  1.00 44.16           C  

ATOM    663  CD  PRO A  81      25.974  44.987  12.839  1.00 44.16           C  

HETATM  664  N   MSE A  82      23.324  46.926   9.692  1.00 44.21           N  

HETATM  665  CA  MSE A  82      22.501  48.079   9.419  1.00 44.77           C  

HETATM  666  C   MSE A  82      21.037  47.808   9.807  1.00 44.73           C  

HETATM  667  O   MSE A  82      20.516  46.744   9.485  1.00 44.64           O  

HETATM  668  CB  MSE A  82      22.657  48.333   7.933  1.00 45.42           C  

HETATM  669  CG  MSE A  82      21.898  49.440   7.336  1.00 46.46           C  

HETATM  670 SE   MSE A  82      22.333  49.566   5.547  1.00 50.12          SE  

HETATM  671  CE  MSE A  82      23.910  50.079   5.641  1.00 46.63           C  

ATOM    672  N   ARG A  83      20.377  48.745  10.513  1.00 44.86           N  

ATOM    673  CA  ARG A  83      18.947  48.618  10.891  1.00 45.12           C  

ATOM    674  C   ARG A  83      18.101  49.600  10.123  1.00 44.81           C  

ATOM    675  O   ARG A  83      18.342  50.807  10.192  1.00 44.72           O  

ATOM    676  CB  ARG A  83      18.677  48.873  12.377  1.00 45.76           C  

ATOM    677  CG  ARG A  83      18.784  47.634  13.205  1.00 47.66           C  

ATOM    678  CD  ARG A  83      18.248  47.868  14.596  1.00 49.35           C  

ATOM    679  NE  ARG A  83      19.013  48.872  15.338  1.00 51.45           N  

ATOM    680  CZ  ARG A  83      19.029  48.973  16.671  1.00 52.22           C  

ATOM    681  NH1 ARG A  83      18.336  48.122  17.422  1.00 53.11           N  

ATOM    682  NH2 ARG A  83      19.741  49.918  17.259  1.00 52.50           N  

ATOM    683  N   ILE A  84      17.079  49.107   9.432  1.00 44.66           N  

ATOM    684  CA  ILE A  84      16.235  49.966   8.607  1.00 44.35           C  

ATOM    685  C   ILE A  84      14.756  49.934   8.963  1.00 44.54           C  

ATOM    686  O   ILE A  84      14.222  48.875   9.254  1.00 44.46           O  

ATOM    687  CB  ILE A  84      16.368  49.528   7.173  1.00 44.17           C  

ATOM    688  CG1 ILE A  84      17.848  49.315   6.877  1.00 43.91           C  

ATOM    689  CG2 ILE A  84      15.785  50.575   6.242  1.00 43.80           C  

ATOM    690  CD1 ILE A  84      18.106  48.733   5.543  1.00 43.84           C  

ATOM    691  N   GLN A  85      14.095  51.089   8.924  1.00 44.53           N  

ATOM    692  CA  GLN A  85      12.653  51.193   9.184  1.00 44.87           C  

ATOM    693  C   GLN A  85      12.243  52.317   8.245  1.00 44.99           C  

ATOM    694  O   GLN A  85      13.112  53.032   7.756  1.00 44.77           O  

ATOM    695  CB  GLN A  85      12.316  51.706  10.592  1.00 45.13           C  

ATOM    696  CG  GLN A  85      13.044  51.082  11.743  1.00 46.00           C  

ATOM    697  CD  GLN A  85      12.751  51.806  13.052  1.00 46.53           C  

ATOM    698  OE1 GLN A  85      13.515  51.712  14.002  1.00 46.85           O  

ATOM    699  NE2 GLN A  85      11.631  52.518  13.106  1.00 46.72           N  

ATOM    700  N   TYR A  86      10.937  52.477   8.012  1.00 45.20           N  

ATOM    701  CA  TYR A  86      10.414  53.587   7.207  1.00 45.66           C  

ATOM    702  C   TYR A  86      10.497  54.796   8.144  1.00 46.09           C  

ATOM    703  O   TYR A  86      10.348  54.664   9.361  1.00 46.12           O  

ATOM    704  CB  TYR A  86       8.938  53.373   6.826  1.00 44.97           C  

ATOM    705  CG  TYR A  86       8.628  52.334   5.763  1.00 44.17           C  

ATOM    706  CD1 TYR A  86       9.051  52.522   4.456  1.00 43.69           C  

ATOM    707  CD2 TYR A  86       7.860  51.199   6.058  1.00 43.79           C  

ATOM    708  CE1 TYR A  86       8.725  51.625   3.473  1.00 43.38           C  

ATOM    709  CE2 TYR A  86       7.525  50.294   5.080  1.00 43.01           C  

ATOM    710  CZ  TYR A  86       7.967  50.515   3.788  1.00 43.84           C  

ATOM    711  OH  TYR A  86       7.661  49.621   2.798  1.00 43.14           O  

ATOM    712  N   ALA A  87      10.728  55.979   7.601  1.00 46.76           N  

ATOM    713  CA  ALA A  87      10.796  57.146   8.463  1.00 47.66           C  

ATOM    714  C   ALA A  87       9.391  57.409   9.008  1.00 48.32           C  

ATOM    715  O   ALA A  87       8.405  57.164   8.314  1.00 48.25           O  

ATOM    716  CB  ALA A  87      11.308  58.342   7.679  1.00 47.27           C  

ATOM    717  N   LYS A  88       9.294  57.890  10.249  1.00 49.18           N  

ATOM    718  CA  LYS A  88       8.002  58.178  10.867  1.00 50.27           C  

ATOM    719  C   LYS A  88       7.245  59.309  10.188  1.00 50.81           C  

ATOM    720  O   LYS A  88       6.018  59.302  10.164  1.00 50.85           O  

ATOM    721  CB  LYS A  88       8.142  58.508  12.370  1.00 50.53           C  

ATOM    722  CG  LYS A  88       8.704  57.332  13.180  1.00 51.70           C  

ATOM    723  CD  LYS A  88       8.595  57.416  14.723  1.00 52.20           C  

ATOM    724  CE  LYS A  88       9.289  58.609  15.340  1.00 52.47           C  

ATOM    725  NZ  LYS A  88       8.575  59.840  14.941  1.00 53.31           N  

ATOM    726  N   THR A  89       7.961  60.276   9.620  1.00 51.36           N  

ATOM    727  CA  THR A  89       7.317  61.424   8.965  1.00 52.11           C  

ATOM    728  C   THR A  89       7.916  61.666   7.582  1.00 52.54           C  

ATOM    729  O   THR A  89       9.054  61.285   7.337  1.00 52.64           O  

ATOM    730  CB  THR A  89       7.542  62.711   9.793  1.00 52.22           C  

ATOM    731  OG1 THR A  89       7.099  62.499  11.132  1.00 52.12           O  

ATOM    732  CG2 THR A  89       6.778  63.896   9.177  1.00 52.27           C  

ATOM    733  N   ASP A  90       7.176  62.311   6.684  1.00 53.00           N  

ATOM    734  CA  ASP A  90       7.710  62.618   5.349  1.00 53.66           C  

ATOM    735  C   ASP A  90       8.835  63.646   5.417  1.00 54.03           C  

ATOM    736  O   ASP A  90       8.833  64.527   6.273  1.00 54.05           O  

ATOM    737  CB  ASP A  90       6.606  63.150   4.421  1.00 53.73           C  

ATOM    738  CG  ASP A  90       5.804  62.031   3.759  1.00 54.07           C  

ATOM    739  OD1 ASP A  90       6.137  60.845   3.986  1.00 54.18           O  

ATOM    740  OD2 ASP A  90       4.847  62.333   2.999  1.00 54.68           O  

ATOM    741  N   SER A  91       9.791  63.558   4.506  1.00 54.56           N  

ATOM    742  CA  SER A  91      10.898  64.492   4.513  1.00 55.18           C  

ATOM    743  C   SER A  91      10.438  65.726   3.772  1.00 55.80           C  

ATOM    744  O   SER A  91       9.560  65.621   2.931  1.00 55.68           O  

ATOM    745  CB  SER A  91      12.096  63.850   3.833  1.00 54.94           C  

ATOM    746  OG  SER A  91      12.495  62.701   4.557  1.00 54.05           O  

ATOM    747  N   ASP A  92      11.009  66.888   4.079  1.00 56.47           N  

ATOM    748  CA  ASP A  92      10.613  68.131   3.415  1.00 57.48           C  

ATOM    749  C   ASP A  92      10.669  68.113   1.888  1.00 58.23           C  

ATOM    750  O   ASP A  92       9.825  68.707   1.218  1.00 58.19           O  

ATOM    751  CB  ASP A  92      11.466  69.296   3.914  1.00 57.15           C  

ATOM    752  CG  ASP A  92      11.163  69.684   5.345  1.00 56.99           C  

ATOM    753  OD1 ASP A  92      10.368  68.984   6.004  1.00 56.73           O  

ATOM    754  OD2 ASP A  92      11.742  70.692   5.799  1.00 57.01           O  

ATOM    755  N   ILE A  93      11.684  67.458   1.347  1.00 59.17           N  

ATOM    756  CA  ILE A  93      11.862  67.358  -0.085  1.00 60.39           C  

ATOM    757  C   ILE A  93      10.666  66.694  -0.721  1.00 61.16           C  

ATOM    758  O   ILE A  93      10.285  67.047  -1.828  1.00 61.16           O  

ATOM    759  CB  ILE A  93      13.101  66.546  -0.418  1.00 60.37           C  

ATOM    760  CG1 ILE A  93      14.314  67.219   0.197  1.00 60.50           C  

ATOM    761  CG2 ILE A  93      13.268  66.444  -1.904  1.00 60.49           C  

ATOM    762  CD1 ILE A  93      14.468  68.682  -0.205  1.00 60.50           C  

ATOM    763  N   ILE A  94      10.080  65.731  -0.022  1.00 62.16           N  

ATOM    764  CA  ILE A  94       8.909  65.012  -0.510  1.00 63.49           C  

ATOM    765  C   ILE A  94       7.613  65.813  -0.355  1.00 64.45           C  

ATOM    766  O   ILE A  94       6.744  65.800  -1.230  1.00 64.50           O  

ATOM    767  CB  ILE A  94       8.763  63.648   0.217  1.00 63.31           C  

ATOM    768  CG1 ILE A  94       9.869  62.690  -0.240  1.00 63.24           C  

ATOM    769  CG2 ILE A  94       7.400  63.057  -0.047  1.00 63.09           C  

ATOM    770  CD1 ILE A  94       9.850  62.421  -1.718  1.00 62.97           C  

ATOM    771  N   ALA A  95       7.490  66.507   0.769  1.00 65.61           N  

ATOM    772  CA  ALA A  95       6.312  67.309   1.040  1.00 67.18           C  

ATOM    773  C   ALA A  95       6.380  68.546   0.157  1.00 68.21           C  

ATOM    774  O   ALA A  95       5.372  69.014  -0.356  1.00 68.18           O  

ATOM    775  CB  ALA A  95       6.275  67.693   2.510  1.00 66.78           C  

ATOM    776  N   LYS A  96       7.588  69.053  -0.047  1.00 69.58           N  

ATOM    777  CA  LYS A  96       7.809  70.231  -0.878  1.00 71.19           C  

ATOM    778  C   LYS A  96       7.346  70.025  -2.329  1.00 72.24           C  

ATOM    779  O   LYS A  96       7.385  70.956  -3.141  1.00 72.31           O  

ATOM    780  CB  LYS A  96       9.300  70.604  -0.859  1.00 71.31           C  

ATOM    781  CG  LYS A  96       9.599  72.071  -0.562  1.00 71.75           C  

ATOM    782  CD  LYS A  96      11.109  72.368  -0.560  1.00 72.38           C  

ATOM    783  CE  LYS A  96      11.395  73.840  -0.215  1.00 72.80           C  

ATOM    784  NZ  LYS A  96      12.841  74.216  -0.373  1.00 73.31           N  

HETATM  785  N   MSE A  97       6.922  68.809  -2.651  1.00 73.33           N  

HETATM  786  CA  MSE A  97       6.443  68.497  -3.995  1.00 74.77           C  

HETATM  787  C   MSE A  97       4.927  68.418  -3.966  1.00 75.04           C  

HETATM  788  O   MSE A  97       4.232  69.416  -4.199  1.00 75.20           O  

HETATM  789  CB  MSE A  97       6.989  67.150  -4.455  1.00 76.21           C  

HETATM  790  CG  MSE A  97       8.485  67.039  -4.367  1.00 78.79           C  

HETATM  791 SE   MSE A  97       9.083  65.439  -5.073  1.00 83.66          SE  

HETATM  792  CE  MSE A  97       8.078  64.116  -4.237  1.00 80.51           C  

ATOM    793  N   LYS A  98       4.439  67.218  -3.658  1.00 75.43           N  

ATOM    794  CA  LYS A  98       3.005  66.908  -3.592  1.00 75.70           C  

ATOM    795  C   LYS A  98       2.193  67.917  -2.795  1.00 75.75           C  

ATOM    796  O   LYS A  98       1.843  67.532  -1.655  1.00 75.78           O  

ATOM    797  CB  LYS A  98       2.790  65.507  -2.993  1.00 75.93           C  

ATOM    798  CG  LYS A  98       3.494  64.380  -3.767  1.00 76.59           C  

ATOM    799  CD  LYS A  98       4.240  63.441  -2.816  1.00 77.29           C  

ATOM    800  CE  LYS A  98       3.290  62.935  -1.735  1.00 77.61           C  

ATOM    801  NZ  LYS A  98       3.987  62.115  -0.732  1.00 78.28           N  

ATOM    802  OXT LYS A  98       1.940  69.045  -3.311  1.00 75.74           O  

TER     803      LYS A  98                                                      

ATOM    804  O5*   G B 101      53.759  74.645  19.733  1.00108.57           O  

ATOM    805  C5*   G B 101      53.533  75.488  18.611  1.00108.49           C  

ATOM    806  C4*   G B 101      52.736  76.732  18.948  1.00108.53           C  

ATOM    807  O4*   G B 101      51.473  76.347  19.558  1.00108.50           O  

ATOM    808  C3*   G B 101      53.329  77.689  19.970  1.00108.49           C  

ATOM    809  O3*   G B 101      54.304  78.559  19.428  1.00108.60           O  

ATOM    810  C2*   G B 101      52.099  78.460  20.411  1.00108.49           C  

ATOM    811  O2*   G B 101      51.707  79.438  19.464  1.00108.45           O  

ATOM    812  C1*   G B 101      51.080  77.327  20.510  1.00108.41           C  

ATOM    813  N9    G B 101      51.109  76.718  21.841  1.00108.32           N  

ATOM    814  C8    G B 101      51.468  75.428  22.159  1.00108.27           C  

ATOM    815  N7    G B 101      51.435  75.194  23.444  1.00108.26           N  

ATOM    816  C5    G B 101      51.019  76.394  24.010  1.00108.17           C  

ATOM    817  C6    G B 101      50.793  76.759  25.372  1.00108.11           C  

ATOM    818  O6    G B 101      50.921  76.068  26.389  1.00107.92           O  

ATOM    819  N1    G B 101      50.378  78.079  25.489  1.00108.12           N  

ATOM    820  C2    G B 101      50.198  78.943  24.440  1.00108.17           C  

ATOM    821  N2    G B 101      49.795  80.182  24.755  1.00108.17           N  

ATOM    822  N3    G B 101      50.399  78.624  23.172  1.00108.22           N  

ATOM    823  C4    G B 101      50.807  77.342  23.031  1.00108.24           C  

ATOM    824  P     G B 102      55.519  79.038  20.353  1.00108.67           P  

ATOM    825  O1P   G B 102      56.538  79.690  19.492  1.00108.72           O  

ATOM    826  O2P   G B 102      55.904  77.881  21.205  1.00108.61           O  

ATOM    827  O5*   G B 102      54.875  80.135  21.311  1.00108.83           O  

ATOM    828  C5*   G B 102      54.395  81.373  20.797  1.00109.16           C  

ATOM    829  C4*   G B 102      53.985  82.284  21.934  1.00109.43           C  

ATOM    830  O4*   G B 102      52.890  81.670  22.671  1.00109.47           O  

ATOM    831  C3*   G B 102      55.047  82.547  22.995  1.00109.59           C  

ATOM    832  O3*   G B 102      55.930  83.598  22.610  1.00109.84           O  

ATOM    833  C2*   G B 102      54.195  82.931  24.200  1.00109.61           C  

ATOM    834  O2*   G B 102      53.725  84.264  24.148  1.00109.60           O  

ATOM    835  C1*   G B 102      53.026  81.951  24.055  1.00109.54           C  

ATOM    836  N9    G B 102      53.265  80.692  24.753  1.00109.51           N  

ATOM    837  C8    G B 102      53.625  79.487  24.193  1.00109.54           C  

ATOM    838  N7    G B 102      53.780  78.538  25.076  1.00109.51           N  

ATOM    839  C5    G B 102      53.502  79.149  26.291  1.00109.53           C  

ATOM    840  C6    G B 102      53.507  78.621  27.616  1.00109.55           C  

ATOM    841  O6    G B 102      53.770  77.464  27.986  1.00109.54           O  

ATOM    842  N1    G B 102      53.167  79.591  28.557  1.00109.48           N  

ATOM    843  C2    G B 102      52.863  80.902  28.270  1.00109.50           C  

ATOM    844  N2    G B 102      52.567  81.688  29.325  1.00109.56           N  

ATOM    845  N3    G B 102      52.854  81.405  27.041  1.00109.51           N  

ATOM    846  C4    G B 102      53.181  80.479  26.109  1.00109.53           C  

ATOM    847  P     C B 103      57.365  83.745  23.329  1.00110.05           P  

ATOM    848  O1P   C B 103      58.026  84.934  22.729  1.00110.04           O  

ATOM    849  O2P   C B 103      58.051  82.430  23.302  1.00110.02           O  

ATOM    850  O5*   C B 103      57.020  84.082  24.846  1.00110.12           O  

ATOM    851  C5*   C B 103      56.471  85.346  25.199  1.00110.24           C  

ATOM    852  C4*   C B 103      56.296  85.432  26.691  1.00110.33           C  

ATOM    853  O4*   C B 103      55.374  84.393  27.109  1.00110.38           O  

ATOM    854  C3*   C B 103      57.548  85.147  27.502  1.00110.40           C  

ATOM    855  O3*   C B 103      58.378  86.300  27.622  1.00110.49           O  

ATOM    856  C2*   C B 103      56.961  84.725  28.840  1.00110.39           C  

ATOM    857  O2*   C B 103      56.503  85.802  29.628  1.00110.31           O  

ATOM    858  C1*   C B 103      55.754  83.909  28.385  1.00110.40           C  

ATOM    859  N1    C B 103      56.079  82.484  28.268  1.00110.43           N  

ATOM    860  C2    C B 103      56.090  81.707  29.427  1.00110.45           C  

ATOM    861  O2    C B 103      55.831  82.248  30.518  1.00110.49           O  

ATOM    862  N3    C B 103      56.375  80.390  29.337  1.00110.40           N  

ATOM    863  C4    C B 103      56.649  79.850  28.148  1.00110.38           C  

ATOM    864  N4    C B 103      56.919  78.543  28.107  1.00110.40           N  

ATOM    865  C5    C B 103      56.653  80.622  26.949  1.00110.38           C  

ATOM    866  C6    C B 103      56.368  81.926  27.052  1.00110.38           C  

ATOM    867  P     C B 104      59.935  86.126  28.009  1.00110.57           P  

ATOM    868  O1P   C B 104      60.602  87.452  27.920  1.00110.56           O  

ATOM    869  O2P   C B 104      60.457  84.983  27.221  1.00110.53           O  

ATOM    870  O5*   C B 104      59.916  85.693  29.541  1.00110.59           O  

ATOM    871  C5*   C B 104      59.295  86.521  30.522  1.00110.60           C  

ATOM    872  C4*   C B 104      59.224  85.796  31.844  1.00110.59           C  

ATOM    873  O4*   C B 104      58.379  84.625  31.709  1.00110.61           O  

ATOM    874  C3*   C B 104      60.544  85.242  32.347  1.00110.62           C  

ATOM    875  O3*   C B 104      61.299  86.243  33.018  1.00110.64           O  

ATOM    876  C2*   C B 104      60.082  84.146  33.297  1.00110.61           C  

ATOM    877  O2*   C B 104      59.695  84.640  34.566  1.00110.52           O  

ATOM    878  C1*   C B 104      58.869  83.588  32.546  1.00110.62           C  

ATOM    879  N1    C B 104      59.212  82.434  31.700  1.00110.65           N  

ATOM    880  C2    C B 104      59.382  81.179  32.306  1.00110.67           C  

ATOM    881  O2    C B 104      59.212  81.075  33.537  1.00110.71           O  

ATOM    882  N3    C B 104      59.726  80.111  31.538  1.00110.66           N  

ATOM    883  C4    C B 104      59.889  80.265  30.218  1.00110.67           C  

ATOM    884  N4    C B 104      60.236  79.184  29.494  1.00110.57           N  

ATOM    885  C5    C B 104      59.711  81.529  29.576  1.00110.60           C  

ATOM    886  C6    C B 104      59.374  82.574  30.350  1.00110.62           C  

ATOM    887  P     G B 105      62.901  86.230  32.924  1.00110.60           P  

ATOM    888  O1P   G B 105      63.360  87.578  33.331  1.00110.67           O  

ATOM    889  O2P   G B 105      63.291  85.693  31.599  1.00110.60           O  

ATOM    890  O5*   G B 105      63.339  85.190  34.043  1.00110.46           O  

ATOM    891  C5*   G B 105      63.101  85.476  35.411  1.00110.19           C  

ATOM    892  C4*   G B 105      63.296  84.239  36.240  1.00110.00           C  

ATOM    893  O4*   G B 105      62.349  83.230  35.817  1.00109.95           O  

ATOM    894  C3*   G B 105      64.629  83.540  36.079  1.00109.93           C  

ATOM    895  O3*   G B 105      65.635  84.180  36.841  1.00109.84           O  

ATOM    896  C2*   G B 105      64.307  82.149  36.609  1.00109.90           C  

ATOM    897  O2*   G B 105      64.248  82.073  38.020  1.00109.91           O  

ATOM    898  C1*   G B 105      62.905  81.940  36.040  1.00109.88           C  

ATOM    899  N9    G B 105      62.921  81.208  34.779  1.00109.80           N  

ATOM    900  C8    G B 105      62.729  81.717  33.515  1.00109.79           C  

ATOM    901  N7    G B 105      62.809  80.811  32.578  1.00109.76           N  

ATOM    902  C5    G B 105      63.067  79.627  33.261  1.00109.71           C  

ATOM    903  C6    G B 105      63.256  78.305  32.771  1.00109.67           C  

ATOM    904  O6    G B 105      63.231  77.904  31.595  1.00109.72           O  

ATOM    905  N1    G B 105      63.490  77.403  33.812  1.00109.61           N  

ATOM    906  C2    G B 105      63.541  77.731  35.152  1.00109.61           C  

ATOM    907  N2    G B 105      63.778  76.719  36.012  1.00109.58           N  

ATOM    908  N3    G B 105      63.371  78.963  35.616  1.00109.64           N  

ATOM    909  C4    G B 105      63.139  79.853  34.620  1.00109.72           C  

ATOM    910  P     G B 106      67.175  83.976  36.442  1.00109.70           P  

ATOM    911  O1P   G B 106      68.003  84.875  37.285  1.00109.74           O  

ATOM    912  O2P   G B 106      67.240  84.098  34.960  1.00109.75           O  

ATOM    913  O5*   G B 106      67.483  82.469  36.873  1.00109.48           O  

ATOM    914  C5*   G B 106      67.473  82.083  38.249  1.00109.09           C  

ATOM    915  C4*   G B 106      67.771  80.607  38.397  1.00108.80           C  

ATOM    916  O4*   G B 106      66.694  79.833  37.801  1.00108.79           O  

ATOM    917  C3*   G B 106      69.024  80.093  37.701  1.00108.67           C  

ATOM    918  O3*   G B 106      70.197  80.328  38.473  1.00108.32           O  

ATOM    919  C2*   G B 106      68.716  78.607  37.554  1.00108.70           C  

ATOM    920  O2*   G B 106      68.957  77.851  38.730  1.00108.72           O  

ATOM    921  C1*   G B 106      67.219  78.643  37.227  1.00108.72           C  

ATOM    922  N9    G B 106      66.933  78.650  35.792  1.00108.68           N  

ATOM    923  C8    G B 106      66.567  79.729  35.012  1.00108.71           C  

ATOM    924  N7    G B 106      66.377  79.414  33.758  1.00108.61           N  

ATOM    925  C5    G B 106      66.630  78.048  33.695  1.00108.54           C  

ATOM    926  C6    G B 106      66.586  77.131  32.590  1.00108.48           C  

ATOM    927  O6    G B 106      66.299  77.362  31.399  1.00108.29           O  

ATOM    928  N1    G B 106      66.924  75.837  32.984  1.00108.47           N  

ATOM    929  C2    G B 106      67.259  75.459  34.267  1.00108.50           C  

ATOM    930  N2    G B 106      67.561  74.156  34.451  1.00108.46           N  

ATOM    931  N3    G B 106      67.299  76.294  35.296  1.00108.51           N  

ATOM    932  C4    G B 106      66.979  77.560  34.943  1.00108.59           C  

ATOM    933  P     C B 107      71.596  80.637  37.732  1.00108.09           P  

ATOM    934  O1P   C B 107      72.577  81.101  38.749  1.00108.06           O  

ATOM    935  O2P   C B 107      71.276  81.509  36.568  1.00108.01           O  

ATOM    936  O5*   C B 107      72.083  79.210  37.208  1.00107.78           O  

ATOM    937  C5*   C B 107      72.503  78.200  38.125  1.00107.34           C  

ATOM    938  C4*   C B 107      72.581  76.848  37.438  1.00107.12           C  

ATOM    939  O4*   C B 107      71.277  76.503  36.890  1.00107.06           O  

ATOM    940  C3*   C B 107      73.504  76.725  36.236  1.00106.98           C  

ATOM    941  O3*   C B 107      74.851  76.510  36.613  1.00106.76           O  

ATOM    942  C2*   C B 107      72.943  75.495  35.541  1.00106.94           C  

ATOM    943  O2*   C B 107      73.325  74.281  36.167  1.00106.81           O  

ATOM    944  C1*   C B 107      71.441  75.737  35.700  1.00106.90           C  

ATOM    945  N1    C B 107      70.864  76.492  34.565  1.00106.79           N  

ATOM    946  C2    C B 107      70.454  75.788  33.429  1.00106.68           C  

ATOM    947  O2    C B 107      70.574  74.554  33.413  1.00106.57           O  

ATOM    948  N3    C B 107      69.938  76.470  32.378  1.00106.65           N  

ATOM    949  C4    C B 107      69.821  77.800  32.438  1.00106.70           C  

ATOM    950  N4    C B 107      69.309  78.431  31.385  1.00106.68           N  

ATOM    951  C5    C B 107      70.224  78.541  33.582  1.00106.71           C  

ATOM    952  C6    C B 107      70.734  77.855  34.615  1.00106.74           C  

ATOM    953  P     A B 108      76.031  76.988  35.638  1.00106.60           P  

ATOM    954  O1P   A B 108      77.300  76.477  36.207  1.00106.53           O  

ATOM    955  O2P   A B 108      75.865  78.442  35.368  1.00106.41           O  

ATOM    956  O5*   A B 108      75.769  76.197  34.286  1.00106.33           O  

ATOM    957  C5*   A B 108      75.906  74.785  34.244  1.00105.88           C  

ATOM    958  C4*   A B 108      75.587  74.281  32.863  1.00105.59           C  

ATOM    959  O4*   A B 108      74.221  74.637  32.531  1.00105.47           O  

ATOM    960  C3*   A B 108      76.385  74.914  31.741  1.00105.44           C  

ATOM    961  O3*   A B 108      77.642  74.278  31.606  1.00105.29           O  

ATOM    962  C2*   A B 108      75.505  74.640  30.530  1.00105.41           C  

ATOM    963  O2*   A B 108      75.625  73.321  30.043  1.00105.49           O  

ATOM    964  C1*   A B 108      74.110  74.823  31.127  1.00105.37           C  

ATOM    965  N9    A B 108      73.559  76.146  30.864  1.00105.21           N  

ATOM    966  C8    A B 108      73.497  77.236  31.703  1.00105.20           C  

ATOM    967  N7    A B 108      72.929  78.289  31.164  1.00105.10           N  

ATOM    968  C5    A B 108      72.591  77.872  29.878  1.00105.08           C  

ATOM    969  C6    A B 108      71.961  78.532  28.785  1.00105.08           C  

ATOM    970  N6    A B 108      71.530  79.802  28.817  1.00105.06           N  

ATOM    971  N1    A B 108      71.787  77.820  27.642  1.00105.04           N  

ATOM    972  C2    A B 108      72.219  76.548  27.607  1.00105.08           C  

ATOM    973  N3    A B 108      72.818  75.824  28.561  1.00105.03           N  

ATOM    974  C4    A B 108      72.979  76.555  29.685  1.00105.10           C  

ATOM    975  P     U B 109      78.908  75.134  31.122  1.00105.14           P  

ATOM    976  O1P   U B 109      80.108  74.266  31.250  1.00105.14           O  

ATOM    977  O2P   U B 109      78.850  76.433  31.841  1.00105.15           O  

ATOM    978  O5*   U B 109      78.618  75.420  29.580  1.00105.00           O  

ATOM    979  C5*   U B 109      78.455  74.351  28.646  1.00104.59           C  

ATOM    980  C4*   U B 109      77.814  74.861  27.372  1.00104.41           C  

ATOM    981  O4*   U B 109      76.504  75.389  27.676  1.00104.23           O  

ATOM    982  C3*   U B 109      78.537  76.012  26.692  1.00104.34           C  

ATOM    983  O3*   U B 109      79.526  75.501  25.820  1.00104.46           O  

ATOM    984  C2*   U B 109      77.422  76.694  25.911  1.00104.20           C  

ATOM    985  O2*   U B 109      77.134  76.063  24.680  1.00104.10           O  

ATOM    986  C1*   U B 109      76.242  76.515  26.862  1.00104.03           C  

ATOM    987  N1    U B 109      76.053  77.668  27.744  1.00103.79           N  

ATOM    988  C2    U B 109      75.220  78.668  27.295  1.00103.65           C  

ATOM    989  O2    U B 109      74.661  78.631  26.203  1.00103.43           O  

ATOM    990  N3    U B 109      75.060  79.712  28.170  1.00103.58           N  

ATOM    991  C4    U B 109      75.637  79.846  29.420  1.00103.59           C  

ATOM    992  O4    U B 109      75.383  80.843  30.093  1.00103.49           O  

ATOM    993  C5    U B 109      76.495  78.764  29.808  1.00103.62           C  

ATOM    994  C6    U B 109      76.671  77.739  28.974  1.00103.67           C  

ATOM    995  P     G B 110      80.935  76.242  25.711  1.00104.44           P  

ATOM    996  O1P   G B 110      81.938  75.212  25.350  1.00104.48           O  

ATOM    997  O2P   G B 110      81.118  77.050  26.945  1.00104.35           O  

ATOM    998  O5*   G B 110      80.743  77.244  24.490  1.00104.41           O  

ATOM    999  C5*   G B 110      80.248  78.554  24.709  1.00104.31           C  

ATOM   1000  C4*   G B 110      80.694  79.477  23.600  1.00104.29           C  

ATOM   1001  O4*   G B 110      82.141  79.380  23.445  1.00104.23           O  

ATOM   1002  C3*   G B 110      80.173  79.201  22.195  1.00104.27           C  

ATOM   1003  O3*   G B 110      78.849  79.711  21.996  1.00104.34           O  

ATOM   1004  C2*   G B 110      81.187  79.966  21.351  1.00104.24           C  

ATOM   1005  O2*   G B 110      80.941  81.358  21.302  1.00104.12           O  

ATOM   1006  C1*   G B 110      82.495  79.672  22.097  1.00104.21           C  

ATOM   1007  N9    G B 110      83.188  78.516  21.522  1.00104.13           N  

ATOM   1008  C8    G B 110      83.407  77.291  22.109  1.00104.11           C  

ATOM   1009  N7    G B 110      83.991  76.435  21.310  1.00104.11           N  

ATOM   1010  C5    G B 110      84.188  77.140  20.127  1.00104.08           C  

ATOM   1011  C6    G B 110      84.773  76.734  18.876  1.00104.06           C  

ATOM   1012  O6    G B 110      85.241  75.626  18.560  1.00104.08           O  

ATOM   1013  N1    G B 110      84.774  77.777  17.953  1.00103.94           N  

ATOM   1014  C2    G B 110      84.281  79.041  18.184  1.00103.96           C  

ATOM   1015  N2    G B 110      84.377  79.915  17.173  1.00103.83           N  

ATOM   1016  N3    G B 110      83.731  79.424  19.326  1.00104.00           N  

ATOM   1017  C4    G B 110      83.717  78.434  20.246  1.00104.08           C  

ATOM   1018  P     G B 111      77.976  79.235  20.720  1.00104.36           P  

ATOM   1019  O1P   G B 111      76.559  79.622  20.951  1.00104.55           O  

ATOM   1020  O2P   G B 111      78.313  77.807  20.474  1.00104.40           O  

ATOM   1021  O5*   G B 111      78.512  80.117  19.502  1.00104.49           O  

ATOM   1022  C5*   G B 111      78.475  81.547  19.546  1.00104.66           C  

ATOM   1023  C4*   G B 111      79.090  82.122  18.288  1.00104.85           C  

ATOM   1024  O4*   G B 111      80.460  81.638  18.171  1.00104.87           O  

ATOM   1025  C3*   G B 111      78.446  81.674  16.986  1.00104.95           C  

ATOM   1026  O3*   G B 111      77.299  82.450  16.666  1.00105.13           O  

ATOM   1027  C2*   G B 111      79.573  81.896  15.987  1.00104.89           C  

ATOM   1028  O2*   G B 111      79.724  83.259  15.623  1.00104.81           O  

ATOM   1029  C1*   G B 111      80.778  81.417  16.802  1.00104.82           C  

ATOM   1030  N9    G B 111      81.077  79.994  16.617  1.00104.71           N  

ATOM   1031  C8    G B 111      80.856  78.977  17.514  1.00104.66           C  

ATOM   1032  N7    G B 111      81.235  77.806  17.073  1.00104.55           N  

ATOM   1033  C5    G B 111      81.738  78.062  15.804  1.00104.54           C  

ATOM   1034  C6    G B 111      82.299  77.174  14.845  1.00104.48           C  

ATOM   1035  O6    G B 111      82.473  75.947  14.936  1.00104.30           O  

ATOM   1036  N1    G B 111      82.678  77.856  13.685  1.00104.47           N  

ATOM   1037  C2    G B 111      82.545  79.215  13.484  1.00104.49           C  

ATOM   1038  N2    G B 111      82.976  79.700  12.305  1.00104.45           N  

ATOM   1039  N3    G B 111      82.026  80.045  14.374  1.00104.59           N  

ATOM   1040  C4    G B 111      81.645  79.406  15.504  1.00104.63           C  

ATOM   1041  P     U B 112      76.089  81.779  15.841  1.00105.26           P  

ATOM   1042  O1P   U B 112      74.972  82.752  15.845  1.00105.29           O  

ATOM   1043  O2P   U B 112      75.871  80.399  16.359  1.00105.09           O  

ATOM   1044  O5*   U B 112      76.636  81.688  14.344  1.00105.33           O  

ATOM   1045  C5*   U B 112      76.838  82.869  13.557  1.00105.41           C  

ATOM   1046  C4*   U B 112      77.470  82.521  12.222  1.00105.47           C  

ATOM   1047  O4*   U B 112      78.782  81.934  12.433  1.00105.38           O  

ATOM   1048  C3*   U B 112      76.737  81.484  11.387  1.00105.53           C  

ATOM   1049  O3*   U B 112      75.695  82.095  10.640  1.00105.78           O  

ATOM   1050  C2*   U B 112      77.848  80.974  10.479  1.00105.42           C  

ATOM   1051  O2*   U B 112      78.153  81.870   9.436  1.00105.42           O  

ATOM   1052  C1*   U B 112      79.025  80.943  11.450  1.00105.31           C  

ATOM   1053  N1    U B 112      79.123  79.648  12.127  1.00105.17           N  

ATOM   1054  C2    U B 112      79.751  78.631  11.456  1.00105.05           C  

ATOM   1055  O2    U B 112      80.220  78.775  10.345  1.00104.90           O  

ATOM   1056  N3    U B 112      79.809  77.441  12.132  1.00105.03           N  

ATOM   1057  C4    U B 112      79.309  77.178  13.390  1.00105.06           C  

ATOM   1058  O4    U B 112      79.429  76.048  13.866  1.00105.11           O  

ATOM   1059  C5    U B 112      78.671  78.289  14.020  1.00105.09           C  

ATOM   1060  C6    U B 112      78.603  79.457  13.382  1.00105.14           C  

ATOM   1061  P     C B 113      74.437  81.216  10.170  1.00105.95           P  

ATOM   1062  O1P   C B 113      73.553  82.107   9.368  1.00105.98           O  

ATOM   1063  O2P   C B 113      73.901  80.530  11.379  1.00105.91           O  

ATOM   1064  O5*   C B 113      75.065  80.113   9.200  1.00105.91           O  

ATOM   1065  C5*   C B 113      75.498  80.450   7.882  1.00105.78           C  

ATOM   1066  C4*   C B 113      76.174  79.263   7.221  1.00105.67           C  

ATOM   1067  O4*   C B 113      77.272  78.820   8.064  1.00105.61           O  

ATOM   1068  C3*   C B 113      75.353  77.990   7.036  1.00105.62           C  

ATOM   1069  O3*   C B 113      74.501  78.033   5.885  1.00105.55           O  

ATOM   1070  C2*   C B 113      76.451  76.949   6.851  1.00105.53           C  

ATOM   1071  O2*   C B 113      77.005  76.955   5.554  1.00105.50           O  

ATOM   1072  C1*   C B 113      77.500  77.436   7.846  1.00105.43           C  

ATOM   1073  N1    C B 113      77.422  76.741   9.132  1.00105.21           N  

ATOM   1074  C2    C B 113      77.902  75.429   9.213  1.00105.12           C  

ATOM   1075  O2    C B 113      78.379  74.899   8.200  1.00105.09           O  

ATOM   1076  N3    C B 113      77.839  74.777  10.390  1.00105.04           N  

ATOM   1077  C4    C B 113      77.326  75.380  11.458  1.00105.03           C  

ATOM   1078  N4    C B 113      77.291  74.696  12.598  1.00104.91           N  

ATOM   1079  C5    C B 113      76.826  76.717  11.405  1.00105.10           C  

ATOM   1080  C6    C B 113      76.892  77.352  10.231  1.00105.13           C  

ATOM   1081  P     C B 114      73.377  76.885   5.666  1.00105.48           P  

ATOM   1082  O1P   C B 114      72.619  77.216   4.420  1.00105.46           O  

ATOM   1083  O2P   C B 114      72.649  76.690   6.952  1.00105.41           O  

ATOM   1084  O5*   C B 114      74.209  75.558   5.387  1.00105.11           O  

ATOM   1085  C5*   C B 114      74.912  75.389   4.162  1.00104.49           C  

ATOM   1086  C4*   C B 114      75.482  74.001   4.093  1.00104.05           C  

ATOM   1087  O4*   C B 114      76.431  73.816   5.175  1.00103.98           O  

ATOM   1088  C3*   C B 114      74.461  72.907   4.322  1.00103.81           C  

ATOM   1089  O3*   C B 114      73.765  72.616   3.124  1.00103.35           O  

ATOM   1090  C2*   C B 114      75.337  71.747   4.766  1.00103.86           C  

ATOM   1091  O2*   C B 114      75.970  71.109   3.674  1.00103.90           O  

ATOM   1092  C1*   C B 114      76.369  72.477   5.637  1.00103.89           C  

ATOM   1093  N1    C B 114      76.022  72.490   7.070  1.00103.83           N  

ATOM   1094  C2    C B 114      76.301  71.352   7.845  1.00103.79           C  

ATOM   1095  O2    C B 114      76.834  70.366   7.302  1.00103.81           O  

ATOM   1096  N3    C B 114      75.983  71.356   9.163  1.00103.71           N  

ATOM   1097  C4    C B 114      75.413  72.435   9.714  1.00103.72           C  

ATOM   1098  N4    C B 114      75.121  72.391  11.018  1.00103.62           N  

ATOM   1099  C5    C B 114      75.124  73.606   8.948  1.00103.71           C  

ATOM   1100  C6    C B 114      75.441  73.592   7.644  1.00103.77           C  

ATOM   1101  P     C B 115      72.264  72.055   3.205  1.00102.95           P  

ATOM   1102  O1P   C B 115      71.674  72.119   1.846  1.00103.02           O  

ATOM   1103  O2P   C B 115      71.601  72.756   4.336  1.00102.98           O  

ATOM   1104  O5*   C B 115      72.451  70.521   3.590  1.00102.62           O  

ATOM   1105  C5*   C B 115      73.179  69.642   2.742  1.00101.96           C  

ATOM   1106  C4*   C B 115      73.545  68.375   3.484  1.00101.64           C  

ATOM   1107  O4*   C B 115      74.389  68.709   4.618  1.00101.50           O  

ATOM   1108  C3*   C B 115      72.405  67.596   4.117  1.00101.45           C  

ATOM   1109  O3*   C B 115      71.750  66.775   3.162  1.00101.31           O  

ATOM   1110  C2*   C B 115      73.138  66.758   5.158  1.00101.35           C  

ATOM   1111  O2*   C B 115      73.781  65.622   4.613  1.00101.19           O  

ATOM   1112  C1*   C B 115      74.201  67.746   5.646  1.00101.29           C  

ATOM   1113  N1    C B 115      73.821  68.437   6.892  1.00101.00           N  

ATOM   1114  C2    C B 115      73.993  67.764   8.110  1.00100.79           C  

ATOM   1115  O2    C B 115      74.472  66.616   8.103  1.00100.53           O  

ATOM   1116  N3    C B 115      73.628  68.376   9.261  1.00100.68           N  

ATOM   1117  C4    C B 115      73.118  69.609   9.229  1.00100.71           C  

ATOM   1118  N4    C B 115      72.765  70.167  10.393  1.00100.71           N  

ATOM   1119  C5    C B 115      72.943  70.323   8.004  1.00100.72           C  

ATOM   1120  C6    C B 115      73.307  69.706   6.871  1.00100.85           C  

ATOM   1121  P     A B 116      70.173  66.492   3.299  1.00101.17           P  

ATOM   1122  O1P   A B 116      69.743  65.779   2.071  1.00101.17           O  

ATOM   1123  O2P   A B 116      69.519  67.772   3.676  1.00101.13           O  

ATOM   1124  O5*   A B 116      70.074  65.471   4.516  1.00100.87           O  

ATOM   1125  C5*   A B 116      70.616  64.164   4.388  1.00100.46           C  

ATOM   1126  C4*   A B 116      70.811  63.531   5.746  1.00100.20           C  

ATOM   1127  O4*   A B 116      71.671  64.377   6.559  1.00100.10           O  

ATOM   1128  C3*   A B 116      69.574  63.356   6.609  1.00100.10           C  

ATOM   1129  O3*   A B 116      68.808  62.212   6.230  1.00100.02           O  

ATOM   1130  C2*   A B 116      70.206  63.179   7.985  1.00100.00           C  

ATOM   1131  O2*   A B 116      70.763  61.890   8.171  1.00 99.98           O  

ATOM   1132  C1*   A B 116      71.336  64.207   7.930  1.00 99.91           C  

ATOM   1133  N9    A B 116      70.928  65.500   8.484  1.00 99.72           N  

ATOM   1134  C8    A B 116      70.629  66.669   7.822  1.00 99.63           C  

ATOM   1135  N7    A B 116      70.274  67.651   8.612  1.00 99.48           N  

ATOM   1136  C5    A B 116      70.350  67.098   9.882  1.00 99.44           C  

ATOM   1137  C6    A B 116      70.092  67.628  11.148  1.00 99.40           C  

ATOM   1138  N6    A B 116      69.702  68.889  11.349  1.00 99.28           N  

ATOM   1139  N1    A B 116      70.251  66.811  12.216  1.00 99.32           N  

ATOM   1140  C2    A B 116      70.648  65.548  12.003  1.00 99.36           C  

ATOM   1141  N3    A B 116      70.926  64.934  10.856  1.00 99.42           N  

ATOM   1142  C4    A B 116      70.753  65.776   9.818  1.00 99.54           C  

ATOM   1143  P     G B 117      67.249  62.108   6.648  1.00 99.99           P  

ATOM   1144  O1P   G B 117      66.687  60.859   6.070  1.00100.04           O  

ATOM   1145  O2P   G B 117      66.613  63.417   6.333  1.00 99.90           O  

ATOM   1146  O5*   G B 117      67.283  61.917   8.230  1.00 99.87           O  

ATOM   1147  C5*   G B 117      67.935  60.787   8.808  1.00 99.65           C  

ATOM   1148  C4*   G B 117      67.949  60.894  10.316  1.00 99.45           C  

ATOM   1149  O4*   G B 117      68.695  62.076  10.712  1.00 99.43           O  

ATOM   1150  C3*   G B 117      66.603  61.091  10.991  1.00 99.33           C  

ATOM   1151  O3*   G B 117      65.898  59.869  11.136  1.00 99.06           O  

ATOM   1152  C2*   G B 117      67.025  61.660  12.338  1.00 99.32           C  

ATOM   1153  O2*   G B 117      67.532  60.679  13.227  1.00 99.32           O  

ATOM   1154  C1*   G B 117      68.148  62.605  11.911  1.00 99.28           C  

ATOM   1155  N9    G B 117      67.654  63.957  11.642  1.00 99.18           N  

ATOM   1156  C8    G B 117      67.427  64.535  10.419  1.00 99.13           C  

ATOM   1157  N7    G B 117      66.976  65.757  10.506  1.00 99.14           N  

ATOM   1158  C5    G B 117      66.904  65.998  11.872  1.00 99.11           C  

ATOM   1159  C6    G B 117      66.486  67.154  12.580  1.00 99.11           C  

ATOM   1160  O6    G B 117      66.089  68.231  12.130  1.00 99.03           O  

ATOM   1161  N1    G B 117      66.566  66.965  13.955  1.00 99.11           N  

ATOM   1162  C2    G B 117      66.993  65.814  14.569  1.00 99.13           C  

ATOM   1163  N2    G B 117      66.994  65.817  15.906  1.00 99.21           N  

ATOM   1164  N3    G B 117      67.389  64.737  13.921  1.00 99.16           N  

ATOM   1165  C4    G B 117      67.318  64.897  12.585  1.00 99.14           C  

ATOM   1166  P     C B 118      64.293  59.866  11.058  1.00 98.99           P  

ATOM   1167  O1P   C B 118      63.865  58.442  11.103  1.00 98.96           O  

ATOM   1168  O2P   C B 118      63.875  60.736   9.917  1.00 98.85           O  

ATOM   1169  O5*   C B 118      63.838  60.563  12.418  1.00 98.78           O  

ATOM   1170  C5*   C B 118      64.165  59.983  13.681  1.00 98.40           C  

ATOM   1171  C4*   C B 118      63.897  60.964  14.804  1.00 98.11           C  

ATOM   1172  O4*   C B 118      64.667  62.176  14.569  1.00 97.96           O  

ATOM   1173  C3*   C B 118      62.467  61.473  14.942  1.00 97.97           C  

ATOM   1174  O3*   C B 118      61.631  60.563  15.650  1.00 97.89           O  

ATOM   1175  C2*   C B 118      62.679  62.759  15.727  1.00 97.85           C  

ATOM   1176  O2*   C B 118      62.880  62.514  17.105  1.00 97.76           O  

ATOM   1177  C1*   C B 118      63.958  63.296  15.077  1.00 97.77           C  

ATOM   1178  N1    C B 118      63.700  64.240  13.969  1.00 97.55           N  

ATOM   1179  C2    C B 118      63.526  65.594  14.277  1.00 97.46           C  

ATOM   1180  O2    C B 118      63.594  65.957  15.454  1.00 97.37           O  

ATOM   1181  N3    C B 118      63.290  66.470  13.289  1.00 97.33           N  

ATOM   1182  C4    C B 118      63.221  66.053  12.032  1.00 97.28           C  

ATOM   1183  N4    C B 118      62.991  66.962  11.102  1.00 97.26           N  

ATOM   1184  C5    C B 118      63.389  64.683  11.678  1.00 97.29           C  

ATOM   1185  C6    C B 118      63.627  63.817  12.671  1.00 97.40           C  

ATOM   1186  P     C B 119      60.034  60.607  15.430  1.00 97.81           P  

ATOM   1187  O1P   C B 119      59.441  59.508  16.229  1.00 97.78           O  

ATOM   1188  O2P   C B 119      59.750  60.700  13.981  1.00 97.73           O  

ATOM   1189  O5*   C B 119      59.584  61.982  16.082  1.00 97.89           O  

ATOM   1190  C5*   C B 119      59.754  62.208  17.473  1.00 98.06           C  

ATOM   1191  C4*   C B 119      59.183  63.550  17.845  1.00 98.16           C  

ATOM   1192  O4*   C B 119      59.931  64.581  17.164  1.00 98.07           O  

ATOM   1193  C3*   C B 119      57.741  63.773  17.412  1.00 98.30           C  

ATOM   1194  O3*   C B 119      56.862  63.325  18.436  1.00 98.66           O  

ATOM   1195  C2*   C B 119      57.661  65.289  17.304  1.00 98.23           C  

ATOM   1196  O2*   C B 119      57.431  65.895  18.554  1.00 98.42           O  

ATOM   1197  C1*   C B 119      59.065  65.644  16.818  1.00 98.10           C  

ATOM   1198  N1    C B 119      59.153  65.870  15.372  1.00 97.93           N  

ATOM   1199  C2    C B 119      58.906  67.161  14.881  1.00 97.89           C  

ATOM   1200  O2    C B 119      58.581  68.059  15.678  1.00 97.73           O  

ATOM   1201  N3    C B 119      59.029  67.397  13.554  1.00 97.89           N  

ATOM   1202  C4    C B 119      59.374  66.407  12.727  1.00 97.94           C  

ATOM   1203  N4    C B 119      59.497  66.694  11.429  1.00 97.99           N  

ATOM   1204  C5    C B 119      59.611  65.078  13.201  1.00 97.92           C  

ATOM   1205  C6    C B 119      59.486  64.856  14.516  1.00 97.96           C  

ATOM   1206  P     U B 120      55.517  62.556  18.050  1.00 98.85           P  

ATOM   1207  O1P   U B 120      55.160  61.745  19.249  1.00 98.76           O  

ATOM   1208  O2P   U B 120      55.716  61.889  16.729  1.00 98.82           O  

ATOM   1209  O5*   U B 120      54.450  63.722  17.875  1.00 99.15           O  

ATOM   1210  C5*   U B 120      54.199  64.632  18.939  1.00 99.91           C  

ATOM   1211  C4*   U B 120      53.962  66.005  18.384  1.00100.41           C  

ATOM   1212  O4*   U B 120      54.963  66.195  17.367  1.00100.57           O  

ATOM   1213  C3*   U B 120      52.641  66.236  17.658  1.00100.73           C  

ATOM   1214  O3*   U B 120      51.647  66.754  18.570  1.00101.07           O  

ATOM   1215  C2*   U B 120      53.001  67.349  16.665  1.00100.83           C  

ATOM   1216  O2*   U B 120      52.820  68.646  17.187  1.00100.99           O  

ATOM   1217  C1*   U B 120      54.505  67.154  16.451  1.00100.86           C  

ATOM   1218  N1    U B 120      54.956  66.802  15.098  1.00100.99           N  

ATOM   1219  C2    U B 120      55.164  67.853  14.214  1.00101.08           C  

ATOM   1220  O2    U B 120      54.981  69.019  14.526  1.00100.87           O  

ATOM   1221  N3    U B 120      55.590  67.493  12.958  1.00101.24           N  

ATOM   1222  C4    U B 120      55.825  66.215  12.498  1.00101.37           C  

ATOM   1223  O4    U B 120      56.184  66.051  11.321  1.00101.52           O  

ATOM   1224  C5    U B 120      55.588  65.175  13.473  1.00101.30           C  

ATOM   1225  C6    U B 120      55.172  65.501  14.710  1.00101.11           C  

ATOM   1226  P     C B 121      50.515  65.783  19.207  1.00101.12           P  

ATOM   1227  O1P   C B 121      50.753  65.788  20.658  1.00101.17           O  

ATOM   1228  O2P   C B 121      50.434  64.495  18.481  1.00101.28           O  

ATOM   1229  O5*   C B 121      49.141  66.545  18.982  1.00101.45           O  

ATOM   1230  C5*   C B 121      48.206  66.055  18.031  1.00102.06           C  

ATOM   1231  C4*   C B 121      47.274  67.159  17.580  1.00102.52           C  

ATOM   1232  O4*   C B 121      46.361  67.493  18.647  1.00102.45           O  

ATOM   1233  C3*   C B 121      47.900  68.487  17.180  1.00102.80           C  

ATOM   1234  O3*   C B 121      48.349  68.458  15.823  1.00103.66           O  

ATOM   1235  C2*   C B 121      46.727  69.450  17.333  1.00102.65           C  

ATOM   1236  O2*   C B 121      45.891  69.470  16.198  1.00102.53           O  

ATOM   1237  C1*   C B 121      45.967  68.843  18.518  1.00102.49           C  

ATOM   1238  N1    C B 121      46.200  69.521  19.797  1.00102.46           N  

ATOM   1239  C2    C B 121      45.480  70.671  20.075  1.00102.46           C  

ATOM   1240  O2    C B 121      44.693  71.098  19.221  1.00102.59           O  

ATOM   1241  N3    C B 121      45.657  71.297  21.258  1.00102.46           N  

ATOM   1242  C4    C B 121      46.519  70.806  22.147  1.00102.44           C  

ATOM   1243  N4    C B 121      46.653  71.448  23.306  1.00102.46           N  

ATOM   1244  C5    C B 121      47.281  69.635  21.884  1.00102.46           C  

ATOM   1245  C6    C B 121      47.093  69.029  20.707  1.00102.45           C  

ATOM   1246  P     C B 122      49.686  69.245  15.402  1.00104.28           P  

ATOM   1247  O1P   C B 122      50.064  68.791  14.044  1.00104.22           O  

ATOM   1248  O2P   C B 122      50.662  69.129  16.503  1.00104.32           O  

ATOM   1249  O5*   C B 122      49.236  70.767  15.345  1.00104.95           O  

ATOM   1250  C5*   C B 122      50.201  71.798  15.327  1.00106.38           C  

ATOM   1251  C4*   C B 122      49.580  73.058  14.811  1.00107.33           C  

ATOM   1252  O4*   C B 122      48.511  73.425  15.719  1.00107.51           O  

ATOM   1253  C3*   C B 122      50.522  74.244  14.799  1.00107.97           C  

ATOM   1254  O3*   C B 122      51.231  74.667  13.632  1.00108.89           O  

ATOM   1255  C2*   C B 122      50.268  75.048  16.062  1.00107.90           C  

ATOM   1256  O2*   C B 122      50.233  76.432  15.784  1.00107.97           O  

ATOM   1257  C1*   C B 122      48.881  74.560  16.491  1.00107.87           C  

ATOM   1258  N1    C B 122      48.851  74.172  17.913  1.00107.99           N  

ATOM   1259  C2    C B 122      48.216  75.018  18.827  1.00108.13           C  

ATOM   1260  O2    C B 122      47.659  76.044  18.403  1.00108.21           O  

ATOM   1261  N3    C B 122      48.219  74.697  20.145  1.00108.09           N  

ATOM   1262  C4    C B 122      48.824  73.581  20.555  1.00108.01           C  

ATOM   1263  N4    C B 122      48.815  73.310  21.865  1.00107.92           N  

ATOM   1264  C5    C B 122      49.469  72.692  19.644  1.00108.03           C  

ATOM   1265  C6    C B 122      49.456  73.024  18.343  1.00108.05           C  

ATOM   1266  P     U B 123      50.470  75.504  12.480  1.00109.59           P  

ATOM   1267  O1P   U B 123      51.316  76.654  12.066  1.00109.53           O  

ATOM   1268  O2P   U B 123      49.100  75.760  12.985  1.00109.52           O  

ATOM   1269  O5*   U B 123      50.404  74.473  11.250  1.00109.96           O  

ATOM   1270  C5*   U B 123      50.251  73.049  11.469  1.00110.74           C  

ATOM   1271  C4*   U B 123      50.468  72.242  10.178  1.00111.11           C  

ATOM   1272  O4*   U B 123      50.448  70.809  10.484  1.00111.22           O  

ATOM   1273  C3*   U B 123      49.439  72.435   9.062  1.00111.17           C  

ATOM   1274  O3*   U B 123      49.858  73.448   8.145  1.00111.22           O  

ATOM   1275  C2*   U B 123      49.426  71.085   8.318  1.00111.22           C  

ATOM   1276  O2*   U B 123      50.290  71.000   7.202  1.00111.21           O  

ATOM   1277  C1*   U B 123      49.887  70.095   9.390  1.00111.22           C  

ATOM   1278  N1    U B 123      48.944  69.052   9.880  1.00111.22           N  

ATOM   1279  C2    U B 123      47.552  69.214   9.665  1.00111.22           C  

ATOM   1280  O2    U B 123      47.043  70.200   9.112  1.00111.22           O  

ATOM   1281  N3    U B 123      46.776  68.160  10.129  1.00111.22           N  

ATOM   1282  C4    U B 123      47.213  66.997  10.774  1.00111.22           C  

ATOM   1283  O4    U B 123      46.382  66.140  11.118  1.00111.22           O  

ATOM   1284  C5    U B 123      48.641  66.913  10.960  1.00111.22           C  

ATOM   1285  C6    U B 123      49.436  67.914  10.522  1.00111.22           C  

ATOM   1286  P     C B 124      51.435  73.804   7.991  1.00111.22           P  

ATOM   1287  O1P   C B 124      51.893  74.581   9.172  1.00111.21           O  

ATOM   1288  O2P   C B 124      51.610  74.382   6.633  1.00111.22           O  

ATOM   1289  O5*   C B 124      52.153  72.373   7.983  1.00111.22           O  

ATOM   1290  C5*   C B 124      53.502  72.219   7.526  1.00111.15           C  

ATOM   1291  C4*   C B 124      53.927  70.752   7.500  1.00111.18           C  

ATOM   1292  O4*   C B 124      53.979  70.194   8.830  1.00111.20           O  

ATOM   1293  C3*   C B 124      53.115  69.747   6.682  1.00111.21           C  

ATOM   1294  O3*   C B 124      53.627  69.663   5.335  1.00111.22           O  

ATOM   1295  C2*   C B 124      53.431  68.394   7.352  1.00111.22           C  

ATOM   1296  O2*   C B 124      54.404  67.625   6.683  1.00111.22           O  

ATOM   1297  C1*   C B 124      54.032  68.793   8.704  1.00111.18           C  

ATOM   1298  N1    C B 124      53.458  68.147   9.884  1.00111.16           N  

ATOM   1299  C2    C B 124      53.575  66.763  10.000  1.00111.11           C  

ATOM   1300  O2    C B 124      54.140  66.134   9.092  1.00111.11           O  

ATOM   1301  N3    C B 124      53.073  66.141  11.095  1.00111.10           N  

ATOM   1302  C4    C B 124      52.480  66.863  12.053  1.00111.07           C  

ATOM   1303  N4    C B 124      52.007  66.214  13.129  1.00111.05           N  

ATOM   1304  C5    C B 124      52.342  68.281  11.951  1.00111.08           C  

ATOM   1305  C6    C B 124      52.838  68.876  10.859  1.00111.10           C  

ATOM   1306  P     G B 125      53.166  70.718   4.205  1.00111.22           P  

ATOM   1307  O1P   G B 125      51.904  71.367   4.651  1.00111.22           O  

ATOM   1308  O2P   G B 125      53.200  69.990   2.905  1.00111.21           O  

ATOM   1309  O5*   G B 125      54.313  71.832   4.168  1.00111.22           O  

ATOM   1310  C5*   G B 125      55.669  71.524   4.506  1.00111.04           C  

ATOM   1311  C4*   G B 125      56.387  72.778   4.964  1.00111.07           C  

ATOM   1312  O4*   G B 125      55.613  73.426   6.015  1.00111.05           O  

ATOM   1313  C3*   G B 125      57.776  72.584   5.560  1.00111.09           C  

ATOM   1314  O3*   G B 125      58.790  72.506   4.547  1.00111.19           O  

ATOM   1315  C2*   G B 125      57.925  73.833   6.431  1.00111.09           C  

ATOM   1316  O2*   G B 125      58.283  74.978   5.686  1.00111.02           O  

ATOM   1317  C1*   G B 125      56.497  74.031   6.948  1.00111.01           C  

ATOM   1318  N9    G B 125      56.213  73.527   8.296  1.00110.84           N  

ATOM   1319  C8    G B 125      55.646  74.242   9.330  1.00110.73           C  

ATOM   1320  N7    G B 125      55.508  73.543  10.423  1.00110.69           N  

ATOM   1321  C5    G B 125      56.015  72.287  10.104  1.00110.66           C  

ATOM   1322  C6    G B 125      56.129  71.099  10.893  1.00110.62           C  

ATOM   1323  O6    G B 125      55.800  70.919  12.059  1.00110.62           O  

ATOM   1324  N1    G B 125      56.696  70.055  10.183  1.00110.60           N  

ATOM   1325  C2    G B 125      57.107  70.123   8.886  1.00110.65           C  

ATOM   1326  N2    G B 125      57.632  68.992   8.387  1.00110.63           N  

ATOM   1327  N3    G B 125      57.015  71.216   8.131  1.00110.68           N  

ATOM   1328  C4    G B 125      56.462  72.254   8.801  1.00110.72           C  

ATOM   1329  P     C B 126      60.351  72.300   4.957  1.00111.22           P  

ATOM   1330  O1P   C B 126      60.777  70.947   4.487  1.00111.22           O  

ATOM   1331  O2P   C B 126      60.548  72.685   6.387  1.00111.22           O  

ATOM   1332  O5*   C B 126      61.115  73.387   4.072  1.00111.22           O  

ATOM   1333  C5*   C B 126      60.691  74.749   4.052  1.00111.22           C  

ATOM   1334  C4*   C B 126      60.626  75.252   2.635  1.00111.22           C  

ATOM   1335  O4*   C B 126      59.861  74.314   1.835  1.00111.22           O  

ATOM   1336  C3*   C B 126      59.908  76.577   2.440  1.00111.22           C  

ATOM   1337  O3*   C B 126      60.787  77.672   2.692  1.00111.22           O  

ATOM   1338  C2*   C B 126      59.480  76.507   0.975  1.00111.22           C  

ATOM   1339  O2*   C B 126      60.482  76.914   0.061  1.00111.22           O  

ATOM   1340  C1*   C B 126      59.179  75.010   0.803  1.00111.22           C  

ATOM   1341  N1    C B 126      57.740  74.670   0.864  1.00111.22           N  

ATOM   1342  C2    C B 126      56.998  74.618  -0.343  1.00111.22           C  

ATOM   1343  O2    C B 126      57.574  74.873  -1.431  1.00111.22           O  

ATOM   1344  N3    C B 126      55.672  74.296  -0.290  1.00111.22           N  

ATOM   1345  C4    C B 126      55.091  74.034   0.888  1.00111.21           C  

ATOM   1346  N4    C B 126      53.784  73.712   0.890  1.00111.22           N  

ATOM   1347  C5    C B 126      55.818  74.083   2.118  1.00111.22           C  

ATOM   1348  C6    C B 126      57.127  74.401   2.061  1.00111.22           C  

ATOM   1349  P     U B 127      60.195  79.169   2.820  1.00111.22           P  

ATOM   1350  O1P   U B 127      58.725  79.121   2.594  1.00111.22           O  

ATOM   1351  O2P   U B 127      61.039  80.069   1.992  1.00111.22           O  

ATOM   1352  O5*   U B 127      60.451  79.568   4.341  1.00111.22           O  

ATOM   1353  C5*   U B 127      59.901  80.762   4.898  1.00111.22           C  

ATOM   1354  C4*   U B 127      60.390  80.932   6.318  1.00111.13           C  

ATOM   1355  O4*   U B 127      59.838  82.153   6.874  1.00111.22           O  

ATOM   1356  C3*   U B 127      59.983  79.838   7.297  1.00111.14           C  

ATOM   1357  O3*   U B 127      60.888  78.730   7.246  1.00110.79           O  

ATOM   1358  C2*   U B 127      60.047  80.560   8.638  1.00111.13           C  

ATOM   1359  O2*   U B 127      61.345  80.594   9.213  1.00111.22           O  

ATOM   1360  C1*   U B 127      59.559  81.962   8.251  1.00111.22           C  

ATOM   1361  N1    U B 127      58.115  82.178   8.448  1.00111.22           N  

ATOM   1362  C2    U B 127      57.641  82.226   9.758  1.00111.22           C  

ATOM   1363  O2    U B 127      58.366  82.072  10.746  1.00111.22           O  

ATOM   1364  N3    U B 127      56.288  82.463   9.869  1.00111.22           N  

ATOM   1365  C4    U B 127      55.376  82.650   8.831  1.00111.22           C  

ATOM   1366  O4    U B 127      54.186  82.852   9.099  1.00111.22           O  

ATOM   1367  C5    U B 127      55.942  82.575   7.510  1.00111.22           C  

ATOM   1368  C6    U B 127      57.257  82.345   7.366  1.00111.22           C  

ATOM   1369  P     G B 128      60.315  77.225   7.364  1.00110.62           P  

ATOM   1370  O1P   G B 128      61.472  76.278   7.512  1.00110.52           O  

ATOM   1371  O2P   G B 128      59.347  77.026   6.248  1.00110.65           O  

ATOM   1372  O5*   G B 128      59.468  77.274   8.720  1.00110.10           O  

ATOM   1373  C5*   G B 128      60.121  77.288   9.993  1.00109.01           C  

ATOM   1374  C4*   G B 128      59.129  77.013  11.108  1.00108.29           C  

ATOM   1375  O4*   G B 128      58.213  75.946  10.732  1.00108.20           O  

ATOM   1376  C3*   G B 128      59.783  76.548  12.398  1.00107.76           C  

ATOM   1377  O3*   G B 128      60.173  77.652  13.204  1.00106.70           O  

ATOM   1378  C2*   G B 128      58.692  75.701  13.040  1.00107.92           C  

ATOM   1379  O2*   G B 128      57.731  76.483  13.719  1.00107.96           O  

ATOM   1380  C1*   G B 128      58.065  75.035  11.810  1.00108.12           C  

ATOM   1381  N9    G B 128      58.710  73.780  11.422  1.00108.22           N  

ATOM   1382  C8    G B 128      59.434  73.561  10.272  1.00108.21           C  

ATOM   1383  N7    G B 128      59.883  72.336  10.172  1.00108.19           N  

ATOM   1384  C5    G B 128      59.434  71.702  11.328  1.00108.19           C  

ATOM   1385  C6    G B 128      59.610  70.346  11.789  1.00108.18           C  

ATOM   1386  O6    G B 128      60.221  69.404  11.253  1.00107.97           O  

ATOM   1387  N1    G B 128      58.983  70.145  13.010  1.00108.32           N  

ATOM   1388  C2    G B 128      58.294  71.100  13.710  1.00108.38           C  

ATOM   1389  N2    G B 128      57.777  70.697  14.875  1.00108.54           N  

ATOM   1390  N3    G B 128      58.120  72.354  13.304  1.00108.35           N  

ATOM   1391  C4    G B 128      58.712  72.585  12.113  1.00108.24           C  

ATOM   1392  P     G B 129      61.611  77.642  13.927  1.00105.91           P  

ATOM   1393  O1P   G B 129      61.831  78.948  14.585  1.00106.04           O  

ATOM   1394  O2P   G B 129      62.589  77.160  12.927  1.00105.94           O  

ATOM   1395  O5*   G B 129      61.465  76.527  15.057  1.00105.26           O  

ATOM   1396  C5*   G B 129      60.498  76.654  16.100  1.00103.81           C  

ATOM   1397  C4*   G B 129      60.343  75.341  16.836  1.00102.87           C  

ATOM   1398  O4*   G B 129      59.809  74.343  15.921  1.00102.60           O  

ATOM   1399  C3*   G B 129      61.628  74.716  17.362  1.00102.33           C  

ATOM   1400  O3*   G B 129      61.982  75.233  18.645  1.00101.59           O  

ATOM   1401  C2*   G B 129      61.243  73.250  17.467  1.00102.27           C  

ATOM   1402  O2*   G B 129      60.478  73.003  18.628  1.00102.25           O  

ATOM   1403  C1*   G B 129      60.364  73.072  16.220  1.00102.35           C  

ATOM   1404  N9    G B 129      61.111  72.601  15.056  1.00102.18           N  

ATOM   1405  C8    G B 129      61.486  73.343  13.960  1.00102.17           C  

ATOM   1406  N7    G B 129      62.137  72.643  13.067  1.00102.10           N  

ATOM   1407  C5    G B 129      62.197  71.364  13.604  1.00102.03           C  

ATOM   1408  C6    G B 129      62.778  70.167  13.084  1.00101.95           C  

ATOM   1409  O6    G B 129      63.364  69.991  12.018  1.00101.91           O  

ATOM   1410  N1    G B 129      62.611  69.102  13.955  1.00101.85           N  

ATOM   1411  C2    G B 129      61.973  69.167  15.160  1.00101.79           C  

ATOM   1412  N2    G B 129      61.920  68.029  15.849  1.00101.73           N  

ATOM   1413  N3    G B 129      61.426  70.264  15.654  1.00101.86           N  

ATOM   1414  C4    G B 129      61.573  71.319  14.830  1.00102.06           C  

ATOM   1415  P     C B 130      63.516  75.165  19.147  1.00101.05           P  

ATOM   1416  O1P   C B 130      63.609  75.824  20.472  1.00101.06           O  

ATOM   1417  O2P   C B 130      64.389  75.622  18.036  1.00101.08           O  

ATOM   1418  O5*   C B 130      63.788  73.617  19.373  1.00100.56           O  

ATOM   1419  C5*   C B 130      63.125  72.914  20.415  1.00 99.65           C  

ATOM   1420  C4*   C B 130      63.599  71.487  20.455  1.00 99.12           C  

ATOM   1421  O4*   C B 130      63.179  70.806  19.251  1.00 98.95           O  

ATOM   1422  C3*   C B 130      65.104  71.339  20.467  1.00 98.88           C  

ATOM   1423  O3*   C B 130      65.580  71.453  21.796  1.00 98.73           O  

ATOM   1424  C2*   C B 130      65.288  69.935  19.910  1.00 98.78           C  

ATOM   1425  O2*   C B 130      65.051  68.924  20.871  1.00 98.60           O  

ATOM   1426  C1*   C B 130      64.183  69.894  18.849  1.00 98.73           C  

ATOM   1427  N1    C B 130      64.641  70.283  17.506  1.00 98.62           N  

ATOM   1428  C2    C B 130      65.190  69.304  16.684  1.00 98.48           C  

ATOM   1429  O2    C B 130      65.282  68.143  17.120  1.00 98.40           O  

ATOM   1430  N3    C B 130      65.607  69.643  15.436  1.00 98.48           N  

ATOM   1431  C4    C B 130      65.491  70.906  15.011  1.00 98.42           C  

ATOM   1432  N4    C B 130      65.919  71.196  13.771  1.00 98.32           N  

ATOM   1433  C5    C B 130      64.932  71.929  15.837  1.00 98.44           C  

ATOM   1434  C6    C B 130      64.525  71.574  17.066  1.00 98.52           C  

ATOM   1435  P     G B 131      66.467  72.726  22.222  1.00 98.62           P  

ATOM   1436  O1P   G B 131      65.608  73.673  22.968  1.00 98.47           O  

ATOM   1437  O2P   G B 131      67.180  73.201  21.014  1.00 98.62           O  

ATOM   1438  O5*   G B 131      67.537  72.094  23.221  1.00 98.58           O  

ATOM   1439  C5*   G B 131      68.140  70.828  22.941  1.00 98.75           C  

ATOM   1440  C4*   G B 131      69.041  70.403  24.082  1.00 98.91           C  

ATOM   1441  O4*   G B 131      70.020  71.452  24.307  1.00 98.86           O  

ATOM   1442  C3*   G B 131      68.381  70.210  25.440  1.00 99.08           C  

ATOM   1443  O3*   G B 131      67.821  68.905  25.578  1.00 99.56           O  

ATOM   1444  C2*   G B 131      69.550  70.432  26.390  1.00 98.93           C  

ATOM   1445  O2*   G B 131      70.402  69.310  26.485  1.00 98.89           O  

ATOM   1446  C1*   G B 131      70.284  71.576  25.694  1.00 98.76           C  

ATOM   1447  N9    G B 131      69.825  72.895  26.124  1.00 98.67           N  

ATOM   1448  C8    G B 131      69.214  73.858  25.357  1.00 98.62           C  

ATOM   1449  N7    G B 131      68.908  74.935  26.030  1.00 98.57           N  

ATOM   1450  C5    G B 131      69.346  74.663  27.324  1.00 98.57           C  

ATOM   1451  C6    G B 131      69.289  75.460  28.502  1.00 98.58           C  

ATOM   1452  O6    G B 131      68.822  76.601  28.645  1.00 98.62           O  

ATOM   1453  N1    G B 131      69.851  74.795  29.593  1.00 98.64           N  

ATOM   1454  C2    G B 131      70.399  73.531  29.558  1.00 98.58           C  

ATOM   1455  N2    G B 131      70.898  73.057  30.720  1.00 98.62           N  

ATOM   1456  N3    G B 131      70.455  72.786  28.465  1.00 98.58           N  

ATOM   1457  C4    G B 131      69.915  73.409  27.395  1.00 98.61           C  

ATOM   1458  P     C B 132      66.463  68.701  26.427  1.00 99.92           P  

ATOM   1459  O1P   C B 132      65.990  67.313  26.199  1.00 99.95           O  

ATOM   1460  O2P   C B 132      65.549  69.834  26.148  1.00 99.74           O  

ATOM   1461  O5*   C B 132      66.936  68.839  27.942  1.00100.38           O  

ATOM   1462  C5*   C B 132      67.738  67.833  28.555  1.00101.15           C  

ATOM   1463  C4*   C B 132      67.996  68.177  30.004  1.00101.75           C  

ATOM   1464  O4*   C B 132      68.773  69.404  30.081  1.00101.70           O  

ATOM   1465  C3*   C B 132      66.769  68.485  30.848  1.00102.15           C  

ATOM   1466  O3*   C B 132      66.100  67.313  31.313  1.00103.06           O  

ATOM   1467  C2*   C B 132      67.373  69.285  31.991  1.00102.01           C  

ATOM   1468  O2*   C B 132      68.015  68.467  32.951  1.00102.01           O  

ATOM   1469  C1*   C B 132      68.404  70.132  31.241  1.00101.76           C  

ATOM   1470  N1    C B 132      67.839  71.425  30.824  1.00101.56           N  

ATOM   1471  C2    C B 132      67.736  72.445  31.769  1.00101.49           C  

ATOM   1472  O2    C B 132      68.134  72.233  32.919  1.00101.46           O  

ATOM   1473  N3    C B 132      67.199  73.630  31.414  1.00101.38           N  

ATOM   1474  C4    C B 132      66.784  73.822  30.161  1.00101.35           C  

ATOM   1475  N4    C B 132      66.259  75.011  29.860  1.00101.26           N  

ATOM   1476  C5    C B 132      66.886  72.804  29.167  1.00101.40           C  

ATOM   1477  C6    C B 132      67.420  71.632  29.540  1.00101.51           C  

ATOM   1478  P     C B 133      64.526  67.382  31.656  1.00103.77           P  

ATOM   1479  O1P   C B 133      64.125  66.053  32.193  1.00103.70           O  

ATOM   1480  O2P   C B 133      63.824  67.932  30.464  1.00103.71           O  

ATOM   1481  O5*   C B 133      64.427  68.458  32.836  1.00104.21           O  

ATOM   1482  C5*   C B 133      65.038  68.216  34.107  1.00105.10           C  

ATOM   1483  C4*   C B 133      64.815  69.387  35.042  1.00105.67           C  

ATOM   1484  O4*   C B 133      65.505  70.564  34.549  1.00105.67           O  

ATOM   1485  C3*   C B 133      63.384  69.876  35.196  1.00106.07           C  

ATOM   1486  O3*   C B 133      62.638  69.058  36.080  1.00106.86           O  

ATOM   1487  C2*   C B 133      63.596  71.271  35.776  1.00105.91           C  

ATOM   1488  O2*   C B 133      63.896  71.275  37.156  1.00105.89           O  

ATOM   1489  C1*   C B 133      64.825  71.730  34.995  1.00105.71           C  

ATOM   1490  N1    C B 133      64.420  72.514  33.827  1.00105.58           N  

ATOM   1491  C2    C B 133      64.097  73.854  34.011  1.00105.49           C  

ATOM   1492  O2    C B 133      64.171  74.331  35.156  1.00105.44           O  

ATOM   1493  N3    C B 133      63.707  74.597  32.942  1.00105.43           N  

ATOM   1494  C4    C B 133      63.640  74.032  31.731  1.00105.41           C  

ATOM   1495  N4    C B 133      63.254  74.801  30.695  1.00105.37           N  

ATOM   1496  C5    C B 133      63.965  72.661  31.517  1.00105.44           C  

ATOM   1497  C6    C B 133      64.349  71.948  32.587  1.00105.52           C  

ATOM   1498  P     G B 134      61.036  68.989  35.936  1.00107.51           P  

ATOM   1499  O1P   G B 134      60.581  67.942  36.885  1.00107.49           O  

ATOM   1500  O2P   G B 134      60.688  68.880  34.495  1.00107.45           O  

ATOM   1501  O5*   G B 134      60.532  70.415  36.448  1.00107.67           O  

ATOM   1502  C5*   G B 134      60.574  70.740  37.832  1.00108.18           C  

ATOM   1503  C4*   G B 134      60.226  72.192  38.053  1.00108.57           C  

ATOM   1504  O4*   G B 134      61.157  73.026  37.316  1.00108.58           O  

ATOM   1505  C3*   G B 134      58.868  72.680  37.565  1.00108.81           C  

ATOM   1506  O3*   G B 134      57.806  72.338  38.469  1.00109.34           O  

ATOM   1507  C2*   G B 134      59.094  74.188  37.528  1.00108.75           C  

ATOM   1508  O2*   G B 134      58.997  74.802  38.797  1.00108.68           O  

ATOM   1509  C1*   G B 134      60.541  74.270  37.030  1.00108.58           C  

ATOM   1510  N9    G B 134      60.610  74.504  35.595  1.00108.49           N  

ATOM   1511  C8    G B 134      60.856  73.579  34.611  1.00108.43           C  

ATOM   1512  N7    G B 134      60.819  74.090  33.409  1.00108.45           N  

ATOM   1513  C5    G B 134      60.538  75.434  33.617  1.00108.40           C  

ATOM   1514  C6    G B 134      60.371  76.494  32.687  1.00108.38           C  

ATOM   1515  O6    G B 134      60.439  76.458  31.454  1.00108.45           O  

ATOM   1516  N1    G B 134      60.095  77.695  33.329  1.00108.26           N  

ATOM   1517  C2    G B 134      59.994  77.859  34.683  1.00108.22           C  

ATOM   1518  N2    G B 134      59.723  79.094  35.105  1.00108.12           N  

ATOM   1519  N3    G B 134      60.147  76.883  35.560  1.00108.27           N  

ATOM   1520  C4    G B 134      60.414  75.707  34.961  1.00108.40           C  

ATOM   1521  P     G B 135      56.264  72.381  37.968  1.00109.60           P  

ATOM   1522  O1P   G B 135      55.411  71.830  39.057  1.00109.60           O  

ATOM   1523  O2P   G B 135      56.229  71.763  36.619  1.00109.62           O  

ATOM   1524  O5*   G B 135      55.911  73.930  37.834  1.00109.74           O  

ATOM   1525  C5*   G B 135      55.870  74.758  38.992  1.00110.14           C  

ATOM   1526  C4*   G B 135      55.763  76.208  38.595  1.00110.34           C  

ATOM   1527  O4*   G B 135      56.880  76.568  37.741  1.00110.45           O  

ATOM   1528  C3*   G B 135      54.567  76.582  37.747  1.00110.54           C  

ATOM   1529  O3*   G B 135      53.408  76.746  38.539  1.00110.83           O  

ATOM   1530  C2*   G B 135      55.013  77.914  37.163  1.00110.47           C  

ATOM   1531  O2*   G B 135      54.885  78.995  38.069  1.00110.39           O  

ATOM   1532  C1*   G B 135      56.489  77.638  36.892  1.00110.44           C  

ATOM   1533  N9    G B 135      56.714  77.249  35.503  1.00110.44           N  

ATOM   1534  C8    G B 135      56.965  75.993  35.009  1.00110.37           C  

ATOM   1535  N7    G B 135      57.096  75.969  33.711  1.00110.43           N  

ATOM   1536  C5    G B 135      56.923  77.294  33.321  1.00110.44           C  

ATOM   1537  C6    G B 135      56.949  77.887  32.029  1.00110.49           C  

ATOM   1538  O6    G B 135      57.139  77.343  30.935  1.00110.53           O  

ATOM   1539  N1    G B 135      56.720  79.259  32.090  1.00110.48           N  

ATOM   1540  C2    G B 135      56.495  79.973  33.239  1.00110.46           C  

ATOM   1541  N2    G B 135      56.289  81.294  33.084  1.00110.47           N  

ATOM   1542  N3    G B 135      56.471  79.433  34.448  1.00110.43           N  

ATOM   1543  C4    G B 135      56.689  78.098  34.415  1.00110.44           C  

ATOM   1544  P     C B 136      51.963  76.624  37.854  1.00111.10           P  

ATOM   1545  O1P   C B 136      50.946  76.682  38.928  1.00111.10           O  

ATOM   1546  O2P   C B 136      52.013  75.450  36.949  1.00111.11           O  

ATOM   1547  O5*   C B 136      51.821  77.945  36.975  1.00111.03           O  

ATOM   1548  C5*   C B 136      51.667  79.216  37.596  1.00111.18           C  

ATOM   1549  C4*   C B 136      51.575  80.301  36.551  1.00111.22           C  

ATOM   1550  O4*   C B 136      52.787  80.287  35.755  1.00111.22           O  

ATOM   1551  C3*   C B 136      50.482  80.143  35.511  1.00111.22           C  

ATOM   1552  O3*   C B 136      49.238  80.614  35.996  1.00111.22           O  

ATOM   1553  C2*   C B 136      50.997  81.013  34.374  1.00111.22           C  

ATOM   1554  O2*   C B 136      50.776  82.398  34.566  1.00111.21           O  

ATOM   1555  C1*   C B 136      52.493  80.700  34.428  1.00111.20           C  

ATOM   1556  N1    C B 136      52.869  79.617  33.505  1.00111.15           N  

ATOM   1557  C2    C B 136      53.133  79.936  32.160  1.00111.13           C  

ATOM   1558  O2    C B 136      53.048  81.125  31.789  1.00111.10           O  

ATOM   1559  N3    C B 136      53.475  78.945  31.305  1.00111.09           N  

ATOM   1560  C4    C B 136      53.563  77.685  31.744  1.00111.09           C  

ATOM   1561  N4    C B 136      53.913  76.743  30.867  1.00111.10           N  

ATOM   1562  C5    C B 136      53.303  77.337  33.101  1.00111.10           C  

ATOM   1563  C6    C B 136      52.961  78.323  33.939  1.00111.13           C  

ATOM   1564  P     U B 137      47.884  79.941  35.469  1.00111.22           P  

ATOM   1565  O1P   U B 137      46.757  80.585  36.188  1.00111.22           O  

ATOM   1566  O2P   U B 137      48.061  78.462  35.536  1.00111.17           O  

ATOM   1567  O5*   U B 137      47.820  80.373  33.935  1.00111.09           O  

ATOM   1568  C5*   U B 137      47.768  81.747  33.559  1.00110.90           C  

ATOM   1569  C4*   U B 137      48.027  81.892  32.076  1.00110.80           C  

ATOM   1570  O4*   U B 137      49.332  81.330  31.770  1.00110.64           O  

ATOM   1571  C3*   U B 137      47.081  81.141  31.151  1.00110.78           C  

ATOM   1572  O3*   U B 137      45.889  81.888  30.909  1.00111.04           O  

ATOM   1573  C2*   U B 137      47.919  80.995  29.886  1.00110.67           C  

ATOM   1574  O2*   U B 137      47.926  82.156  29.085  1.00110.61           O  

ATOM   1575  C1*   U B 137      49.316  80.777  30.466  1.00110.48           C  

ATOM   1576  N1    U B 137      49.699  79.360  30.554  1.00110.21           N  

ATOM   1577  C2    U B 137      49.992  78.716  29.377  1.00110.08           C  

ATOM   1578  O2    U B 137      49.936  79.266  28.293  1.00109.95           O  

ATOM   1579  N3    U B 137      50.352  77.401  29.513  1.00109.96           N  

ATOM   1580  C4    U B 137      50.441  76.685  30.685  1.00109.96           C  

ATOM   1581  O4    U B 137      50.775  75.504  30.650  1.00109.88           O  

ATOM   1582  C5    U B 137      50.117  77.424  31.859  1.00110.01           C  

ATOM   1583  C6    U B 137      49.765  78.706  31.757  1.00110.10           C  

ATOM   1584  P     G B 138      44.637  81.196  30.161  1.00111.11           P  

ATOM   1585  O1P   G B 138      43.448  82.065  30.373  1.00110.98           O  

ATOM   1586  O2P   G B 138      44.593  79.768  30.570  1.00111.01           O  

ATOM   1587  O5*   G B 138      45.014  81.261  28.616  1.00111.07           O  

ATOM   1588  C5*   G B 138      45.209  82.519  27.984  1.00110.98           C  

ATOM   1589  C4*   G B 138      45.323  82.354  26.485  1.00110.90           C  

ATOM   1590  O4*   G B 138      46.568  81.693  26.130  1.00111.00           O  

ATOM   1591  C3*   G B 138      44.268  81.492  25.818  1.00110.82           C  

ATOM   1592  O3*   G B 138      43.033  82.181  25.663  1.00110.52           O  

ATOM   1593  C2*   G B 138      44.935  81.190  24.479  1.00110.85           C  

ATOM   1594  O2*   G B 138      44.877  82.270  23.569  1.00110.93           O  

ATOM   1595  C1*   G B 138      46.389  80.979  24.912  1.00110.94           C  

ATOM   1596  N9    G B 138      46.704  79.573  25.133  1.00110.95           N  

ATOM   1597  C8    G B 138      46.853  78.921  26.336  1.00110.95           C  

ATOM   1598  N7    G B 138      47.118  77.651  26.203  1.00110.97           N  

ATOM   1599  C5    G B 138      47.150  77.448  24.831  1.00110.99           C  

ATOM   1600  C6    G B 138      47.389  76.268  24.089  1.00111.01           C  

ATOM   1601  O6    G B 138      47.625  75.126  24.509  1.00111.02           O  

ATOM   1602  N1    G B 138      47.334  76.511  22.718  1.00111.09           N  

ATOM   1603  C2    G B 138      47.073  77.732  22.141  1.00111.01           C  

ATOM   1604  N2    G B 138      47.056  77.763  20.802  1.00110.98           N  

ATOM   1605  N3    G B 138      46.846  78.838  22.825  1.00111.00           N  

ATOM   1606  C4    G B 138      46.899  78.624  24.156  1.00110.97           C  

ATOM   1607  P     G B 139      41.682  81.342  25.422  1.00110.34           P  

ATOM   1608  O1P   G B 139      40.524  82.277  25.436  1.00110.37           O  

ATOM   1609  O2P   G B 139      41.714  80.191  26.357  1.00110.30           O  

ATOM   1610  O5*   G B 139      41.838  80.778  23.940  1.00110.20           O  

ATOM   1611  C5*   G B 139      42.022  81.666  22.838  1.00109.82           C  

ATOM   1612  C4*   G B 139      42.246  80.883  21.567  1.00109.56           C  

ATOM   1613  O4*   G B 139      43.506  80.164  21.637  1.00109.52           O  

ATOM   1614  C3*   G B 139      41.229  79.791  21.299  1.00109.36           C  

ATOM   1615  O3*   G B 139      40.051  80.324  20.719  1.00109.08           O  

ATOM   1616  C2*   G B 139      41.982  78.888  20.332  1.00109.35           C  

ATOM   1617  O2*   G B 139      41.999  79.385  19.012  1.00109.31           O  

ATOM   1618  C1*   G B 139      43.396  78.947  20.917  1.00109.39           C  

ATOM   1619  N9    G B 139      43.657  77.850  21.843  1.00109.32           N  

ATOM   1620  C8    G B 139      43.579  77.890  23.213  1.00109.27           C  

ATOM   1621  N7    G B 139      43.875  76.749  23.774  1.00109.17           N  

ATOM   1622  C5    G B 139      44.166  75.909  22.709  1.00109.19           C  

ATOM   1623  C6    G B 139      44.556  74.544  22.690  1.00109.10           C  

ATOM   1624  O6    G B 139      44.727  73.780  23.637  1.00109.06           O  

ATOM   1625  N1    G B 139      44.752  74.088  21.394  1.00109.10           N  

ATOM   1626  C2    G B 139      44.591  74.837  20.263  1.00109.17           C  

ATOM   1627  N2    G B 139      44.819  74.211  19.110  1.00109.05           N  

ATOM   1628  N3    G B 139      44.228  76.107  20.262  1.00109.26           N  

ATOM   1629  C4    G B 139      44.035  76.575  21.510  1.00109.25           C  

ATOM   1630  P     G B 140      38.645  79.616  21.014  1.00108.88           P  

ATOM   1631  O1P   G B 140      37.582  80.434  20.374  1.00108.91           O  

ATOM   1632  O2P   G B 140      38.591  79.334  22.473  1.00108.84           O  

ATOM   1633  O5*   G B 140      38.748  78.240  20.228  1.00108.60           O  

ATOM   1634  C5*   G B 140      38.952  78.233  18.824  1.00108.08           C  

ATOM   1635  C4*   G B 140      39.217  76.832  18.351  1.00107.76           C  

ATOM   1636  O4*   G B 140      40.489  76.368  18.871  1.00107.64           O  

ATOM   1637  C3*   G B 140      38.233  75.794  18.855  1.00107.59           C  

ATOM   1638  O3*   G B 140      37.046  75.792  18.076  1.00107.35           O  

ATOM   1639  C2*   G B 140      39.024  74.510  18.663  1.00107.51           C  

ATOM   1640  O2*   G B 140      39.025  74.091  17.316  1.00107.48           O  

ATOM   1641  C1*   G B 140      40.432  74.964  19.051  1.00107.49           C  

ATOM   1642  N9    G B 140      40.757  74.657  20.442  1.00107.38           N  

ATOM   1643  C8    G B 140      40.737  75.518  21.508  1.00107.28           C  

ATOM   1644  N7    G B 140      41.068  74.944  22.635  1.00107.24           N  

ATOM   1645  C5    G B 140      41.325  73.626  22.282  1.00107.24           C  

ATOM   1646  C6    G B 140      41.719  72.527  23.078  1.00107.15           C  

ATOM   1647  O6    G B 140      41.933  72.496  24.287  1.00107.21           O  

ATOM   1648  N1    G B 140      41.862  71.370  22.321  1.00107.07           N  

ATOM   1649  C2    G B 140      41.651  71.279  20.974  1.00107.06           C  

ATOM   1650  N2    G B 140      41.830  70.075  20.428  1.00106.97           N  

ATOM   1651  N3    G B 140      41.287  72.298  20.216  1.00107.21           N  

ATOM   1652  C4    G B 140      41.141  73.431  20.933  1.00107.29           C  

ATOM   1653  P     C B 141      35.622  75.902  18.806  1.00107.22           P  

ATOM   1654  O1P   C B 141      34.589  75.812  17.742  1.00107.28           O  

ATOM   1655  O2P   C B 141      35.657  77.083  19.701  1.00107.21           O  

ATOM   1656  O5*   C B 141      35.524  74.593  19.707  1.00106.91           O  

ATOM   1657  C5*   C B 141      34.998  73.398  19.162  1.00106.40           C  

ATOM   1658  C4*   C B 141      35.928  72.894  18.097  1.00106.09           C  

ATOM   1659  O4*   C B 141      37.143  72.442  18.733  1.00106.02           O  

ATOM   1660  C3*   C B 141      35.387  71.700  17.333  1.00105.90           C  

ATOM   1661  O3*   C B 141      35.395  71.896  15.922  1.00105.60           O  

ATOM   1662  C2*   C B 141      36.019  70.457  17.960  1.00105.86           C  

ATOM   1663  O2*   C B 141      36.492  69.549  16.984  1.00105.87           O  

ATOM   1664  C1*   C B 141      37.255  71.039  18.644  1.00105.82           C  

ATOM   1665  N1    C B 141      37.616  70.524  19.967  1.00105.64           N  

ATOM   1666  C2    C B 141      38.242  69.280  20.062  1.00105.50           C  

ATOM   1667  O2    C B 141      38.421  68.621  19.036  1.00105.50           O  

ATOM   1668  N3    C B 141      38.635  68.829  21.268  1.00105.42           N  

ATOM   1669  C4    C B 141      38.422  69.569  22.359  1.00105.39           C  

ATOM   1670  N4    C B 141      38.834  69.089  23.533  1.00105.34           N  

ATOM   1671  C5    C B 141      37.769  70.835  22.290  1.00105.43           C  

ATOM   1672  C6    C B 141      37.383  71.266  21.087  1.00105.53           C  

ATOM   1673  P     A B 142      34.574  70.910  14.972  1.00105.46           P  

ATOM   1674  O1P   A B 142      33.503  71.696  14.311  1.00105.50           O  

ATOM   1675  O2P   A B 142      34.230  69.689  15.747  1.00105.49           O  

ATOM   1676  O5*   A B 142      35.626  70.514  13.853  1.00105.16           O  

ATOM   1677  C5*   A B 142      35.569  71.107  12.569  1.00104.48           C  

ATOM   1678  C4*   A B 142      36.864  70.870  11.847  1.00104.00           C  

ATOM   1679  O4*   A B 142      37.849  71.840  12.269  1.00104.06           O  

ATOM   1680  C3*   A B 142      37.517  69.537  12.143  1.00103.59           C  

ATOM   1681  O3*   A B 142      36.939  68.524  11.351  1.00102.81           O  

ATOM   1682  C2*   A B 142      38.965  69.801  11.764  1.00103.76           C  

ATOM   1683  O2*   A B 142      39.202  69.739  10.371  1.00103.77           O  

ATOM   1684  C1*   A B 142      39.138  71.244  12.247  1.00104.04           C  

ATOM   1685  N9    A B 142      39.712  71.352  13.588  1.00104.25           N  

ATOM   1686  C8    A B 142      39.161  71.964  14.686  1.00104.32           C  

ATOM   1687  N7    A B 142      39.908  71.899  15.762  1.00104.35           N  

ATOM   1688  C5    A B 142      41.030  71.197  15.343  1.00104.40           C  

ATOM   1689  C6    A B 142      42.197  70.797  16.020  1.00104.45           C  

ATOM   1690  N6    A B 142      42.432  71.058  17.311  1.00104.45           N  

ATOM   1691  N1    A B 142      43.122  70.107  15.312  1.00104.49           N  

ATOM   1692  C2    A B 142      42.884  69.854  14.017  1.00104.39           C  

ATOM   1693  N3    A B 142      41.829  70.179  13.274  1.00104.39           N  

ATOM   1694  C4    A B 142      40.926  70.859  14.006  1.00104.34           C  

ATOM   1695  P     A B 143      36.713  67.070  11.982  1.00102.25           P  

ATOM   1696  O1P   A B 143      35.804  66.302  11.096  1.00102.47           O  

ATOM   1697  O2P   A B 143      36.358  67.266  13.409  1.00102.32           O  

ATOM   1698  O5*   A B 143      38.150  66.390  11.890  1.00101.85           O  

ATOM   1699  C5*   A B 143      38.781  66.172  10.625  1.00100.83           C  

ATOM   1700  C4*   A B 143      40.214  65.712  10.819  1.00100.07           C  

ATOM   1701  O4*   A B 143      41.001  66.790  11.399  1.00100.14           O  

ATOM   1702  C3*   A B 143      40.414  64.547  11.773  1.00 99.52           C  

ATOM   1703  O3*   A B 143      40.207  63.302  11.128  1.00 98.24           O  

ATOM   1704  C2*   A B 143      41.860  64.736  12.204  1.00 99.78           C  

ATOM   1705  O2*   A B 143      42.784  64.294  11.228  1.00 99.87           O  

ATOM   1706  C1*   A B 143      41.927  66.263  12.338  1.00100.11           C  

ATOM   1707  N9    A B 143      41.554  66.745  13.669  1.00100.36           N  

ATOM   1708  C8    A B 143      40.460  67.509  14.004  1.00100.48           C  

ATOM   1709  N7    A B 143      40.390  67.800  15.281  1.00100.51           N  

ATOM   1710  C5    A B 143      41.507  67.190  15.827  1.00100.55           C  

ATOM   1711  C6    A B 143      42.004  67.127  17.140  1.00100.56           C  

ATOM   1712  N6    A B 143      41.400  67.706  18.185  1.00100.57           N  

ATOM   1713  N1    A B 143      43.146  66.440  17.352  1.00100.63           N  

ATOM   1714  C2    A B 143      43.745  65.853  16.302  1.00100.67           C  

ATOM   1715  N3    A B 143      43.373  65.837  15.018  1.00100.60           N  

ATOM   1716  C4    A B 143      42.237  66.533  14.845  1.00100.51           C  

ATOM   1717  P     C B 144      39.376  62.149  11.879  1.00 97.42           P  

ATOM   1718  O1P   C B 144      39.128  61.062  10.906  1.00 97.57           O  

ATOM   1719  O2P   C B 144      38.237  62.762  12.601  1.00 97.51           O  

ATOM   1720  O5*   C B 144      40.405  61.593  12.947  1.00 96.68           O  

ATOM   1721  C5*   C B 144      41.638  61.027  12.522  1.00 95.14           C  

ATOM   1722  C4*   C B 144      42.537  60.836  13.708  1.00 94.08           C  

ATOM   1723  O4*   C B 144      42.890  62.134  14.245  1.00 94.17           O  

ATOM   1724  C3*   C B 144      41.886  60.145  14.885  1.00 93.34           C  

ATOM   1725  O3*   C B 144      41.882  58.744  14.734  1.00 91.71           O  

ATOM   1726  C2*   C B 144      42.796  60.571  16.019  1.00 93.60           C  

ATOM   1727  O2*   C B 144      44.030  59.869  16.000  1.00 93.68           O  

ATOM   1728  C1*   C B 144      43.030  62.040  15.655  1.00 93.96           C  

ATOM   1729  N1    C B 144      42.031  62.924  16.286  1.00 94.21           N  

ATOM   1730  C2    C B 144      42.224  63.327  17.614  1.00 94.27           C  

ATOM   1731  O2    C B 144      43.228  62.933  18.217  1.00 94.43           O  

ATOM   1732  N3    C B 144      41.312  64.130  18.203  1.00 94.26           N  

ATOM   1733  C4    C B 144      40.240  64.540  17.516  1.00 94.21           C  

ATOM   1734  N4    C B 144      39.369  65.337  18.141  1.00 94.24           N  

ATOM   1735  C5    C B 144      40.020  64.152  16.161  1.00 94.22           C  

ATOM   1736  C6    C B 144      40.934  63.350  15.591  1.00 94.22           C  

ATOM   1737  P     A B 145      40.766  57.881  15.499  1.00 90.65           P  

ATOM   1738  O1P   A B 145      40.874  56.472  15.081  1.00 90.85           O  

ATOM   1739  O2P   A B 145      39.482  58.604  15.324  1.00 90.77           O  

ATOM   1740  O5*   A B 145      41.201  57.955  17.030  1.00 89.82           O  

ATOM   1741  C5*   A B 145      42.373  57.288  17.494  1.00 87.82           C  

ATOM   1742  C4*   A B 145      42.491  57.412  18.995  1.00 86.53           C  

ATOM   1743  O4*   A B 145      42.736  58.795  19.354  1.00 86.23           O  

ATOM   1744  C3*   A B 145      41.237  57.034  19.761  1.00 85.74           C  

ATOM   1745  O3*   A B 145      41.189  55.634  19.995  1.00 84.54           O  

ATOM   1746  C2*   A B 145      41.396  57.815  21.055  1.00 85.80           C  

ATOM   1747  O2*   A B 145      42.242  57.159  21.972  1.00 85.99           O  

ATOM   1748  C1*   A B 145      42.055  59.099  20.557  1.00 85.98           C  

ATOM   1749  N9    A B 145      41.095  60.166  20.267  1.00 85.95           N  

ATOM   1750  C8    A B 145      40.588  60.510  19.043  1.00 85.98           C  

ATOM   1751  N7    A B 145      39.759  61.525  19.082  1.00 85.88           N  

ATOM   1752  C5    A B 145      39.715  61.865  20.427  1.00 85.89           C  

ATOM   1753  C6    A B 145      39.018  62.865  21.135  1.00 85.87           C  

ATOM   1754  N6    A B 145      38.204  63.745  20.559  1.00 85.90           N  

ATOM   1755  N1    A B 145      39.192  62.934  22.467  1.00 85.80           N  

ATOM   1756  C2    A B 145      40.012  62.057  23.048  1.00 85.82           C  

ATOM   1757  N3    A B 145      40.724  61.078  22.498  1.00 85.80           N  

ATOM   1758  C4    A B 145      40.528  61.033  21.171  1.00 85.93           C  

ATOM   1759  P     C B 146      39.788  54.937  20.389  1.00 83.69           P  

ATOM   1760  O1P   C B 146      40.015  53.471  20.509  1.00 83.76           O  

ATOM   1761  O2P   C B 146      38.750  55.436  19.441  1.00 83.89           O  

ATOM   1762  O5*   C B 146      39.453  55.526  21.840  1.00 83.04           O  

ATOM   1763  C5*   C B 146      40.224  55.170  22.999  1.00 81.24           C  

ATOM   1764  C4*   C B 146      39.782  55.985  24.207  1.00 80.10           C  

ATOM   1765  O4*   C B 146      39.984  57.396  23.940  1.00 79.93           O  

ATOM   1766  C3*   C B 146      38.311  55.884  24.591  1.00 79.39           C  

ATOM   1767  O3*   C B 146      38.072  54.757  25.434  1.00 78.10           O  

ATOM   1768  C2*   C B 146      38.084  57.181  25.355  1.00 79.47           C  

ATOM   1769  O2*   C B 146      38.540  57.098  26.682  1.00 79.59           O  

ATOM   1770  C1*   C B 146      38.992  58.151  24.605  1.00 79.66           C  

ATOM   1771  N1    C B 146      38.267  58.950  23.616  1.00 79.77           N  

ATOM   1772  C2    C B 146      37.546  60.035  24.066  1.00 79.78           C  

ATOM   1773  O2    C B 146      37.545  60.276  25.274  1.00 79.78           O  

ATOM   1774  N3    C B 146      36.872  60.798  23.185  1.00 79.82           N  

ATOM   1775  C4    C B 146      36.905  60.496  21.888  1.00 79.83           C  

ATOM   1776  N4    C B 146      36.233  61.273  21.050  1.00 79.86           N  

ATOM   1777  C5    C B 146      37.633  59.380  21.396  1.00 79.84           C  

ATOM   1778  C6    C B 146      38.294  58.640  22.288  1.00 79.85           C  

ATOM   1779  P     C B 147      36.592  54.135  25.540  1.00 77.31           P  

ATOM   1780  O1P   C B 147      36.631  52.885  26.352  1.00 77.07           O  

ATOM   1781  O2P   C B 147      36.037  54.104  24.165  1.00 77.30           O  

ATOM   1782  O5*   C B 147      35.767  55.229  26.346  1.00 76.47           O  

ATOM   1783  C5*   C B 147      36.129  55.583  27.672  1.00 74.58           C  

ATOM   1784  C4*   C B 147      35.314  56.763  28.130  1.00 73.46           C  

ATOM   1785  O4*   C B 147      35.638  57.916  27.321  1.00 73.20           O  

ATOM   1786  C3*   C B 147      33.813  56.643  27.964  1.00 72.79           C  

ATOM   1787  O3*   C B 147      33.238  55.888  29.013  1.00 71.58           O  

ATOM   1788  C2*   C B 147      33.381  58.101  28.031  1.00 72.82           C  

ATOM   1789  O2*   C B 147      33.334  58.614  29.350  1.00 72.86           O  

ATOM   1790  C1*   C B 147      34.519  58.783  27.274  1.00 72.99           C  

ATOM   1791  N1    C B 147      34.190  59.043  25.872  1.00 73.05           N  

ATOM   1792  C2    C B 147      33.348  60.106  25.584  1.00 72.93           C  

ATOM   1793  O2    C B 147      32.889  60.765  26.519  1.00 72.86           O  

ATOM   1794  N3    C B 147      33.058  60.390  24.298  1.00 72.98           N  

ATOM   1795  C4    C B 147      33.571  59.643  23.319  1.00 72.85           C  

ATOM   1796  N4    C B 147      33.262  59.959  22.069  1.00 72.84           N  

ATOM   1797  C5    C B 147      34.427  58.539  23.585  1.00 73.01           C  

ATOM   1798  C6    C B 147      34.707  58.272  24.865  1.00 73.03           C  

ATOM   1799  P     A B 148      32.007  54.912  28.703  1.00 70.75           P  

ATOM   1800  O1P   A B 148      31.657  54.192  29.947  1.00 70.79           O  

ATOM   1801  O2P   A B 148      32.340  54.145  27.473  1.00 70.79           O  

ATOM   1802  O5*   A B 148      30.821  55.913  28.375  1.00 69.74           O  

ATOM   1803  C5*   A B 148      30.318  56.775  29.374  1.00 67.50           C  

ATOM   1804  C4*   A B 148      29.434  57.819  28.756  1.00 66.38           C  

ATOM   1805  O4*   A B 148      30.236  58.638  27.862  1.00 65.92           O  

ATOM   1806  C3*   A B 148      28.347  57.288  27.841  1.00 65.64           C  

ATOM   1807  O3*   A B 148      27.210  56.776  28.530  1.00 64.80           O  

ATOM   1808  C2*   A B 148      28.017  58.530  27.025  1.00 65.51           C  

ATOM   1809  O2*   A B 148      27.227  59.467  27.725  1.00 65.53           O  

ATOM   1810  C1*   A B 148      29.422  59.090  26.782  1.00 65.59           C  

ATOM   1811  N9    A B 148      29.974  58.580  25.524  1.00 65.28           N  

ATOM   1812  C8    A B 148      30.781  57.482  25.328  1.00 65.15           C  

ATOM   1813  N7    A B 148      31.075  57.260  24.073  1.00 64.94           N  

ATOM   1814  C5    A B 148      30.428  58.283  23.391  1.00 64.90           C  

ATOM   1815  C6    A B 148      30.343  58.606  22.034  1.00 64.72           C  

ATOM   1816  N6    A B 148      30.931  57.892  21.078  1.00 64.60           N  

ATOM   1817  N1    A B 148      29.623  59.690  21.681  1.00 64.60           N  

ATOM   1818  C2    A B 148      29.025  60.392  22.641  1.00 64.68           C  

ATOM   1819  N3    A B 148      29.021  60.190  23.954  1.00 64.87           N  

ATOM   1820  C4    A B 148      29.753  59.106  24.273  1.00 64.99           C  

ATOM   1821  P     U B 149      26.349  55.580  27.860  1.00 64.14           P  

ATOM   1822  O1P   U B 149      25.261  55.202  28.802  1.00 64.24           O  

ATOM   1823  O2P   U B 149      27.325  54.551  27.418  1.00 64.16           O  

ATOM   1824  O5*   U B 149      25.661  56.245  26.571  1.00 63.34           O  

ATOM   1825  C5*   U B 149      24.664  57.267  26.702  1.00 61.20           C  

ATOM   1826  C4*   U B 149      24.290  57.853  25.344  1.00 60.05           C  

ATOM   1827  O4*   U B 149      25.462  58.461  24.736  1.00 59.69           O  

ATOM   1828  C3*   U B 149      23.786  56.891  24.270  1.00 59.31           C  

ATOM   1829  O3*   U B 149      22.399  56.606  24.389  1.00 58.54           O  

ATOM   1830  C2*   U B 149      24.043  57.677  22.993  1.00 59.15           C  

ATOM   1831  O2*   U B 149      23.037  58.624  22.699  1.00 58.63           O  

ATOM   1832  C1*   U B 149      25.369  58.365  23.321  1.00 59.25           C  

ATOM   1833  N1    U B 149      26.475  57.536  22.827  1.00 59.06           N  

ATOM   1834  C2    U B 149      26.876  57.737  21.527  1.00 59.06           C  

ATOM   1835  O2    U B 149      26.402  58.616  20.824  1.00 58.40           O  

ATOM   1836  N3    U B 149      27.846  56.881  21.081  1.00 59.16           N  

ATOM   1837  C4    U B 149      28.454  55.874  21.797  1.00 59.40           C  

ATOM   1838  O4    U B 149      29.302  55.172  21.253  1.00 59.74           O  

ATOM   1839  C5    U B 149      28.011  55.750  23.148  1.00 59.42           C  

ATOM   1840  C6    U B 149      27.062  56.569  23.608  1.00 59.11           C  

ATOM   1841  P     U B 150      21.869  55.095  24.218  1.00 57.96           P  

ATOM   1842  O1P   U B 150      20.499  55.122  24.797  1.00 58.39           O  

ATOM   1843  O2P   U B 150      22.885  54.157  24.764  1.00 57.81           O  

ATOM   1844  O5*   U B 150      21.746  54.860  22.639  1.00 57.27           O  

ATOM   1845  C5*   U B 150      20.967  55.745  21.829  1.00 55.66           C  

ATOM   1846  C4*   U B 150      20.277  55.007  20.689  1.00 55.00           C  

ATOM   1847  O4*   U B 150      21.270  54.500  19.751  1.00 54.41           O  

ATOM   1848  C3*   U B 150      19.504  53.779  21.194  1.00 54.42           C  

ATOM   1849  O3*   U B 150      18.193  53.667  20.639  1.00 53.73           O  

ATOM   1850  C2*   U B 150      20.406  52.573  20.906  1.00 54.53           C  

ATOM   1851  O2*   U B 150      19.701  51.455  20.388  1.00 54.03           O  

ATOM   1852  C1*   U B 150      21.219  53.100  19.728  1.00 54.59           C  

ATOM   1853  N1    U B 150      22.511  52.510  19.352  1.00 54.71           N  

ATOM   1854  C2    U B 150      22.476  51.558  18.348  1.00 54.97           C  

ATOM   1855  O2    U B 150      21.466  51.244  17.774  1.00 55.15           O  

ATOM   1856  N3    U B 150      23.674  50.997  18.030  1.00 54.92           N  

ATOM   1857  C4    U B 150      24.881  51.281  18.579  1.00 55.08           C  

ATOM   1858  O4    U B 150      25.865  50.668  18.175  1.00 55.14           O  

ATOM   1859  C5    U B 150      24.862  52.291  19.608  1.00 54.79           C  

ATOM   1860  C6    U B 150      23.699  52.860  19.955  1.00 54.84           C  

ATOM   1861  P     G B 151      17.005  54.612  21.152  1.00 53.04           P  

ATOM   1862  O1P   G B 151      17.128  54.808  22.632  1.00 53.21           O  

ATOM   1863  O2P   G B 151      15.780  54.031  20.585  1.00 52.99           O  

ATOM   1864  O5*   G B 151      17.232  56.000  20.411  1.00 51.80           O  

ATOM   1865  C5*   G B 151      17.007  57.227  21.087  1.00 50.19           C  

ATOM   1866  C4*   G B 151      17.653  58.355  20.328  1.00 49.10           C  

ATOM   1867  O4*   G B 151      19.042  58.001  20.127  1.00 48.96           O  

ATOM   1868  C3*   G B 151      17.126  58.625  18.929  1.00 48.50           C  

ATOM   1869  O3*   G B 151      16.072  59.573  18.963  1.00 47.94           O  

ATOM   1870  C2*   G B 151      18.328  59.272  18.259  1.00 48.21           C  

ATOM   1871  O2*   G B 151      18.476  60.634  18.591  1.00 47.91           O  

ATOM   1872  C1*   G B 151      19.488  58.489  18.878  1.00 48.39           C  

ATOM   1873  N9    G B 151      19.911  57.353  18.069  1.00 48.33           N  

ATOM   1874  C8    G B 151      19.123  56.531  17.299  1.00 48.05           C  

ATOM   1875  N7    G B 151      19.793  55.582  16.705  1.00 47.97           N  

ATOM   1876  C5    G B 151      21.108  55.792  17.097  1.00 48.05           C  

ATOM   1877  C6    G B 151      22.305  55.071  16.776  1.00 47.63           C  

ATOM   1878  O6    G B 151      22.438  54.080  16.052  1.00 47.99           O  

ATOM   1879  N1    G B 151      23.415  55.623  17.404  1.00 47.93           N  

ATOM   1880  C2    G B 151      23.387  56.715  18.238  1.00 48.14           C  

ATOM   1881  N2    G B 151      24.562  57.080  18.777  1.00 48.36           N  

ATOM   1882  N3    G B 151      22.291  57.397  18.534  1.00 48.39           N  

ATOM   1883  C4    G B 151      21.195  56.883  17.937  1.00 48.09           C  

ATOM   1884  P     C B 152      14.673  59.262  18.242  1.00 47.45           P  

ATOM   1885  O1P   C B 152      13.750  60.375  18.589  1.00 47.18           O  

ATOM   1886  O2P   C B 152      14.320  57.860  18.593  1.00 47.09           O  

ATOM   1887  O5*   C B 152      14.966  59.318  16.678  1.00 47.40           O  

ATOM   1888  C5*   C B 152      15.743  60.366  16.111  1.00 46.66           C  

ATOM   1889  C4*   C B 152      14.956  61.089  15.032  1.00 47.00           C  

ATOM   1890  O4*   C B 152      14.606  60.189  13.947  1.00 46.52           O  

ATOM   1891  C3*   C B 152      13.637  61.546  15.609  1.00 47.11           C  

ATOM   1892  O3*   C B 152      13.522  62.904  16.062  1.00 48.81           O  

ATOM   1893  C2*   C B 152      12.582  60.516  15.205  1.00 46.54           C  

ATOM   1894  O2*   C B 152      11.279  60.952  14.923  1.00 46.86           O  

ATOM   1895  C1*   C B 152      13.206  59.976  13.922  1.00 45.80           C  

ATOM   1896  N1    C B 152      12.876  58.602  13.511  1.00 44.36           N  

ATOM   1897  C2    C B 152      12.198  58.455  12.307  1.00 43.48           C  

ATOM   1898  O2    C B 152      11.945  59.469  11.652  1.00 43.07           O  

ATOM   1899  N3    C B 152      11.840  57.221  11.884  1.00 42.60           N  

ATOM   1900  C4    C B 152      12.132  56.151  12.632  1.00 42.88           C  

ATOM   1901  N4    C B 152      11.747  54.936  12.174  1.00 42.42           N  

ATOM   1902  C5    C B 152      12.834  56.266  13.878  1.00 43.01           C  

ATOM   1903  C6    C B 152      13.186  57.505  14.271  1.00 44.06           C  

ATOM   1904  P     A B 153      12.619  63.959  15.270  1.00 49.22           P  

ATOM   1905  O1P   A B 153      11.964  64.770  16.330  1.00 50.13           O  

ATOM   1906  O2P   A B 153      11.808  63.263  14.252  1.00 50.20           O  

ATOM   1907  O5*   A B 153      13.663  64.887  14.520  1.00 49.23           O  

ATOM   1908  C5*   A B 153      15.039  64.928  14.887  1.00 48.33           C  

ATOM   1909  C4*   A B 153      15.877  65.210  13.663  1.00 48.18           C  

ATOM   1910  O4*   A B 153      15.803  64.060  12.790  1.00 47.39           O  

ATOM   1911  C3*   A B 153      15.381  66.355  12.796  1.00 48.05           C  

ATOM   1912  O3*   A B 153      15.876  67.594  13.271  1.00 49.15           O  

ATOM   1913  C2*   A B 153      16.008  66.009  11.447  1.00 47.53           C  

ATOM   1914  O2*   A B 153      17.399  66.244  11.415  1.00 47.46           O  

ATOM   1915  C1*   A B 153      15.857  64.486  11.437  1.00 46.96           C  

ATOM   1916  N9    A B 153      14.682  63.987  10.731  1.00 46.24           N  

ATOM   1917  C8    A B 153      13.528  63.494  11.279  1.00 45.93           C  

ATOM   1918  N7    A B 153      12.676  63.044  10.395  1.00 45.59           N  

ATOM   1919  C5    A B 153      13.301  63.275   9.178  1.00 45.48           C  

ATOM   1920  C6    A B 153      12.913  63.015   7.847  1.00 45.23           C  

ATOM   1921  N6    A B 153      11.750  62.457   7.504  1.00 44.92           N  

ATOM   1922  N1    A B 153      13.769  63.357   6.872  1.00 45.40           N  

ATOM   1923  C2    A B 153      14.920  63.934   7.207  1.00 44.83           C  

ATOM   1924  N3    A B 153      15.394  64.234   8.409  1.00 45.22           N  

ATOM   1925  C4    A B 153      14.531  63.870   9.369  1.00 45.49           C  

ATOM   1926  P     C B 154      15.113  68.955  12.891  1.00 49.56           P  

ATOM   1927  O1P   C B 154      15.839  70.104  13.485  1.00 50.19           O  

ATOM   1928  O2P   C B 154      13.694  68.695  13.247  1.00 50.07           O  

ATOM   1929  O5*   C B 154      15.227  69.071  11.310  1.00 50.49           O  

ATOM   1930  C5*   C B 154      16.451  69.458  10.698  1.00 51.66           C  

ATOM   1931  C4*   C B 154      16.292  69.475   9.200  1.00 52.87           C  

ATOM   1932  O4*   C B 154      15.894  68.159   8.781  1.00 52.45           O  

ATOM   1933  C3*   C B 154      15.200  70.391   8.680  1.00 53.92           C  

ATOM   1934  O3*   C B 154      15.698  71.697   8.413  1.00 56.98           O  

ATOM   1935  C2*   C B 154      14.822  69.737   7.359  1.00 53.21           C  

ATOM   1936  O2*   C B 154      15.670  70.140   6.312  1.00 53.18           O  

ATOM   1937  C1*   C B 154      15.033  68.253   7.667  1.00 52.45           C  

ATOM   1938  N1    C B 154      13.805  67.522   7.994  1.00 51.68           N  

ATOM   1939  C2    C B 154      13.030  66.961   6.966  1.00 51.35           C  

ATOM   1940  O2    C B 154      13.399  67.082   5.799  1.00 51.25           O  

ATOM   1941  N3    C B 154      11.907  66.297   7.279  1.00 50.99           N  

ATOM   1942  C4    C B 154      11.549  66.170   8.556  1.00 50.79           C  

ATOM   1943  N4    C B 154      10.436  65.505   8.806  1.00 50.23           N  

ATOM   1944  C5    C B 154      12.318  66.716   9.619  1.00 50.91           C  

ATOM   1945  C6    C B 154      13.428  67.382   9.297  1.00 51.40           C  

ATOM   1946  P     U B 155      15.441  72.890   9.458  1.00 59.35           P  

ATOM   1947  O1P   U B 155      14.601  72.356  10.577  1.00 59.05           O  

ATOM   1948  O2P   U B 155      14.971  74.065   8.680  1.00 59.35           O  

ATOM   1949  O5*   U B 155      16.886  73.229  10.059  1.00 60.55           O  

ATOM   1950  C5*   U B 155      18.041  73.301   9.228  1.00 63.11           C  

ATOM   1951  C4*   U B 155      19.303  73.460  10.067  1.00 64.64           C  

ATOM   1952  O4*   U B 155      19.231  74.711  10.800  1.00 65.31           O  

ATOM   1953  C3*   U B 155      19.469  72.367  11.136  1.00 65.39           C  

ATOM   1954  O3*   U B 155      20.725  71.685  11.199  1.00 66.30           O  

ATOM   1955  C2*   U B 155      18.983  72.970  12.451  1.00 65.65           C  

ATOM   1956  O2*   U B 155      19.802  72.661  13.568  1.00 65.71           O  

ATOM   1957  C1*   U B 155      19.139  74.466  12.193  1.00 65.95           C  

ATOM   1958  N1    U B 155      18.093  75.304  12.786  1.00 66.67           N  

ATOM   1959  C2    U B 155      18.478  76.198  13.780  1.00 67.03           C  

ATOM   1960  O2    U B 155      19.646  76.318  14.163  1.00 66.92           O  

ATOM   1961  N3    U B 155      17.452  76.941  14.315  1.00 67.29           N  

ATOM   1962  C4    U B 155      16.112  76.881  13.969  1.00 67.33           C  

ATOM   1963  O4    U B 155      15.297  77.603  14.554  1.00 67.57           O  

ATOM   1964  C5    U B 155      15.806  75.932  12.934  1.00 67.21           C  

ATOM   1965  C6    U B 155      16.784  75.199  12.390  1.00 66.80           C  

ATOM   1966  P     C B 156      21.860  71.971  10.097  1.00 66.83           P  

ATOM   1967  O1P   C B 156      21.846  73.402   9.700  1.00 67.31           O  

ATOM   1968  O2P   C B 156      21.721  70.931   9.056  1.00 67.03           O  

ATOM   1969  O5*   C B 156      23.226  71.758  10.875  1.00 66.72           O  

ATOM   1970  C5*   C B 156      24.463  71.804  10.179  1.00 66.85           C  

ATOM   1971  C4*   C B 156      25.556  72.323  11.078  1.00 66.88           C  

ATOM   1972  O4*   C B 156      25.436  73.758  11.240  1.00 67.22           O  

ATOM   1973  C3*   C B 156      25.607  71.800  12.503  1.00 66.78           C  

ATOM   1974  O3*   C B 156      26.224  70.521  12.534  1.00 66.14           O  

ATOM   1975  C2*   C B 156      26.491  72.851  13.170  1.00 66.90           C  

ATOM   1976  O2*   C B 156      27.881  72.686  12.918  1.00 66.80           O  

ATOM   1977  C1*   C B 156      26.011  74.133  12.480  1.00 67.15           C  

ATOM   1978  N1    C B 156      24.994  74.836  13.269  1.00 67.55           N  

ATOM   1979  C2    C B 156      25.379  75.456  14.470  1.00 67.67           C  

ATOM   1980  O2    C B 156      26.570  75.361  14.844  1.00 67.96           O  

ATOM   1981  N3    C B 156      24.447  76.139  15.189  1.00 67.72           N  

ATOM   1982  C4    C B 156      23.180  76.206  14.754  1.00 67.68           C  

ATOM   1983  N4    C B 156      22.288  76.898  15.488  1.00 67.52           N  

ATOM   1984  C5    C B 156      22.767  75.568  13.543  1.00 67.82           C  

ATOM   1985  C6    C B 156      23.697  74.899  12.841  1.00 67.51           C  

ATOM   1986  P     C B 157      25.722  69.409  13.582  1.00 66.02           P  

ATOM   1987  O1P   C B 157      26.573  68.194  13.414  1.00 65.78           O  

ATOM   1988  O2P   C B 157      24.251  69.333  13.424  1.00 65.63           O  

ATOM   1989  O5*   C B 157      26.053  70.031  15.007  1.00 65.41           O  

ATOM   1990  C5*   C B 157      27.406  70.183  15.419  1.00 64.34           C  

ATOM   1991  C4*   C B 157      27.465  70.950  16.707  1.00 63.69           C  

ATOM   1992  O4*   C B 157      27.026  72.313  16.485  1.00 63.95           O  

ATOM   1993  C3*   C B 157      26.540  70.422  17.783  1.00 63.09           C  

ATOM   1994  O3*   C B 157      27.150  69.336  18.464  1.00 61.69           O  

ATOM   1995  C2*   C B 157      26.366  71.647  18.669  1.00 63.55           C  

ATOM   1996  O2*   C B 157      27.445  71.838  19.564  1.00 63.60           O  

ATOM   1997  C1*   C B 157      26.311  72.766  17.622  1.00 64.16           C  

ATOM   1998  N1    C B 157      24.937  73.072  17.193  1.00 64.98           N  

ATOM   1999  C2    C B 157      24.084  73.750  18.077  1.00 65.38           C  

ATOM   2000  O2    C B 157      24.503  74.059  19.200  1.00 65.72           O  

ATOM   2001  N3    C B 157      22.827  74.050  17.683  1.00 65.65           N  

ATOM   2002  C4    C B 157      22.409  73.698  16.462  1.00 65.84           C  

ATOM   2003  N4    C B 157      21.159  74.037  16.114  1.00 65.87           N  

ATOM   2004  C5    C B 157      23.252  72.997  15.546  1.00 65.59           C  

ATOM   2005  C6    C B 157      24.497  72.707  15.952  1.00 65.38           C  

ATOM   2006  P     G B 158      26.274  68.409  19.433  1.00 60.67           P  

ATOM   2007  O1P   G B 158      26.776  67.013  19.342  1.00 60.80           O  

ATOM   2008  O2P   G B 158      24.864  68.705  19.122  1.00 61.01           O  

ATOM   2009  O5*   G B 158      26.587  68.971  20.887  1.00 61.04           O  

ATOM   2010  C5*   G B 158      27.913  69.011  21.387  1.00 60.50           C  

ATOM   2011  C4*   G B 158      27.925  68.635  22.843  1.00 60.76           C  

ATOM   2012  O4*   G B 158      27.401  67.290  22.997  1.00 60.39           O  

ATOM   2013  C3*   G B 158      29.307  68.603  23.470  1.00 60.71           C  

ATOM   2014  O3*   G B 158      29.652  69.902  23.945  1.00 61.34           O  

ATOM   2015  C2*   G B 158      29.122  67.584  24.582  1.00 60.63           C  

ATOM   2016  O2*   G B 158      28.466  68.106  25.720  1.00 60.50           O  

ATOM   2017  C1*   G B 158      28.223  66.558  23.884  1.00 60.31           C  

ATOM   2018  N9    G B 158      28.987  65.619  23.073  1.00 60.07           N  

ATOM   2019  C8    G B 158      29.076  65.611  21.702  1.00 59.68           C  

ATOM   2020  N7    G B 158      29.836  64.655  21.245  1.00 59.49           N  

ATOM   2021  C5    G B 158      30.268  63.990  22.380  1.00 59.61           C  

ATOM   2022  C6    G B 158      31.121  62.866  22.511  1.00 59.61           C  

ATOM   2023  O6    G B 158      31.682  62.212  21.620  1.00 59.33           O  

ATOM   2024  N1    G B 158      31.305  62.523  23.845  1.00 59.49           N  

ATOM   2025  C2    G B 158      30.751  63.186  24.918  1.00 59.61           C  

ATOM   2026  N2    G B 158      31.070  62.725  26.135  1.00 59.47           N  

ATOM   2027  N3    G B 158      29.949  64.232  24.808  1.00 59.61           N  

ATOM   2028  C4    G B 158      29.755  64.575  23.517  1.00 59.79           C  

ATOM   2029  P     G B 159      31.190  70.382  23.920  1.00 61.73           P  

ATOM   2030  O1P   G B 159      31.184  71.804  24.357  1.00 61.70           O  

ATOM   2031  O2P   G B 159      31.760  70.021  22.597  1.00 61.80           O  

ATOM   2032  O5*   G B 159      31.881  69.496  25.053  1.00 61.86           O  

ATOM   2033  C5*   G B 159      31.424  69.555  26.399  1.00 62.29           C  

ATOM   2034  C4*   G B 159      32.084  68.491  27.235  1.00 62.87           C  

ATOM   2035  O4*   G B 159      31.668  67.188  26.765  1.00 62.77           O  

ATOM   2036  C3*   G B 159      33.596  68.448  27.174  1.00 63.11           C  

ATOM   2037  O3*   G B 159      34.160  69.385  28.074  1.00 63.90           O  

ATOM   2038  C2*   G B 159      33.882  67.010  27.586  1.00 63.07           C  

ATOM   2039  O2*   G B 159      33.785  66.796  28.978  1.00 63.08           O  

ATOM   2040  C1*   G B 159      32.745  66.271  26.885  1.00 62.84           C  

ATOM   2041  N9    G B 159      33.126  65.841  25.548  1.00 62.85           N  

ATOM   2042  C8    G B 159      32.793  66.446  24.360  1.00 62.68           C  

ATOM   2043  N7    G B 159      33.278  65.826  23.316  1.00 62.70           N  

ATOM   2044  C5    G B 159      33.974  64.741  23.848  1.00 62.84           C  

ATOM   2045  C6    G B 159      34.707  63.688  23.201  1.00 62.78           C  

ATOM   2046  O6    G B 159      34.885  63.488  21.996  1.00 62.78           O  

ATOM   2047  N1    G B 159      35.256  62.812  24.120  1.00 62.73           N  

ATOM   2048  C2    G B 159      35.127  62.912  25.472  1.00 62.51           C  

ATOM   2049  N2    G B 159      35.751  61.971  26.172  1.00 62.26           N  

ATOM   2050  N3    G B 159      34.442  63.863  26.093  1.00 62.73           N  

ATOM   2051  C4    G B 159      33.896  64.741  25.222  1.00 62.76           C  

ATOM   2052  P     U B 160      35.608  70.002  27.772  1.00 64.53           P  

ATOM   2053  O1P   U B 160      35.843  71.076  28.759  1.00 64.62           O  

ATOM   2054  O2P   U B 160      35.702  70.311  26.319  1.00 64.51           O  

ATOM   2055  O5*   U B 160      36.601  68.810  28.099  1.00 64.63           O  

ATOM   2056  C5*   U B 160      36.736  68.345  29.425  1.00 65.64           C  

ATOM   2057  C4*   U B 160      37.599  67.109  29.457  1.00 66.40           C  

ATOM   2058  O4*   U B 160      36.943  66.067  28.682  1.00 66.46           O  

ATOM   2059  C3*   U B 160      38.973  67.228  28.815  1.00 66.92           C  

ATOM   2060  O3*   U B 160      39.936  67.793  29.702  1.00 67.96           O  

ATOM   2061  C2*   U B 160      39.283  65.772  28.481  1.00 66.76           C  

ATOM   2062  O2*   U B 160      39.669  64.995  29.602  1.00 66.56           O  

ATOM   2063  C1*   U B 160      37.918  65.299  27.984  1.00 66.36           C  

ATOM   2064  N1    U B 160      37.733  65.525  26.541  1.00 65.90           N  

ATOM   2065  C2    U B 160      38.249  64.587  25.668  1.00 65.62           C  

ATOM   2066  O2    U B 160      38.865  63.598  26.040  1.00 65.39           O  

ATOM   2067  N3    U B 160      38.020  64.852  24.347  1.00 65.35           N  

ATOM   2068  C4    U B 160      37.355  65.938  23.823  1.00 65.28           C  

ATOM   2069  O4    U B 160      37.232  66.039  22.611  1.00 65.08           O  

ATOM   2070  C5    U B 160      36.865  66.867  24.782  1.00 65.31           C  

ATOM   2071  C6    U B 160      37.064  66.639  26.073  1.00 65.53           C  

ATOM   2072  P     G B 161      41.155  68.650  29.104  1.00 68.66           P  

ATOM   2073  O1P   G B 161      41.871  69.238  30.260  1.00 69.16           O  

ATOM   2074  O2P   G B 161      40.615  69.545  28.054  1.00 68.63           O  

ATOM   2075  O5*   G B 161      42.082  67.543  28.434  1.00 69.32           O  

ATOM   2076  C5*   G B 161      42.526  66.425  29.195  1.00 70.80           C  

ATOM   2077  C4*   G B 161      43.197  65.407  28.305  1.00 71.86           C  

ATOM   2078  O4*   G B 161      42.232  64.856  27.380  1.00 72.12           O  

ATOM   2079  C3*   G B 161      44.322  65.925  27.424  1.00 72.47           C  

ATOM   2080  O3*   G B 161      45.536  65.959  28.162  1.00 73.48           O  

ATOM   2081  C2*   G B 161      44.358  64.878  26.308  1.00 72.41           C  

ATOM   2082  O2*   G B 161      45.036  63.690  26.658  1.00 72.07           O  

ATOM   2083  C1*   G B 161      42.873  64.550  26.153  1.00 72.37           C  

ATOM   2084  N9    G B 161      42.224  65.312  25.089  1.00 72.53           N  

ATOM   2085  C8    G B 161      41.557  66.505  25.204  1.00 72.54           C  

ATOM   2086  N7    G B 161      41.066  66.930  24.071  1.00 72.47           N  

ATOM   2087  C5    G B 161      41.439  65.959  23.149  1.00 72.58           C  

ATOM   2088  C6    G B 161      41.192  65.862  21.744  1.00 72.59           C  

ATOM   2089  O6    G B 161      40.561  66.644  21.010  1.00 72.78           O  

ATOM   2090  N1    G B 161      41.762  64.713  21.204  1.00 72.53           N  

ATOM   2091  C2    G B 161      42.475  63.777  21.912  1.00 72.54           C  

ATOM   2092  N2    G B 161      42.953  62.739  21.211  1.00 72.54           N  

ATOM   2093  N3    G B 161      42.703  63.850  23.211  1.00 72.63           N  

ATOM   2094  C4    G B 161      42.163  64.958  23.763  1.00 72.59           C  

ATOM   2095  P     G B 162      46.650  67.060  27.819  1.00 74.24           P  

ATOM   2096  O1P   G B 162      47.500  67.215  29.038  1.00 74.21           O  

ATOM   2097  O2P   G B 162      45.952  68.249  27.246  1.00 73.95           O  

ATOM   2098  O5*   G B 162      47.524  66.349  26.693  1.00 75.09           O  

ATOM   2099  C5*   G B 162      47.986  65.012  26.886  1.00 76.91           C  

ATOM   2100  C4*   G B 162      48.532  64.448  25.596  1.00 78.12           C  

ATOM   2101  O4*   G B 162      47.516  64.567  24.575  1.00 78.43           O  

ATOM   2102  C3*   G B 162      49.739  65.236  25.089  1.00 78.82           C  

ATOM   2103  O3*   G B 162      50.840  64.367  24.739  1.00 79.74           O  

ATOM   2104  C2*   G B 162      49.179  66.227  24.065  1.00 78.83           C  

ATOM   2105  O2*   G B 162      49.960  66.418  22.914  1.00 79.03           O  

ATOM   2106  C1*   G B 162      47.910  65.507  23.616  1.00 78.74           C  

ATOM   2107  N9    G B 162      46.763  66.303  23.233  1.00 78.91           N  

ATOM   2108  C8    G B 162      46.203  67.372  23.882  1.00 79.02           C  

ATOM   2109  N7    G B 162      45.172  67.866  23.252  1.00 78.95           N  

ATOM   2110  C5    G B 162      45.049  67.066  22.125  1.00 78.87           C  

ATOM   2111  C6    G B 162      44.118  67.116  21.057  1.00 78.84           C  

ATOM   2112  O6    G B 162      43.184  67.904  20.888  1.00 78.81           O  

ATOM   2113  N1    G B 162      44.361  66.115  20.118  1.00 78.87           N  

ATOM   2114  C2    G B 162      45.372  65.188  20.194  1.00 78.87           C  

ATOM   2115  N2    G B 162      45.450  64.306  19.185  1.00 78.82           N  

ATOM   2116  N3    G B 162      46.243  65.130  21.185  1.00 78.90           N  

ATOM   2117  C4    G B 162      46.022  66.097  22.107  1.00 78.90           C  

ATOM   2118  P     C B 163      52.305  64.973  24.457  1.00 80.30           P  

ATOM   2119  O1P   C B 163      52.801  64.307  23.229  1.00 80.26           O  

ATOM   2120  O2P   C B 163      53.107  64.897  25.708  1.00 80.53           O  

ATOM   2121  O5*   C B 163      51.991  66.493  24.129  1.00 80.87           O  

ATOM   2122  C5*   C B 163      52.827  67.265  23.291  1.00 82.21           C  

ATOM   2123  C4*   C B 163      53.208  68.510  24.020  1.00 83.15           C  

ATOM   2124  O4*   C B 163      53.782  69.446  23.068  1.00 83.44           O  

ATOM   2125  C3*   C B 163      51.982  69.214  24.581  1.00 83.65           C  

ATOM   2126  O3*   C B 163      51.566  69.029  25.933  1.00 84.26           O  

ATOM   2127  C2*   C B 163      51.602  70.334  23.621  1.00 83.80           C  

ATOM   2128  O2*   C B 163      51.250  71.545  24.268  1.00 84.07           O  

ATOM   2129  C1*   C B 163      52.915  70.551  22.859  1.00 83.81           C  

ATOM   2130  N1    C B 163      52.726  70.733  21.415  1.00 83.96           N  

ATOM   2131  C2    C B 163      53.218  71.909  20.807  1.00 84.02           C  

ATOM   2132  O2    C B 163      53.804  72.760  21.504  1.00 84.09           O  

ATOM   2133  N3    C B 163      53.033  72.090  19.479  1.00 84.12           N  

ATOM   2134  C4    C B 163      52.392  71.162  18.761  1.00 84.13           C  

ATOM   2135  N4    C B 163      52.231  71.394  17.462  1.00 84.09           N  

ATOM   2136  C5    C B 163      51.883  69.960  19.355  1.00 84.14           C  

ATOM   2137  C6    C B 163      52.078  69.788  20.668  1.00 84.03           C  

ATOM   2138  P     G B 164      51.902  70.143  27.036  1.00 84.48           P  

ATOM   2139  O1P   G B 164      50.630  70.570  27.670  1.00 84.83           O  

ATOM   2140  O2P   G B 164      52.817  71.156  26.456  1.00 84.64           O  

ATOM   2141  O5*   G B 164      52.707  69.322  28.132  1.00 85.10           O  

ATOM   2142  C5*   G B 164      53.907  69.848  28.669  1.00 85.91           C  

ATOM   2143  C4*   G B 164      54.888  68.743  28.954  1.00 86.38           C  

ATOM   2144  O4*   G B 164      54.402  67.976  30.084  1.00 86.76           O  

ATOM   2145  C3*   G B 164      55.023  67.743  27.818  1.00 86.53           C  

ATOM   2146  O3*   G B 164      56.251  67.717  27.089  1.00 86.53           O  

ATOM   2147  C2*   G B 164      54.152  66.533  28.166  1.00 86.70           C  

ATOM   2148  O2*   G B 164      54.716  65.253  27.935  1.00 86.53           O  

ATOM   2149  C1*   G B 164      54.029  66.675  29.679  1.00 86.98           C  

ATOM   2150  N9    G B 164      52.742  66.358  30.269  1.00 87.44           N  

ATOM   2151  C8    G B 164      51.514  66.861  29.918  1.00 87.66           C  

ATOM   2152  N7    G B 164      50.542  66.383  30.647  1.00 87.85           N  

ATOM   2153  C5    G B 164      51.171  65.510  31.531  1.00 87.89           C  

ATOM   2154  C6    G B 164      50.635  64.687  32.567  1.00 88.09           C  

ATOM   2155  O6    G B 164      49.455  64.545  32.915  1.00 88.21           O  

ATOM   2156  N1    G B 164      51.635  63.973  33.223  1.00 88.08           N  

ATOM   2157  C2    G B 164      52.970  64.025  32.925  1.00 88.06           C  

ATOM   2158  N2    G B 164      53.770  63.242  33.683  1.00 88.10           N  

ATOM   2159  N3    G B 164      53.484  64.782  31.959  1.00 87.88           N  

ATOM   2160  C4    G B 164      52.532  65.491  31.310  1.00 87.70           C  

ATOM   2161  P     A B 165      57.446  66.741  27.549  1.00 86.43           P  

ATOM   2162  O1P   A B 165      56.942  65.679  28.457  1.00 86.46           O  

ATOM   2163  O2P   A B 165      58.566  67.623  27.989  1.00 86.42           O  

ATOM   2164  O5*   A B 165      57.896  66.018  26.206  1.00 86.16           O  

ATOM   2165  C5*   A B 165      57.198  64.880  25.727  1.00 85.92           C  

ATOM   2166  C4*   A B 165      57.290  64.820  24.225  1.00 85.86           C  

ATOM   2167  O4*   A B 165      56.426  65.815  23.623  1.00 85.73           O  

ATOM   2168  C3*   A B 165      58.654  65.143  23.645  1.00 85.79           C  

ATOM   2169  O3*   A B 165      59.515  64.017  23.735  1.00 85.90           O  

ATOM   2170  C2*   A B 165      58.318  65.504  22.204  1.00 85.68           C  

ATOM   2171  O2*   A B 165      58.219  64.363  21.378  1.00 85.65           O  

ATOM   2172  C1*   A B 165      56.946  66.173  22.357  1.00 85.61           C  

ATOM   2173  N9    A B 165      56.961  67.632  22.261  1.00 85.43           N  

ATOM   2174  C8    A B 165      57.138  68.536  23.272  1.00 85.44           C  

ATOM   2175  N7    A B 165      57.115  69.786  22.874  1.00 85.46           N  

ATOM   2176  C5    A B 165      56.900  69.694  21.505  1.00 85.49           C  

ATOM   2177  C6    A B 165      56.775  70.665  20.493  1.00 85.53           C  

ATOM   2178  N6    A B 165      56.843  71.976  20.708  1.00 85.48           N  

ATOM   2179  N1    A B 165      56.570  70.234  19.234  1.00 85.56           N  

ATOM   2180  C2    A B 165      56.495  68.925  19.013  1.00 85.48           C  

ATOM   2181  N3    A B 165      56.594  67.918  19.873  1.00 85.43           N  

ATOM   2182  C4    A B 165      56.801  68.375  21.117  1.00 85.45           C  

ATOM   2183  P     A B 166      61.056  64.228  24.126  1.00 85.95           P  

ATOM   2184  O1P   A B 166      61.514  63.006  24.825  1.00 86.01           O  

ATOM   2185  O2P   A B 166      61.194  65.551  24.798  1.00 85.90           O  

ATOM   2186  O5*   A B 166      61.801  64.303  22.719  1.00 86.39           O  

ATOM   2187  C5*   A B 166      61.603  63.312  21.705  1.00 86.71           C  

ATOM   2188  C4*   A B 166      62.104  63.839  20.377  1.00 87.07           C  

ATOM   2189  O4*   A B 166      61.208  64.861  19.856  1.00 86.98           O  

ATOM   2190  C3*   A B 166      63.459  64.513  20.490  1.00 87.38           C  

ATOM   2191  O3*   A B 166      64.484  63.535  20.363  1.00 88.22           O  

ATOM   2192  C2*   A B 166      63.425  65.553  19.371  1.00 87.13           C  

ATOM   2193  O2*   A B 166      63.715  65.030  18.096  1.00 87.12           O  

ATOM   2194  C1*   A B 166      61.956  65.979  19.400  1.00 86.83           C  

ATOM   2195  N9    A B 166      61.698  67.102  20.298  1.00 86.50           N  

ATOM   2196  C8    A B 166      62.047  67.227  21.625  1.00 86.37           C  

ATOM   2197  N7    A B 166      61.658  68.348  22.173  1.00 86.29           N  

ATOM   2198  C5    A B 166      61.012  69.016  21.139  1.00 86.16           C  

ATOM   2199  C6    A B 166      60.372  70.252  21.081  1.00 86.10           C  

ATOM   2200  N6    A B 166      60.268  71.080  22.117  1.00 86.10           N  

ATOM   2201  N1    A B 166      59.833  70.623  19.906  1.00 86.13           N  

ATOM   2202  C2    A B 166      59.935  69.791  18.867  1.00 86.17           C  

ATOM   2203  N3    A B 166      60.512  68.597  18.798  1.00 86.12           N  

ATOM   2204  C4    A B 166      61.039  68.261  19.987  1.00 86.22           C  

ATOM   2205  P     U B 167      65.796  63.626  21.295  1.00 89.02           P  

ATOM   2206  O1P   U B 167      66.365  62.257  21.415  1.00 88.84           O  

ATOM   2207  O2P   U B 167      65.466  64.398  22.523  1.00 88.82           O  

ATOM   2208  O5*   U B 167      66.784  64.520  20.424  1.00 89.62           O  

ATOM   2209  C5*   U B 167      68.145  64.702  20.800  1.00 90.38           C  

ATOM   2210  C4*   U B 167      69.030  63.885  19.897  1.00 90.85           C  

ATOM   2211  O4*   U B 167      68.824  64.296  18.515  1.00 90.79           O  

ATOM   2212  C3*   U B 167      70.496  64.142  20.191  1.00 91.15           C  

ATOM   2213  O3*   U B 167      71.229  62.965  20.539  1.00 91.79           O  

ATOM   2214  C2*   U B 167      70.982  65.144  19.142  1.00 91.00           C  

ATOM   2215  O2*   U B 167      72.230  64.812  18.583  1.00 91.24           O  

ATOM   2216  C1*   U B 167      69.973  64.944  18.013  1.00 90.80           C  

ATOM   2217  N1    U B 167      69.575  66.142  17.255  1.00 90.49           N  

ATOM   2218  C2    U B 167      69.934  66.195  15.914  1.00 90.35           C  

ATOM   2219  O2    U B 167      70.527  65.291  15.348  1.00 90.13           O  

ATOM   2220  N3    U B 167      69.565  67.345  15.260  1.00 90.21           N  

ATOM   2221  C4    U B 167      68.884  68.418  15.789  1.00 90.24           C  

ATOM   2222  O4    U B 167      68.620  69.383  15.066  1.00 90.07           O  

ATOM   2223  C5    U B 167      68.537  68.282  17.176  1.00 90.29           C  

ATOM   2224  C6    U B 167      68.887  67.174  17.845  1.00 90.36           C  

ATOM   2225  P     G B 168      72.779  63.061  20.948  1.00 92.27           P  

ATOM   2226  O1P   G B 168      73.012  62.140  22.098  1.00 92.28           O  

ATOM   2227  O2P   G B 168      73.097  64.512  21.088  1.00 92.35           O  

ATOM   2228  O5*   G B 168      73.540  62.464  19.676  1.00 92.45           O  

ATOM   2229  C5*   G B 168      74.591  63.188  19.033  1.00 92.68           C  

ATOM   2230  C4*   G B 168      74.835  62.642  17.639  1.00 92.81           C  

ATOM   2231  O4*   G B 168      73.674  62.885  16.792  1.00 92.76           O  

ATOM   2232  C3*   G B 168      75.960  63.308  16.866  1.00 92.88           C  

ATOM   2233  O3*   G B 168      77.216  62.788  17.253  1.00 93.12           O  

ATOM   2234  C2*   G B 168      75.609  62.942  15.432  1.00 92.81           C  

ATOM   2235  O2*   G B 168      75.927  61.596  15.122  1.00 92.74           O  

ATOM   2236  C1*   G B 168      74.096  63.156  15.460  1.00 92.59           C  

ATOM   2237  N9    G B 168      73.770  64.543  15.154  1.00 92.31           N  

ATOM   2238  C8    G B 168      73.420  65.528  16.050  1.00 92.16           C  

ATOM   2239  N7    G B 168      73.195  66.685  15.482  1.00 91.99           N  

ATOM   2240  C5    G B 168      73.406  66.451  14.128  1.00 92.01           C  

ATOM   2241  C6    G B 168      73.311  67.339  13.009  1.00 91.91           C  

ATOM   2242  O6    G B 168      73.011  68.551  13.001  1.00 91.80           O  

ATOM   2243  N1    G B 168      73.604  66.680  11.810  1.00 91.87           N  

ATOM   2244  C2    G B 168      73.947  65.347  11.699  1.00 91.99           C  

ATOM   2245  N2    G B 168      74.187  64.885  10.450  1.00 91.91           N  

ATOM   2246  N3    G B 168      74.044  64.518  12.732  1.00 92.06           N  

ATOM   2247  C4    G B 168      73.760  65.133  13.908  1.00 92.15           C  

ATOM   2248  P     G B 169      78.508  63.716  17.148  1.00 93.28           P  

ATOM   2249  O1P   G B 169      79.596  63.015  17.878  1.00 93.36           O  

ATOM   2250  O2P   G B 169      78.074  65.068  17.597  1.00 93.30           O  

ATOM   2251  O5*   G B 169      78.832  63.730  15.579  1.00 93.38           O  

ATOM   2252  C5*   G B 169      79.167  62.524  14.875  1.00 93.48           C  

ATOM   2253  C4*   G B 169      79.242  62.776  13.380  1.00 93.59           C  

ATOM   2254  O4*   G B 169      77.934  63.201  12.897  1.00 93.77           O  

ATOM   2255  C3*   G B 169      80.168  63.890  12.901  1.00 93.60           C  

ATOM   2256  O3*   G B 169      81.539  63.508  12.825  1.00 93.39           O  

ATOM   2257  C2*   G B 169      79.586  64.196  11.524  1.00 93.72           C  

ATOM   2258  O2*   G B 169      79.923  63.253  10.525  1.00 93.66           O  

ATOM   2259  C1*   G B 169      78.090  64.126  11.827  1.00 93.83           C  

ATOM   2260  N9    G B 169      77.632  65.442  12.266  1.00 93.94           N  

ATOM   2261  C8    G B 169      77.447  65.888  13.554  1.00 94.00           C  

ATOM   2262  N7    G B 169      77.063  67.135  13.613  1.00 94.01           N  

ATOM   2263  C5    G B 169      76.980  67.534  12.285  1.00 94.05           C  

ATOM   2264  C6    G B 169      76.610  68.791  11.715  1.00 94.06           C  

ATOM   2265  O6    G B 169      76.265  69.830  12.295  1.00 94.01           O  

ATOM   2266  N1    G B 169      76.665  68.757  10.319  1.00 94.14           N  

ATOM   2267  C2    G B 169      77.027  67.663   9.566  1.00 94.16           C  

ATOM   2268  N2    G B 169      77.020  67.826   8.227  1.00 94.24           N  

ATOM   2269  N3    G B 169      77.372  66.492  10.086  1.00 94.15           N  

ATOM   2270  C4    G B 169      77.325  66.499  11.440  1.00 94.05           C  

ATOM   2271  P     G B 170      82.687  64.641  12.895  1.00 93.21           P  

ATOM   2272  O1P   G B 170      84.015  63.971  12.902  1.00 93.28           O  

ATOM   2273  O2P   G B 170      82.326  65.556  14.008  1.00 93.22           O  

ATOM   2274  O5*   G B 170      82.530  65.457  11.532  1.00 92.95           O  

ATOM   2275  C5*   G B 170      82.673  64.808  10.267  1.00 92.42           C  

ATOM   2276  C4*   G B 170      82.413  65.778   9.131  1.00 92.07           C  

ATOM   2277  O4*   G B 170      81.048  66.268   9.209  1.00 92.10           O  

ATOM   2278  C3*   G B 170      83.253  67.047   9.100  1.00 91.83           C  

ATOM   2279  O3*   G B 170      84.530  66.832   8.511  1.00 91.30           O  

ATOM   2280  C2*   G B 170      82.393  67.966   8.241  1.00 91.88           C  

ATOM   2281  O2*   G B 170      82.471  67.682   6.858  1.00 91.82           O  

ATOM   2282  C1*   G B 170      80.995  67.607   8.735  1.00 92.07           C  

ATOM   2283  N9    G B 170      80.585  68.472   9.833  1.00 92.15           N  

ATOM   2284  C8    G B 170      80.613  68.186  11.178  1.00 92.14           C  

ATOM   2285  N7    G B 170      80.168  69.164  11.918  1.00 92.11           N  

ATOM   2286  C5    G B 170      79.830  70.162  11.010  1.00 92.06           C  

ATOM   2287  C6    G B 170      79.290  71.469  11.222  1.00 92.01           C  

ATOM   2288  O6    G B 170      78.991  72.026  12.300  1.00 91.77           O  

ATOM   2289  N1    G B 170      79.105  72.147  10.013  1.00 91.99           N  

ATOM   2290  C2    G B 170      79.403  71.640   8.763  1.00 92.01           C  

ATOM   2291  N2    G B 170      79.159  72.450   7.711  1.00 91.94           N  

ATOM   2292  N3    G B 170      79.904  70.428   8.559  1.00 92.08           N  

ATOM   2293  C4    G B 170      80.090  69.751   9.717  1.00 92.09           C  

ATOM   2294  P     A B 171      85.722  67.875   8.790  1.00 90.96           P  

ATOM   2295  O1P   A B 171      86.929  67.393   8.073  1.00 91.11           O  

ATOM   2296  O2P   A B 171      85.793  68.133  10.255  1.00 90.89           O  

ATOM   2297  O5*   A B 171      85.240  69.211   8.076  1.00 90.40           O  

ATOM   2298  C5*   A B 171      85.194  69.297   6.656  1.00 89.48           C  

ATOM   2299  C4*   A B 171      84.829  70.694   6.228  1.00 88.98           C  

ATOM   2300  O4*   A B 171      83.471  70.988   6.645  1.00 88.83           O  

ATOM   2301  C3*   A B 171      85.661  71.808   6.842  1.00 88.65           C  

ATOM   2302  O3*   A B 171      86.860  72.011   6.107  1.00 88.39           O  

ATOM   2303  C2*   A B 171      84.726  73.000   6.703  1.00 88.57           C  

ATOM   2304  O2*   A B 171      84.702  73.514   5.389  1.00 88.43           O  

ATOM   2305  C1*   A B 171      83.374  72.355   7.010  1.00 88.62           C  

ATOM   2306  N9    A B 171      83.037  72.426   8.429  1.00 88.51           N  

ATOM   2307  C8    A B 171      83.224  71.463   9.387  1.00 88.42           C  

ATOM   2308  N7    A B 171      82.804  71.810  10.576  1.00 88.44           N  

ATOM   2309  C5    A B 171      82.308  73.094  10.392  1.00 88.32           C  

ATOM   2310  C6    A B 171      81.712  74.014  11.269  1.00 88.28           C  

ATOM   2311  N6    A B 171      81.500  73.771  12.565  1.00 88.14           N  

ATOM   2312  N1    A B 171      81.328  75.206  10.762  1.00 88.22           N  

ATOM   2313  C2    A B 171      81.537  75.448   9.460  1.00 88.29           C  

ATOM   2314  N3    A B 171      82.085  74.664   8.537  1.00 88.31           N  

ATOM   2315  C4    A B 171      82.453  73.486   9.074  1.00 88.39           C  

ATOM   2316  P     C B 172      88.188  72.533   6.857  1.00 88.19           P  

ATOM   2317  O1P   C B 172      89.294  72.432   5.873  1.00 88.27           O  

ATOM   2318  O2P   C B 172      88.302  71.838   8.156  1.00 88.18           O  

ATOM   2319  O5*   C B 172      87.895  74.070   7.157  1.00 87.86           O  

ATOM   2320  C5*   C B 172      87.681  74.983   6.087  1.00 87.45           C  

ATOM   2321  C4*   C B 172      86.998  76.231   6.583  1.00 87.24           C  

ATOM   2322  O4*   C B 172      85.749  75.875   7.225  1.00 87.23           O  

ATOM   2323  C3*   C B 172      87.723  77.014   7.657  1.00 87.17           C  

ATOM   2324  O3*   C B 172      88.788  77.810   7.161  1.00 87.05           O  

ATOM   2325  C2*   C B 172      86.596  77.839   8.260  1.00 87.14           C  

ATOM   2326  O2*   C B 172      86.252  78.975   7.489  1.00 87.13           O  

ATOM   2327  C1*   C B 172      85.448  76.833   8.225  1.00 87.12           C  

ATOM   2328  N1    C B 172      85.278  76.118   9.492  1.00 87.04           N  

ATOM   2329  C2    C B 172      84.699  76.799  10.562  1.00 86.97           C  

ATOM   2330  O2    C B 172      84.337  77.981  10.395  1.00 86.90           O  

ATOM   2331  N3    C B 172      84.551  76.157  11.747  1.00 86.96           N  

ATOM   2332  C4    C B 172      84.961  74.890  11.882  1.00 86.97           C  

ATOM   2333  N4    C B 172      84.815  74.300  13.074  1.00 86.98           N  

ATOM   2334  C5    C B 172      85.547  74.173  10.797  1.00 86.94           C  

ATOM   2335  C6    C B 172      85.683  74.820   9.633  1.00 86.98           C  

TER    2336        C B 172                                                      

HETATM 2337 MG    MG   401      85.211  71.584  16.909  1.00 71.64          MG  

HETATM 2338 MG    MG   402      79.020  69.643  14.166  1.00 76.03          MG  

HETATM 2339 MG    MG   403      69.364  82.490  34.689  1.00 87.02          MG  

HETATM 2340  S   SO4   404      17.524  41.477  -4.092  1.00107.52           S  

HETATM 2341  O1  SO4   404      18.448  41.848  -2.986  1.00107.26           O  

HETATM 2342  O2  SO4   404      16.402  42.440  -4.190  1.00107.38           O  

HETATM 2343  O3  SO4   404      18.263  41.449  -5.378  1.00107.40           O  

HETATM 2344  O4  SO4   404      16.948  40.138  -3.840  1.00107.36           O  

HETATM 2345  S   SO4   405      10.138  46.611  -4.870  1.00106.72           S  

HETATM 2346  O1  SO4   405      10.529  45.664  -3.792  1.00106.35           O  

HETATM 2347  O2  SO4   405       9.108  47.530  -4.328  1.00106.40           O  

HETATM 2348  O3  SO4   405      11.290  47.426  -5.348  1.00106.29           O  

HETATM 2349  O4  SO4   405       9.578  45.836  -6.015  1.00106.47           O  

HETATM 2350  O   HOH   301      32.115  64.823   9.066  1.00 27.22           O  

HETATM 2351  O   HOH   302      32.643  64.989   6.209  1.00 38.59           O  

HETATM 2352  O   HOH   303      32.768  56.266   0.580  1.00 36.15           O  

HETATM 2353  O   HOH   304      29.120  59.616  13.164  1.00 54.55           O  

HETATM 2354  O   HOH   305      18.904  62.794  12.158  1.00 41.83           O  

HETATM 2355  O   HOH   306      21.941  61.628  11.191  1.00 37.55           O  

HETATM 2356  O   HOH   307      29.268  57.970  10.988  1.00 32.51           O  

HETATM 2357  O   HOH   308      10.442  61.393  10.799  1.00 42.76           O  

HETATM 2358  O   HOH   309      46.784  63.121   8.167  1.00 74.04           O  

HETATM 2359  O   HOH   310      13.749  56.087  20.552  1.00 44.98           O  

HETATM 2360  O   HOH   311      24.959  60.082  10.949  1.00 31.95           O  

HETATM 2361  O   HOH   312      34.128  59.034   0.496  1.00 58.31           O  

HETATM 2362  O   HOH   313      30.460  66.139   9.830  1.00 38.69           O  

HETATM 2363  O   HOH   314      10.384  43.968  -1.936  1.00 67.15           O  

HETATM 2364  O   HOH   315      18.078  60.787  13.468  1.00 47.50           O  

HETATM 2365  O   HOH   316      14.024  66.478   3.088  1.00 30.43           O  

HETATM 2366  O   HOH   317      51.161  77.443   9.365  1.00 64.65           O  

HETATM 2367  O   HOH   318      55.141  85.741  22.539  1.00 59.28           O  

HETATM 2368  O   HOH   319      50.558  65.474   8.968  1.00 90.16           O  

CONECT  411  412                                                                

CONECT  412  411  413  415                                                      

CONECT  413  412  414                                                           

CONECT  414  413                                                                

CONECT  415  412  416                                                           

CONECT  416  415  417                                                           

CONECT  417  416  418                                                           

CONECT  418  417                                                                

CONECT  578  579                                                                

CONECT  579  578  580  582                                                      

CONECT  580  579  581                                                           

CONECT  581  580                                                                

CONECT  582  579  583                                                           

CONECT  583  582  584                                                           

CONECT  584  583  585                                                           

CONECT  585  584                                                                

CONECT  664  665                                                                

CONECT  665  664  666  668                                                      

CONECT  666  665  667                                                           

CONECT  667  666                                                                

CONECT  668  665  669                                                           

CONECT  669  668  670                                                           

CONECT  670  669  671                                                           

CONECT  671  670                                                                

CONECT  785  786                                                                

CONECT  786  785  787  789                                                      

CONECT  787  786  788                                                           

CONECT  788  787                                                                

CONECT  789  786  790                                                           

CONECT  790  789  791                                                           

CONECT  791  790  792                                                           

CONECT  792  791                                                                

CONECT 2340 2341 2342 2343 2344                                                 

CONECT 2341 2340                                                                

CONECT 2342 2340                                                                

CONECT 2343 2340                                                                

CONECT 2344 2340                                                                

CONECT 2345 2346 2347 2348 2349                                                 

CONECT 2346 2345                                                                

CONECT 2347 2345                                                                

CONECT 2348 2345                                                                

CONECT 2349 2345                                                                

MASTER      351    0    9    3    4    0    0    6 2366    2   42   14          

END                                                                             

#!rasmol -rsm file
# Creator: RasTop Version 2.1.0
zap
set connect on
load pdb inline
set title 1DRZ

# Colour details
background [0,0,0]
set backfade off
set headlight default
set ambient 41
set specular on
set specpower 50
set shadepower 61
set depthcue off
set shadow off
stereo off

# Transformation
reset
rotate molecule
set picking ident
set worlddepth 24944
# zoom 127.68
scale 78.15
rotate x 119.23
rotate y -12.07
rotate z -70.64
# translate x 1.27
# translate y 2.55
position x 0.992 y 1.993 z 0.000

# Rendering
colour axes [255,255,255]
set axes on
set boundingbox off
set unitcell off
set bonds off
set bondmode and
dots off

# Avoid Colour Problems!
select all
colour bonds none
colour backbone none
colour hbonds none
colour ssbonds none
colour ribbons none
colour white

# Atoms
select atomno=1
colour atoms [143,143,255]
select (atomno>=2) and (atomno<=3)
colour atoms [255,255,255]
select atomno=4
colour atoms [240,0,0]
select (atomno>=5) and (atomno<=7)
colour atoms [255,255,255]
select atomno=8
colour atoms [143,143,255]
select (atomno>=9) and (atomno<=10)
colour atoms [255,255,255]
select atomno=11
colour atoms [240,0,0]
select (atomno>=12) and (atomno<=14)
colour atoms [255,255,255]
select (atomno>=15) and (atomno<=17)
colour atoms cpk
select (atomno>=18) and (atomno<=19)
colour atoms [255,255,255]
select atomno=20
colour atoms [240,0,0]
select atomno=21
colour atoms [255,255,255]
select atomno=22
colour atoms [240,0,0]
select atomno=23
colour atoms [255,255,255]
select atomno=24
colour atoms [143,143,255]
select (atomno>=25) and (atomno<=26)
colour atoms [255,255,255]
select atomno=27
colour atoms [240,0,0]
select (atomno>=28) and (atomno<=30)
colour atoms [255,255,255]
select atomno=31
colour atoms [143,143,255]
select atomno=32
colour atoms [255,255,255]
select (atomno>=33) and (atomno<=35)
colour atoms [143,143,255]
select (atomno>=36) and (atomno<=37)
colour atoms [255,255,255]
select atomno=38
colour atoms [240,0,0]
select (atomno>=39) and (atomno<=41)
colour atoms [255,255,255]
select atomno=42
colour atoms [143,143,255]
select (atomno>=43) and (atomno<=44)
colour atoms [255,255,255]
select atomno=45
colour atoms [240,0,0]
select (atomno>=46) and (atomno<=47)
colour atoms [255,255,255]
select (atomno>=48) and (atomno<=50)
colour atoms cpk
select (atomno>=51) and (atomno<=52)
colour atoms [255,255,255]
select atomno=53
colour atoms [240,0,0]
select (atomno>=54) and (atomno<=55)
colour atoms [255,255,255]
select atomno=56
colour atoms [143,143,255]
select (atomno>=57) and (atomno<=58)
colour atoms [255,255,255]
select (atomno>=59) and (atomno<=60)
colour atoms [143,143,255]
select (atomno>=61) and (atomno<=62)
colour atoms [255,255,255]
select atomno=63
colour atoms [240,0,0]
select atomno=64
colour atoms [255,255,255]
select atomno=65
colour atoms [240,0,0]
select atomno=66
colour atoms [255,255,255]
select atomno=67
colour atoms [143,143,255]
select (atomno>=68) and (atomno<=69)
colour atoms [255,255,255]
select atomno=70
colour atoms [240,0,0]
select (atomno>=71) and (atomno<=74)
colour atoms [255,255,255]
select atomno=75
colour atoms [143,143,255]
select (atomno>=76) and (atomno<=77)
colour atoms [255,255,255]
select atomno=78
colour atoms [240,0,0]
select (atomno>=79) and (atomno<=85)
colour atoms [255,255,255]
select (atomno>=86) and (atomno<=87)
colour atoms cpk
select (atomno>=88) and (atomno<=89)
colour atoms [255,255,255]
select atomno=90
colour atoms [240,0,0]
select (atomno>=91) and (atomno<=94)
colour atoms [255,255,255]
select atomno=95
colour atoms [143,143,255]
select (atomno>=96) and (atomno<=97)
colour atoms [255,255,255]
select atomno=98
colour atoms [240,0,0]
select (atomno>=99) and (atomno<=100)
colour atoms [255,255,255]
select (atomno>=101) and (atomno<=103)
colour atoms cpk
select (atomno>=104) and (atomno<=105)
colour atoms [255,255,255]
select atomno=106
colour atoms [240,0,0]
select (atomno>=107) and (atomno<=108)
colour atoms [255,255,255]
select (atomno>=109) and (atomno<=111)
colour atoms cpk
select (atomno>=112) and (atomno<=113)
colour atoms [255,255,255]
select atomno=114
colour atoms [240,0,0]
select (atomno>=115) and (atomno<=118)
colour atoms [255,255,255]
select atomno=119
colour atoms [143,143,255]
select (atomno>=120) and (atomno<=121)
colour atoms [255,255,255]
select atomno=122
colour atoms [240,0,0]
select (atomno>=123) and (atomno<=124)
colour atoms [255,255,255]
select (atomno>=125) and (atomno<=127)
colour atoms cpk
select (atomno>=128) and (atomno<=129)
colour atoms [255,255,255]
select atomno=130
colour atoms [240,0,0]
select (atomno>=131) and (atomno<=133)
colour atoms [255,255,255]
select (atomno>=134) and (atomno<=136)
colour atoms cpk
select (atomno>=137) and (atomno<=138)
colour atoms [255,255,255]
select atomno=139
colour atoms [240,0,0]
select (atomno>=140) and (atomno<=143)
colour atoms [255,255,255]
select (atomno>=144) and (atomno<=145)
colour atoms [143,143,255]
select (atomno>=146) and (atomno<=147)
colour atoms [255,255,255]
select atomno=148
colour atoms [240,0,0]
select (atomno>=149) and (atomno<=152)
colour atoms [255,255,255]
select atomno=153
colour atoms [143,143,255]
select (atomno>=154) and (atomno<=155)
colour atoms [255,255,255]
select atomno=156
colour atoms [240,0,0]
select (atomno>=157) and (atomno<=160)
colour atoms [255,255,255]
select (atomno>=161) and (atomno<=162)
colour atoms [143,143,255]
select (atomno>=163) and (atomno<=164)
colour atoms [255,255,255]
select atomno=165
colour atoms [240,0,0]
select (atomno>=166) and (atomno<=169)
colour atoms [255,255,255]
select (atomno>=170) and (atomno<=171)
colour atoms [143,143,255]
select (atomno>=172) and (atomno<=173)
colour atoms [255,255,255]
select atomno=174
colour atoms [240,0,0]
select (atomno>=175) and (atomno<=176)
colour atoms [255,255,255]
select (atomno>=177) and (atomno<=179)
colour atoms cpk
select (atomno>=180) and (atomno<=181)
colour atoms [255,255,255]
select atomno=182
colour atoms [240,0,0]
select (atomno>=183) and (atomno<=185)
colour atoms [255,255,255]
select (atomno>=186) and (atomno<=188)
colour atoms cpk
select (atomno>=189) and (atomno<=190)
colour atoms [255,255,255]
select atomno=191
colour atoms [240,0,0]
select (atomno>=192) and (atomno<=195)
colour atoms [255,255,255]
select atomno=196
colour atoms [143,143,255]
select (atomno>=197) and (atomno<=198)
colour atoms [255,255,255]
select atomno=199
colour atoms [240,0,0]
select (atomno>=200) and (atomno<=203)
colour atoms [255,255,255]
select (atomno>=204) and (atomno<=205)
colour atoms [143,143,255]
select (atomno>=206) and (atomno<=207)
colour atoms [255,255,255]
select atomno=208
colour atoms [240,0,0]
select (atomno>=209) and (atomno<=212)
colour atoms [255,255,255]
select (atomno>=213) and (atomno<=214)
colour atoms [143,143,255]
select (atomno>=215) and (atomno<=216)
colour atoms [255,255,255]
select atomno=217
colour atoms [240,0,0]
select atomno=218
colour atoms [255,255,255]
select (atomno>=219) and (atomno<=220)
colour atoms cpk
select (atomno>=221) and (atomno<=222)
colour atoms [255,255,255]
select atomno=223
colour atoms [240,0,0]
select (atomno>=224) and (atomno<=227)
colour atoms [255,255,255]
select (atomno>=228) and (atomno<=229)
colour atoms [143,143,255]
select (atomno>=230) and (atomno<=233)
colour atoms [255,255,255]
select (atomno>=234) and (atomno<=235)
colour atoms [240,0,0]
select (atomno>=236) and (atomno<=239)
colour atoms [255,255,255]
select (atomno>=240) and (atomno<=241)
colour atoms [143,143,255]
select (atomno>=242) and (atomno<=245)
colour atoms [255,255,255]
select (atomno>=246) and (atomno<=248)
colour atoms [143,143,255]
select (atomno>=249) and (atomno<=250)
colour atoms [255,255,255]
select atomno=251
colour atoms [240,0,0]
select atomno=252
colour atoms [255,255,255]
select atomno=253
colour atoms [143,143,255]
select (atomno>=254) and (atomno<=255)
colour atoms [255,255,255]
select atomno=256
colour atoms [240,0,0]
select (atomno>=257) and (atomno<=260)
colour atoms [255,255,255]
select atomno=261
colour atoms [143,143,255]
select (atomno>=262) and (atomno<=263)
colour atoms [255,255,255]
select atomno=264
colour atoms [240,0,0]
select (atomno>=265) and (atomno<=271)
colour atoms [255,255,255]
select atomno=272
colour atoms [143,143,255]
select (atomno>=273) and (atomno<=274)
colour atoms [255,255,255]
select atomno=275
colour atoms [240,0,0]
select atomno=276
colour atoms [255,255,255]
select (atomno>=277) and (atomno<=279)
colour atoms cpk
select (atomno>=280) and (atomno<=283)
colour atoms [255,255,255]
select (atomno>=284) and (atomno<=285)
colour atoms [240,0,0]
select (atomno>=286) and (atomno<=291)
colour atoms [255,255,255]
select (atomno>=292) and (atomno<=293)
colour atoms [143,143,255]
select (atomno>=294) and (atomno<=295)
colour atoms [255,255,255]
select (atomno>=296) and (atomno<=300)
colour atoms [143,143,255]
select (atomno>=301) and (atomno<=302)
colour atoms [255,255,255]
select atomno=303
colour atoms [240,0,0]
select (atomno>=304) and (atomno<=310)
colour atoms [255,255,255]
select atomno=311
colour atoms [143,143,255]
select (atomno>=312) and (atomno<=313)
colour atoms [255,255,255]
select (atomno>=314) and (atomno<=315)
colour atoms cpk
select (atomno>=316) and (atomno<=317)
colour atoms [255,255,255]
select atomno=318
colour atoms [240,0,0]
select (atomno>=319) and (atomno<=321)
colour atoms [255,255,255]
select (atomno>=322) and (atomno<=324)
colour atoms cpk
select (atomno>=325) and (atomno<=326)
colour atoms [255,255,255]
select atomno=327
colour atoms [240,0,0]
select (atomno>=328) and (atomno<=331)
colour atoms [255,255,255]
select atomno=332
colour atoms [143,143,255]
select (atomno>=333) and (atomno<=334)
colour atoms [255,255,255]
select atomno=335
colour atoms [240,0,0]
select (atomno>=336) and (atomno<=339)
colour atoms [255,255,255]
select atomno=340
colour atoms [143,143,255]
select (atomno>=341) and (atomno<=342)
colour atoms [255,255,255]
select atomno=343
colour atoms [240,0,0]
select (atomno>=344) and (atomno<=345)
colour atoms [255,255,255]
select (atomno>=346) and (atomno<=348)
colour atoms cpk
select (atomno>=349) and (atomno<=350)
colour atoms [255,255,255]
select atomno=351
colour atoms [240,0,0]
select (atomno>=352) and (atomno<=355)
colour atoms [255,255,255]
select atomno=356
colour atoms [143,143,255]
select (atomno>=357) and (atomno<=358)
colour atoms [255,255,255]
select atomno=359
colour atoms [240,0,0]
select (atomno>=360) and (atomno<=363)
colour atoms [255,255,255]
select atomno=364
colour atoms [143,143,255]
select (atomno>=365) and (atomno<=366)
colour atoms [255,255,255]
select atomno=367
colour atoms [240,0,0]
select (atomno>=368) and (atomno<=370)
colour atoms [255,255,255]
select atomno=371
colour atoms [143,143,255]
select (atomno>=372) and (atomno<=373)
colour atoms [255,255,255]
select atomno=374
colour atoms [240,0,0]
select atomno=375
colour atoms [255,255,255]
select (atomno>=376) and (atomno<=377)
colour atoms cpk
select (atomno>=378) and (atomno<=379)
colour atoms [255,255,255]
select atomno=380
colour atoms [240,0,0]
select (atomno>=381) and (atomno<=383)
colour atoms [255,255,255]
select atomno=384
colour atoms [143,143,255]
select atomno=385
colour atoms [255,255,255]
select (atomno>=386) and (atomno<=388)
colour atoms [143,143,255]
select (atomno>=389) and (atomno<=390)
colour atoms [255,255,255]
select atomno=391
colour atoms [240,0,0]
select atomno=392
colour atoms [255,255,255]
select (atomno>=393) and (atomno<=394)
colour atoms cpk
select (atomno>=395) and (atomno<=396)
colour atoms [255,255,255]
select atomno=397
colour atoms [240,0,0]
select (atomno>=398) and (atomno<=401)
colour atoms [255,255,255]
select atomno=402
colour atoms [143,143,255]
select (atomno>=403) and (atomno<=404)
colour atoms [255,255,255]
select atomno=405
colour atoms [240,0,0]
select (atomno>=406) and (atomno<=409)
colour atoms [255,255,255]
select (atomno>=410) and (atomno<=411)
colour atoms [143,143,255]
select (atomno>=412) and (atomno<=413)
colour atoms [255,255,255]
select atomno=414
colour atoms [240,0,0]
select (atomno>=415) and (atomno<=416)
colour atoms [255,255,255]
select atomno=417
colour atoms [255,20,147]
select atomno=418
colour atoms [255,255,255]
select atomno=419
colour atoms [143,143,255]
select (atomno>=420) and (atomno<=421)
colour atoms [255,255,255]
select atomno=422
colour atoms [240,0,0]
select (atomno>=423) and (atomno<=425)
colour atoms [255,255,255]
select atomno=426
colour atoms [143,143,255]
select atomno=427
colour atoms [255,255,255]
select (atomno>=428) and (atomno<=430)
colour atoms [143,143,255]
select (atomno>=431) and (atomno<=432)
colour atoms [255,255,255]
select (atomno>=433) and (atomno<=434)
colour atoms cpk
select (atomno>=435) and (atomno<=436)
colour atoms [255,255,255]
select atomno=437
colour atoms [240,0,0]
select (atomno>=438) and (atomno<=440)
colour atoms [255,255,255]
select (atomno>=441) and (atomno<=443)
colour atoms cpk
select (atomno>=444) and (atomno<=445)
colour atoms [255,255,255]
select atomno=446
colour atoms [240,0,0]
select atomno=447
colour atoms [255,255,255]
select atomno=448
colour atoms [143,143,255]
select (atomno>=449) and (atomno<=450)
colour atoms [255,255,255]
select atomno=451
colour atoms [240,0,0]
select (atomno>=452) and (atomno<=458)
colour atoms [255,255,255]
select atomno=459
colour atoms [143,143,255]
select (atomno>=460) and (atomno<=461)
colour atoms [255,255,255]
select atomno=462
colour atoms [240,0,0]
select (atomno>=463) and (atomno<=465)
colour atoms [255,255,255]
select atomno=466
colour atoms [143,143,255]
select (atomno>=467) and (atomno<=468)
colour atoms [255,255,255]
select atomno=469
colour atoms [240,0,0]
select (atomno>=470) and (atomno<=473)
colour atoms [255,255,255]
select atomno=474
colour atoms [143,143,255]
select (atomno>=475) and (atomno<=476)
colour atoms [255,255,255]
select atomno=477
colour atoms [240,0,0]
select (atomno>=478) and (atomno<=484)
colour atoms [255,255,255]
select atomno=485
colour atoms [143,143,255]
select (atomno>=486) and (atomno<=487)
colour atoms [255,255,255]
select atomno=488
colour atoms [240,0,0]
select (atomno>=489) and (atomno<=492)
colour atoms [255,255,255]
select (atomno>=493) and (atomno<=494)
colour atoms [143,143,255]
select (atomno>=495) and (atomno<=496)
colour atoms [255,255,255]
select atomno=497
colour atoms [240,0,0]
select (atomno>=498) and (atomno<=500)
colour atoms [255,255,255]
select (atomno>=501) and (atomno<=503)
colour atoms cpk
select (atomno>=504) and (atomno<=505)
colour atoms [255,255,255]
select atomno=506
colour atoms [240,0,0]
select (atomno>=507) and (atomno<=509)
colour atoms [255,255,255]
select atomno=510
colour atoms [143,143,255]
select (atomno>=511) and (atomno<=512)
colour atoms [255,255,255]
select atomno=513
colour atoms [240,0,0]
select atomno=514
colour atoms [255,255,255]
select (atomno>=515) and (atomno<=516)
colour atoms cpk
select (atomno>=517) and (atomno<=518)
colour atoms [255,255,255]
select atomno=519
colour atoms [240,0,0]
select atomno=520
colour atoms [255,255,255]
select (atomno>=521) and (atomno<=522)
colour atoms cpk
select (atomno>=523) and (atomno<=524)
colour atoms [255,255,255]
select atomno=525
colour atoms [240,0,0]
select atomno=526
colour atoms [255,255,255]
select atomno=527
colour atoms [143,143,255]
select (atomno>=528) and (atomno<=529)
colour atoms [255,255,255]
select atomno=530
colour atoms [240,0,0]
select atomno=531
colour atoms [255,255,255]
select atomno=532
colour atoms [240,0,0]
select atomno=533
colour atoms [255,255,255]
select atomno=534
colour atoms [143,143,255]
select (atomno>=535) and (atomno<=536)
colour atoms [255,255,255]
select atomno=537
colour atoms [240,0,0]
select (atomno>=538) and (atomno<=539)
colour atoms [255,255,255]
select (atomno>=540) and (atomno<=542)
colour atoms cpk
select (atomno>=543) and (atomno<=544)
colour atoms [255,255,255]
select atomno=545
colour atoms [240,0,0]
select atomno=546
colour atoms [255,255,255]
select atomno=547
colour atoms [143,143,255]
select (atomno>=548) and (atomno<=549)
colour atoms [255,255,255]
select atomno=550
colour atoms [240,0,0]
select (atomno>=551) and (atomno<=554)
colour atoms [255,255,255]
select atomno=555
colour atoms [143,143,255]
select (atomno>=556) and (atomno<=557)
colour atoms [255,255,255]
select atomno=558
colour atoms [240,0,0]
select (atomno>=559) and (atomno<=561)
colour atoms [255,255,255]
select atomno=562
colour atoms [143,143,255]
select atomno=563
colour atoms [255,255,255]
select (atomno>=564) and (atomno<=567)
colour atoms [143,143,255]
select (atomno>=568) and (atomno<=571)
colour atoms [255,255,255]
select (atomno>=572) and (atomno<=573)
colour atoms [240,0,0]
select (atomno>=574) and (atomno<=575)
colour atoms [255,255,255]
select (atomno>=576) and (atomno<=578)
colour atoms cpk
select (atomno>=579) and (atomno<=580)
colour atoms [255,255,255]
select atomno=581
colour atoms [240,0,0]
select (atomno>=582) and (atomno<=583)
colour atoms [255,255,255]
select atomno=584
colour atoms [255,20,147]
select atomno=585
colour atoms [255,255,255]
select atomno=586
colour atoms [143,143,255]
select (atomno>=587) and (atomno<=588)
colour atoms [255,255,255]
select atomno=589
colour atoms [240,0,0]
select (atomno>=590) and (atomno<=592)
colour atoms [255,255,255]
select (atomno>=593) and (atomno<=595)
colour atoms cpk
select (atomno>=596) and (atomno<=597)
colour atoms [255,255,255]
select (atomno>=598) and (atomno<=599)
colour atoms cpk
select (atomno>=600) and (atomno<=601)
colour atoms [255,255,255]
select atomno=602
colour atoms [240,0,0]
select (atomno>=603) and (atomno<=609)
colour atoms [255,255,255]
select atomno=610
colour atoms [143,143,255]
select (atomno>=611) and (atomno<=612)
colour atoms [255,255,255]
select atomno=613
colour atoms [240,0,0]
select (atomno>=614) and (atomno<=616)
colour atoms [255,255,255]
select atomno=617
colour atoms [143,143,255]
select (atomno>=618) and (atomno<=619)
colour atoms [255,255,255]
select atomno=620
colour atoms [240,0,0]
select (atomno>=621) and (atomno<=627)
colour atoms [255,255,255]
select atomno=628
colour atoms [143,143,255]
select (atomno>=629) and (atomno<=630)
colour atoms [255,255,255]
select atomno=631
colour atoms [240,0,0]
select (atomno>=632) and (atomno<=638)
colour atoms [255,255,255]
select (atomno>=639) and (atomno<=640)
colour atoms cpk
select (atomno>=641) and (atomno<=642)
colour atoms [255,255,255]
select atomno=643
colour atoms [240,0,0]
select (atomno>=644) and (atomno<=645)
colour atoms [255,255,255]
select (atomno>=646) and (atomno<=648)
colour atoms cpk
select (atomno>=649) and (atomno<=650)
colour atoms [255,255,255]
select atomno=651
colour atoms [240,0,0]
select (atomno>=652) and (atomno<=655)
colour atoms [255,255,255]
select (atomno>=656) and (atomno<=657)
colour atoms [143,143,255]
select (atomno>=658) and (atomno<=659)
colour atoms [255,255,255]
select atomno=660
colour atoms [240,0,0]
select (atomno>=661) and (atomno<=663)
colour atoms [255,255,255]
select atomno=664
colour atoms [143,143,255]
select (atomno>=665) and (atomno<=666)
colour atoms [255,255,255]
select atomno=667
colour atoms [240,0,0]
select (atomno>=668) and (atomno<=669)
colour atoms [255,255,255]
select atomno=670
colour atoms [255,20,147]
select atomno=671
colour atoms [255,255,255]
select atomno=672
colour atoms [143,143,255]
select (atomno>=673) and (atomno<=674)
colour atoms [255,255,255]
select atomno=675
colour atoms [240,0,0]
select (atomno>=676) and (atomno<=678)
colour atoms [255,255,255]
select atomno=679
colour atoms [143,143,255]
select atomno=680
colour atoms [255,255,255]
select (atomno>=681) and (atomno<=683)
colour atoms [143,143,255]
select (atomno>=684) and (atomno<=685)
colour atoms [255,255,255]
select atomno=686
colour atoms [240,0,0]
select (atomno>=687) and (atomno<=690)
colour atoms [255,255,255]
select atomno=691
colour atoms [143,143,255]
select (atomno>=692) and (atomno<=693)
colour atoms [255,255,255]
select atomno=694
colour atoms [240,0,0]
select (atomno>=695) and (atomno<=697)
colour atoms [255,255,255]
select (atomno>=698) and (atomno<=700)
colour atoms cpk
select (atomno>=701) and (atomno<=702)
colour atoms [255,255,255]
select atomno=703
colour atoms [240,0,0]
select (atomno>=704) and (atomno<=710)
colour atoms [255,255,255]
select (atomno>=711) and (atomno<=712)
colour atoms cpk
select (atomno>=713) and (atomno<=714)
colour atoms [255,255,255]
select atomno=715
colour atoms [240,0,0]
select atomno=716
colour atoms [255,255,255]
select atomno=717
colour atoms [143,143,255]
select (atomno>=718) and (atomno<=719)
colour atoms [255,255,255]
select atomno=720
colour atoms [240,0,0]
select (atomno>=721) and (atomno<=724)
colour atoms [255,255,255]
select (atomno>=725) and (atomno<=726)
colour atoms [143,143,255]
select (atomno>=727) and (atomno<=728)
colour atoms [255,255,255]
select atomno=729
colour atoms [240,0,0]
select atomno=730
colour atoms [255,255,255]
select atomno=731
colour atoms [240,0,0]
select atomno=732
colour atoms [255,255,255]
select atomno=733
colour atoms [143,143,255]
select (atomno>=734) and (atomno<=735)
colour atoms [255,255,255]
select atomno=736
colour atoms [240,0,0]
select (atomno>=737) and (atomno<=738)
colour atoms [255,255,255]
select (atomno>=739) and (atomno<=741)
colour atoms cpk
select (atomno>=742) and (atomno<=743)
colour atoms [255,255,255]
select atomno=744
colour atoms [240,0,0]
select atomno=745
colour atoms [255,255,255]
select (atomno>=746) and (atomno<=747)
colour atoms cpk
select (atomno>=748) and (atomno<=749)
colour atoms [255,255,255]
select atomno=750
colour atoms [240,0,0]
select (atomno>=751) and (atomno<=752)
colour atoms [255,255,255]
select (atomno>=753) and (atomno<=755)
colour atoms cpk
select (atomno>=756) and (atomno<=757)
colour atoms [255,255,255]
select atomno=758
colour atoms [240,0,0]
select (atomno>=759) and (atomno<=762)
colour atoms [255,255,255]
select atomno=763
colour atoms [143,143,255]
select (atomno>=764) and (atomno<=765)
colour atoms [255,255,255]
select atomno=766
colour atoms [240,0,0]
select (atomno>=767) and (atomno<=770)
colour atoms [255,255,255]
select atomno=771
colour atoms [143,143,255]
select (atomno>=772) and (atomno<=773)
colour atoms [255,255,255]
select atomno=774
colour atoms [240,0,0]
select atomno=775
colour atoms [255,255,255]
select atomno=776
colour atoms [143,143,255]
select (atomno>=777) and (atomno<=778)
colour atoms [255,255,255]
select atomno=779
colour atoms [240,0,0]
select (atomno>=780) and (atomno<=783)
colour atoms [255,255,255]
select (atomno>=784) and (atomno<=785)
colour atoms [143,143,255]
select (atomno>=786) and (atomno<=787)
colour atoms [255,255,255]
select atomno=788
colour atoms [240,0,0]
select (atomno>=789) and (atomno<=790)
colour atoms [255,255,255]
select atomno=791
colour atoms [255,20,147]
select atomno=792
colour atoms [255,255,255]
select atomno=793
colour atoms [143,143,255]
select (atomno>=794) and (atomno<=795)
colour atoms [255,255,255]
select atomno=796
colour atoms [240,0,0]
select (atomno>=797) and (atomno<=800)
colour atoms [255,255,255]
select (atomno>=801) and (atomno<=802)
colour atoms cpk
select atomno=804
colour atoms [0,255,0]
select (atomno>=805) and (atomno<=806)
colour atoms [255,255,255]
select atomno=807
colour atoms [240,0,0]
select atomno=808
colour atoms [255,255,255]
select atomno=809
colour atoms [240,0,0]
select atomno=810
colour atoms [255,255,255]
select atomno=811
colour atoms [240,0,0]
select atomno=812
colour atoms [255,255,255]
select atomno=813
colour atoms [143,143,255]
select atomno=814
colour atoms [255,255,255]
select atomno=815
colour atoms [143,143,255]
select (atomno>=816) and (atomno<=817)
colour atoms [255,255,255]
select (atomno>=818) and (atomno<=819)
colour atoms cpk
select atomno=820
colour atoms [255,255,255]
select (atomno>=821) and (atomno<=822)
colour atoms [143,143,255]
select atomno=823
colour atoms [255,255,255]
select (atomno>=824) and (atomno<=827)
colour atoms cpk
select (atomno>=828) and (atomno<=829)
colour atoms [255,255,255]
select atomno=830
colour atoms [240,0,0]
select atomno=831
colour atoms [255,255,255]
select atomno=832
colour atoms [240,0,0]
select atomno=833
colour atoms [255,255,255]
select atomno=834
colour atoms [240,0,0]
select atomno=835
colour atoms [255,255,255]
select atomno=836
colour atoms [143,143,255]
select atomno=837
colour atoms [255,255,255]
select atomno=838
colour atoms [143,143,255]
select (atomno>=839) and (atomno<=840)
colour atoms [255,255,255]
select (atomno>=841) and (atomno<=842)
colour atoms cpk
select atomno=843
colour atoms [255,255,255]
select (atomno>=844) and (atomno<=845)
colour atoms [143,143,255]
select atomno=846
colour atoms [255,255,255]
select (atomno>=847) and (atomno<=850)
colour atoms cpk
select (atomno>=851) and (atomno<=852)
colour atoms [255,255,255]
select atomno=853
colour atoms [240,0,0]
select atomno=854
colour atoms [255,255,255]
select atomno=855
colour atoms [240,0,0]
select atomno=856
colour atoms [255,255,255]
select atomno=857
colour atoms [240,0,0]
select atomno=858
colour atoms [255,255,255]
select atomno=859
colour atoms [143,143,255]
select atomno=860
colour atoms [255,255,255]
select (atomno>=861) and (atomno<=862)
colour atoms cpk
select atomno=863
colour atoms [255,255,255]
select atomno=864
colour atoms [143,143,255]
select (atomno>=865) and (atomno<=866)
colour atoms [255,255,255]
select (atomno>=867) and (atomno<=870)
colour atoms cpk
select (atomno>=871) and (atomno<=872)
colour atoms [255,255,255]
select atomno=873
colour atoms [240,0,0]
select atomno=874
colour atoms [255,255,255]
select atomno=875
colour atoms [240,0,0]
select atomno=876
colour atoms [255,255,255]
select atomno=877
colour atoms [240,0,0]
select atomno=878
colour atoms [255,255,255]
select atomno=879
colour atoms [143,143,255]
select atomno=880
colour atoms [255,255,255]
select (atomno>=881) and (atomno<=882)
colour atoms cpk
select atomno=883
colour atoms [255,255,255]
select atomno=884
colour atoms [143,143,255]
select (atomno>=885) and (atomno<=886)
colour atoms [255,255,255]
select (atomno>=887) and (atomno<=890)
colour atoms cpk
select (atomno>=891) and (atomno<=892)
colour atoms [255,255,255]
select atomno=893
colour atoms [240,0,0]
select atomno=894
colour atoms [255,255,255]
select atomno=895
colour atoms [240,0,0]
select atomno=896
colour atoms [255,255,255]
select atomno=897
colour atoms [240,0,0]
select atomno=898
colour atoms [255,255,255]
select atomno=899
colour atoms [143,143,255]
select atomno=900
colour atoms [255,255,255]
select atomno=901
colour atoms [143,143,255]
select (atomno>=902) and (atomno<=903)
colour atoms [255,255,255]
select (atomno>=904) and (atomno<=905)
colour atoms cpk
select atomno=906
colour atoms [255,255,255]
select (atomno>=907) and (atomno<=908)
colour atoms [143,143,255]
select atomno=909
colour atoms [255,255,255]
select (atomno>=910) and (atomno<=913)
colour atoms cpk
select (atomno>=914) and (atomno<=915)
colour atoms [255,255,255]
select atomno=916
colour atoms [240,0,0]
select atomno=917
colour atoms [255,255,255]
select atomno=918
colour atoms [240,0,0]
select atomno=919
colour atoms [255,255,255]
select atomno=920
colour atoms [240,0,0]
select atomno=921
colour atoms [255,255,255]
select atomno=922
colour atoms [143,143,255]
select atomno=923
colour atoms [255,255,255]
select atomno=924
colour atoms [143,143,255]
select (atomno>=925) and (atomno<=926)
colour atoms [255,255,255]
select (atomno>=927) and (atomno<=928)
colour atoms cpk
select atomno=929
colour atoms [255,255,255]
select (atomno>=930) and (atomno<=931)
colour atoms [143,143,255]
select atomno=932
colour atoms [255,255,255]
select (atomno>=933) and (atomno<=936)
colour atoms cpk
select (atomno>=937) and (atomno<=938)
colour atoms [255,255,255]
select atomno=939
colour atoms [240,0,0]
select atomno=940
colour atoms [255,255,255]
select atomno=941
colour atoms [240,0,0]
select atomno=942
colour atoms [255,255,255]
select atomno=943
colour atoms [240,0,0]
select atomno=944
colour atoms [255,255,255]
select atomno=945
colour atoms [143,143,255]
select atomno=946
colour atoms [255,255,255]
select (atomno>=947) and (atomno<=948)
colour atoms cpk
select atomno=949
colour atoms [255,255,255]
select atomno=950
colour atoms [143,143,255]
select (atomno>=951) and (atomno<=952)
colour atoms [255,255,255]
select (atomno>=953) and (atomno<=956)
colour atoms cpk
select (atomno>=957) and (atomno<=958)
colour atoms [255,255,255]
select atomno=959
colour atoms [240,0,0]
select atomno=960
colour atoms [255,255,255]
select atomno=961
colour atoms [240,0,0]
select atomno=962
colour atoms [255,255,255]
select atomno=963
colour atoms [240,0,0]
select atomno=964
colour atoms [255,255,255]
select atomno=965
colour atoms [143,143,255]
select atomno=966
colour atoms [255,255,255]
select atomno=967
colour atoms [143,143,255]
select (atomno>=968) and (atomno<=969)
colour atoms [255,255,255]
select (atomno>=970) and (atomno<=971)
colour atoms [143,143,255]
select atomno=972
colour atoms [255,255,255]
select atomno=973
colour atoms [143,143,255]
select atomno=974
colour atoms [255,255,255]
select (atomno>=975) and (atomno<=978)
colour atoms cpk
select (atomno>=979) and (atomno<=980)
colour atoms [255,255,255]
select atomno=981
colour atoms [240,0,0]
select atomno=982
colour atoms [255,255,255]
select atomno=983
colour atoms [240,0,0]
select atomno=984
colour atoms [255,255,255]
select atomno=985
colour atoms [240,0,0]
select atomno=986
colour atoms [255,255,255]
select atomno=987
colour atoms [143,143,255]
select atomno=988
colour atoms [255,255,255]
select (atomno>=989) and (atomno<=990)
colour atoms cpk
select atomno=991
colour atoms [255,255,255]
select atomno=992
colour atoms [240,0,0]
select (atomno>=993) and (atomno<=994)
colour atoms [255,255,255]
select (atomno>=995) and (atomno<=998)
colour atoms cpk
select (atomno>=999) and (atomno<=1000)
colour atoms [255,255,255]
select atomno=1001
colour atoms [240,0,0]
select atomno=1002
colour atoms [255,255,255]
select atomno=1003
colour atoms [240,0,0]
select atomno=1004
colour atoms [255,255,255]
select atomno=1005
colour atoms [240,0,0]
select atomno=1006
colour atoms [255,255,255]
select atomno=1007
colour atoms [143,143,255]
select atomno=1008
colour atoms [255,255,255]
select atomno=1009
colour atoms [143,143,255]
select (atomno>=1010) and (atomno<=1011)
colour atoms [255,255,255]
select (atomno>=1012) and (atomno<=1013)
colour atoms cpk
select atomno=1014
colour atoms [255,255,255]
select (atomno>=1015) and (atomno<=1016)
colour atoms [143,143,255]
select atomno=1017
colour atoms [255,255,255]
select (atomno>=1018) and (atomno<=1021)
colour atoms cpk
select (atomno>=1022) and (atomno<=1023)
colour atoms [255,255,255]
select atomno=1024
colour atoms [240,0,0]
select atomno=1025
colour atoms [255,255,255]
select atomno=1026
colour atoms [240,0,0]
select atomno=1027
colour atoms [255,255,255]
select atomno=1028
colour atoms [240,0,0]
select atomno=1029
colour atoms [255,255,255]
select atomno=1030
colour atoms [143,143,255]
select atomno=1031
colour atoms [255,255,255]
select atomno=1032
colour atoms [143,143,255]
select (atomno>=1033) and (atomno<=1034)
colour atoms [255,255,255]
select (atomno>=1035) and (atomno<=1036)
colour atoms cpk
select atomno=1037
colour atoms [255,255,255]
select (atomno>=1038) and (atomno<=1039)
colour atoms [143,143,255]
select atomno=1040
colour atoms [255,255,255]
select (atomno>=1041) and (atomno<=1044)
colour atoms cpk
select (atomno>=1045) and (atomno<=1046)
colour atoms [255,255,255]
select atomno=1047
colour atoms [240,0,0]
select atomno=1048
colour atoms [255,255,255]
select atomno=1049
colour atoms [240,0,0]
select atomno=1050
colour atoms [255,255,255]
select atomno=1051
colour atoms [240,0,0]
select atomno=1052
colour atoms [255,255,255]
select atomno=1053
colour atoms [143,143,255]
select atomno=1054
colour atoms [255,255,255]
select (atomno>=1055) and (atomno<=1056)
colour atoms cpk
select atomno=1057
colour atoms [255,255,255]
select atomno=1058
colour atoms [240,0,0]
select (atomno>=1059) and (atomno<=1060)
colour atoms [255,255,255]
select (atomno>=1061) and (atomno<=1064)
colour atoms cpk
select (atomno>=1065) and (atomno<=1066)
colour atoms [255,255,255]
select atomno=1067
colour atoms [240,0,0]
select atomno=1068
colour atoms [255,255,255]
select atomno=1069
colour atoms [240,0,0]
select atomno=1070
colour atoms [255,255,255]
select atomno=1071
colour atoms [240,0,0]
select atomno=1072
colour atoms [255,255,255]
select atomno=1073
colour atoms [143,143,255]
select atomno=1074
colour atoms [255,255,255]
select (atomno>=1075) and (atomno<=1076)
colour atoms cpk
select atomno=1077
colour atoms [255,255,255]
select atomno=1078
colour atoms [143,143,255]
select (atomno>=1079) and (atomno<=1080)
colour atoms [255,255,255]
select (atomno>=1081) and (atomno<=1084)
colour atoms cpk
select (atomno>=1085) and (atomno<=1086)
colour atoms [255,255,255]
select atomno=1087
colour atoms [240,0,0]
select atomno=1088
colour atoms [255,255,255]
select atomno=1089
colour atoms [240,0,0]
select atomno=1090
colour atoms [255,255,255]
select atomno=1091
colour atoms [240,0,0]
select atomno=1092
colour atoms [255,255,255]
select atomno=1093
colour atoms [143,143,255]
select atomno=1094
colour atoms [255,255,255]
select (atomno>=1095) and (atomno<=1096)
colour atoms cpk
select atomno=1097
colour atoms [255,255,255]
select atomno=1098
colour atoms [143,143,255]
select (atomno>=1099) and (atomno<=1100)
colour atoms [255,255,255]
select (atomno>=1101) and (atomno<=1104)
colour atoms cpk
select (atomno>=1105) and (atomno<=1106)
colour atoms [255,255,255]
select atomno=1107
colour atoms [240,0,0]
select atomno=1108
colour atoms [255,255,255]
select atomno=1109
colour atoms [240,0,0]
select atomno=1110
colour atoms [255,255,255]
select atomno=1111
colour atoms [240,0,0]
select atomno=1112
colour atoms [255,255,255]
select atomno=1113
colour atoms [143,143,255]
select atomno=1114
colour atoms [255,255,255]
select (atomno>=1115) and (atomno<=1116)
colour atoms cpk
select atomno=1117
colour atoms [255,255,255]
select atomno=1118
colour atoms [143,143,255]
select (atomno>=1119) and (atomno<=1120)
colour atoms [255,255,255]
select (atomno>=1121) and (atomno<=1124)
colour atoms cpk
select (atomno>=1125) and (atomno<=1126)
colour atoms [255,255,255]
select atomno=1127
colour atoms [240,0,0]
select atomno=1128
colour atoms [255,255,255]
select atomno=1129
colour atoms [240,0,0]
select atomno=1130
colour atoms [255,255,255]
select atomno=1131
colour atoms [240,0,0]
select atomno=1132
colour atoms [255,255,255]
select atomno=1133
colour atoms [143,143,255]
select atomno=1134
colour atoms [255,255,255]
select atomno=1135
colour atoms [143,143,255]
select (atomno>=1136) and (atomno<=1137)
colour atoms [255,255,255]
select (atomno>=1138) and (atomno<=1139)
colour atoms [143,143,255]
select atomno=1140
colour atoms [255,255,255]
select atomno=1141
colour atoms [143,143,255]
select atomno=1142
colour atoms [255,255,255]
select (atomno>=1143) and (atomno<=1146)
colour atoms cpk
select (atomno>=1147) and (atomno<=1148)
colour atoms [255,255,255]
select atomno=1149
colour atoms [240,0,0]
select atomno=1150
colour atoms [255,255,255]
select atomno=1151
colour atoms [240,0,0]
select atomno=1152
colour atoms [255,255,255]
select atomno=1153
colour atoms [240,0,0]
select atomno=1154
colour atoms [255,255,255]
select atomno=1155
colour atoms [143,143,255]
select atomno=1156
colour atoms [255,255,255]
select atomno=1157
colour atoms [143,143,255]
select (atomno>=1158) and (atomno<=1159)
colour atoms [255,255,255]
select (atomno>=1160) and (atomno<=1161)
colour atoms cpk
select atomno=1162
colour atoms [255,255,255]
select (atomno>=1163) and (atomno<=1164)
colour atoms [143,143,255]
select atomno=1165
colour atoms [255,255,255]
select (atomno>=1166) and (atomno<=1169)
colour atoms cpk
select (atomno>=1170) and (atomno<=1171)
colour atoms [255,255,255]
select atomno=1172
colour atoms [240,0,0]
select atomno=1173
colour atoms [255,255,255]
select atomno=1174
colour atoms [240,0,0]
select atomno=1175
colour atoms [255,255,255]
select atomno=1176
colour atoms [240,0,0]
select atomno=1177
colour atoms [255,255,255]
select atomno=1178
colour atoms [143,143,255]
select atomno=1179
colour atoms [255,255,255]
select (atomno>=1180) and (atomno<=1181)
colour atoms cpk
select atomno=1182
colour atoms [255,255,255]
select atomno=1183
colour atoms [143,143,255]
select (atomno>=1184) and (atomno<=1185)
colour atoms [255,255,255]
select (atomno>=1186) and (atomno<=1189)
colour atoms cpk
select (atomno>=1190) and (atomno<=1191)
colour atoms [255,255,255]
select atomno=1192
colour atoms [240,0,0]
select atomno=1193
colour atoms [255,255,255]
select atomno=1194
colour atoms [240,0,0]
select atomno=1195
colour atoms [255,255,255]
select atomno=1196
colour atoms [240,0,0]
select atomno=1197
colour atoms [255,255,255]
select atomno=1198
colour atoms [143,143,255]
select atomno=1199
colour atoms [255,255,255]
select (atomno>=1200) and (atomno<=1201)
colour atoms cpk
select atomno=1202
colour atoms [255,255,255]
select atomno=1203
colour atoms [143,143,255]
select (atomno>=1204) and (atomno<=1205)
colour atoms [255,255,255]
select (atomno>=1206) and (atomno<=1209)
colour atoms cpk
select (atomno>=1210) and (atomno<=1211)
colour atoms [255,255,255]
select atomno=1212
colour atoms [240,0,0]
select atomno=1213
colour atoms [255,255,255]
select atomno=1214
colour atoms [240,0,0]
select atomno=1215
colour atoms [255,255,255]
select atomno=1216
colour atoms [240,0,0]
select atomno=1217
colour atoms [255,255,255]
select atomno=1218
colour atoms [143,143,255]
select atomno=1219
colour atoms [255,255,255]
select (atomno>=1220) and (atomno<=1221)
colour atoms cpk
select atomno=1222
colour atoms [255,255,255]
select atomno=1223
colour atoms [240,0,0]
select (atomno>=1224) and (atomno<=1225)
colour atoms [255,255,255]
select (atomno>=1226) and (atomno<=1229)
colour atoms cpk
select (atomno>=1230) and (atomno<=1231)
colour atoms [255,255,255]
select atomno=1232
colour atoms [240,0,0]
select atomno=1233
colour atoms [255,255,255]
select atomno=1234
colour atoms [240,0,0]
select atomno=1235
colour atoms [255,255,255]
select atomno=1236
colour atoms [240,0,0]
select atomno=1237
colour atoms [255,255,255]
select atomno=1238
colour atoms [143,143,255]
select atomno=1239
colour atoms [255,255,255]
select (atomno>=1240) and (atomno<=1241)
colour atoms cpk
select atomno=1242
colour atoms [255,255,255]
select atomno=1243
colour atoms [143,143,255]
select (atomno>=1244) and (atomno<=1245)
colour atoms [255,255,255]
select (atomno>=1246) and (atomno<=1249)
colour atoms cpk
select (atomno>=1250) and (atomno<=1251)
colour atoms [255,255,255]
select atomno=1252
colour atoms [240,0,0]
select atomno=1253
colour atoms [255,255,255]
select atomno=1254
colour atoms [240,0,0]
select atomno=1255
colour atoms [255,255,255]
select atomno=1256
colour atoms [240,0,0]
select atomno=1257
colour atoms [255,255,255]
select atomno=1258
colour atoms [143,143,255]
select atomno=1259
colour atoms [255,255,255]
select (atomno>=1260) and (atomno<=1261)
colour atoms cpk
select atomno=1262
colour atoms [255,255,255]
select atomno=1263
colour atoms [143,143,255]
select (atomno>=1264) and (atomno<=1265)
colour atoms [255,255,255]
select (atomno>=1266) and (atomno<=1269)
colour atoms cpk
select (atomno>=1270) and (atomno<=1271)
colour atoms [255,255,255]
select atomno=1272
colour atoms [240,0,0]
select atomno=1273
colour atoms [255,255,255]
select atomno=1274
colour atoms [240,0,0]
select atomno=1275
colour atoms [255,255,255]
select atomno=1276
colour atoms [240,0,0]
select atomno=1277
colour atoms [255,255,255]
select atomno=1278
colour atoms [143,143,255]
select atomno=1279
colour atoms [255,255,255]
select (atomno>=1280) and (atomno<=1281)
colour atoms cpk
select atomno=1282
colour atoms [255,255,255]
select atomno=1283
colour atoms [240,0,0]
select (atomno>=1284) and (atomno<=1285)
colour atoms [255,255,255]
select (atomno>=1286) and (atomno<=1289)
colour atoms cpk
select (atomno>=1290) and (atomno<=1291)
colour atoms [255,255,255]
select atomno=1292
colour atoms [240,0,0]
select atomno=1293
colour atoms [255,255,255]
select atomno=1294
colour atoms [240,0,0]
select atomno=1295
colour atoms [255,255,255]
select atomno=1296
colour atoms [240,0,0]
select atomno=1297
colour atoms [255,255,255]
select atomno=1298
colour atoms [143,143,255]
select atomno=1299
colour atoms [255,255,255]
select (atomno>=1300) and (atomno<=1301)
colour atoms cpk
select atomno=1302
colour atoms [255,255,255]
select atomno=1303
colour atoms [143,143,255]
select (atomno>=1304) and (atomno<=1305)
colour atoms [255,255,255]
select (atomno>=1306) and (atomno<=1309)
colour atoms cpk
select (atomno>=1310) and (atomno<=1311)
colour atoms [255,255,255]
select atomno=1312
colour atoms [240,0,0]
select atomno=1313
colour atoms [255,255,255]
select atomno=1314
colour atoms [240,0,0]
select atomno=1315
colour atoms [255,255,255]
select atomno=1316
colour atoms [240,0,0]
select atomno=1317
colour atoms [255,255,255]
select atomno=1318
colour atoms [143,143,255]
select atomno=1319
colour atoms [255,255,255]
select atomno=1320
colour atoms [143,143,255]
select (atomno>=1321) and (atomno<=1322)
colour atoms [255,255,255]
select (atomno>=1323) and (atomno<=1324)
colour atoms cpk
select atomno=1325
colour atoms [255,255,255]
select (atomno>=1326) and (atomno<=1327)
colour atoms [143,143,255]
select atomno=1328
colour atoms [255,255,255]
select (atomno>=1329) and (atomno<=1332)
colour atoms cpk
select (atomno>=1333) and (atomno<=1334)
colour atoms [255,255,255]
select atomno=1335
colour atoms [240,0,0]
select atomno=1336
colour atoms [255,255,255]
select atomno=1337
colour atoms [240,0,0]
select atomno=1338
colour atoms [255,255,255]
select atomno=1339
colour atoms [240,0,0]
select atomno=1340
colour atoms [255,255,255]
select atomno=1341
colour atoms [143,143,255]
select atomno=1342
colour atoms [255,255,255]
select (atomno>=1343) and (atomno<=1344)
colour atoms cpk
select atomno=1345
colour atoms [255,255,255]
select atomno=1346
colour atoms [143,143,255]
select (atomno>=1347) and (atomno<=1348)
colour atoms [255,255,255]
select (atomno>=1349) and (atomno<=1352)
colour atoms cpk
select (atomno>=1353) and (atomno<=1354)
colour atoms [255,255,255]
select atomno=1355
colour atoms [240,0,0]
select atomno=1356
colour atoms [255,255,255]
select atomno=1357
colour atoms [240,0,0]
select atomno=1358
colour atoms [255,255,255]
select atomno=1359
colour atoms [240,0,0]
select atomno=1360
colour atoms [255,255,255]
select atomno=1361
colour atoms [143,143,255]
select atomno=1362
colour atoms [255,255,255]
select (atomno>=1363) and (atomno<=1364)
colour atoms cpk
select atomno=1365
colour atoms [255,255,255]
select atomno=1366
colour atoms [240,0,0]
select (atomno>=1367) and (atomno<=1368)
colour atoms [255,255,255]
select (atomno>=1369) and (atomno<=1372)
colour atoms cpk
select (atomno>=1373) and (atomno<=1374)
colour atoms [255,255,255]
select atomno=1375
colour atoms [240,0,0]
select atomno=1376
colour atoms [255,255,255]
select atomno=1377
colour atoms [240,0,0]
select atomno=1378
colour atoms [255,255,255]
select atomno=1379
colour atoms [240,0,0]
select atomno=1380
colour atoms [255,255,255]
select atomno=1381
colour atoms [143,143,255]
select atomno=1382
colour atoms [255,255,255]
select atomno=1383
colour atoms [143,143,255]
select (atomno>=1384) and (atomno<=1385)
colour atoms [255,255,255]
select (atomno>=1386) and (atomno<=1387)
colour atoms cpk
select atomno=1388
colour atoms [255,255,255]
select (atomno>=1389) and (atomno<=1390)
colour atoms [143,143,255]
select atomno=1391
colour atoms [255,255,255]
select (atomno>=1392) and (atomno<=1395)
colour atoms cpk
select (atomno>=1396) and (atomno<=1397)
colour atoms [255,255,255]
select atomno=1398
colour atoms [240,0,0]
select atomno=1399
colour atoms [255,255,255]
select atomno=1400
colour atoms [240,0,0]
select atomno=1401
colour atoms [255,255,255]
select atomno=1402
colour atoms [240,0,0]
select atomno=1403
colour atoms [255,255,255]
select atomno=1404
colour atoms [143,143,255]
select atomno=1405
colour atoms [255,255,255]
select atomno=1406
colour atoms [143,143,255]
select (atomno>=1407) and (atomno<=1408)
colour atoms [255,255,255]
select (atomno>=1409) and (atomno<=1410)
colour atoms cpk
select atomno=1411
colour atoms [255,255,255]
select (atomno>=1412) and (atomno<=1413)
colour atoms [143,143,255]
select atomno=1414
colour atoms [255,255,255]
select (atomno>=1415) and (atomno<=1418)
colour atoms cpk
select (atomno>=1419) and (atomno<=1420)
colour atoms [255,255,255]
select atomno=1421
colour atoms [240,0,0]
select atomno=1422
colour atoms [255,255,255]
select atomno=1423
colour atoms [240,0,0]
select atomno=1424
colour atoms [255,255,255]
select atomno=1425
colour atoms [240,0,0]
select atomno=1426
colour atoms [255,255,255]
select atomno=1427
colour atoms [143,143,255]
select atomno=1428
colour atoms [255,255,255]
select (atomno>=1429) and (atomno<=1430)
colour atoms cpk
select atomno=1431
colour atoms [255,255,255]
select atomno=1432
colour atoms [143,143,255]
select (atomno>=1433) and (atomno<=1434)
colour atoms [255,255,255]
select (atomno>=1435) and (atomno<=1438)
colour atoms cpk
select (atomno>=1439) and (atomno<=1440)
colour atoms [255,255,255]
select atomno=1441
colour atoms [240,0,0]
select atomno=1442
colour atoms [255,255,255]
select atomno=1443
colour atoms [240,0,0]
select atomno=1444
colour atoms [255,255,255]
select atomno=1445
colour atoms [240,0,0]
select atomno=1446
colour atoms [255,255,255]
select atomno=1447
colour atoms [143,143,255]
select atomno=1448
colour atoms [255,255,255]
select atomno=1449
colour atoms [143,143,255]
select (atomno>=1450) and (atomno<=1451)
colour atoms [255,255,255]
select (atomno>=1452) and (atomno<=1453)
colour atoms cpk
select atomno=1454
colour atoms [255,255,255]
select (atomno>=1455) and (atomno<=1456)
colour atoms [143,143,255]
select atomno=1457
colour atoms [255,255,255]
select (atomno>=1458) and (atomno<=1461)
colour atoms cpk
select (atomno>=1462) and (atomno<=1463)
colour atoms [255,255,255]
select atomno=1464
colour atoms [240,0,0]
select atomno=1465
colour atoms [255,255,255]
select atomno=1466
colour atoms [240,0,0]
select atomno=1467
colour atoms [255,255,255]
select atomno=1468
colour atoms [240,0,0]
select atomno=1469
colour atoms [255,255,255]
select atomno=1470
colour atoms [143,143,255]
select atomno=1471
colour atoms [255,255,255]
select (atomno>=1472) and (atomno<=1473)
colour atoms cpk
select atomno=1474
colour atoms [255,255,255]
select atomno=1475
colour atoms [143,143,255]
select (atomno>=1476) and (atomno<=1477)
colour atoms [255,255,255]
select (atomno>=1478) and (atomno<=1481)
colour atoms cpk
select (atomno>=1482) and (atomno<=1483)
colour atoms [255,255,255]
select atomno=1484
colour atoms [240,0,0]
select atomno=1485
colour atoms [255,255,255]
select atomno=1486
colour atoms [240,0,0]
select atomno=1487
colour atoms [255,255,255]
select atomno=1488
colour atoms [240,0,0]
select atomno=1489
colour atoms [255,255,255]
select atomno=1490
colour atoms [143,143,255]
select atomno=1491
colour atoms [255,255,255]
select (atomno>=1492) and (atomno<=1493)
colour atoms cpk
select atomno=1494
colour atoms [255,255,255]
select atomno=1495
colour atoms [143,143,255]
select (atomno>=1496) and (atomno<=1497)
colour atoms [255,255,255]
select (atomno>=1498) and (atomno<=1501)
colour atoms cpk
select (atomno>=1502) and (atomno<=1503)
colour atoms [255,255,255]
select atomno=1504
colour atoms [240,0,0]
select atomno=1505
colour atoms [255,255,255]
select atomno=1506
colour atoms [240,0,0]
select atomno=1507
colour atoms [255,255,255]
select atomno=1508
colour atoms [240,0,0]
select atomno=1509
colour atoms [255,255,255]
select atomno=1510
colour atoms [143,143,255]
select atomno=1511
colour atoms [255,255,255]
select atomno=1512
colour atoms [143,143,255]
select (atomno>=1513) and (atomno<=1514)
colour atoms [255,255,255]
select (atomno>=1515) and (atomno<=1516)
colour atoms cpk
select atomno=1517
colour atoms [255,255,255]
select (atomno>=1518) and (atomno<=1519)
colour atoms [143,143,255]
select atomno=1520
colour atoms [255,255,255]
select (atomno>=1521) and (atomno<=1524)
colour atoms cpk
select (atomno>=1525) and (atomno<=1526)
colour atoms [255,255,255]
select atomno=1527
colour atoms [240,0,0]
select atomno=1528
colour atoms [255,255,255]
select atomno=1529
colour atoms [240,0,0]
select atomno=1530
colour atoms [255,255,255]
select atomno=1531
colour atoms [240,0,0]
select atomno=1532
colour atoms [255,255,255]
select atomno=1533
colour atoms [143,143,255]
select atomno=1534
colour atoms [255,255,255]
select atomno=1535
colour atoms [143,143,255]
select (atomno>=1536) and (atomno<=1537)
colour atoms [255,255,255]
select (atomno>=1538) and (atomno<=1539)
colour atoms cpk
select atomno=1540
colour atoms [255,255,255]
select (atomno>=1541) and (atomno<=1542)
colour atoms [143,143,255]
select atomno=1543
colour atoms [255,255,255]
select (atomno>=1544) and (atomno<=1547)
colour atoms cpk
select (atomno>=1548) and (atomno<=1549)
colour atoms [255,255,255]
select atomno=1550
colour atoms [240,0,0]
select atomno=1551
colour atoms [255,255,255]
select atomno=1552
colour atoms [240,0,0]
select atomno=1553
colour atoms [255,255,255]
select atomno=1554
colour atoms [240,0,0]
select atomno=1555
colour atoms [255,255,255]
select atomno=1556
colour atoms [143,143,255]
select atomno=1557
colour atoms [255,255,255]
select (atomno>=1558) and (atomno<=1559)
colour atoms cpk
select atomno=1560
colour atoms [255,255,255]
select atomno=1561
colour atoms [143,143,255]
select (atomno>=1562) and (atomno<=1563)
colour atoms [255,255,255]
select (atomno>=1564) and (atomno<=1567)
colour atoms cpk
select (atomno>=1568) and (atomno<=1569)
colour atoms [255,255,255]
select atomno=1570
colour atoms [240,0,0]
select atomno=1571
colour atoms [255,255,255]
select atomno=1572
colour atoms [240,0,0]
select atomno=1573
colour atoms [255,255,255]
select atomno=1574
colour atoms [240,0,0]
select atomno=1575
colour atoms [255,255,255]
select atomno=1576
colour atoms [143,143,255]
select atomno=1577
colour atoms [255,255,255]
select (atomno>=1578) and (atomno<=1579)
colour atoms cpk
select atomno=1580
colour atoms [255,255,255]
select atomno=1581
colour atoms [240,0,0]
select (atomno>=1582) and (atomno<=1583)
colour atoms [255,255,255]
select (atomno>=1584) and (atomno<=1587)
colour atoms cpk
select (atomno>=1588) and (atomno<=1589)
colour atoms [255,255,255]
select atomno=1590
colour atoms [240,0,0]
select atomno=1591
colour atoms [255,255,255]
select atomno=1592
colour atoms [240,0,0]
select atomno=1593
colour atoms [255,255,255]
select atomno=1594
colour atoms [240,0,0]
select atomno=1595
colour atoms [255,255,255]
select atomno=1596
colour atoms [143,143,255]
select atomno=1597
colour atoms [255,255,255]
select atomno=1598
colour atoms [143,143,255]
select (atomno>=1599) and (atomno<=1600)
colour atoms [255,255,255]
select (atomno>=1601) and (atomno<=1602)
colour atoms cpk
select atomno=1603
colour atoms [255,255,255]
select (atomno>=1604) and (atomno<=1605)
colour atoms [143,143,255]
select atomno=1606
colour atoms [255,255,255]
select (atomno>=1607) and (atomno<=1610)
colour atoms cpk
select (atomno>=1611) and (atomno<=1612)
colour atoms [255,255,255]
select atomno=1613
colour atoms [240,0,0]
select atomno=1614
colour atoms [255,255,255]
select atomno=1615
colour atoms [240,0,0]
select atomno=1616
colour atoms [255,255,255]
select atomno=1617
colour atoms [240,0,0]
select atomno=1618
colour atoms [255,255,255]
select atomno=1619
colour atoms [143,143,255]
select atomno=1620
colour atoms [255,255,255]
select atomno=1621
colour atoms [143,143,255]
select (atomno>=1622) and (atomno<=1623)
colour atoms [255,255,255]
select (atomno>=1624) and (atomno<=1625)
colour atoms cpk
select atomno=1626
colour atoms [255,255,255]
select (atomno>=1627) and (atomno<=1628)
colour atoms [143,143,255]
select atomno=1629
colour atoms [255,255,255]
select (atomno>=1630) and (atomno<=1633)
colour atoms cpk
select (atomno>=1634) and (atomno<=1635)
colour atoms [255,255,255]
select atomno=1636
colour atoms [240,0,0]
select atomno=1637
colour atoms [255,255,255]
select atomno=1638
colour atoms [240,0,0]
select atomno=1639
colour atoms [255,255,255]
select atomno=1640
colour atoms [240,0,0]
select atomno=1641
colour atoms [255,255,255]
select atomno=1642
colour atoms [143,143,255]
select atomno=1643
colour atoms [255,255,255]
select atomno=1644
colour atoms [143,143,255]
select (atomno>=1645) and (atomno<=1646)
colour atoms [255,255,255]
select (atomno>=1647) and (atomno<=1648)
colour atoms cpk
select atomno=1649
colour atoms [255,255,255]
select (atomno>=1650) and (atomno<=1651)
colour atoms [143,143,255]
select atomno=1652
colour atoms [255,255,255]
select (atomno>=1653) and (atomno<=1656)
colour atoms cpk
select (atomno>=1657) and (atomno<=1658)
colour atoms [255,255,255]
select atomno=1659
colour atoms [240,0,0]
select atomno=1660
colour atoms [255,255,255]
select atomno=1661
colour atoms [240,0,0]
select atomno=1662
colour atoms [255,255,255]
select atomno=1663
colour atoms [240,0,0]
select atomno=1664
colour atoms [255,255,255]
select atomno=1665
colour atoms [143,143,255]
select atomno=1666
colour atoms [255,255,255]
select (atomno>=1667) and (atomno<=1668)
colour atoms cpk
select atomno=1669
colour atoms [255,255,255]
select atomno=1670
colour atoms [143,143,255]
select (atomno>=1671) and (atomno<=1672)
colour atoms [255,255,255]
select (atomno>=1673) and (atomno<=1676)
colour atoms cpk
select (atomno>=1677) and (atomno<=1678)
colour atoms [255,255,255]
select atomno=1679
colour atoms [240,0,0]
select atomno=1680
colour atoms [255,255,255]
select atomno=1681
colour atoms [240,0,0]
select atomno=1682
colour atoms [255,255,255]
select atomno=1683
colour atoms [240,0,0]
select atomno=1684
colour atoms [255,255,255]
select atomno=1685
colour atoms [143,143,255]
select atomno=1686
colour atoms [255,255,255]
select atomno=1687
colour atoms [143,143,255]
select (atomno>=1688) and (atomno<=1689)
colour atoms [255,255,255]
select (atomno>=1690) and (atomno<=1691)
colour atoms [143,143,255]
select atomno=1692
colour atoms [255,255,255]
select atomno=1693
colour atoms [143,143,255]
select atomno=1694
colour atoms [255,255,255]
select (atomno>=1695) and (atomno<=1698)
colour atoms cpk
select (atomno>=1699) and (atomno<=1700)
colour atoms [255,255,255]
select atomno=1701
colour atoms [240,0,0]
select atomno=1702
colour atoms [255,255,255]
select atomno=1703
colour atoms [240,0,0]
select atomno=1704
colour atoms [255,255,255]
select atomno=1705
colour atoms [240,0,0]
select atomno=1706
colour atoms [255,255,255]
select atomno=1707
colour atoms [143,143,255]
select atomno=1708
colour atoms [255,255,255]
select atomno=1709
colour atoms [143,143,255]
select (atomno>=1710) and (atomno<=1711)
colour atoms [255,255,255]
select (atomno>=1712) and (atomno<=1713)
colour atoms [143,143,255]
select atomno=1714
colour atoms [255,255,255]
select atomno=1715
colour atoms [143,143,255]
select atomno=1716
colour atoms [255,255,255]
select (atomno>=1717) and (atomno<=1720)
colour atoms cpk
select (atomno>=1721) and (atomno<=1722)
colour atoms [255,255,255]
select atomno=1723
colour atoms [240,0,0]
select atomno=1724
colour atoms [255,255,255]
select atomno=1725
colour atoms [240,0,0]
select atomno=1726
colour atoms [255,255,255]
select atomno=1727
colour atoms [240,0,0]
select atomno=1728
colour atoms [255,255,255]
select atomno=1729
colour atoms [143,143,255]
select atomno=1730
colour atoms [255,255,255]
select (atomno>=1731) and (atomno<=1732)
colour atoms cpk
select atomno=1733
colour atoms [255,255,255]
select atomno=1734
colour atoms [143,143,255]
select (atomno>=1735) and (atomno<=1736)
colour atoms [255,255,255]
select (atomno>=1737) and (atomno<=1740)
colour atoms cpk
select (atomno>=1741) and (atomno<=1742)
colour atoms [255,255,255]
select atomno=1743
colour atoms [240,0,0]
select atomno=1744
colour atoms [255,255,255]
select atomno=1745
colour atoms [240,0,0]
select atomno=1746
colour atoms [255,255,255]
select atomno=1747
colour atoms [240,0,0]
select atomno=1748
colour atoms [255,255,255]
select atomno=1749
colour atoms [143,143,255]
select atomno=1750
colour atoms [255,255,255]
select atomno=1751
colour atoms [143,143,255]
select (atomno>=1752) and (atomno<=1753)
colour atoms [255,255,255]
select (atomno>=1754) and (atomno<=1755)
colour atoms [143,143,255]
select atomno=1756
colour atoms [255,255,255]
select atomno=1757
colour atoms [143,143,255]
select atomno=1758
colour atoms [255,255,255]
select (atomno>=1759) and (atomno<=1762)
colour atoms cpk
select (atomno>=1763) and (atomno<=1764)
colour atoms [255,255,255]
select atomno=1765
colour atoms [240,0,0]
select atomno=1766
colour atoms [255,255,255]
select atomno=1767
colour atoms [240,0,0]
select atomno=1768
colour atoms [255,255,255]
select atomno=1769
colour atoms [240,0,0]
select atomno=1770
colour atoms [255,255,255]
select atomno=1771
colour atoms [143,143,255]
select atomno=1772
colour atoms [255,255,255]
select (atomno>=1773) and (atomno<=1774)
colour atoms cpk
select atomno=1775
colour atoms [255,255,255]
select atomno=1776
colour atoms [143,143,255]
select (atomno>=1777) and (atomno<=1778)
colour atoms [255,255,255]
select (atomno>=1779) and (atomno<=1782)
colour atoms cpk
select (atomno>=1783) and (atomno<=1784)
colour atoms [255,255,255]
select atomno=1785
colour atoms [240,0,0]
select atomno=1786
colour atoms [255,255,255]
select atomno=1787
colour atoms [240,0,0]
select atomno=1788
colour atoms [255,255,255]
select atomno=1789
colour atoms [240,0,0]
select atomno=1790
colour atoms [255,255,255]
select atomno=1791
colour atoms [143,143,255]
select atomno=1792
colour atoms [255,255,255]
select (atomno>=1793) and (atomno<=1794)
colour atoms cpk
select atomno=1795
colour atoms [255,255,255]
select atomno=1796
colour atoms [143,143,255]
select (atomno>=1797) and (atomno<=1798)
colour atoms [255,255,255]
select (atomno>=1799) and (atomno<=1802)
colour atoms cpk
select (atomno>=1803) and (atomno<=1804)
colour atoms [255,255,255]
select atomno=1805
colour atoms [240,0,0]
select atomno=1806
colour atoms [255,255,255]
select atomno=1807
colour atoms [240,0,0]
select atomno=1808
colour atoms [255,255,255]
select atomno=1809
colour atoms [240,0,0]
select atomno=1810
colour atoms [255,255,255]
select atomno=1811
colour atoms [143,143,255]
select atomno=1812
colour atoms [255,255,255]
select atomno=1813
colour atoms [143,143,255]
select (atomno>=1814) and (atomno<=1815)
colour atoms [255,255,255]
select (atomno>=1816) and (atomno<=1817)
colour atoms [143,143,255]
select atomno=1818
colour atoms [255,255,255]
select atomno=1819
colour atoms [143,143,255]
select atomno=1820
colour atoms [255,255,255]
select (atomno>=1821) and (atomno<=1824)
colour atoms cpk
select (atomno>=1825) and (atomno<=1826)
colour atoms [255,255,255]
select atomno=1827
colour atoms [240,0,0]
select atomno=1828
colour atoms [255,255,255]
select atomno=1829
colour atoms [240,0,0]
select atomno=1830
colour atoms [255,255,255]
select atomno=1831
colour atoms [240,0,0]
select atomno=1832
colour atoms [255,255,255]
select atomno=1833
colour atoms [143,143,255]
select atomno=1834
colour atoms [255,255,255]
select (atomno>=1835) and (atomno<=1836)
colour atoms cpk
select atomno=1837
colour atoms [255,255,255]
select atomno=1838
colour atoms [240,0,0]
select (atomno>=1839) and (atomno<=1840)
colour atoms [255,255,255]
select (atomno>=1841) and (atomno<=1844)
colour atoms cpk
select (atomno>=1845) and (atomno<=1846)
colour atoms [255,255,255]
select atomno=1847
colour atoms [240,0,0]
select atomno=1848
colour atoms [255,255,255]
select atomno=1849
colour atoms [240,0,0]
select atomno=1850
colour atoms [255,255,255]
select atomno=1851
colour atoms [240,0,0]
select atomno=1852
colour atoms [255,255,255]
select atomno=1853
colour atoms [143,143,255]
select atomno=1854
colour atoms [255,255,255]
select (atomno>=1855) and (atomno<=1856)
colour atoms cpk
select atomno=1857
colour atoms [255,255,255]
select atomno=1858
colour atoms [240,0,0]
select (atomno>=1859) and (atomno<=1860)
colour atoms [255,255,255]
select (atomno>=1861) and (atomno<=1864)
colour atoms cpk
select (atomno>=1865) and (atomno<=1866)
colour atoms [255,255,255]
select atomno=1867
colour atoms [240,0,0]
select atomno=1868
colour atoms [255,255,255]
select atomno=1869
colour atoms [240,0,0]
select atomno=1870
colour atoms [255,255,255]
select atomno=1871
colour atoms [240,0,0]
select atomno=1872
colour atoms [255,255,255]
select atomno=1873
colour atoms [143,143,255]
select atomno=1874
colour atoms [255,255,255]
select atomno=1875
colour atoms [143,143,255]
select (atomno>=1876) and (atomno<=1877)
colour atoms [255,255,255]
select (atomno>=1878) and (atomno<=1879)
colour atoms cpk
select atomno=1880
colour atoms [255,255,255]
select (atomno>=1881) and (atomno<=1882)
colour atoms [143,143,255]
select atomno=1883
colour atoms [255,255,255]
select (atomno>=1884) and (atomno<=1887)
colour atoms cpk
select (atomno>=1888) and (atomno<=1889)
colour atoms [255,255,255]
select atomno=1890
colour atoms [240,0,0]
select atomno=1891
colour atoms [255,255,255]
select atomno=1892
colour atoms [240,0,0]
select atomno=1893
colour atoms [255,255,255]
select atomno=1894
colour atoms [240,0,0]
select atomno=1895
colour atoms [255,255,255]
select atomno=1896
colour atoms [143,143,255]
select atomno=1897
colour atoms [255,255,255]
select (atomno>=1898) and (atomno<=1899)
colour atoms cpk
select atomno=1900
colour atoms [255,255,255]
select atomno=1901
colour atoms [143,143,255]
select (atomno>=1902) and (atomno<=1903)
colour atoms [255,255,255]
select (atomno>=1904) and (atomno<=1907)
colour atoms cpk
select (atomno>=1908) and (atomno<=1909)
colour atoms [255,255,255]
select atomno=1910
colour atoms [240,0,0]
select atomno=1911
colour atoms [255,255,255]
select atomno=1912
colour atoms [240,0,0]
select atomno=1913
colour atoms [255,255,255]
select atomno=1914
colour atoms [240,0,0]
select atomno=1915
colour atoms [255,255,255]
select atomno=1916
colour atoms [143,143,255]
select atomno=1917
colour atoms [255,255,255]
select atomno=1918
colour atoms [143,143,255]
select (atomno>=1919) and (atomno<=1920)
colour atoms [255,255,255]
select (atomno>=1921) and (atomno<=1922)
colour atoms [143,143,255]
select atomno=1923
colour atoms [255,255,255]
select atomno=1924
colour atoms [143,143,255]
select atomno=1925
colour atoms [255,255,255]
select (atomno>=1926) and (atomno<=1929)
colour atoms cpk
select (atomno>=1930) and (atomno<=1931)
colour atoms [255,255,255]
select atomno=1932
colour atoms [240,0,0]
select atomno=1933
colour atoms [255,255,255]
select atomno=1934
colour atoms [240,0,0]
select atomno=1935
colour atoms [255,255,255]
select atomno=1936
colour atoms [240,0,0]
select atomno=1937
colour atoms [255,255,255]
select atomno=1938
colour atoms [143,143,255]
select atomno=1939
colour atoms [255,255,255]
select (atomno>=1940) and (atomno<=1941)
colour atoms cpk
select atomno=1942
colour atoms [255,255,255]
select atomno=1943
colour atoms [143,143,255]
select (atomno>=1944) and (atomno<=1945)
colour atoms [255,255,255]
select (atomno>=1946) and (atomno<=1949)
colour atoms cpk
select (atomno>=1950) and (atomno<=1951)
colour atoms [255,255,255]
select atomno=1952
colour atoms [240,0,0]
select atomno=1953
colour atoms [255,255,255]
select atomno=1954
colour atoms [240,0,0]
select atomno=1955
colour atoms [255,255,255]
select atomno=1956
colour atoms [240,0,0]
select atomno=1957
colour atoms [255,255,255]
select atomno=1958
colour atoms [143,143,255]
select atomno=1959
colour atoms [255,255,255]
select (atomno>=1960) and (atomno<=1961)
colour atoms cpk
select atomno=1962
colour atoms [255,255,255]
select atomno=1963
colour atoms [240,0,0]
select (atomno>=1964) and (atomno<=1965)
colour atoms [255,255,255]
select (atomno>=1966) and (atomno<=1969)
colour atoms cpk
select (atomno>=1970) and (atomno<=1971)
colour atoms [255,255,255]
select atomno=1972
colour atoms [240,0,0]
select atomno=1973
colour atoms [255,255,255]
select atomno=1974
colour atoms [240,0,0]
select atomno=1975
colour atoms [255,255,255]
select atomno=1976
colour atoms [240,0,0]
select atomno=1977
colour atoms [255,255,255]
select atomno=1978
colour atoms [143,143,255]
select atomno=1979
colour atoms [255,255,255]
select (atomno>=1980) and (atomno<=1981)
colour atoms cpk
select atomno=1982
colour atoms [255,255,255]
select atomno=1983
colour atoms [143,143,255]
select (atomno>=1984) and (atomno<=1985)
colour atoms [255,255,255]
select (atomno>=1986) and (atomno<=1989)
colour atoms cpk
select (atomno>=1990) and (atomno<=1991)
colour atoms [255,255,255]
select atomno=1992
colour atoms [240,0,0]
select atomno=1993
colour atoms [255,255,255]
select atomno=1994
colour atoms [240,0,0]
select atomno=1995
colour atoms [255,255,255]
select atomno=1996
colour atoms [240,0,0]
select atomno=1997
colour atoms [255,255,255]
select atomno=1998
colour atoms [143,143,255]
select atomno=1999
colour atoms [255,255,255]
select (atomno>=2000) and (atomno<=2001)
colour atoms cpk
select atomno=2002
colour atoms [255,255,255]
select atomno=2003
colour atoms [143,143,255]
select (atomno>=2004) and (atomno<=2005)
colour atoms [255,255,255]
select (atomno>=2006) and (atomno<=2009)
colour atoms cpk
select (atomno>=2010) and (atomno<=2011)
colour atoms [255,255,255]
select atomno=2012
colour atoms [240,0,0]
select atomno=2013
colour atoms [255,255,255]
select atomno=2014
colour atoms [240,0,0]
select atomno=2015
colour atoms [255,255,255]
select atomno=2016
colour atoms [240,0,0]
select atomno=2017
colour atoms [255,255,255]
select atomno=2018
colour atoms [143,143,255]
select atomno=2019
colour atoms [255,255,255]
select atomno=2020
colour atoms [143,143,255]
select (atomno>=2021) and (atomno<=2022)
colour atoms [255,255,255]
select (atomno>=2023) and (atomno<=2024)
colour atoms cpk
select atomno=2025
colour atoms [255,255,255]
select (atomno>=2026) and (atomno<=2027)
colour atoms [143,143,255]
select atomno=2028
colour atoms [255,255,255]
select (atomno>=2029) and (atomno<=2032)
colour atoms cpk
select (atomno>=2033) and (atomno<=2034)
colour atoms [255,255,255]
select atomno=2035
colour atoms [240,0,0]
select atomno=2036
colour atoms [255,255,255]
select atomno=2037
colour atoms [240,0,0]
select atomno=2038
colour atoms [255,255,255]
select atomno=2039
colour atoms [240,0,0]
select atomno=2040
colour atoms [255,255,255]
select atomno=2041
colour atoms [143,143,255]
select atomno=2042
colour atoms [255,255,255]
select atomno=2043
colour atoms [143,143,255]
select (atomno>=2044) and (atomno<=2045)
colour atoms [255,255,255]
select (atomno>=2046) and (atomno<=2047)
colour atoms cpk
select atomno=2048
colour atoms [255,255,255]
select (atomno>=2049) and (atomno<=2050)
colour atoms [143,143,255]
select atomno=2051
colour atoms [255,255,255]
select (atomno>=2052) and (atomno<=2055)
colour atoms cpk
select (atomno>=2056) and (atomno<=2057)
colour atoms [255,255,255]
select atomno=2058
colour atoms [240,0,0]
select atomno=2059
colour atoms [255,255,255]
select atomno=2060
colour atoms [240,0,0]
select atomno=2061
colour atoms [255,255,255]
select atomno=2062
colour atoms [240,0,0]
select atomno=2063
colour atoms [255,255,255]
select atomno=2064
colour atoms [143,143,255]
select atomno=2065
colour atoms [255,255,255]
select (atomno>=2066) and (atomno<=2067)
colour atoms cpk
select atomno=2068
colour atoms [255,255,255]
select atomno=2069
colour atoms [240,0,0]
select (atomno>=2070) and (atomno<=2071)
colour atoms [255,255,255]
select (atomno>=2072) and (atomno<=2075)
colour atoms cpk
select (atomno>=2076) and (atomno<=2077)
colour atoms [255,255,255]
select atomno=2078
colour atoms [240,0,0]
select atomno=2079
colour atoms [255,255,255]
select atomno=2080
colour atoms [240,0,0]
select atomno=2081
colour atoms [255,255,255]
select atomno=2082
colour atoms [240,0,0]
select atomno=2083
colour atoms [255,255,255]
select atomno=2084
colour atoms [143,143,255]
select atomno=2085
colour atoms [255,255,255]
select atomno=2086
colour atoms [143,143,255]
select (atomno>=2087) and (atomno<=2088)
colour atoms [255,255,255]
select (atomno>=2089) and (atomno<=2090)
colour atoms cpk
select atomno=2091
colour atoms [255,255,255]
select (atomno>=2092) and (atomno<=2093)
colour atoms [143,143,255]
select atomno=2094
colour atoms [255,255,255]
select (atomno>=2095) and (atomno<=2098)
colour atoms cpk
select (atomno>=2099) and (atomno<=2100)
colour atoms [255,255,255]
select atomno=2101
colour atoms [240,0,0]
select atomno=2102
colour atoms [255,255,255]
select atomno=2103
colour atoms [240,0,0]
select atomno=2104
colour atoms [255,255,255]
select atomno=2105
colour atoms [240,0,0]
select atomno=2106
colour atoms [255,255,255]
select atomno=2107
colour atoms [143,143,255]
select atomno=2108
colour atoms [255,255,255]
select atomno=2109
colour atoms [143,143,255]
select (atomno>=2110) and (atomno<=2111)
colour atoms [255,255,255]
select (atomno>=2112) and (atomno<=2113)
colour atoms cpk
select atomno=2114
colour atoms [255,255,255]
select (atomno>=2115) and (atomno<=2116)
colour atoms [143,143,255]
select atomno=2117
colour atoms [255,255,255]
select (atomno>=2118) and (atomno<=2121)
colour atoms cpk
select (atomno>=2122) and (atomno<=2123)
colour atoms [255,255,255]
select atomno=2124
colour atoms [240,0,0]
select atomno=2125
colour atoms [255,255,255]
select atomno=2126
colour atoms [240,0,0]
select atomno=2127
colour atoms [255,255,255]
select atomno=2128
colour atoms [240,0,0]
select atomno=2129
colour atoms [255,255,255]
select atomno=2130
colour atoms [143,143,255]
select atomno=2131
colour atoms [255,255,255]
select (atomno>=2132) and (atomno<=2133)
colour atoms cpk
select atomno=2134
colour atoms [255,255,255]
select atomno=2135
colour atoms [143,143,255]
select (atomno>=2136) and (atomno<=2137)
colour atoms [255,255,255]
select (atomno>=2138) and (atomno<=2141)
colour atoms cpk
select (atomno>=2142) and (atomno<=2143)
colour atoms [255,255,255]
select atomno=2144
colour atoms [240,0,0]
select atomno=2145
colour atoms [255,255,255]
select atomno=2146
colour atoms [240,0,0]
select atomno=2147
colour atoms [255,255,255]
select atomno=2148
colour atoms [240,0,0]
select atomno=2149
colour atoms [255,255,255]
select atomno=2150
colour atoms [143,143,255]
select atomno=2151
colour atoms [255,255,255]
select atomno=2152
colour atoms [143,143,255]
select (atomno>=2153) and (atomno<=2154)
colour atoms [255,255,255]
select (atomno>=2155) and (atomno<=2156)
colour atoms cpk
select atomno=2157
colour atoms [255,255,255]
select (atomno>=2158) and (atomno<=2159)
colour atoms [143,143,255]
select atomno=2160
colour atoms [255,255,255]
select (atomno>=2161) and (atomno<=2164)
colour atoms cpk
select (atomno>=2165) and (atomno<=2166)
colour atoms [255,255,255]
select atomno=2167
colour atoms [240,0,0]
select atomno=2168
colour atoms [255,255,255]
select atomno=2169
colour atoms [240,0,0]
select atomno=2170
colour atoms [255,255,255]
select atomno=2171
colour atoms [240,0,0]
select atomno=2172
colour atoms [255,255,255]
select atomno=2173
colour atoms [143,143,255]
select atomno=2174
colour atoms [255,255,255]
select atomno=2175
colour atoms [143,143,255]
select (atomno>=2176) and (atomno<=2177)
colour atoms [255,255,255]
select (atomno>=2178) and (atomno<=2179)
colour atoms [143,143,255]
select atomno=2180
colour atoms [255,255,255]
select atomno=2181
colour atoms [143,143,255]
select atomno=2182
colour atoms [255,255,255]
select (atomno>=2183) and (atomno<=2186)
colour atoms cpk
select (atomno>=2187) and (atomno<=2188)
colour atoms [255,255,255]
select atomno=2189
colour atoms [240,0,0]
select atomno=2190
colour atoms [255,255,255]
select atomno=2191
colour atoms [240,0,0]
select atomno=2192
colour atoms [255,255,255]
select atomno=2193
colour atoms [240,0,0]
select atomno=2194
colour atoms [255,255,255]
select atomno=2195
colour atoms [143,143,255]
select atomno=2196
colour atoms [255,255,255]
select atomno=2197
colour atoms [143,143,255]
select (atomno>=2198) and (atomno<=2199)
colour atoms [255,255,255]
select (atomno>=2200) and (atomno<=2201)
colour atoms [143,143,255]
select atomno=2202
colour atoms [255,255,255]
select atomno=2203
colour atoms [143,143,255]
select atomno=2204
colour atoms [255,255,255]
select (atomno>=2205) and (atomno<=2208)
colour atoms cpk
select (atomno>=2209) and (atomno<=2210)
colour atoms [255,255,255]
select atomno=2211
colour atoms [240,0,0]
select atomno=2212
colour atoms [255,255,255]
select atomno=2213
colour atoms [240,0,0]
select atomno=2214
colour atoms [255,255,255]
select atomno=2215
colour atoms [240,0,0]
select atomno=2216
colour atoms [255,255,255]
select atomno=2217
colour atoms [143,143,255]
select atomno=2218
colour atoms [255,255,255]
select (atomno>=2219) and (atomno<=2220)
colour atoms cpk
select atomno=2221
colour atoms [255,255,255]
select atomno=2222
colour atoms [240,0,0]
select (atomno>=2223) and (atomno<=2224)
colour atoms [255,255,255]
select (atomno>=2225) and (atomno<=2228)
colour atoms cpk
select (atomno>=2229) and (atomno<=2230)
colour atoms [255,255,255]
select atomno=2231
colour atoms [240,0,0]
select atomno=2232
colour atoms [255,255,255]
select atomno=2233
colour atoms [240,0,0]
select atomno=2234
colour atoms [255,255,255]
select atomno=2235
colour atoms [240,0,0]
select atomno=2236
colour atoms [255,255,255]
select atomno=2237
colour atoms [143,143,255]
select atomno=2238
colour atoms [255,255,255]
select atomno=2239
colour atoms [143,143,255]
select (atomno>=2240) and (atomno<=2241)
colour atoms [255,255,255]
select (atomno>=2242) and (atomno<=2243)
colour atoms cpk
select atomno=2244
colour atoms [255,255,255]
select (atomno>=2245) and (atomno<=2246)
colour atoms [143,143,255]
select atomno=2247
colour atoms [255,255,255]
select (atomno>=2248) and (atomno<=2251)
colour atoms cpk
select (atomno>=2252) and (atomno<=2253)
colour atoms [255,255,255]
select atomno=2254
colour atoms [240,0,0]
select atomno=2255
colour atoms [255,255,255]
select atomno=2256
colour atoms [240,0,0]
select atomno=2257
colour atoms [255,255,255]
select atomno=2258
colour atoms [240,0,0]
select atomno=2259
colour atoms [255,255,255]
select atomno=2260
colour atoms [143,143,255]
select atomno=2261
colour atoms [255,255,255]
select atomno=2262
colour atoms [143,143,255]
select (atomno>=2263) and (atomno<=2264)
colour atoms [255,255,255]
select (atomno>=2265) and (atomno<=2266)
colour atoms cpk
select atomno=2267
colour atoms [255,255,255]
select (atomno>=2268) and (atomno<=2269)
colour atoms [143,143,255]
select atomno=2270
colour atoms [255,255,255]
select (atomno>=2271) and (atomno<=2274)
colour atoms cpk
select (atomno>=2275) and (atomno<=2276)
colour atoms [255,255,255]
select atomno=2277
colour atoms [240,0,0]
select atomno=2278
colour atoms [255,255,255]
select atomno=2279
colour atoms [240,0,0]
select atomno=2280
colour atoms [255,255,255]
select atomno=2281
colour atoms [240,0,0]
select atomno=2282
colour atoms [255,255,255]
select atomno=2283
colour atoms [143,143,255]
select atomno=2284
colour atoms [255,255,255]
select atomno=2285
colour atoms [143,143,255]
select (atomno>=2286) and (atomno<=2287)
colour atoms [255,255,255]
select (atomno>=2288) and (atomno<=2289)
colour atoms cpk
select atomno=2290
colour atoms [255,255,255]
select (atomno>=2291) and (atomno<=2292)
colour atoms [143,143,255]
select atomno=2293
colour atoms [255,255,255]
select (atomno>=2294) and (atomno<=2297)
colour atoms cpk
select (atomno>=2298) and (atomno<=2299)
colour atoms [255,255,255]
select atomno=2300
colour atoms [240,0,0]
select atomno=2301
colour atoms [255,255,255]
select atomno=2302
colour atoms [240,0,0]
select atomno=2303
colour atoms [255,255,255]
select atomno=2304
colour atoms [240,0,0]
select atomno=2305
colour atoms [255,255,255]
select atomno=2306
colour atoms [143,143,255]
select atomno=2307
colour atoms [255,255,255]
select atomno=2308
colour atoms [143,143,255]
select (atomno>=2309) and (atomno<=2310)
colour atoms [255,255,255]
select (atomno>=2311) and (atomno<=2312)
colour atoms [143,143,255]
select atomno=2313
colour atoms [255,255,255]
select atomno=2314
colour atoms [143,143,255]
select atomno=2315
colour atoms [255,255,255]
select (atomno>=2316) and (atomno<=2319)
colour atoms cpk
select (atomno>=2320) and (atomno<=2321)
colour atoms [255,255,255]
select atomno=2322
colour atoms [240,0,0]
select atomno=2323
colour atoms [255,255,255]
select atomno=2324
colour atoms [240,0,0]
select atomno=2325
colour atoms [255,255,255]
select atomno=2326
colour atoms [240,0,0]
select atomno=2327
colour atoms [255,255,255]
select atomno=2328
colour atoms [143,143,255]
select atomno=2329
colour atoms [255,255,255]
select (atomno>=2330) and (atomno<=2331)
colour atoms cpk
select atomno=2332
colour atoms [255,255,255]
select atomno=2333
colour atoms [143,143,255]
select (atomno>=2334) and (atomno<=2335)
colour atoms [255,255,255]
select (atomno>=2337) and (atomno<=2368)
colour atoms cpk
select (atomno>=411) and (atomno<=418)
spacefill on
select (atomno>=578) and (atomno<=585)
spacefill on
select (atomno>=664) and (atomno<=671)
spacefill on
select (atomno>=785) and (atomno<=792)
spacefill on
select atomno=804
spacefill 360
select atomno=887
spacefill 460
select atomno=910
spacefill 460
select atomno=978
spacefill 300
select atomno=1101
spacefill 460
select atomno=1121
spacefill 460
select atomno=1332
spacefill 300
select atomno=1352
spacefill 300
select atomno=1478
spacefill 300
select atomno=1544
spacefill 300
select atomno=1564
spacefill 300
select atomno=1737
spacefill 460
select atomno=1759
spacefill 460
select atomno=1779
spacefill 460
select atomno=1799
spacefill 300
select atomno=1841
spacefill 300
select atomno=2055
spacefill 300
select atomno=2098
spacefill 180
select atomno=2164
spacefill 180
select (atomno>=2165) and (atomno<=2368)
spacefill off
set shadow off

# Bonds
select all
wireframe 40
select (atomno=2335) or (atomno==2328)
wireframe 120
select (atomno=2335) or (atomno==2334)
wireframe 120
select (atomno=2334) or (atomno==2332)
wireframe 120
select (atomno=2333) or (atomno==2332)
wireframe 120
select (atomno=2332) or (atomno==2331)
wireframe 120
select (atomno=2331) or (atomno==2329)
wireframe 120
select (atomno=2330) or (atomno==2329)
wireframe 120
select (atomno=2329) or (atomno==2328)
wireframe 120
select (atomno=2315) or (atomno==2306)
wireframe 120
select (atomno=2315) or (atomno==2309)
wireframe 120
select (atomno=2315) or (atomno==2314)
wireframe 120
select (atomno=2314) or (atomno==2313)
wireframe 120
select (atomno=2313) or (atomno==2312)
wireframe 120
select (atomno=2312) or (atomno==2310)
wireframe 120
select (atomno=2311) or (atomno==2310)
wireframe 120
select (atomno=2310) or (atomno==2309)
wireframe 120
select (atomno=2309) or (atomno==2308)
wireframe 120
select (atomno=2308) or (atomno==2307)
wireframe 120
select (atomno=2307) or (atomno==2306)
wireframe 120
select (atomno=2293) or (atomno==2283)
wireframe 120
select (atomno=2293) or (atomno==2292)
wireframe 120
select (atomno=2293) or (atomno==2286)
wireframe 120
select (atomno=2292) or (atomno==2290)
wireframe 120
select (atomno=2291) or (atomno==2290)
wireframe 120
select (atomno=2290) or (atomno==2289)
wireframe 120
select (atomno=2289) or (atomno==2287)
wireframe 120
select (atomno=2288) or (atomno==2287)
wireframe 120
select (atomno=2287) or (atomno==2286)
wireframe 120
select (atomno=2286) or (atomno==2285)
wireframe 120
select (atomno=2285) or (atomno==2284)
wireframe 120
select (atomno=2284) or (atomno==2283)
wireframe 120
select (atomno=2270) or (atomno==2269)
wireframe 120
select (atomno=2270) or (atomno==2260)
wireframe 120
select (atomno=2270) or (atomno==2263)
wireframe 120
select (atomno=2269) or (atomno==2267)
wireframe 120
select (atomno=2268) or (atomno==2267)
wireframe 120
select (atomno=2267) or (atomno==2266)
wireframe 120
select (atomno=2266) or (atomno==2264)
wireframe 120
select (atomno=2265) or (atomno==2264)
wireframe 120
select (atomno=2264) or (atomno==2263)
wireframe 120
select (atomno=2263) or (atomno==2262)
wireframe 120
select (atomno=2262) or (atomno==2261)
wireframe 120
select (atomno=2261) or (atomno==2260)
wireframe 120
select (atomno=2247) or (atomno==2246)
wireframe 120
select (atomno=2247) or (atomno==2237)
wireframe 120
select (atomno=2247) or (atomno==2240)
wireframe 120
select (atomno=2246) or (atomno==2244)
wireframe 120
select (atomno=2245) or (atomno==2244)
wireframe 120
select (atomno=2244) or (atomno==2243)
wireframe 120
select (atomno=2243) or (atomno==2241)
wireframe 120
select (atomno=2242) or (atomno==2241)
wireframe 120
select (atomno=2241) or (atomno==2240)
wireframe 120
select (atomno=2240) or (atomno==2239)
wireframe 120
select (atomno=2239) or (atomno==2238)
wireframe 120
select (atomno=2238) or (atomno==2237)
wireframe 120
select (atomno=2224) or (atomno==2217)
wireframe 120
select (atomno=2224) or (atomno==2223)
wireframe 120
select (atomno=2223) or (atomno==2221)
wireframe 120
select (atomno=2222) or (atomno==2221)
wireframe 120
select (atomno=2221) or (atomno==2220)
wireframe 120
select (atomno=2220) or (atomno==2218)
wireframe 120
select (atomno=2219) or (atomno==2218)
wireframe 120
select (atomno=2218) or (atomno==2217)
wireframe 120
select (atomno=2094) or (atomno==2093)
wireframe 120
select (atomno=2094) or (atomno==2087)
wireframe 120
select (atomno=2094) or (atomno==2084)
wireframe 120
select (atomno=2093) or (atomno==2091)
wireframe 120
select (atomno=2092) or (atomno==2091)
wireframe 120
select (atomno=2091) or (atomno==2090)
wireframe 120
select (atomno=2090) or (atomno==2088)
wireframe 120
select (atomno=2089) or (atomno==2088)
wireframe 120
select (atomno=2088) or (atomno==2087)
wireframe 120
select (atomno=2087) or (atomno==2086)
wireframe 120
select (atomno=2086) or (atomno==2085)
wireframe 120
select (atomno=2085) or (atomno==2084)
wireframe 120
select (atomno=2071) or (atomno==2064)
wireframe 120
select (atomno=2071) or (atomno==2070)
wireframe 120
select (atomno=2070) or (atomno==2068)
wireframe 120
select (atomno=2069) or (atomno==2068)
wireframe 120
select (atomno=2068) or (atomno==2067)
wireframe 120
select (atomno=2067) or (atomno==2065)
wireframe 120
select (atomno=2066) or (atomno==2065)
wireframe 120
select (atomno=2065) or (atomno==2064)
wireframe 120
select (atomno=2051) or (atomno==2050)
wireframe 120
select (atomno=2051) or (atomno==2044)
wireframe 120
select (atomno=2051) or (atomno==2041)
wireframe 120
select (atomno=2050) or (atomno==2048)
wireframe 120
select (atomno=2049) or (atomno==2048)
wireframe 120
select (atomno=2048) or (atomno==2047)
wireframe 120
select (atomno=2047) or (atomno==2045)
wireframe 120
select (atomno=2046) or (atomno==2045)
wireframe 120
select (atomno=2045) or (atomno==2044)
wireframe 120
select (atomno=2044) or (atomno==2043)
wireframe 120
select (atomno=2043) or (atomno==2042)
wireframe 120
select (atomno=2042) or (atomno==2041)
wireframe 120
select (atomno=2028) or (atomno==2021)
wireframe 120
select (atomno=2028) or (atomno==2027)
wireframe 120
select (atomno=2028) or (atomno==2018)
wireframe 120
select (atomno=2027) or (atomno==2025)
wireframe 120
select (atomno=2026) or (atomno==2025)
wireframe 120
select (atomno=2025) or (atomno==2024)
wireframe 120
select (atomno=2024) or (atomno==2022)
wireframe 120
select (atomno=2023) or (atomno==2022)
wireframe 120
select (atomno=2022) or (atomno==2021)
wireframe 120
select (atomno=2021) or (atomno==2020)
wireframe 120
select (atomno=2020) or (atomno==2019)
wireframe 120
select (atomno=2019) or (atomno==2018)
wireframe 120
select (atomno=1798) or (atomno==1797)
wireframe 120
select (atomno=1798) or (atomno==1791)
wireframe 120
select (atomno=1797) or (atomno==1795)
wireframe 120
select (atomno=1796) or (atomno==1795)
wireframe 120
select (atomno=1795) or (atomno==1794)
wireframe 120
select (atomno=1794) or (atomno==1792)
wireframe 120
select (atomno=1793) or (atomno==1792)
wireframe 120
select (atomno=1792) or (atomno==1791)
wireframe 120
select (atomno=1778) or (atomno==1777)
wireframe 120
select (atomno=1778) or (atomno==1771)
wireframe 120
select (atomno=1777) or (atomno==1775)
wireframe 120
select (atomno=1776) or (atomno==1775)
wireframe 120
select (atomno=1775) or (atomno==1774)
wireframe 120
select (atomno=1774) or (atomno==1772)
wireframe 120
select (atomno=1773) or (atomno==1772)
wireframe 120
select (atomno=1772) or (atomno==1771)
wireframe 120
select (atomno=1758) or (atomno==1749)
wireframe 120
select (atomno=1758) or (atomno==1752)
wireframe 120
select (atomno=1758) or (atomno==1757)
wireframe 120
select (atomno=1757) or (atomno==1756)
wireframe 120
select (atomno=1756) or (atomno==1755)
wireframe 120
select (atomno=1755) or (atomno==1753)
wireframe 120
select (atomno=1754) or (atomno==1753)
wireframe 120
select (atomno=1753) or (atomno==1752)
wireframe 120
select (atomno=1752) or (atomno==1751)
wireframe 120
select (atomno=1751) or (atomno==1750)
wireframe 120
select (atomno=1750) or (atomno==1749)
wireframe 120
select (atomno=1736) or (atomno==1729)
wireframe 120
select (atomno=1736) or (atomno==1735)
wireframe 120
select (atomno=1735) or (atomno==1733)
wireframe 120
select (atomno=1734) or (atomno==1733)
wireframe 120
select (atomno=1733) or (atomno==1732)
wireframe 120
select (atomno=1732) or (atomno==1730)
wireframe 120
select (atomno=1731) or (atomno==1730)
wireframe 120
select (atomno=1730) or (atomno==1729)
wireframe 120
select (atomno=1629) or (atomno==1628)
wireframe 120
select (atomno=1629) or (atomno==1622)
wireframe 120
select (atomno=1629) or (atomno==1619)
wireframe 120
select (atomno=1628) or (atomno==1626)
wireframe 120
select (atomno=1627) or (atomno==1626)
wireframe 120
select (atomno=1626) or (atomno==1625)
wireframe 120
select (atomno=1625) or (atomno==1623)
wireframe 120
select (atomno=1624) or (atomno==1623)
wireframe 120
select (atomno=1623) or (atomno==1622)
wireframe 120
select (atomno=1622) or (atomno==1621)
wireframe 120
select (atomno=1621) or (atomno==1620)
wireframe 120
select (atomno=1620) or (atomno==1619)
wireframe 120
select (atomno=1606) or (atomno==1599)
wireframe 120
select (atomno=1606) or (atomno==1605)
wireframe 120
select (atomno=1606) or (atomno==1596)
wireframe 120
select (atomno=1605) or (atomno==1603)
wireframe 120
select (atomno=1604) or (atomno==1603)
wireframe 120
select (atomno=1603) or (atomno==1602)
wireframe 120
select (atomno=1602) or (atomno==1600)
wireframe 120
select (atomno=1601) or (atomno==1600)
wireframe 120
select (atomno=1600) or (atomno==1599)
wireframe 120
select (atomno=1599) or (atomno==1598)
wireframe 120
select (atomno=1598) or (atomno==1597)
wireframe 120
select (atomno=1597) or (atomno==1596)
wireframe 120
select (atomno=1583) or (atomno==1582)
wireframe 120
select (atomno=1583) or (atomno==1576)
wireframe 120
select (atomno=1582) or (atomno==1580)
wireframe 120
select (atomno=1581) or (atomno==1580)
wireframe 120
select (atomno=1580) or (atomno==1579)
wireframe 120
select (atomno=1579) or (atomno==1577)
wireframe 120
select (atomno=1578) or (atomno==1577)
wireframe 120
select (atomno=1577) or (atomno==1576)
wireframe 120
select (atomno=1563) or (atomno==1562)
wireframe 120
select (atomno=1563) or (atomno==1556)
wireframe 120
select (atomno=1562) or (atomno==1560)
wireframe 120
select (atomno=1561) or (atomno==1560)
wireframe 120
select (atomno=1560) or (atomno==1559)
wireframe 120
select (atomno=1559) or (atomno==1557)
wireframe 120
select (atomno=1558) or (atomno==1557)
wireframe 120
select (atomno=1557) or (atomno==1556)
wireframe 120
select (atomno=1543) or (atomno==1536)
wireframe 120
select (atomno=1543) or (atomno==1533)
wireframe 120
select (atomno=1543) or (atomno==1542)
wireframe 120
select (atomno=1542) or (atomno==1540)
wireframe 120
select (atomno=1541) or (atomno==1540)
wireframe 120
select (atomno=1540) or (atomno==1539)
wireframe 120
select (atomno=1539) or (atomno==1537)
wireframe 120
select (atomno=1538) or (atomno==1537)
wireframe 120
select (atomno=1537) or (atomno==1536)
wireframe 120
select (atomno=1536) or (atomno==1535)
wireframe 120
select (atomno=1535) or (atomno==1534)
wireframe 120
select (atomno=1534) or (atomno==1533)
wireframe 120
select (atomno=1520) or (atomno==1513)
wireframe 120
select (atomno=1520) or (atomno==1510)
wireframe 120
select (atomno=1520) or (atomno==1519)
wireframe 120
select (atomno=1519) or (atomno==1517)
wireframe 120
select (atomno=1518) or (atomno==1517)
wireframe 120
select (atomno=1517) or (atomno==1516)
wireframe 120
select (atomno=1516) or (atomno==1514)
wireframe 120
select (atomno=1515) or (atomno==1514)
wireframe 120
select (atomno=1514) or (atomno==1513)
wireframe 120
select (atomno=1513) or (atomno==1512)
wireframe 120
select (atomno=1512) or (atomno==1511)
wireframe 120
select (atomno=1511) or (atomno==1510)
wireframe 120
select (atomno=1497) or (atomno==1496)
wireframe 120
select (atomno=1497) or (atomno==1490)
wireframe 120
select (atomno=1496) or (atomno==1494)
wireframe 120
select (atomno=1495) or (atomno==1494)
wireframe 120
select (atomno=1494) or (atomno==1493)
wireframe 120
select (atomno=1493) or (atomno==1491)
wireframe 120
select (atomno=1492) or (atomno==1491)
wireframe 120
select (atomno=1491) or (atomno==1490)
wireframe 120
select (atomno=1477) or (atomno==1470)
wireframe 120
select (atomno=1477) or (atomno==1476)
wireframe 120
select (atomno=1476) or (atomno==1474)
wireframe 120
select (atomno=1475) or (atomno==1474)
wireframe 120
select (atomno=1474) or (atomno==1473)
wireframe 120
select (atomno=1473) or (atomno==1471)
wireframe 120
select (atomno=1472) or (atomno==1471)
wireframe 120
select (atomno=1471) or (atomno==1470)
wireframe 120
select (atomno=1457) or (atomno==1447)
wireframe 120
select (atomno=1457) or (atomno==1456)
wireframe 120
select (atomno=1457) or (atomno==1450)
wireframe 120
select (atomno=1456) or (atomno==1454)
wireframe 120
select (atomno=1455) or (atomno==1454)
wireframe 120
select (atomno=1454) or (atomno==1453)
wireframe 120
select (atomno=1453) or (atomno==1451)
wireframe 120
select (atomno=1452) or (atomno==1451)
wireframe 120
select (atomno=1451) or (atomno==1450)
wireframe 120
select (atomno=1450) or (atomno==1449)
wireframe 120
select (atomno=1449) or (atomno==1448)
wireframe 120
select (atomno=1448) or (atomno==1447)
wireframe 120
select (atomno=1434) or (atomno==1427)
wireframe 120
select (atomno=1434) or (atomno==1433)
wireframe 120
select (atomno=1433) or (atomno==1431)
wireframe 120
select (atomno=1432) or (atomno==1431)
wireframe 120
select (atomno=1431) or (atomno==1430)
wireframe 120
select (atomno=1430) or (atomno==1428)
wireframe 120
select (atomno=1429) or (atomno==1428)
wireframe 120
select (atomno=1428) or (atomno==1427)
wireframe 120
select (atomno=1414) or (atomno==1407)
wireframe 120
select (atomno=1414) or (atomno==1413)
wireframe 120
select (atomno=1414) or (atomno==1404)
wireframe 120
select (atomno=1413) or (atomno==1411)
wireframe 120
select (atomno=1412) or (atomno==1411)
wireframe 120
select (atomno=1411) or (atomno==1410)
wireframe 120
select (atomno=1410) or (atomno==1408)
wireframe 120
select (atomno=1409) or (atomno==1408)
wireframe 120
select (atomno=1408) or (atomno==1407)
wireframe 120
select (atomno=1407) or (atomno==1406)
wireframe 120
select (atomno=1406) or (atomno==1405)
wireframe 120
select (atomno=1405) or (atomno==1404)
wireframe 120
select (atomno=1391) or (atomno==1384)
wireframe 120
select (atomno=1391) or (atomno==1381)
wireframe 120
select (atomno=1391) or (atomno==1390)
wireframe 120
select (atomno=1390) or (atomno==1388)
wireframe 120
select (atomno=1389) or (atomno==1388)
wireframe 120
select (atomno=1388) or (atomno==1387)
wireframe 120
select (atomno=1387) or (atomno==1385)
wireframe 120
select (atomno=1386) or (atomno==1385)
wireframe 120
select (atomno=1385) or (atomno==1384)
wireframe 120
select (atomno=1384) or (atomno==1383)
wireframe 120
select (atomno=1383) or (atomno==1382)
wireframe 120
select (atomno=1382) or (atomno==1381)
wireframe 120
select (atomno=1368) or (atomno==1367)
wireframe 120
select (atomno=1368) or (atomno==1361)
wireframe 120
select (atomno=1367) or (atomno==1365)
wireframe 120
select (atomno=1366) or (atomno==1365)
wireframe 120
select (atomno=1365) or (atomno==1364)
wireframe 120
select (atomno=1364) or (atomno==1362)
wireframe 120
select (atomno=1363) or (atomno==1362)
wireframe 120
select (atomno=1362) or (atomno==1361)
wireframe 120
select (atomno=1348) or (atomno==1341)
wireframe 120
select (atomno=1348) or (atomno==1347)
wireframe 120
select (atomno=1347) or (atomno==1345)
wireframe 120
select (atomno=1346) or (atomno==1345)
wireframe 120
select (atomno=1345) or (atomno==1344)
wireframe 120
select (atomno=1344) or (atomno==1342)
wireframe 120
select (atomno=1343) or (atomno==1342)
wireframe 120
select (atomno=1342) or (atomno==1341)
wireframe 120
select (atomno=1328) or (atomno==1327)
wireframe 120
select (atomno=1328) or (atomno==1318)
wireframe 120
select (atomno=1328) or (atomno==1321)
wireframe 120
select (atomno=1327) or (atomno==1325)
wireframe 120
select (atomno=1326) or (atomno==1325)
wireframe 120
select (atomno=1325) or (atomno==1324)
wireframe 120
select (atomno=1324) or (atomno==1322)
wireframe 120
select (atomno=1323) or (atomno==1322)
wireframe 120
select (atomno=1322) or (atomno==1321)
wireframe 120
select (atomno=1321) or (atomno==1320)
wireframe 120
select (atomno=1320) or (atomno==1319)
wireframe 120
select (atomno=1319) or (atomno==1318)
wireframe 120
select (atomno=1305) or (atomno==1298)
wireframe 120
select (atomno=1305) or (atomno==1304)
wireframe 120
select (atomno=1304) or (atomno==1302)
wireframe 120
select (atomno=1303) or (atomno==1302)
wireframe 120
select (atomno=1302) or (atomno==1301)
wireframe 120
select (atomno=1301) or (atomno==1299)
wireframe 120
select (atomno=1300) or (atomno==1299)
wireframe 120
select (atomno=1299) or (atomno==1298)
wireframe 120
select (atomno=1285) or (atomno==1284)
wireframe 120
select (atomno=1285) or (atomno==1278)
wireframe 120
select (atomno=1284) or (atomno==1282)
wireframe 120
select (atomno=1283) or (atomno==1282)
wireframe 120
select (atomno=1282) or (atomno==1281)
wireframe 120
select (atomno=1281) or (atomno==1279)
wireframe 120
select (atomno=1280) or (atomno==1279)
wireframe 120
select (atomno=1279) or (atomno==1278)
wireframe 120
select (atomno=1265) or (atomno==1264)
wireframe 120
select (atomno=1265) or (atomno==1258)
wireframe 120
select (atomno=1264) or (atomno==1262)
wireframe 120
select (atomno=1263) or (atomno==1262)
wireframe 120
select (atomno=1262) or (atomno==1261)
wireframe 120
select (atomno=1261) or (atomno==1259)
wireframe 120
select (atomno=1260) or (atomno==1259)
wireframe 120
select (atomno=1259) or (atomno==1258)
wireframe 120
select (atomno=1245) or (atomno==1244)
wireframe 120
select (atomno=1245) or (atomno==1238)
wireframe 120
select (atomno=1244) or (atomno==1242)
wireframe 120
select (atomno=1243) or (atomno==1242)
wireframe 120
select (atomno=1242) or (atomno==1241)
wireframe 120
select (atomno=1241) or (atomno==1239)
wireframe 120
select (atomno=1240) or (atomno==1239)
wireframe 120
select (atomno=1239) or (atomno==1238)
wireframe 120
select (atomno=1225) or (atomno==1224)
wireframe 120
select (atomno=1225) or (atomno==1218)
wireframe 120
select (atomno=1224) or (atomno==1222)
wireframe 120
select (atomno=1223) or (atomno==1222)
wireframe 120
select (atomno=1222) or (atomno==1221)
wireframe 120
select (atomno=1221) or (atomno==1219)
wireframe 120
select (atomno=1220) or (atomno==1219)
wireframe 120
select (atomno=1219) or (atomno==1218)
wireframe 120
select (atomno=1205) or (atomno==1204)
wireframe 120
select (atomno=1205) or (atomno==1198)
wireframe 120
select (atomno=1204) or (atomno==1202)
wireframe 120
select (atomno=1203) or (atomno==1202)
wireframe 120
select (atomno=1202) or (atomno==1201)
wireframe 120
select (atomno=1201) or (atomno==1199)
wireframe 120
select (atomno=1200) or (atomno==1199)
wireframe 120
select (atomno=1199) or (atomno==1198)
wireframe 120
select (atomno=1185) or (atomno==1184)
wireframe 120
select (atomno=1185) or (atomno==1178)
wireframe 120
select (atomno=1184) or (atomno==1182)
wireframe 120
select (atomno=1183) or (atomno==1182)
wireframe 120
select (atomno=1182) or (atomno==1181)
wireframe 120
select (atomno=1181) or (atomno==1179)
wireframe 120
select (atomno=1180) or (atomno==1179)
wireframe 120
select (atomno=1179) or (atomno==1178)
wireframe 120
select (atomno=1165) or (atomno==1155)
wireframe 120
select (atomno=1165) or (atomno==1164)
wireframe 120
select (atomno=1165) or (atomno==1158)
wireframe 120
select (atomno=1164) or (atomno==1162)
wireframe 120
select (atomno=1163) or (atomno==1162)
wireframe 120
select (atomno=1162) or (atomno==1161)
wireframe 120
select (atomno=1161) or (atomno==1159)
wireframe 120
select (atomno=1160) or (atomno==1159)
wireframe 120
select (atomno=1159) or (atomno==1158)
wireframe 120
select (atomno=1158) or (atomno==1157)
wireframe 120
select (atomno=1157) or (atomno==1156)
wireframe 120
select (atomno=1156) or (atomno==1155)
wireframe 120
select (atomno=1142) or (atomno==1141)
wireframe 120
select (atomno=1142) or (atomno==1133)
wireframe 120
select (atomno=1142) or (atomno==1136)
wireframe 120
select (atomno=1141) or (atomno==1140)
wireframe 120
select (atomno=1140) or (atomno==1139)
wireframe 120
select (atomno=1139) or (atomno==1137)
wireframe 120
select (atomno=1138) or (atomno==1137)
wireframe 120
select (atomno=1137) or (atomno==1136)
wireframe 120
select (atomno=1136) or (atomno==1135)
wireframe 120
select (atomno=1135) or (atomno==1134)
wireframe 120
select (atomno=1134) or (atomno==1133)
wireframe 120
select (atomno=1120) or (atomno==1113)
wireframe 120
select (atomno=1120) or (atomno==1119)
wireframe 120
select (atomno=1119) or (atomno==1117)
wireframe 120
select (atomno=1118) or (atomno==1117)
wireframe 120
select (atomno=1117) or (atomno==1116)
wireframe 120
select (atomno=1116) or (atomno==1114)
wireframe 120
select (atomno=1115) or (atomno==1114)
wireframe 120
select (atomno=1114) or (atomno==1113)
wireframe 120
select (atomno=1100) or (atomno==1093)
wireframe 120
select (atomno=1100) or (atomno==1099)
wireframe 120
select (atomno=1099) or (atomno==1097)
wireframe 120
select (atomno=1098) or (atomno==1097)
wireframe 120
select (atomno=1097) or (atomno==1096)
wireframe 120
select (atomno=1096) or (atomno==1094)
wireframe 120
select (atomno=1095) or (atomno==1094)
wireframe 120
select (atomno=1094) or (atomno==1093)
wireframe 120
select (atomno=1080) or (atomno==1073)
wireframe 120
select (atomno=1080) or (atomno==1079)
wireframe 120
select (atomno=1079) or (atomno==1077)
wireframe 120
select (atomno=1078) or (atomno==1077)
wireframe 120
select (atomno=1077) or (atomno==1076)
wireframe 120
select (atomno=1076) or (atomno==1074)
wireframe 120
select (atomno=1075) or (atomno==1074)
wireframe 120
select (atomno=1074) or (atomno==1073)
wireframe 120
select (atomno=1060) or (atomno==1059)
wireframe 120
select (atomno=1060) or (atomno==1053)
wireframe 120
select (atomno=1059) or (atomno==1057)
wireframe 120
select (atomno=1058) or (atomno==1057)
wireframe 120
select (atomno=1057) or (atomno==1056)
wireframe 120
select (atomno=1056) or (atomno==1054)
wireframe 120
select (atomno=1055) or (atomno==1054)
wireframe 120
select (atomno=1054) or (atomno==1053)
wireframe 120
select (atomno=1040) or (atomno==1033)
wireframe 120
select (atomno=1040) or (atomno==1039)
wireframe 120
select (atomno=1040) or (atomno==1030)
wireframe 120
select (atomno=1039) or (atomno==1037)
wireframe 120
select (atomno=1038) or (atomno==1037)
wireframe 120
select (atomno=1037) or (atomno==1036)
wireframe 120
select (atomno=1036) or (atomno==1034)
wireframe 120
select (atomno=1035) or (atomno==1034)
wireframe 120
select (atomno=1034) or (atomno==1033)
wireframe 120
select (atomno=1033) or (atomno==1032)
wireframe 120
select (atomno=1032) or (atomno==1031)
wireframe 120
select (atomno=1031) or (atomno==1030)
wireframe 120
select (atomno=952) or (atomno==945)
wireframe 120
select (atomno=952) or (atomno==951)
wireframe 120
select (atomno=951) or (atomno==949)
wireframe 120
select (atomno=950) or (atomno==949)
wireframe 120
select (atomno=949) or (atomno==948)
wireframe 120
select (atomno=948) or (atomno==946)
wireframe 120
select (atomno=947) or (atomno==946)
wireframe 120
select (atomno=946) or (atomno==945)
wireframe 120
select (atomno=932) or (atomno==925)
wireframe 120
select (atomno=932) or (atomno==931)
wireframe 120
select (atomno=932) or (atomno==922)
wireframe 120
select (atomno=931) or (atomno==929)
wireframe 120
select (atomno=930) or (atomno==929)
wireframe 120
select (atomno=929) or (atomno==928)
wireframe 120
select (atomno=928) or (atomno==926)
wireframe 120
select (atomno=927) or (atomno==926)
wireframe 120
select (atomno=926) or (atomno==925)
wireframe 120
select (atomno=925) or (atomno==924)
wireframe 120
select (atomno=924) or (atomno==923)
wireframe 120
select (atomno=923) or (atomno==922)
wireframe 120
select (atomno=909) or (atomno==902)
wireframe 120
select (atomno=909) or (atomno==908)
wireframe 120
select (atomno=909) or (atomno==899)
wireframe 120
select (atomno=908) or (atomno==906)
wireframe 120
select (atomno=907) or (atomno==906)
wireframe 120
select (atomno=906) or (atomno==905)
wireframe 120
select (atomno=905) or (atomno==903)
wireframe 120
select (atomno=904) or (atomno==903)
wireframe 120
select (atomno=903) or (atomno==902)
wireframe 120
select (atomno=902) or (atomno==901)
wireframe 120
select (atomno=901) or (atomno==900)
wireframe 120
select (atomno=900) or (atomno==899)
wireframe 120
select (atomno=886) or (atomno==885)
wireframe 120
select (atomno=886) or (atomno==879)
wireframe 120
select (atomno=885) or (atomno==883)
wireframe 120
select (atomno=884) or (atomno==883)
wireframe 120
select (atomno=883) or (atomno==882)
wireframe 120
select (atomno=882) or (atomno==880)
wireframe 120
select (atomno=881) or (atomno==880)
wireframe 120
select (atomno=880) or (atomno==879)
wireframe 120
select (atomno=866) or (atomno==865)
wireframe 120
select (atomno=866) or (atomno==859)
wireframe 120
select (atomno=865) or (atomno==863)
wireframe 120
select (atomno=864) or (atomno==863)
wireframe 120
select (atomno=863) or (atomno==862)
wireframe 120
select (atomno=862) or (atomno==860)
wireframe 120
select (atomno=861) or (atomno==860)
wireframe 120
select (atomno=860) or (atomno==859)
wireframe 120
select (atomno=846) or (atomno==836)
wireframe 120
select (atomno=846) or (atomno==839)
wireframe 120
select (atomno=846) or (atomno==845)
wireframe 120
select (atomno=845) or (atomno==843)
wireframe 120
select (atomno=844) or (atomno==843)
wireframe 120
select (atomno=843) or (atomno==842)
wireframe 120
select (atomno=842) or (atomno==840)
wireframe 120
select (atomno=841) or (atomno==840)
wireframe 120
select (atomno=840) or (atomno==839)
wireframe 120
select (atomno=839) or (atomno==838)
wireframe 120
select (atomno=838) or (atomno==837)
wireframe 120
select (atomno=837) or (atomno==836)
wireframe 120
select (atomno=823) or (atomno==813)
wireframe 120
select (atomno=823) or (atomno==816)
wireframe 120
select (atomno=823) or (atomno==822)
wireframe 120
select (atomno=822) or (atomno==820)
wireframe 120
select (atomno=821) or (atomno==820)
wireframe 120
select (atomno=820) or (atomno==819)
wireframe 120
select (atomno=819) or (atomno==817)
wireframe 120
select (atomno=818) or (atomno==817)
wireframe 120
select (atomno=817) or (atomno==816)
wireframe 120
select (atomno=816) or (atomno==815)
wireframe 120
select (atomno=815) or (atomno==814)
wireframe 120
select (atomno=814) or (atomno==813)
wireframe 120
select (atomno=2335) or (atomno==2328)
colour bonds [80,80,250]
select (atomno=2335) or (atomno==2334)
colour bonds [80,80,250]
select (atomno=2334) or (atomno==2332)
colour bonds [80,80,250]
select (atomno=2333) or (atomno==2332)
colour bonds [80,80,250]
select (atomno=2332) or (atomno==2331)
colour bonds [80,80,250]
select (atomno=2331) or (atomno==2329)
colour bonds [80,80,250]
select (atomno=2330) or (atomno==2329)
colour bonds [80,80,250]
select (atomno=2329) or (atomno==2328)
colour bonds [80,80,250]
select (atomno=2315) or (atomno==2306)
colour bonds [80,80,250]
select (atomno=2315) or (atomno==2309)
colour bonds [80,80,250]
select (atomno=2315) or (atomno==2314)
colour bonds [80,80,250]
select (atomno=2314) or (atomno==2313)
colour bonds [80,80,250]
select (atomno=2313) or (atomno==2312)
colour bonds [80,80,250]
select (atomno=2312) or (atomno==2310)
colour bonds [80,80,250]
select (atomno=2311) or (atomno==2310)
colour bonds [80,80,250]
select (atomno=2310) or (atomno==2309)
colour bonds [80,80,250]
select (atomno=2309) or (atomno==2308)
colour bonds [80,80,250]
select (atomno=2308) or (atomno==2307)
colour bonds [80,80,250]
select (atomno=2307) or (atomno==2306)
colour bonds [80,80,250]
select (atomno=2293) or (atomno==2283)
colour bonds [80,80,250]
select (atomno=2293) or (atomno==2292)
colour bonds [80,80,250]
select (atomno=2293) or (atomno==2286)
colour bonds [80,80,250]
select (atomno=2292) or (atomno==2290)
colour bonds [80,80,250]
select (atomno=2291) or (atomno==2290)
colour bonds [80,80,250]
select (atomno=2290) or (atomno==2289)
colour bonds [80,80,250]
select (atomno=2289) or (atomno==2287)
colour bonds [80,80,250]
select (atomno=2288) or (atomno==2287)
colour bonds [80,80,250]
select (atomno=2287) or (atomno==2286)
colour bonds [80,80,250]
select (atomno=2286) or (atomno==2285)
colour bonds [80,80,250]
select (atomno=2285) or (atomno==2284)
colour bonds [80,80,250]
select (atomno=2284) or (atomno==2283)
colour bonds [80,80,250]
select (atomno=2270) or (atomno==2269)
colour bonds [80,80,250]
select (atomno=2270) or (atomno==2260)
colour bonds [80,80,250]
select (atomno=2270) or (atomno==2263)
colour bonds [80,80,250]
select (atomno=2269) or (atomno==2267)
colour bonds [80,80,250]
select (atomno=2268) or (atomno==2267)
colour bonds [80,80,250]
select (atomno=2267) or (atomno==2266)
colour bonds [80,80,250]
select (atomno=2266) or (atomno==2264)
colour bonds [80,80,250]
select (atomno=2265) or (atomno==2264)
colour bonds [80,80,250]
select (atomno=2264) or (atomno==2263)
colour bonds [80,80,250]
select (atomno=2263) or (atomno==2262)
colour bonds [80,80,250]
select (atomno=2262) or (atomno==2261)
colour bonds [80,80,250]
select (atomno=2261) or (atomno==2260)
colour bonds [80,80,250]
select (atomno=2247) or (atomno==2246)
colour bonds [80,80,250]
select (atomno=2247) or (atomno==2237)
colour bonds [80,80,250]
select (atomno=2247) or (atomno==2240)
colour bonds [80,80,250]
select (atomno=2246) or (atomno==2244)
colour bonds [80,80,250]
select (atomno=2245) or (atomno==2244)
colour bonds [80,80,250]
select (atomno=2244) or (atomno==2243)
colour bonds [80,80,250]
select (atomno=2243) or (atomno==2241)
colour bonds [80,80,250]
select (atomno=2242) or (atomno==2241)
colour bonds [80,80,250]
select (atomno=2241) or (atomno==2240)
colour bonds [80,80,250]
select (atomno=2240) or (atomno==2239)
colour bonds [80,80,250]
select (atomno=2239) or (atomno==2238)
colour bonds [80,80,250]
select (atomno=2238) or (atomno==2237)
colour bonds [80,80,250]
select (atomno=2224) or (atomno==2217)
colour bonds [80,80,250]
select (atomno=2224) or (atomno==2223)
colour bonds [80,80,250]
select (atomno=2223) or (atomno==2221)
colour bonds [80,80,250]
select (atomno=2222) or (atomno==2221)
colour bonds [80,80,250]
select (atomno=2221) or (atomno==2220)
colour bonds [80,80,250]
select (atomno=2220) or (atomno==2218)
colour bonds [80,80,250]
select (atomno=2219) or (atomno==2218)
colour bonds [80,80,250]
select (atomno=2218) or (atomno==2217)
colour bonds [80,80,250]
select (atomno=2094) or (atomno==2093)
colour bonds [0,250,250]
select (atomno=2094) or (atomno==2087)
colour bonds [0,250,250]
select (atomno=2094) or (atomno==2084)
colour bonds [0,250,250]
select (atomno=2093) or (atomno==2091)
colour bonds [0,250,250]
select (atomno=2092) or (atomno==2091)
colour bonds [0,250,250]
select (atomno=2091) or (atomno==2090)
colour bonds [0,250,250]
select (atomno=2090) or (atomno==2088)
colour bonds [0,250,250]
select (atomno=2089) or (atomno==2088)
colour bonds [0,250,250]
select (atomno=2088) or (atomno==2087)
colour bonds [0,250,250]
select (atomno=2087) or (atomno==2086)
colour bonds [0,250,250]
select (atomno=2086) or (atomno==2085)
colour bonds [0,250,250]
select (atomno=2085) or (atomno==2084)
colour bonds [0,250,250]
select (atomno=2071) or (atomno==2064)
colour bonds [0,250,250]
select (atomno=2071) or (atomno==2070)
colour bonds [0,250,250]
select (atomno=2070) or (atomno==2068)
colour bonds [0,250,250]
select (atomno=2069) or (atomno==2068)
colour bonds [0,250,250]
select (atomno=2068) or (atomno==2067)
colour bonds [0,250,250]
select (atomno=2067) or (atomno==2065)
colour bonds [0,250,250]
select (atomno=2066) or (atomno==2065)
colour bonds [0,250,250]
select (atomno=2065) or (atomno==2064)
colour bonds [0,250,250]
select (atomno=2051) or (atomno==2050)
colour bonds [0,250,250]
select (atomno=2051) or (atomno==2044)
colour bonds [0,250,250]
select (atomno=2051) or (atomno==2041)
colour bonds [0,250,250]
select (atomno=2050) or (atomno==2048)
colour bonds [0,250,250]
select (atomno=2049) or (atomno==2048)
colour bonds [0,250,250]
select (atomno=2048) or (atomno==2047)
colour bonds [0,250,250]
select (atomno=2047) or (atomno==2045)
colour bonds [0,250,250]
select (atomno=2046) or (atomno==2045)
colour bonds [0,250,250]
select (atomno=2045) or (atomno==2044)
colour bonds [0,250,250]
select (atomno=2044) or (atomno==2043)
colour bonds [0,250,250]
select (atomno=2043) or (atomno==2042)
colour bonds [0,250,250]
select (atomno=2042) or (atomno==2041)
colour bonds [0,250,250]
select (atomno=2028) or (atomno==2021)
colour bonds [0,250,250]
select (atomno=2028) or (atomno==2027)
colour bonds [0,250,250]
select (atomno=2028) or (atomno==2018)
colour bonds [0,250,250]
select (atomno=2027) or (atomno==2025)
colour bonds [0,250,250]
select (atomno=2026) or (atomno==2025)
colour bonds [0,250,250]
select (atomno=2025) or (atomno==2024)
colour bonds [0,250,250]
select (atomno=2024) or (atomno==2022)
colour bonds [0,250,250]
select (atomno=2023) or (atomno==2022)
colour bonds [0,250,250]
select (atomno=2022) or (atomno==2021)
colour bonds [0,250,250]
select (atomno=2021) or (atomno==2020)
colour bonds [0,250,250]
select (atomno=2020) or (atomno==2019)
colour bonds [0,250,250]
select (atomno=2019) or (atomno==2018)
colour bonds [0,250,250]
select (atomno=1798) or (atomno==1797)
colour bonds [0,250,250]
select (atomno=1798) or (atomno==1791)
colour bonds [0,250,250]
select (atomno=1797) or (atomno==1795)
colour bonds [0,250,250]
select (atomno=1796) or (atomno==1795)
colour bonds [0,250,250]
select (atomno=1795) or (atomno==1794)
colour bonds [0,250,250]
select (atomno=1794) or (atomno==1792)
colour bonds [0,250,250]
select (atomno=1793) or (atomno==1792)
colour bonds [0,250,250]
select (atomno=1792) or (atomno==1791)
colour bonds [0,250,250]
select (atomno=1778) or (atomno==1777)
colour bonds [0,250,250]
select (atomno=1778) or (atomno==1771)
colour bonds [0,250,250]
select (atomno=1777) or (atomno==1775)
colour bonds [0,250,250]
select (atomno=1776) or (atomno==1775)
colour bonds [0,250,250]
select (atomno=1775) or (atomno==1774)
colour bonds [0,250,250]
select (atomno=1774) or (atomno==1772)
colour bonds [0,250,250]
select (atomno=1773) or (atomno==1772)
colour bonds [0,250,250]
select (atomno=1772) or (atomno==1771)
colour bonds [0,250,250]
select (atomno=1758) or (atomno==1749)
colour bonds [0,250,250]
select (atomno=1758) or (atomno==1752)
colour bonds [0,250,250]
select (atomno=1758) or (atomno==1757)
colour bonds [0,250,250]
select (atomno=1757) or (atomno==1756)
colour bonds [0,250,250]
select (atomno=1756) or (atomno==1755)
colour bonds [0,250,250]
select (atomno=1755) or (atomno==1753)
colour bonds [0,250,250]
select (atomno=1754) or (atomno==1753)
colour bonds [0,250,250]
select (atomno=1753) or (atomno==1752)
colour bonds [0,250,250]
select (atomno=1752) or (atomno==1751)
colour bonds [0,250,250]
select (atomno=1751) or (atomno==1750)
colour bonds [0,250,250]
select (atomno=1750) or (atomno==1749)
colour bonds [0,250,250]
select (atomno=1736) or (atomno==1729)
colour bonds [0,250,250]
select (atomno=1736) or (atomno==1735)
colour bonds [0,250,250]
select (atomno=1735) or (atomno==1733)
colour bonds [0,250,250]
select (atomno=1734) or (atomno==1733)
colour bonds [0,250,250]
select (atomno=1733) or (atomno==1732)
colour bonds [0,250,250]
select (atomno=1732) or (atomno==1730)
colour bonds [0,250,250]
select (atomno=1731) or (atomno==1730)
colour bonds [0,250,250]
select (atomno=1730) or (atomno==1729)
colour bonds [0,250,250]
select (atomno=1629) or (atomno==1628)
colour bonds [238,130,238]
select (atomno=1629) or (atomno==1622)
colour bonds [238,130,238]
select (atomno=1629) or (atomno==1619)
colour bonds [238,130,238]
select (atomno=1628) or (atomno==1626)
colour bonds [238,130,238]
select (atomno=1627) or (atomno==1626)
colour bonds [238,130,238]
select (atomno=1626) or (atomno==1625)
colour bonds [238,130,238]
select (atomno=1625) or (atomno==1623)
colour bonds [238,130,238]
select (atomno=1624) or (atomno==1623)
colour bonds [238,130,238]
select (atomno=1623) or (atomno==1622)
colour bonds [238,130,238]
select (atomno=1622) or (atomno==1621)
colour bonds [238,130,238]
select (atomno=1621) or (atomno==1620)
colour bonds [238,130,238]
select (atomno=1620) or (atomno==1619)
colour bonds [238,130,238]
select (atomno=1606) or (atomno==1599)
colour bonds [238,130,238]
select (atomno=1606) or (atomno==1605)
colour bonds [238,130,238]
select (atomno=1606) or (atomno==1596)
colour bonds [238,130,238]
select (atomno=1605) or (atomno==1603)
colour bonds [238,130,238]
select (atomno=1604) or (atomno==1603)
colour bonds [238,130,238]
select (atomno=1603) or (atomno==1602)
colour bonds [238,130,238]
select (atomno=1602) or (atomno==1600)
colour bonds [238,130,238]
select (atomno=1601) or (atomno==1600)
colour bonds [238,130,238]
select (atomno=1600) or (atomno==1599)
colour bonds [238,130,238]
select (atomno=1599) or (atomno==1598)
colour bonds [238,130,238]
select (atomno=1598) or (atomno==1597)
colour bonds [238,130,238]
select (atomno=1597) or (atomno==1596)
colour bonds [238,130,238]
select (atomno=1434) or (atomno==1427)
colour bonds [180,60,60]
select (atomno=1434) or (atomno==1433)
colour bonds [180,60,60]
select (atomno=1433) or (atomno==1431)
colour bonds [180,60,60]
select (atomno=1432) or (atomno==1431)
colour bonds [180,60,60]
select (atomno=1431) or (atomno==1430)
colour bonds [180,60,60]
select (atomno=1430) or (atomno==1428)
colour bonds [180,60,60]
select (atomno=1429) or (atomno==1428)
colour bonds [180,60,60]
select (atomno=1428) or (atomno==1427)
colour bonds [180,60,60]
select (atomno=1414) or (atomno==1407)
colour bonds [180,60,60]
select (atomno=1414) or (atomno==1413)
colour bonds [180,60,60]
select (atomno=1414) or (atomno==1404)
colour bonds [180,60,60]
select (atomno=1413) or (atomno==1411)
colour bonds [180,60,60]
select (atomno=1412) or (atomno==1411)
colour bonds [180,60,60]
select (atomno=1411) or (atomno==1410)
colour bonds [180,60,60]
select (atomno=1410) or (atomno==1408)
colour bonds [180,60,60]
select (atomno=1409) or (atomno==1408)
colour bonds [180,60,60]
select (atomno=1408) or (atomno==1407)
colour bonds [180,60,60]
select (atomno=1407) or (atomno==1406)
colour bonds [180,60,60]
select (atomno=1406) or (atomno==1405)
colour bonds [180,60,60]
select (atomno=1405) or (atomno==1404)
colour bonds [180,60,60]
select (atomno=1391) or (atomno==1384)
colour bonds [180,60,60]
select (atomno=1391) or (atomno==1381)
colour bonds [180,60,60]
select (atomno=1391) or (atomno==1390)
colour bonds [180,60,60]
select (atomno=1390) or (atomno==1388)
colour bonds [180,60,60]
select (atomno=1389) or (atomno==1388)
colour bonds [180,60,60]
select (atomno=1388) or (atomno==1387)
colour bonds [180,60,60]
select (atomno=1387) or (atomno==1385)
colour bonds [180,60,60]
select (atomno=1386) or (atomno==1385)
colour bonds [180,60,60]
select (atomno=1385) or (atomno==1384)
colour bonds [180,60,60]
select (atomno=1384) or (atomno==1383)
colour bonds [180,60,60]
select (atomno=1383) or (atomno==1382)
colour bonds [180,60,60]
select (atomno=1382) or (atomno==1381)
colour bonds [180,60,60]
select (atomno=1368) or (atomno==1367)
colour bonds [180,60,60]
select (atomno=1368) or (atomno==1361)
colour bonds [180,60,60]
select (atomno=1367) or (atomno==1365)
colour bonds [180,60,60]
select (atomno=1366) or (atomno==1365)
colour bonds [180,60,60]
select (atomno=1365) or (atomno==1364)
colour bonds [180,60,60]
select (atomno=1364) or (atomno==1362)
colour bonds [180,60,60]
select (atomno=1363) or (atomno==1362)
colour bonds [180,60,60]
select (atomno=1362) or (atomno==1361)
colour bonds [180,60,60]
select (atomno=1348) or (atomno==1341)
colour bonds [180,60,60]
select (atomno=1348) or (atomno==1347)
colour bonds [180,60,60]
select (atomno=1347) or (atomno==1345)
colour bonds [180,60,60]
select (atomno=1346) or (atomno==1345)
colour bonds [180,60,60]
select (atomno=1345) or (atomno==1344)
colour bonds [180,60,60]
select (atomno=1344) or (atomno==1342)
colour bonds [180,60,60]
select (atomno=1343) or (atomno==1342)
colour bonds [180,60,60]
select (atomno=1342) or (atomno==1341)
colour bonds [180,60,60]
select (atomno=1328) or (atomno==1327)
colour bonds [180,60,60]
select (atomno=1328) or (atomno==1318)
colour bonds [180,60,60]
select (atomno=1328) or (atomno==1321)
colour bonds [180,60,60]
select (atomno=1327) or (atomno==1325)
colour bonds [180,60,60]
select (atomno=1326) or (atomno==1325)
colour bonds [180,60,60]
select (atomno=1325) or (atomno==1324)
colour bonds [180,60,60]
select (atomno=1324) or (atomno==1322)
colour bonds [180,60,60]
select (atomno=1323) or (atomno==1322)
colour bonds [180,60,60]
select (atomno=1322) or (atomno==1321)
colour bonds [180,60,60]
select (atomno=1321) or (atomno==1320)
colour bonds [180,60,60]
select (atomno=1320) or (atomno==1319)
colour bonds [180,60,60]
select (atomno=1319) or (atomno==1318)
colour bonds [180,60,60]
select (atomno=1305) or (atomno==1298)
colour bonds [180,60,60]
select (atomno=1305) or (atomno==1304)
colour bonds [180,60,60]
select (atomno=1304) or (atomno==1302)
colour bonds [180,60,60]
select (atomno=1303) or (atomno==1302)
colour bonds [180,60,60]
select (atomno=1302) or (atomno==1301)
colour bonds [180,60,60]
select (atomno=1301) or (atomno==1299)
colour bonds [180,60,60]
select (atomno=1300) or (atomno==1299)
colour bonds [180,60,60]
select (atomno=1299) or (atomno==1298)
colour bonds [180,60,60]
select (atomno=1285) or (atomno==1284)
colour bonds [180,60,60]
select (atomno=1285) or (atomno==1278)
colour bonds [180,60,60]
select (atomno=1284) or (atomno==1282)
colour bonds [180,60,60]
select (atomno=1283) or (atomno==1282)
colour bonds [180,60,60]
select (atomno=1282) or (atomno==1281)
colour bonds [180,60,60]
select (atomno=1281) or (atomno==1279)
colour bonds [180,60,60]
select (atomno=1280) or (atomno==1279)
colour bonds [180,60,60]
select (atomno=1279) or (atomno==1278)
colour bonds [180,60,60]
select (atomno=1265) or (atomno==1264)
colour bonds [238,130,238]
select (atomno=1265) or (atomno==1258)
colour bonds [238,130,238]
select (atomno=1264) or (atomno==1262)
colour bonds [238,130,238]
select (atomno=1263) or (atomno==1262)
colour bonds [238,130,238]
select (atomno=1262) or (atomno==1261)
colour bonds [238,130,238]
select (atomno=1261) or (atomno==1259)
colour bonds [238,130,238]
select (atomno=1260) or (atomno==1259)
colour bonds [238,130,238]
select (atomno=1259) or (atomno==1258)
colour bonds [238,130,238]
select (atomno=1245) or (atomno==1244)
colour bonds [238,130,238]
select (atomno=1245) or (atomno==1238)
colour bonds [238,130,238]
select (atomno=1244) or (atomno==1242)
colour bonds [238,130,238]
select (atomno=1243) or (atomno==1242)
colour bonds [238,130,238]
select (atomno=1242) or (atomno==1241)
colour bonds [238,130,238]
select (atomno=1241) or (atomno==1239)
colour bonds [238,130,238]
select (atomno=1240) or (atomno==1239)
colour bonds [238,130,238]
select (atomno=1239) or (atomno==1238)
colour bonds [238,130,238]
select (atomno=1225) or (atomno==1224)
colour bonds [180,60,60]
select (atomno=1225) or (atomno==1218)
colour bonds [180,60,60]
select (atomno=1224) or (atomno==1222)
colour bonds [180,60,60]
select (atomno=1223) or (atomno==1222)
colour bonds [180,60,60]
select (atomno=1222) or (atomno==1221)
colour bonds [180,60,60]
select (atomno=1221) or (atomno==1219)
colour bonds [180,60,60]
select (atomno=1220) or (atomno==1219)
colour bonds [180,60,60]
select (atomno=1219) or (atomno==1218)
colour bonds [180,60,60]
select (atomno=1205) or (atomno==1204)
colour bonds [180,60,60]
select (atomno=1205) or (atomno==1198)
colour bonds [180,60,60]
select (atomno=1204) or (atomno==1202)
colour bonds [180,60,60]
select (atomno=1203) or (atomno==1202)
colour bonds [180,60,60]
select (atomno=1202) or (atomno==1201)
colour bonds [180,60,60]
select (atomno=1201) or (atomno==1199)
colour bonds [180,60,60]
select (atomno=1200) or (atomno==1199)
colour bonds [180,60,60]
select (atomno=1199) or (atomno==1198)
colour bonds [180,60,60]
select (atomno=1185) or (atomno==1184)
colour bonds [180,60,60]
select (atomno=1185) or (atomno==1178)
colour bonds [180,60,60]
select (atomno=1184) or (atomno==1182)
colour bonds [180,60,60]
select (atomno=1183) or (atomno==1182)
colour bonds [180,60,60]
select (atomno=1182) or (atomno==1181)
colour bonds [180,60,60]
select (atomno=1181) or (atomno==1179)
colour bonds [180,60,60]
select (atomno=1180) or (atomno==1179)
colour bonds [180,60,60]
select (atomno=1179) or (atomno==1178)
colour bonds [180,60,60]
select (atomno=1165) or (atomno==1155)
colour bonds [180,60,60]
select (atomno=1165) or (atomno==1164)
colour bonds [180,60,60]
select (atomno=1165) or (atomno==1158)
colour bonds [180,60,60]
select (atomno=1164) or (atomno==1162)
colour bonds [180,60,60]
select (atomno=1163) or (atomno==1162)
colour bonds [180,60,60]
select (atomno=1162) or (atomno==1161)
colour bonds [180,60,60]
select (atomno=1161) or (atomno==1159)
colour bonds [180,60,60]
select (atomno=1160) or (atomno==1159)
colour bonds [180,60,60]
select (atomno=1159) or (atomno==1158)
colour bonds [180,60,60]
select (atomno=1158) or (atomno==1157)
colour bonds [180,60,60]
select (atomno=1157) or (atomno==1156)
colour bonds [180,60,60]
select (atomno=1156) or (atomno==1155)
colour bonds [180,60,60]
select (atomno=1142) or (atomno==1141)
colour bonds [80,80,250]
select (atomno=1142) or (atomno==1133)
colour bonds [80,80,250]
select (atomno=1142) or (atomno==1136)
colour bonds [80,80,250]
select (atomno=1141) or (atomno==1140)
colour bonds [80,80,250]
select (atomno=1140) or (atomno==1139)
colour bonds [80,80,250]
select (atomno=1139) or (atomno==1137)
colour bonds [80,80,250]
select (atomno=1138) or (atomno==1137)
colour bonds [80,80,250]
select (atomno=1137) or (atomno==1136)
colour bonds [80,80,250]
select (atomno=1136) or (atomno==1135)
colour bonds [80,80,250]
select (atomno=1135) or (atomno==1134)
colour bonds [80,80,250]
select (atomno=1134) or (atomno==1133)
colour bonds [80,80,250]
select (atomno=1120) or (atomno==1113)
colour bonds [80,80,250]
select (atomno=1120) or (atomno==1119)
colour bonds [80,80,250]
select (atomno=1119) or (atomno==1117)
colour bonds [80,80,250]
select (atomno=1118) or (atomno==1117)
colour bonds [80,80,250]
select (atomno=1117) or (atomno==1116)
colour bonds [80,80,250]
select (atomno=1116) or (atomno==1114)
colour bonds [80,80,250]
select (atomno=1115) or (atomno==1114)
colour bonds [80,80,250]
select (atomno=1114) or (atomno==1113)
colour bonds [80,80,250]
select (atomno=1100) or (atomno==1093)
colour bonds [80,80,250]
select (atomno=1100) or (atomno==1099)
colour bonds [80,80,250]
select (atomno=1099) or (atomno==1097)
colour bonds [80,80,250]
select (atomno=1098) or (atomno==1097)
colour bonds [80,80,250]
select (atomno=1097) or (atomno==1096)
colour bonds [80,80,250]
select (atomno=1096) or (atomno==1094)
colour bonds [80,80,250]
select (atomno=1095) or (atomno==1094)
colour bonds [80,80,250]
select (atomno=1094) or (atomno==1093)
colour bonds [80,80,250]
select (atomno=1080) or (atomno==1073)
colour bonds [80,80,250]
select (atomno=1080) or (atomno==1079)
colour bonds [80,80,250]
select (atomno=1079) or (atomno==1077)
colour bonds [80,80,250]
select (atomno=1078) or (atomno==1077)
colour bonds [80,80,250]
select (atomno=1077) or (atomno==1076)
colour bonds [80,80,250]
select (atomno=1076) or (atomno==1074)
colour bonds [80,80,250]
select (atomno=1075) or (atomno==1074)
colour bonds [80,80,250]
select (atomno=1074) or (atomno==1073)
colour bonds [80,80,250]
select (atomno=1060) or (atomno==1059)
colour bonds [80,80,250]
select (atomno=1060) or (atomno==1053)
colour bonds [80,80,250]
select (atomno=1059) or (atomno==1057)
colour bonds [80,80,250]
select (atomno=1058) or (atomno==1057)
colour bonds [80,80,250]
select (atomno=1057) or (atomno==1056)
colour bonds [80,80,250]
select (atomno=1056) or (atomno==1054)
colour bonds [80,80,250]
select (atomno=1055) or (atomno==1054)
colour bonds [80,80,250]
select (atomno=1054) or (atomno==1053)
colour bonds [80,80,250]
select (atomno=1040) or (atomno==1033)
colour bonds [80,80,250]
select (atomno=1040) or (atomno==1039)
colour bonds [80,80,250]
select (atomno=1040) or (atomno==1030)
colour bonds [80,80,250]
select (atomno=1039) or (atomno==1037)
colour bonds [80,80,250]
select (atomno=1038) or (atomno==1037)
colour bonds [80,80,250]
select (atomno=1037) or (atomno==1036)
colour bonds [80,80,250]
select (atomno=1036) or (atomno==1034)
colour bonds [80,80,250]
select (atomno=1035) or (atomno==1034)
colour bonds [80,80,250]
select (atomno=1034) or (atomno==1033)
colour bonds [80,80,250]
select (atomno=1033) or (atomno==1032)
colour bonds [80,80,250]
select (atomno=1032) or (atomno==1031)
colour bonds [80,80,250]
select (atomno=1031) or (atomno==1030)
colour bonds [80,80,250]

# Ribbons
set strands 1
set cartoon on
set cartoon 75
select atomno=2
cartoon 100
select atomno=9
cartoon 100
select atomno=18
cartoon 100
select atomno=25
cartoon 100
select atomno=36
cartoon 100
select atomno=43
cartoon 100
select atomno=51
cartoon 100
select atomno=61
cartoon 380
select atomno=68
cartoon 380
select atomno=76
cartoon 380
select atomno=88
cartoon 380
select atomno=96
cartoon 100
select atomno=104
cartoon 100
select atomno=112
cartoon 100
select atomno=120
cartoon 100
select atomno=128
cartoon 100
select atomno=137
cartoon 100
select atomno=146
cartoon 100
select atomno=154
cartoon 100
select atomno=163
cartoon 380
select atomno=172
cartoon 380
select atomno=180
cartoon 380
select atomno=189
cartoon 380
select atomno=197
cartoon 380
select atomno=206
cartoon 380
select atomno=215
cartoon 380
select atomno=221
cartoon 380
select atomno=230
cartoon 380
select atomno=249
cartoon 380
select atomno=254
cartoon 380
select atomno=262
cartoon 380
select atomno=273
cartoon 380
select atomno=280
cartoon 380
select atomno=301
cartoon 380
select atomno=312
cartoon 100
select atomno=316
cartoon 100
select atomno=325
cartoon 380
select atomno=333
cartoon 380
select atomno=341
cartoon 380
select atomno=349
cartoon 380
select atomno=357
cartoon 380
select atomno=365
cartoon 380
select atomno=372
cartoon 100
select atomno=378
cartoon 100
select atomno=389
cartoon 100
select atomno=395
cartoon 100
select atomno=403
cartoon 100
select atomno=420
cartoon 100
select atomno=431
cartoon 100
select atomno=435
cartoon 100
select atomno=444
cartoon 380
select atomno=449
cartoon 380
select atomno=460
cartoon 380
select atomno=467
cartoon 380
select atomno=475
cartoon 380
select atomno=486
cartoon 100
select atomno=495
cartoon 100
select atomno=504
cartoon 380
select atomno=511
cartoon 380
select atomno=517
cartoon 380
select atomno=523
cartoon 380
select atomno=528
cartoon 380
select atomno=535
cartoon 380
select atomno=543
cartoon 380
select atomno=548
cartoon 380
select atomno=556
cartoon 380
select atomno=568
cartoon 100
select atomno=587
cartoon 100
select atomno=596
cartoon 100
select atomno=600
cartoon 100
select atomno=611
cartoon 100
select atomno=618
cartoon 100
select atomno=629
cartoon 100
select atomno=641
cartoon 100
select atomno=649
cartoon 100
select atomno=658
cartoon 100
select atomno=673
cartoon 100
select atomno=684
cartoon 380
select atomno=692
cartoon 380
select atomno=701
cartoon 380
select atomno=713
cartoon 100
select atomno=718
cartoon 100
select atomno=727
cartoon 100
select atomno=734
cartoon 100
select atomno=742
cartoon 100
select atomno=748
cartoon 380
select atomno=756
cartoon 380
select atomno=764
cartoon 380
select atomno=772
cartoon 380
select atomno=777
cartoon 100
select atomno=794
cartoon 100
select atomno=824
ribbons 120
select atomno=847
ribbons 120
select atomno=867
ribbons 120
select atomno=887
ribbons 120
select atomno=910
ribbons 120
select atomno=933
ribbons 120
select atomno=953
ribbons 120
select atomno=975
ribbons 120
select atomno=995
ribbons 120
select atomno=1018
ribbons 120
select atomno=1041
ribbons 120
select atomno=1061
ribbons 120
select atomno=1081
ribbons 120
select atomno=1101
ribbons 120
select atomno=1121
ribbons 120
select atomno=1143
ribbons 120
select atomno=1166
ribbons 120
select atomno=1186
ribbons 120
select atomno=1206
ribbons 120
select atomno=1226
ribbons 120
select atomno=1246
ribbons 120
select atomno=1266
ribbons 120
select atomno=1286
ribbons 120
select atomno=1306
ribbons 120
select atomno=1329
ribbons 120
select atomno=1349
ribbons 120
select atomno=1369
ribbons 120
select atomno=1392
ribbons 120
select atomno=1415
ribbons 120
select atomno=1435
ribbons 120
select atomno=1458
ribbons 120
select atomno=1478
ribbons 120
select atomno=1498
ribbons 120
select atomno=1521
ribbons 120
select atomno=1544
ribbons 120
select atomno=1564
ribbons 120
select atomno=1584
ribbons 120
select atomno=1607
ribbons 120
select atomno=1630
ribbons 120
select atomno=1653
ribbons 120
select atomno=1673
ribbons 120
select atomno=1695
ribbons 120
select atomno=1717
ribbons 120
select atomno=1737
ribbons 120
select atomno=1759
ribbons 120
select atomno=1779
ribbons 120
select atomno=1799
ribbons 120
select atomno=1821
ribbons 120
select atomno=1841
ribbons 120
select atomno=1861
ribbons 120
select atomno=1884
ribbons 120
select atomno=1904
ribbons 120
select atomno=1926
ribbons 120
select atomno=1946
ribbons 120
select atomno=1966
ribbons 120
select atomno=1986
ribbons 120
select atomno=2006
ribbons 120
select atomno=2029
ribbons 120
select atomno=2052
ribbons 120
select atomno=2072
ribbons 120
select atomno=2095
ribbons 120
select atomno=2118
ribbons 120
select atomno=2138
ribbons 120
select atomno=2161
ribbons 120
select atomno=2183
ribbons 120
select atomno=2205
ribbons 120
select atomno=2225
ribbons 120
select atomno=2248
ribbons 120
select atomno=2271
ribbons 120
select atomno=2294
ribbons 120
select atomno=2316
ribbons 120

# Backbone
select all
backbone off

# Labels
labels off
colour labels [0,255,0]
set fontsize 12
select atomno=804
label "Cut"
select atomno=914
label "stem 1"
select atomno=957
label "stem 1"
select atomno=1101
label "!"
select atomno=1121
label "!"
select atomno=1125
label "stem 2"
select atomno=1170
label "stem 3"
select atomno=1226
label "C21"
select atomno=1246
label "C22"
select atomno=1525
label "stem 1"
select atomno=1588
label "stem 1"
select atomno=1601
label "stem1.1"
select atomno=1737
label "Stem4"
select atomno=2118
label "C75"
select atomno=2320
label "stem 2"

# Monitors
monitors off

# ssbonds
select all
ssbonds off

# hbonds
hbonds off

# Dots
set solvent false
set radius 0
set dots 1
dots off

# AtomSets
# no sets

select all

# World Transformation
rotate world
centre origin
set axes world off
position world x 0.000 y 0.000
reset slab
slab off
reset depth
depth off
centre origin
molecule 1

exit
