# Supplementary material for: RNase footprinting demonstrates antigenomic hepatitis delta virus ribozyme structural rearrangement as a result of self-cleavage reaction
Source: BMC Res Notes. 2008 May 16;1:15. doi: 10.1186/1756-0500-1-15 (PMC2518280; doi:10.1186/1756-0500-1-15)
Supplement: Additional file 4 — Projection of nuclease probing data on 3D structure of pre-cleaved SBL ribozyme. Atomic coordinates and RasMol script directing RasMol program to show nuclease cleavage pattern for pre-cleaved SBL ribozyme projected on its 3D model. All details how to use the rsm files are given in Additional File 1. [file 1756-0500-1-15-S4.rsm]

# Additional file 4. Pre-cleaved SBL ribozyme. A model
ATOM      1  OXT   U   103      10.880  14.422   6.029

ATOM      2  P     U   103      11.463  14.869   4.629

ATOM      3  O1P   U   103      12.602  15.792   4.772

ATOM      4  O2P   U   103      10.266  15.243   3.847

ATOM      5  O5*   U   103      12.079  13.517   4.062

ATOM      6  C5*   U   103      11.942  13.121   2.706

ATOM      7  C4*   U   103      11.451  11.672   2.687

ATOM      8  O4*   U   103      12.368  10.873   3.416

ATOM      9  C3*   U   103      10.093  11.587   3.407

ATOM     10  O3*   U   103       9.107  10.791   2.770

ATOM     11  C2*   U   103      10.467  10.963   4.742

ATOM     12  O2*   U   103       9.368  10.270   5.291

ATOM     13  C1*   U   103      11.650  10.084   4.341

ATOM     14  N1    U   103      12.460   9.763   5.545

ATOM     15  C2    U   103      12.246   8.543   6.172

ATOM     16  O2    U   103      11.500   7.683   5.705

ATOM     17  N3    U   103      12.747   8.410   7.449

ATOM     18  C4    U   103      13.560   9.315   8.097

ATOM     19  O4    U   103      13.839   9.147   9.277

ATOM     20  C5    U   103      13.786  10.537   7.362

ATOM     21  C6    U   103      13.254  10.717   6.130

ATOM     22  P     U   102       8.537  11.230   1.350

ATOM     23  O1P   U   102       9.430  10.714   0.298

ATOM     24  O2P   U   102       8.280  12.687   1.372

ATOM     25  O5*   U   102       7.077  10.625   1.138

ATOM     26  C5*   U   102       6.731   9.291   1.450

ATOM     27  C4*   U   102       7.309   8.232   0.512

ATOM     28  O4*   U   102       6.826   6.975   0.921

ATOM     29  C3*   U   102       6.906   8.296  -0.962

ATOM     30  O3*   U   102       7.713   9.227  -1.666

ATOM     31  C2*   U   102       7.180   6.840  -1.386

ATOM     32  O2*   U   102       8.424   6.731  -2.046

ATOM     33  C1*   U   102       7.254   6.059  -0.063

ATOM     34  N1    U   102       6.476   4.789  -0.059

ATOM     35  C2    U   102       7.158   3.598  -0.297

ATOM     36  O2    U   102       8.275   3.558  -0.800

ATOM     37  N3    U   102       6.432   2.432  -0.209

ATOM     38  C4    U   102       5.119   2.333   0.171

ATOM     39  O4    U   102       4.551   1.250   0.115

ATOM     40  C5    U   102       4.462   3.601   0.372

ATOM     41  C6    U   102       5.143   4.768   0.260

ATOM     42  P     C   101       7.198  10.031  -2.938

ATOM     43  O1P   C   101       5.908  10.670  -2.585

ATOM     44  O2P   C   101       8.314  10.935  -3.269

ATOM     45  O5*   C   101       6.973   9.010  -4.138

ATOM     46  C5*   C   101       5.678   8.476  -4.265

ATOM     47  C4*   C   101       5.441   7.565  -5.461

ATOM     48  O4*   C   101       6.165   6.368  -5.465

ATOM     49  C3*   C   101       4.019   7.092  -5.274

ATOM     50  O3*   C   101       3.202   8.084  -5.800

ATOM     51  C2*   C   101       3.913   5.841  -6.100

ATOM     52  O2*   C   101       3.297   6.282  -7.295

ATOM     53  C1*   C   101       5.397   5.403  -6.181

ATOM     54  N1    C   101       5.665   4.119  -5.475

ATOM     55  C2    C   101       6.621   3.242  -5.988

ATOM     56  O2    C   101       7.181   3.426  -7.069

ATOM     57  N3    C   101       7.038   2.198  -5.222

ATOM     58  C4    C   101       6.531   1.993  -4.006

ATOM     59  N4    C   101       6.939   0.952  -3.291

ATOM     60  C5    C   101       5.517   2.841  -3.476

ATOM     61  C6    C   101       5.130   3.887  -4.233

ATOM     62  P     G     1       1.704   8.077  -5.463

ATOM     63  O1P   G     1       1.615   7.704  -4.039

ATOM     64  O2P   G     1       1.303   9.441  -5.857

ATOM     65  O5*   G     1       0.658   7.192  -6.306

ATOM     66  C5*   G     1       0.094   5.955  -5.918

ATOM     67  C4*   G     1       0.149   4.956  -7.074

ATOM     68  O4*   G     1       1.461   4.440  -7.157

ATOM     69  C3*   G     1      -0.781   3.750  -6.910

ATOM     70  O3*   G     1      -2.084   3.925  -7.433

ATOM     71  C2*   G     1      -0.007   2.728  -7.728

ATOM     72  O2*   G     1      -0.233   3.026  -9.090

ATOM     73  C1*   G     1       1.435   3.037  -7.335

ATOM     74  N9    G     1       1.840   2.357  -6.071

ATOM     75  C8    G     1       1.453   2.607  -4.773

ATOM     76  N7    G     1       2.027   1.861  -3.875

ATOM     77  C5    G     1       2.908   1.086  -4.618

ATOM     78  C6    G     1       3.908   0.173  -4.179

ATOM     79  O6    G     1       4.265  -0.029  -3.020

ATOM     80  N1    G     1       4.652  -0.341  -5.222

ATOM     81  C2    G     1       4.463  -0.020  -6.539

ATOM     82  N2    G     1       5.278  -0.563  -7.433

ATOM     83  N3    G     1       3.542   0.845  -6.965

ATOM     84  C4    G     1       2.800   1.375  -5.957

ATOM     85  P     G     2      -3.235   2.911  -7.007

ATOM     86  O1P   G     2      -3.140   2.695  -5.545

ATOM     87  O2P   G     2      -4.534   3.381  -7.517

ATOM     88  O5*   G     2      -2.950   1.502  -7.668

ATOM     89  C5*   G     2      -3.258   1.210  -9.019

ATOM     90  C4*   G     2      -2.710  -0.182  -9.360

ATOM     91  O4*   G     2      -1.328  -0.258  -9.035

ATOM     92  C3*   G     2      -3.394  -1.302  -8.579

ATOM     93  O3*   G     2      -4.607  -1.727  -9.179

ATOM     94  C2*   G     2      -2.310  -2.377  -8.648

ATOM     95  O2*   G     2      -2.371  -3.060  -9.886

ATOM     96  C1*   G     2      -1.016  -1.565  -8.569

ATOM     97  N9    G     2      -0.488  -1.510  -7.181

ATOM     98  C8    G     2      -0.673  -0.538  -6.231

ATOM     99  N7    G     2       0.053  -0.669  -5.156

ATOM    100  C5    G     2       0.732  -1.856  -5.389

ATOM    101  C6    G     2       1.653  -2.541  -4.556

ATOM    102  O6    G     2       2.083  -2.151  -3.472

ATOM    103  N1    G     2       1.982  -3.784  -5.036

ATOM    104  C2    G     2       1.527  -4.306  -6.213

ATOM    105  N2    G     2       1.871  -5.558  -6.489

ATOM    106  N3    G     2       0.736  -3.638  -7.063

ATOM    107  C4    G     2       0.359  -2.420  -6.586

ATOM    108  P     C     3      -5.901  -2.005  -8.302

ATOM    109  O1P   C     3      -6.206  -0.775  -7.531

ATOM    110  O2P   C     3      -6.971  -2.595  -9.134

ATOM    111  O5*   C     3      -5.518  -3.118  -7.228

ATOM    112  C5*   C     3      -4.991  -4.392  -7.552

ATOM    113  C4*   C     3      -4.406  -5.027  -6.274

ATOM    114  O4*   C     3      -3.215  -4.329  -5.926

ATOM    115  C3*   C     3      -5.305  -4.982  -5.027

ATOM    116  O3*   C     3      -6.085  -6.141  -4.820

ATOM    117  C2*   C     3      -4.272  -4.930  -3.902

ATOM    118  O2*   C     3      -3.878  -6.245  -3.568

ATOM    119  C1*   C     3      -3.082  -4.201  -4.517

ATOM    120  N1    C     3      -3.040  -2.766  -4.116

ATOM    121  C2    C     3      -2.287  -2.390  -3.010

ATOM    122  O2    C     3      -1.815  -3.234  -2.251

ATOM    123  N3    C     3      -2.022  -1.065  -2.799

ATOM    124  C4    C     3      -2.594  -0.144  -3.584

ATOM    125  N4    C     3      -2.267   1.131  -3.448

ATOM    126  C5    C     3      -3.481  -0.493  -4.634

ATOM    127  C6    C     3      -3.662  -1.806  -4.860

ATOM    128  P     C     4      -7.420  -6.411  -5.629

ATOM    129  O1P   C     4      -8.289  -5.225  -5.482

ATOM    130  O2P   C     4      -7.083  -6.772  -7.019

ATOM    131  O5*   C     4      -8.156  -7.653  -4.937

ATOM    132  C5*   C     4      -7.656  -8.979  -5.045

ATOM    133  C4*   C     4      -6.837  -9.410  -3.820

ATOM    134  O4*   C     4      -5.825  -8.470  -3.504

ATOM    135  C3*   C     4      -7.672  -9.560  -2.550

ATOM    136  O3*   C     4      -8.334 -10.807  -2.444

ATOM    137  C2*   C     4      -6.583  -9.470  -1.492

ATOM    138  O2*   C     4      -6.001 -10.748  -1.341

ATOM    139  C1*   C     4      -5.555  -8.524  -2.111

ATOM    140  N1    C     4      -5.672  -7.182  -1.481

ATOM    141  C2    C     4      -4.754  -6.832  -0.498

ATOM    142  O2    C     4      -3.900  -7.615  -0.087

ATOM    143  N3    C     4      -4.865  -5.622   0.112

ATOM    144  C4    C     4      -5.808  -4.762  -0.262

ATOM    145  N4    C     4      -5.832  -3.578   0.333

ATOM    146  C5    C     4      -6.786  -5.093  -1.244

ATOM    147  C6    C     4      -6.676  -6.311  -1.823

ATOM    148  P     G     5      -9.367 -11.068  -1.264

ATOM    149  O1P   G     5      -9.939  -9.782  -0.818

ATOM    150  O2P   G     5     -10.303 -12.134  -1.673

ATOM    151  O5*   G     5      -8.534 -11.608  -0.005

ATOM    152  C5*   G     5      -8.179 -12.977   0.123

ATOM    153  C4*   G     5      -7.774 -13.345   1.560

ATOM    154  O4*   G     5      -6.483 -12.890   1.949

ATOM    155  C3*   G     5      -8.737 -12.815   2.621

ATOM    156  O3*   G     5      -9.926 -13.574   2.711

ATOM    157  C2*   G     5      -7.864 -12.952   3.854

ATOM    158  O2*   G     5      -7.790 -14.322   4.182

ATOM    159  C1*   G     5      -6.542 -12.406   3.293

ATOM    160  N9    G     5      -6.582 -10.919   3.244

ATOM    161  C8    G     5      -6.611 -10.126   2.124

ATOM    162  N7    G     5      -6.984  -8.895   2.341

ATOM    163  C5    G     5      -7.050  -8.826   3.727

ATOM    164  C6    G     5      -7.333  -7.716   4.569

ATOM    165  O6    G     5      -7.622  -6.572   4.224

ATOM    166  N1    G     5      -7.272  -8.023   5.913

ATOM    167  C2    G     5      -6.996  -9.272   6.404

ATOM    168  N2    G     5      -7.006  -9.434   7.721

ATOM    169  N3    G     5      -6.771 -10.336   5.625

ATOM    170  C4    G     5      -6.776 -10.046   4.297

ATOM    171  P     G     6     -11.349 -12.859   2.696

ATOM    172  O1P   G     6     -11.213 -11.573   1.971

ATOM    173  O2P   G     6     -12.338 -13.803   2.142

ATOM    174  O5*   G     6     -11.699 -12.526   4.199

ATOM    175  C5*   G     6     -11.927 -13.552   5.142

ATOM    176  C4*   G     6     -11.818 -12.958   6.546

ATOM    177  O4*   G     6     -10.552 -12.328   6.721

ATOM    178  C3*   G     6     -12.899 -11.922   6.864

ATOM    179  O3*   G     6     -14.096 -12.536   7.314

ATOM    180  C2*   G     6     -12.161 -11.130   7.940

ATOM    181  O2*   G     6     -12.154 -11.853   9.156

ATOM    182  C1*   G     6     -10.736 -11.079   7.376

ATOM    183  N9    G     6     -10.565  -9.967   6.403

ATOM    184  C8    G     6     -10.195 -10.024   5.084

ATOM    185  N7    G     6     -10.247  -8.886   4.444

ATOM    186  C5    G     6     -10.652  -7.993   5.432

ATOM    187  C6    G     6     -10.932  -6.598   5.359

ATOM    188  O6    G     6     -10.943  -5.885   4.354

ATOM    189  N1    G     6     -11.316  -6.057   6.574

ATOM    190  C2    G     6     -11.344  -6.760   7.751

ATOM    191  N2    G     6     -11.675  -6.128   8.869

ATOM    192  N3    G     6     -11.090  -8.062   7.835

ATOM    193  C4    G     6     -10.773  -8.630   6.644

ATOM    194  P     C     7     -15.304 -11.678   7.883

ATOM    195  O1P   C     7     -15.526 -10.488   7.035

ATOM    196  O2P   C     7     -16.491 -12.542   8.048

ATOM    197  O5*   C     7     -14.823 -11.235   9.334

ATOM    198  C5*   C     7     -15.646 -10.509  10.225

ATOM    199  C4*   C     7     -15.649  -8.996   9.959

ATOM    200  O4*   C     7     -14.605  -8.570   9.092

ATOM    201  C3*   C     7     -16.900  -8.470   9.266

ATOM    202  O3*   C     7     -18.093  -8.463  10.026

ATOM    203  C2*   C     7     -16.425  -7.069   8.904

ATOM    204  O2*   C     7     -16.616  -6.124   9.933

ATOM    205  C1*   C     7     -14.910  -7.233   8.735

ATOM    206  N1    C     7     -14.553  -6.774   7.370

ATOM    207  C2    C     7     -14.800  -5.435   7.106

ATOM    208  O2    C     7     -15.222  -4.681   7.983

ATOM    209  N3    C     7     -14.712  -4.969   5.837

ATOM    210  C4    C     7     -14.315  -5.781   4.861

ATOM    211  N4    C     7     -14.231  -5.261   3.643

ATOM    212  C5    C     7     -14.041  -7.167   5.090

ATOM    213  C6    C     7     -14.182  -7.622   6.361

ATOM    214  P     A     8     -19.473  -8.068   9.341

ATOM    215  O1P   A     8     -20.566  -8.077  10.334

ATOM    216  O2P   A     8     -19.703  -8.944   8.163

ATOM    217  O5*   A     8     -19.411  -6.583   8.784

ATOM    218  C5*   A     8     -19.549  -5.473   9.654

ATOM    219  C4*   A     8     -19.346  -4.162   8.876

ATOM    220  O4*   A     8     -20.328  -4.072   7.859

ATOM    221  C3*   A     8     -19.570  -2.943   9.774

ATOM    222  O3*   A     8     -18.989  -1.782   9.202

ATOM    223  C2*   A     8     -21.101  -2.879   9.773

ATOM    224  O2*   A     8     -21.635  -1.606  10.065

ATOM    225  C1*   A     8     -21.441  -3.335   8.345

ATOM    226  N9    A     8     -22.659  -4.177   8.233

ATOM    227  C8    A     8     -23.140  -5.137   9.093

ATOM    228  N7    A     8     -24.066  -5.915   8.590

ATOM    229  C5    A     8     -24.286  -5.348   7.337

ATOM    230  C6    A     8     -25.188  -5.640   6.300

ATOM    231  N6    A     8     -26.093  -6.614   6.396

ATOM    232  N1    A     8     -25.131  -4.943   5.165

ATOM    233  C2    A     8     -24.245  -3.959   5.063

ATOM    234  N3    A     8     -23.365  -3.557   5.968

ATOM    235  C4    A     8     -23.440  -4.292   7.106

ATOM    236  P     U     9     -18.678  -0.519  10.108

ATOM    237  O1P   U     9     -17.210  -0.444  10.325

ATOM    238  O2P   U     9     -19.475  -0.652  11.346

ATOM    239  O5*   U     9     -19.115   0.835   9.397

ATOM    240  C5*   U     9     -19.224   2.009  10.178

ATOM    241  C4*   U     9     -19.471   3.295   9.372

ATOM    242  O4*   U     9     -20.791   3.313   8.827

ATOM    243  C3*   U     9     -19.344   4.540  10.267

ATOM    244  O3*   U     9     -18.668   4.304  11.491

ATOM    245  C2*   U     9     -20.804   4.920  10.458

ATOM    246  O2*   U     9     -21.395   4.101  11.455

ATOM    247  C1*   U     9     -21.341   4.604   9.069

ATOM    248  N1    U     9     -22.829   4.675   9.054

ATOM    249  C2    U     9     -23.446   5.875   8.677

ATOM    250  O2    U     9     -22.867   6.732   8.008

ATOM    251  N3    U     9     -24.832   5.880   8.710

ATOM    252  C4    U     9     -25.624   4.890   9.238

ATOM    253  O4    U     9     -26.846   4.957   9.135

ATOM    254  C5    U     9     -24.918   3.696   9.626

ATOM    255  C6    U     9     -23.570   3.623   9.525

ATOM    256  P     G    10     -18.655   5.380  12.657

ATOM    257  O1P   G    10     -19.999   5.365  13.273

ATOM    258  O2P   G    10     -17.482   5.093  13.499

ATOM    259  O5*   G    10     -18.405   6.774  11.919

ATOM    260  C5*   G    10     -18.384   7.998  12.635

ATOM    261  C4*   G    10     -18.793   9.186  11.750

ATOM    262  O4*   G    10     -17.942   9.426  10.650

ATOM    263  C3*   G    10     -20.158   8.988  11.111

ATOM    264  O3*   G    10     -21.143   9.172  12.104

ATOM    265  C2*   G    10     -20.154  10.026   9.986

ATOM    266  O2*   G    10     -20.824  11.202  10.400

ATOM    267  C1*   G    10     -18.651  10.300   9.773

ATOM    268  N9    G    10     -18.194  10.123   8.370

ATOM    269  C8    G    10     -17.307   9.192   7.886

ATOM    270  N7    G    10     -16.939   9.382   6.650

ATOM    271  C5    G    10     -17.643  10.520   6.271

ATOM    272  C6    G    10     -17.629  11.243   5.041

ATOM    273  O6    G    10     -16.963  11.027   4.025

ATOM    274  N1    G    10     -18.565  12.255   5.009

ATOM    275  C2    G    10     -19.331  12.630   6.075

ATOM    276  N2    G    10     -20.236  13.585   5.869

ATOM    277  N3    G    10     -19.311  12.016   7.259

ATOM    278  C4    G    10     -18.449  10.959   7.298

ATOM    279  P     A    11     -22.636   8.714  11.887

ATOM    280  O1P   A    11     -22.650   7.496  11.058

ATOM    281  O2P   A    11     -23.246   8.586  13.225

ATOM    282  O5*   A    11     -23.291   9.892  11.081

ATOM    283  C5*   A    11     -24.329  10.661  11.638

ATOM    284  C4*   A    11     -24.938  11.432  10.478

ATOM    285  O4*   A    11     -23.918  12.134   9.774

ATOM    286  C3*   A    11     -25.544  10.492   9.437

ATOM    287  O3*   A    11     -26.839   9.988   9.703

ATOM    288  C2*   A    11     -25.609  11.458   8.273

ATOM    289  O2*   A    11     -26.744  12.278   8.460

ATOM    290  C1*   A    11     -24.326  12.273   8.423

ATOM    291  N9    A    11     -23.352  11.738   7.440

ATOM    292  C8    A    11     -22.815  10.472   7.355

ATOM    293  N7    A    11     -22.360  10.159   6.169

ATOM    294  C5    A    11     -22.542  11.324   5.439

ATOM    295  C6    A    11     -22.246  11.684   4.114

ATOM    296  N6    A    11     -21.651  10.858   3.254

ATOM    297  N1    A    11     -22.565  12.916   3.698

ATOM    298  C2    A    11     -23.144  13.757   4.542

ATOM    299  N3    A    11     -23.422  13.570   5.822

ATOM    300  C4    A    11     -23.119  12.300   6.208

ATOM    301  P     G    12     -27.470   8.898   8.726

ATOM    302  O1P   G    12     -26.398   8.129   8.052

ATOM    303  O2P   G    12     -28.522   8.136   9.421

ATOM    304  O5*   G    12     -28.195   9.717   7.557

ATOM    305  C5*   G    12     -29.555  10.091   7.691

ATOM    306  C4*   G    12     -30.165  10.710   6.427

ATOM    307  O4*   G    12     -29.778  12.059   6.182

ATOM    308  C3*   G    12     -29.918   9.960   5.113

ATOM    309  O3*   G    12     -30.671   8.777   4.949

ATOM    310  C2*   G    12     -30.377  11.047   4.157

ATOM    311  O2*   G    12     -31.786  11.186   4.253

ATOM    312  C1*   G    12     -29.652  12.254   4.772

ATOM    313  N9    G    12     -28.211  12.203   4.405

ATOM    314  C8    G    12     -27.190  11.754   5.195

ATOM    315  N7    G    12     -26.130  11.345   4.557

ATOM    316  C5    G    12     -26.410  11.719   3.246

ATOM    317  C6    G    12     -25.612  11.589   2.076

ATOM    318  O6    G    12     -24.538  10.997   1.967

ATOM    319  N1    G    12     -26.184  12.195   0.978

ATOM    320  C2    G    12     -27.450  12.718   0.946

ATOM    321  N2    G    12     -27.852  13.274  -0.193

ATOM    322  N3    G    12     -28.239  12.824   2.032

ATOM    323  C4    G    12     -27.655  12.302   3.147

ATOM    324  P     C    13     -29.948   7.355   4.987

ATOM    325  O1P   C    13     -28.521   7.513   5.350

ATOM    326  O2P   C    13     -30.775   6.531   5.888

ATOM    327  O5*   C    13     -30.047   6.743   3.517

ATOM    328  C5*   C    13     -29.668   7.464   2.353

ATOM    329  C4*   C    13     -30.812   7.518   1.320

ATOM    330  O4*   C    13     -31.146   6.223   0.848

ATOM    331  C3*   C    13     -32.090   8.109   1.921

ATOM    332  O3*   C    13     -32.913   8.766   0.978

ATOM    333  C2*   C    13     -32.770   6.849   2.476

ATOM    334  O2*   C    13     -34.163   6.961   2.638

ATOM    335  C1*   C    13     -32.211   5.696   1.619

ATOM    336  N1    C    13     -33.076   4.878   0.709

ATOM    337  C2    C    13     -34.124   5.435  -0.031

ATOM    338  O2    C    13     -34.529   6.579   0.135

ATOM    339  N3    C    13     -34.681   4.701  -1.032

ATOM    340  C4    C    13     -34.261   3.478  -1.310

ATOM    341  N4    C    13     -34.819   2.872  -2.350

ATOM    342  C5    C    13     -33.209   2.863  -0.573

ATOM    343  C6    C    13     -32.654   3.603   0.415

ATOM    344  P     A    14     -33.693  10.099   1.370

ATOM    345  O1P   A    14     -32.687  11.106   1.773

ATOM    346  O2P   A    14     -34.662   9.732   2.424

ATOM    347  O5*   A    14     -34.485  10.708   0.127

ATOM    348  C5*   A    14     -33.816  11.283  -0.985

ATOM    349  C4*   A    14     -33.428  10.256  -2.061

ATOM    350  O4*   A    14     -34.037   8.998  -1.838

ATOM    351  C3*   A    14     -31.934  10.022  -2.305

ATOM    352  O3*   A    14     -31.214   9.871  -1.099

ATOM    353  C2*   A    14     -32.029   8.678  -3.023

ATOM    354  O2*   A    14     -30.827   7.947  -2.946

ATOM    355  C1*   A    14     -33.158   7.974  -2.267

ATOM    356  N9    A    14     -33.885   6.968  -3.083

ATOM    357  C8    A    14     -35.244   6.806  -3.224

ATOM    358  N7    A    14     -35.601   5.859  -4.056

ATOM    359  C5    A    14     -34.382   5.330  -4.457

ATOM    360  C6    A    14     -34.047   4.284  -5.326

ATOM    361  N6    A    14     -34.976   3.577  -5.969

ATOM    362  N1    A    14     -32.761   3.985  -5.533

ATOM    363  C2    A    14     -31.842   4.691  -4.887

ATOM    364  N3    A    14     -32.012   5.685  -4.027

ATOM    365  C4    A    14     -33.332   5.967  -3.850

ATOM    366  P     U    15     -29.875  10.669  -0.800

ATOM    367  O1P   U    15     -29.584  10.486   0.638

ATOM    368  O2P   U    15     -30.079  12.082  -1.203

ATOM    369  O5*   U    15     -28.636  10.069  -1.596

ATOM    370  C5*   U    15     -28.492  10.173  -3.000

ATOM    371  C4*   U    15     -27.383   9.197  -3.408

ATOM    372  O4*   U    15     -27.609   7.945  -2.777

ATOM    373  C3*   U    15     -27.281   8.943  -4.921

ATOM    374  O3*   U    15     -25.909   8.957  -5.274

ATOM    375  C2*   U    15     -27.834   7.515  -5.026

ATOM    376  O2*   U    15     -29.238   7.488  -5.109

ATOM    377  C1*   U    15     -27.382   6.908  -3.702

ATOM    378  N1    U    15     -28.126   5.663  -3.359

ATOM    379  C2    U    15     -27.968   4.567  -4.201

ATOM    380  O2    U    15     -27.194   4.559  -5.167

ATOM    381  N3    U    15     -28.629   3.409  -3.846

ATOM    382  C4    U    15     -29.487   3.268  -2.776

ATOM    383  O4    U    15     -30.040   2.193  -2.576

ATOM    384  C5    U    15     -29.610   4.442  -1.954

ATOM    385  C6    U    15     -28.949   5.584  -2.259

ATOM    386  P     C    16     -25.399   8.779  -6.771

ATOM    387  O1P   C    16     -24.294   7.802  -6.694

ATOM    388  O2P   C    16     -26.529   8.347  -7.615

ATOM    389  O5*   C    16     -24.827  10.170  -7.322

ATOM    390  C5*   C    16     -25.692  11.205  -7.764

ATOM    391  C4*   C    16     -25.792  12.359  -6.758

ATOM    392  O4*   C    16     -25.955  11.833  -5.446

ATOM    393  C3*   C    16     -24.562  13.285  -6.742

ATOM    394  O3*   C    16     -25.037  14.602  -6.487

ATOM    395  C2*   C    16     -23.778  12.663  -5.579

ATOM    396  O2*   C    16     -22.772  13.485  -5.018

ATOM    397  C1*   C    16     -24.932  12.364  -4.627

ATOM    398  N1    C    16     -24.581  11.460  -3.496

ATOM    399  C2    C    16     -25.104  11.757  -2.245

ATOM    400  O2    C    16     -25.817  12.737  -2.052

ATOM    401  N3    C    16     -24.717  11.032  -1.166

ATOM    402  C4    C    16     -23.928   9.973  -1.314

ATOM    403  N4    C    16     -23.544   9.347  -0.210

ATOM    404  C5    C    16     -23.432   9.580  -2.592

ATOM    405  C6    C    16     -23.786  10.350  -3.651

ATOM    406  P     U    17     -24.090  15.868  -6.374

ATOM    407  O1P   U    17     -24.652  17.021  -7.105

ATOM    408  O2P   U    17     -22.680  15.494  -6.629

ATOM    409  O5*   U    17     -24.120  16.261  -4.823

ATOM    410  C5*   U    17     -25.195  17.029  -4.311

ATOM    411  C4*   U    17     -25.178  17.141  -2.786

ATOM    412  O4*   U    17     -25.484  15.893  -2.195

ATOM    413  C3*   U    17     -23.863  17.536  -2.107

ATOM    414  O3*   U    17     -23.484  18.896  -2.170

ATOM    415  C2*   U    17     -24.245  17.215  -0.675

ATOM    416  O2*   U    17     -25.057  18.266  -0.200

ATOM    417  C1*   U    17     -25.016  15.904  -0.851

ATOM    418  N1    U    17     -24.083  14.773  -0.588

ATOM    419  C2    U    17     -23.934  14.362   0.731

ATOM    420  O2    U    17     -24.445  14.953   1.680

ATOM    421  N3    U    17     -22.975  13.404   0.960

ATOM    422  C4    U    17     -22.343  12.648   0.009

ATOM    423  O4    U    17     -21.564  11.767   0.358

ATOM    424  C5    U    17     -22.442  13.206  -1.319

ATOM    425  C6    U    17     -23.311  14.213  -1.580

ATOM    426  P     C    18     -22.310  19.346  -3.132

ATOM    427  O1P   C    18     -21.981  20.758  -2.846

ATOM    428  O2P   C    18     -22.654  18.946  -4.514

ATOM    429  O5*   C    18     -21.058  18.418  -2.751

ATOM    430  C5*   C    18     -20.133  18.775  -1.741

ATOM    431  C4*   C    18     -20.617  18.393  -0.333

ATOM    432  O4*   C    18     -20.844  16.988  -0.334

ATOM    433  C3*   C    18     -19.581  18.632   0.782

ATOM    434  O3*   C    18     -19.704  19.870   1.466

ATOM    435  C2*   C    18     -19.945  17.525   1.776

ATOM    436  O2*   C    18     -20.704  18.045   2.858

ATOM    437  C1*   C    18     -20.774  16.500   1.001

ATOM    438  N1    C    18     -20.158  15.145   1.114

ATOM    439  C2    C    18     -20.121  14.537   2.370

ATOM    440  O2    C    18     -20.509  15.125   3.384

ATOM    441  N3    C    18     -19.486  13.345   2.513

ATOM    442  C4    C    18     -18.972  12.720   1.453

ATOM    443  N4    C    18     -18.390  11.542   1.635

ATOM    444  C5    C    18     -18.963  13.325   0.159

ATOM    445  C6    C    18     -19.571  14.527   0.040

ATOM    446  P     C    19     -18.915  21.177   1.000

ATOM    447  O1P   C    19     -19.779  22.319   1.349

ATOM    448  O2P   C    19     -18.661  21.019  -0.440

ATOM    449  O5*   C    19     -17.495  21.301   1.720

ATOM    450  C5*   C    19     -17.333  21.537   3.110

ATOM    451  C4*   C    19     -17.739  20.311   3.936

ATOM    452  O4*   C    19     -17.506  19.120   3.203

ATOM    453  C3*   C    19     -16.898  20.067   5.194

ATOM    454  O3*   C    19     -17.138  20.963   6.270

ATOM    455  C2*   C    19     -17.279  18.605   5.488

ATOM    456  O2*   C    19     -18.422  18.529   6.324

ATOM    457  C1*   C    19     -17.646  18.052   4.113

ATOM    458  N1    C    19     -16.951  16.798   3.708

ATOM    459  C2    C    19     -17.292  15.633   4.387

ATOM    460  O2    C    19     -18.051  15.672   5.353

ATOM    461  N3    C    19     -16.907  14.436   3.878

ATOM    462  C4    C    19     -16.190  14.361   2.763

ATOM    463  N4    C    19     -15.800  13.165   2.348

ATOM    464  C5    C    19     -15.819  15.536   2.039

ATOM    465  C6    C    19     -16.208  16.727   2.556

ATOM    466  P     A    20     -16.378  20.751   7.655

ATOM    467  O1P   A    20     -16.807  19.433   8.167

ATOM    468  O2P   A    20     -16.619  21.867   8.587

ATOM    469  O5*   A    20     -14.800  20.727   7.325

ATOM    470  C5*   A    20     -13.768  20.907   8.302

ATOM    471  C4*   A    20     -13.339  19.611   9.028

ATOM    472  O4*   A    20     -14.422  18.693   8.968

ATOM    473  C3*   A    20     -12.098  18.868   8.496

ATOM    474  O3*   A    20     -10.848  19.054   9.144

ATOM    475  C2*   A    20     -12.545  17.423   8.706

ATOM    476  O2*   A    20     -12.436  17.051  10.067

ATOM    477  C1*   A    20     -14.014  17.477   8.355

ATOM    478  N9    A    20     -14.098  17.324   6.873

ATOM    479  C8    A    20     -13.782  18.205   5.857

ATOM    480  N7    A    20     -13.548  17.658   4.698

ATOM    481  C5    A    20     -13.710  16.313   4.962

ATOM    482  C6    A    20     -13.459  15.175   4.193

ATOM    483  N6    A    20     -12.930  15.259   2.973

ATOM    484  N1    A    20     -13.687  13.971   4.718

ATOM    485  C2    A    20     -14.131  13.890   5.971

ATOM    486  N3    A    20     -14.329  14.884   6.827

ATOM    487  C4    A    20     -14.107  16.093   6.252

ATOM    488  P     C    21      -9.587  18.211   8.614

ATOM    489  O1P   C    21      -8.302  18.774   9.081

ATOM    490  O2P   C    21      -9.736  18.032   7.156

ATOM    491  O5*   C    21      -9.649  16.710   9.165

ATOM    492  C5*   C    21      -9.414  16.399  10.527

ATOM    493  C4*   C    21      -9.230  14.886  10.725

ATOM    494  O4*   C    21     -10.371  14.068  10.464

ATOM    495  C3*   C    21      -8.131  14.330   9.828

ATOM    496  O3*   C    21      -6.838  14.614  10.298

ATOM    497  C2*   C    21      -8.443  12.852   9.928

ATOM    498  O2*   C    21      -8.095  12.452  11.234

ATOM    499  C1*   C    21      -9.967  12.890   9.742

ATOM    500  N1    C    21     -10.315  13.006   8.286

ATOM    501  C2    C    21      -9.922  12.011   7.386

ATOM    502  O2    C    21      -9.492  10.922   7.761

ATOM    503  N3    C    21      -9.888  12.305   6.050

ATOM    504  C4    C    21     -10.403  13.451   5.603

ATOM    505  N4    C    21     -10.263  13.764   4.324

ATOM    506  C5    C    21     -10.895  14.449   6.486

ATOM    507  C6    C    21     -10.866  14.161   7.804

ATOM    508  P     C    22      -5.650  14.751   9.266

ATOM    509  O1P   C    22      -4.464  15.254   9.989

ATOM    510  O2P   C    22      -6.159  15.552   8.128

ATOM    511  O5*   C    22      -5.340  13.292   8.718

ATOM    512  C5*   C    22      -4.971  12.253   9.603

ATOM    513  C4*   C    22      -4.757  10.935   8.850

ATOM    514  O4*   C    22      -5.906  10.635   8.070

ATOM    515  C3*   C    22      -3.535  10.870   7.932

ATOM    516  O3*   C    22      -2.366  10.290   8.473

ATOM    517  C2*   C    22      -4.025   9.848   6.917

ATOM    518  O2*   C    22      -3.848   8.545   7.456

ATOM    519  C1*   C    22      -5.524  10.136   6.794

ATOM    520  N1    C    22      -5.872  11.092   5.696

ATOM    521  C2    C    22      -5.563  10.756   4.376

ATOM    522  O2    C    22      -4.913   9.756   4.090

ATOM    523  N3    C    22      -5.889  11.622   3.373

ATOM    524  C4    C    22      -6.501  12.771   3.647

ATOM    525  N4    C    22      -6.670  13.642   2.658

ATOM    526  C5    C    22      -6.975  13.065   4.953

ATOM    527  C6    C    22      -6.630  12.210   5.942

ATOM    528  P     U    23      -1.740  10.701   9.854

ATOM    529  O1P   U    23      -2.271   9.841  10.931

ATOM    530  O2P   U    23      -1.729  12.168  10.030

ATOM    531  O5*   U    23      -0.241  10.279   9.602

ATOM    532  C5*   U    23       0.090   8.909   9.592

ATOM    533  C4*   U    23       1.565   8.694   9.284

ATOM    534  O4*   U    23       1.984   9.046   7.980

ATOM    535  C3*   U    23       2.506   9.522  10.137

ATOM    536  O3*   U    23       2.459   9.145  11.493

ATOM    537  C2*   U    23       3.833   9.181   9.480

ATOM    538  O2*   U    23       4.305   7.996  10.085

ATOM    539  C1*   U    23       3.400   8.933   8.023

ATOM    540  N1    U    23       4.118   9.767   7.019

ATOM    541  C2    U    23       4.092  11.162   7.099

ATOM    542  O2    U    23       3.465  11.791   7.959

ATOM    543  N3    U    23       4.881  11.846   6.189

ATOM    544  C4    U    23       5.657  11.276   5.204

ATOM    545  O4    U    23       6.359  11.979   4.480

ATOM    546  C5    U    23       5.628   9.840   5.182

ATOM    547  C6    U    23       4.873   9.142   6.058

ATOM    548  P     C    24       2.183  10.246  12.595

ATOM    549  O1P   C    24       1.664   9.599  13.809

ATOM    550  O2P   C    24       1.325  11.292  11.998

ATOM    551  O5*   C    24       3.627  10.853  12.833

ATOM    552  C5*   C    24       3.869  11.832  13.818

ATOM    553  C4*   C    24       4.583  13.021  13.167

ATOM    554  O4*   C    24       5.640  12.604  12.314

ATOM    555  C3*   C    24       3.677  13.839  12.250

ATOM    556  O3*   C    24       2.866  14.776  12.936

ATOM    557  C2*   C    24       4.711  14.541  11.361

ATOM    558  O2*   C    24       4.976  15.880  11.756

ATOM    559  C1*   C    24       5.998  13.720  11.520

ATOM    560  N1    C    24       6.618  13.407  10.198

ATOM    561  C2    C    24       7.086  14.479   9.443

ATOM    562  O2    C    24       6.876  15.640   9.802

ATOM    563  N3    C    24       7.687  14.238   8.247

ATOM    564  C4    C    24       7.865  12.992   7.810

ATOM    565  N4    C    24       8.548  12.823   6.682

ATOM    566  C5    C    24       7.348  11.872   8.533

ATOM    567  C6    C    24       6.749  12.125   9.724

ATOM    568  P     C    25       1.641  15.495  12.199

ATOM    569  O1P   C    25       1.517  16.806  12.869

ATOM    570  O2P   C    25       0.485  14.577  12.130

ATOM    571  O5*   C    25       2.179  15.736  10.722

ATOM    572  C5*   C    25       1.955  16.970  10.067

ATOM    573  C4*   C    25       2.409  16.914   8.601

ATOM    574  O4*   C    25       3.827  17.017   8.556

ATOM    575  C3*   C    25       2.058  15.656   7.782

ATOM    576  O3*   C    25       0.827  15.635   7.095

ATOM    577  C2*   C    25       3.156  15.715   6.733

ATOM    578  O2*   C    25       2.916  16.750   5.785

ATOM    579  C1*   C    25       4.338  16.055   7.643

ATOM    580  N1    C    25       5.569  16.502   6.933

ATOM    581  C2    C    25       6.153  15.615   6.040

ATOM    582  O2    C    25       5.587  14.574   5.707

ATOM    583  N3    C    25       7.269  15.985   5.359

ATOM    584  C4    C    25       7.912  17.108   5.684

ATOM    585  N4    C    25       9.007  17.407   4.999

ATOM    586  C5    C    25       7.372  18.026   6.635

ATOM    587  C6    C    25       6.211  17.677   7.239

ATOM    588  P     U    26      -0.533  15.766   7.881

ATOM    589  O1P   U    26      -1.041  17.107   7.529

ATOM    590  O2P   U    26      -0.297  15.375   9.276

ATOM    591  O5*   U    26      -1.458  14.645   7.274

ATOM    592  C5*   U    26      -2.797  14.918   6.927

ATOM    593  C4*   U    26      -2.864  15.678   5.598

ATOM    594  O4*   U    26      -1.654  15.457   4.869

ATOM    595  C3*   U    26      -4.013  15.118   4.754

ATOM    596  O3*   U    26      -4.473  16.095   3.840

ATOM    597  C2*   U    26      -3.275  13.981   4.043

ATOM    598  O2*   U    26      -3.891  13.560   2.850

ATOM    599  C1*   U    26      -1.915  14.606   3.771

ATOM    600  N1    U    26      -0.876  13.576   3.505

ATOM    601  C2    U    26      -0.806  13.066   2.213

ATOM    602  O2    U    26      -1.642  13.340   1.353

ATOM    603  N3    U    26       0.221  12.192   1.944

ATOM    604  C4    U    26       1.122  11.702   2.860

ATOM    605  O4    U    26       1.994  10.912   2.512

ATOM    606  C5    U    26       0.944  12.214   4.199

ATOM    607  C6    U    26      -0.028  13.113   4.481

ATOM    608  P     C    27      -5.752  16.975   4.182

ATOM    609  O1P   C    27      -5.644  17.439   5.584

ATOM    610  O2P   C    27      -6.938  16.149   3.851

ATOM    611  O5*   C    27      -5.706  18.267   3.226

ATOM    612  C5*   C    27      -6.453  18.401   2.016

ATOM    613  C4*   C    27      -5.781  17.916   0.710

ATOM    614  O4*   C    27      -4.521  18.542   0.488

ATOM    615  C3*   C    27      -5.505  16.411   0.708

ATOM    616  O3*   C    27      -6.250  15.571  -0.168

ATOM    617  C2*   C    27      -3.976  16.293   0.791

ATOM    618  O2*   C    27      -3.357  15.780  -0.356

ATOM    619  C1*   C    27      -3.527  17.729   1.092

ATOM    620  N1    C    27      -2.140  17.997   0.612

ATOM    621  C2    C    27      -1.076  17.740   1.473

ATOM    622  O2    C    27      -1.238  17.606   2.688

ATOM    623  N3    C    27       0.200  17.791   1.004

ATOM    624  C4    C    27       0.421  18.048  -0.286

ATOM    625  N4    C    27       1.681  18.052  -0.704

ATOM    626  C5    C    27      -0.632  18.403  -1.179

ATOM    627  C6    C    27      -1.892  18.356  -0.686

ATOM    628  P     G    28      -6.342  15.647  -1.759

ATOM    629  O1P   G    28      -6.738  16.984  -2.246

ATOM    630  O2P   G    28      -7.229  14.512  -2.114

ATOM    631  O5*   G    28      -4.940  15.275  -2.403

ATOM    632  C5*   G    28      -4.142  16.258  -3.050

ATOM    633  C4*   G    28      -2.966  15.644  -3.812

ATOM    634  O4*   G    28      -1.914  15.253  -2.960

ATOM    635  C3*   G    28      -3.369  14.390  -4.593

ATOM    636  O3*   G    28      -3.472  14.667  -5.976

ATOM    637  C2*   G    28      -2.288  13.372  -4.214

ATOM    638  O2*   G    28      -1.918  12.604  -5.333

ATOM    639  C1*   G    28      -1.175  14.248  -3.634

ATOM    640  N9    G    28      -0.239  13.597  -2.673

ATOM    641  C8    G    28      -0.203  13.803  -1.316

ATOM    642  N7    G    28       0.851  13.329  -0.713

ATOM    643  C5    G    28       1.590  12.768  -1.748

ATOM    644  C6    G    28       2.897  12.194  -1.723

ATOM    645  O6    G    28       3.720  12.249  -0.805

ATOM    646  N1    G    28       3.326  11.775  -2.966

ATOM    647  C2    G    28       2.545  11.815  -4.096

ATOM    648  N2    G    28       3.053  11.321  -5.216

ATOM    649  N3    G    28       1.349  12.424  -4.153

ATOM    650  C4    G    28       0.922  12.889  -2.947

ATOM    651  P     U    29      -4.691  15.527  -6.539

ATOM    652  O1P   U    29      -4.453  16.947  -6.217

ATOM    653  O2P   U    29      -5.946  14.986  -5.963

ATOM    654  O5*   U    29      -4.740  15.376  -8.132

ATOM    655  C5*   U    29      -5.300  14.253  -8.809

ATOM    656  C4*   U    29      -4.299  13.140  -9.166

ATOM    657  O4*   U    29      -3.045  13.673  -9.573

ATOM    658  C1*   U    29      -1.975  12.853  -9.103

ATOM    659  N1    U    29      -1.020  13.596  -8.221

ATOM    660  C6    U    29      -1.124  14.951  -8.015

ATOM    661  C5    U    29      -0.242  15.624  -7.237

ATOM    662  C4    U    29       0.838  14.940  -6.570

ATOM    663  O4    U    29       1.591  15.453  -5.747

ATOM    664  N3    U    29       0.882  13.589  -6.808

ATOM    665  C2    U    29       0.019  12.880  -7.618

ATOM    666  O2    U    29       0.210  11.679  -7.821

ATOM    667  C3*   U    29      -4.027  12.173  -8.025

ATOM    668  C2*   U    29      -2.632  11.681  -8.366

ATOM    669  O2*   U    29      -2.738  10.523  -9.173

ATOM    670  O3*   U    29      -4.901  11.063  -7.927

ATOM    671  P     G    30      -4.986  10.330  -6.518

ATOM    672  O1P   G    30      -3.620  10.391  -5.962

ATOM    673  O2P   G    30      -6.076  10.991  -5.773

ATOM    674  O5*   G    30      -5.426   8.805  -6.780

ATOM    675  C5*   G    30      -4.591   7.684  -6.519

ATOM    676  C4*   G    30      -4.471   7.299  -5.032

ATOM    677  O4*   G    30      -4.094   8.401  -4.239

ATOM    678  C3*   G    30      -5.757   6.772  -4.395

ATOM    679  O3*   G    30      -5.891   5.369  -4.524

ATOM    680  C2*   G    30      -5.570   7.131  -2.916

ATOM    681  O2*   G    30      -5.103   6.040  -2.146

ATOM    682  C1*   G    30      -4.468   8.187  -2.901

ATOM    683  N9    G    30      -4.906   9.458  -2.294

ATOM    684  C8    G    30      -5.843  10.347  -2.744

ATOM    685  N7    G    30      -5.931  11.451  -2.045

ATOM    686  C5    G    30      -4.982  11.251  -1.040

ATOM    687  C6    G    30      -4.596  12.076   0.055

ATOM    688  O6    G    30      -4.993  13.212   0.295

ATOM    689  N1    G    30      -4.070  11.340   1.087

ATOM    690  C2    G    30      -3.598  10.066   0.952

ATOM    691  N2    G    30      -3.061   9.498   2.013

ATOM    692  N3    G    30      -3.723   9.348  -0.167

ATOM    693  C4    G    30      -4.460   9.984  -1.111

ATOM    694  P     G    31      -7.261   4.644  -4.173

ATOM    695  O1P   G    31      -7.052   3.189  -4.311

ATOM    696  O2P   G    31      -8.367   5.246  -4.938

ATOM    697  O5*   G    31      -7.651   4.928  -2.642

ATOM    698  C5*   G    31      -7.220   4.069  -1.602

ATOM    699  C4*   G    31      -7.444   4.668  -0.205

ATOM    700  O4*   G    31      -6.767   5.897   0.052

ATOM    701  C3*   G    31      -8.887   5.030   0.137

ATOM    702  O3*   G    31      -9.796   3.942   0.234

ATOM    703  C2*   G    31      -8.613   5.658   1.501

ATOM    704  O2*   G    31      -8.416   4.606   2.426

ATOM    705  C1*   G    31      -7.297   6.418   1.278

ATOM    706  N9    G    31      -7.567   7.883   1.262

ATOM    707  C8    G    31      -7.598   8.745   0.194

ATOM    708  N7    G    31      -8.037   9.947   0.460

ATOM    709  C5    G    31      -8.300   9.878   1.825

ATOM    710  C6    G    31      -8.863  10.855   2.687

ATOM    711  O6    G    31      -9.294  11.959   2.352

ATOM    712  N1    G    31      -8.934  10.456   4.008

ATOM    713  C2    G    31      -8.519   9.228   4.454

ATOM    714  N2    G    31      -8.618   8.994   5.760

ATOM    715  N3    G    31      -8.094   8.260   3.639

ATOM    716  C4    G    31      -7.976   8.646   2.339

ATOM    717  P     U    32     -11.367   4.210   0.126

ATOM    718  O1P   U    32     -12.146   3.035   0.573

ATOM    719  O2P   U    32     -11.694   4.730  -1.222

ATOM    720  O5*   U    32     -11.714   5.374   1.140

ATOM    721  C5*   U    32     -11.759   5.069   2.517

ATOM    722  C4*   U    32     -12.008   6.262   3.430

ATOM    723  O4*   U    32     -11.170   7.390   3.257

ATOM    724  C3*   U    32     -13.404   6.855   3.356

ATOM    725  O3*   U    32     -14.427   5.988   3.779

ATOM    726  C2*   U    32     -13.201   7.977   4.358

ATOM    727  O2*   U    32     -13.168   7.446   5.670

ATOM    728  C1*   U    32     -11.801   8.464   3.953

ATOM    729  N1    U    32     -11.944   9.691   3.135

ATOM    730  C2    U    32     -12.305  10.845   3.821

ATOM    731  O2    U    32     -12.331  10.919   5.046

ATOM    732  N3    U    32     -12.628  11.934   3.052

ATOM    733  C4    U    32     -12.673  11.977   1.684

ATOM    734  O4    U    32     -13.111  12.979   1.123

ATOM    735  C5    U    32     -12.247  10.762   1.034

ATOM    736  C6    U    32     -11.910   9.669   1.762

ATOM    737  P     G    33     -15.488   5.418   2.741

ATOM    738  O1P   G    33     -15.610   6.350   1.602

ATOM    739  O2P   G    33     -15.090   4.040   2.371

ATOM    740  O5*   G    33     -16.867   5.354   3.522

ATOM    741  C5*   G    33     -16.986   5.838   4.850

ATOM    742  C4*   G    33     -16.712   4.760   5.910

ATOM    743  O4*   G    33     -17.689   3.732   5.789

ATOM    744  C3*   G    33     -15.383   3.985   5.917

ATOM    745  O3*   G    33     -14.219   4.597   6.432

ATOM    746  C2*   G    33     -15.780   2.885   6.885

ATOM    747  O2*   G    33     -15.814   3.447   8.184

ATOM    748  C1*   G    33     -17.163   2.533   6.341

ATOM    749  N9    G    33     -16.933   1.467   5.342

ATOM    750  C8    G    33     -16.674   1.546   3.996

ATOM    751  N7    G    33     -16.102   0.477   3.498

ATOM    752  C5    G    33     -16.088  -0.418   4.573

ATOM    753  C6    G    33     -15.634  -1.771   4.681

ATOM    754  O6    G    33     -15.097  -2.454   3.806

ATOM    755  N1    G    33     -15.670  -2.243   5.986

ATOM    756  C2    G    33     -16.154  -1.534   7.061

ATOM    757  N2    G    33     -16.037  -2.025   8.287

ATOM    758  N3    G    33     -16.589  -0.282   6.965

ATOM    759  C4    G    33     -16.573   0.196   5.699

ATOM    760  P     C    34     -12.802   3.868   6.211

ATOM    761  O1P   C    34     -12.774   3.323   4.838

ATOM    762  O2P   C    34     -11.756   4.819   6.624

ATOM    763  O5*   C    34     -12.717   2.606   7.163

ATOM    764  C5*   C    34     -12.308   2.732   8.501

ATOM    765  C4*   C    34     -12.230   1.354   9.165

ATOM    766  O4*   C    34     -13.344   0.542   8.786

ATOM    767  C3*   C    34     -11.004   0.516   8.792

ATOM    768  O3*   C    34      -9.780   0.796   9.438

ATOM    769  C2*   C    34     -11.509  -0.824   9.292

ATOM    770  O2*   C    34     -11.467  -0.836  10.703

ATOM    771  C1*   C    34     -12.942  -0.827   8.769

ATOM    772  N1    C    34     -12.901  -1.432   7.404

ATOM    773  C2    C    34     -12.634  -2.796   7.329

ATOM    774  O2    C    34     -12.614  -3.499   8.336

ATOM    775  N3    C    34     -12.184  -3.326   6.159

ATOM    776  C4    C    34     -12.154  -2.582   5.058

ATOM    777  N4    C    34     -11.666  -3.138   3.956

ATOM    778  C5    C    34     -12.494  -1.196   5.071

ATOM    779  C6    C    34     -12.857  -0.668   6.265

ATOM    780  P     C    35      -8.473  -0.012   8.996

ATOM    781  O1P   C    35      -8.677  -0.562   7.639

ATOM    782  O2P   C    35      -7.257   0.785   9.239

ATOM    783  O5*   C    35      -8.404  -1.283   9.950

ATOM    784  C5*   C    35      -7.880  -1.238  11.263

ATOM    785  C4*   C    35      -7.289  -2.609  11.625

ATOM    786  O4*   C    35      -8.265  -3.647  11.722

ATOM    787  C3*   C    35      -6.258  -3.098  10.604

ATOM    788  O3*   C    35      -4.971  -2.526  10.753

ATOM    789  C2*   C    35      -6.273  -4.579  10.943

ATOM    790  O2*   C    35      -5.632  -4.744  12.188

ATOM    791  C1*   C    35      -7.787  -4.825  11.057

ATOM    792  N1    C    35      -8.406  -4.962   9.698

ATOM    793  C2    C    35      -7.944  -5.954   8.832

ATOM    794  O2    C    35      -7.312  -6.929   9.230

ATOM    795  N3    C    35      -8.033  -5.741   7.486

ATOM    796  C4    C    35      -8.703  -4.693   7.016

ATOM    797  N4    C    35      -8.628  -4.389   5.728

ATOM    798  C5    C    35      -9.374  -3.794   7.875

ATOM    799  C6    C    35      -9.227  -3.982   9.204

ATOM    800  P     G    36      -3.994  -2.420   9.500

ATOM    801  O1P   G    36      -4.792  -2.044   8.316

ATOM    802  O2P   G    36      -2.871  -1.517   9.822

ATOM    803  O5*   G    36      -3.427  -3.842   9.153

ATOM    804  C5*   G    36      -2.707  -4.631  10.070

ATOM    805  C4*   G    36      -2.508  -5.999   9.416

ATOM    806  O4*   G    36      -3.744  -6.653   9.137

ATOM    807  C3*   G    36      -1.804  -5.901   8.068

ATOM    808  O3*   G    36      -0.413  -5.716   8.173

ATOM    809  C2*   G    36      -2.185  -7.244   7.480

ATOM    810  O2*   G    36      -1.463  -8.253   8.151

ATOM    811  C1*   G    36      -3.682  -7.243   7.836

ATOM    812  N9    G    36      -4.432  -6.383   6.873

ATOM    813  C8    G    36      -5.098  -5.209   7.117

ATOM    814  N7    G    36      -5.340  -4.475   6.064

ATOM    815  C5    G    36      -4.915  -5.293   5.022

ATOM    816  C6    G    36      -4.962  -5.078   3.616

ATOM    817  O6    G    36      -5.294  -4.037   3.051

ATOM    818  N1    G    36      -4.450  -6.140   2.895

ATOM    819  C2    G    36      -3.967  -7.297   3.451

ATOM    820  N2    G    36      -3.463  -8.233   2.659

ATOM    821  N3    G    36      -3.919  -7.509   4.767

ATOM    822  C4    G    36      -4.410  -6.479   5.500

ATOM    823  P     G    37       0.251  -4.310   7.824

ATOM    824  O1P   G    37      -0.770  -3.395   7.252

ATOM    825  O2P   G    37       0.998  -3.797   8.985

ATOM    826  O5*   G    37       1.273  -4.671   6.658

ATOM    827  C5*   G    37       2.192  -5.739   6.810

ATOM    828  C4*   G    37       2.016  -6.761   5.682

ATOM    829  O4*   G    37       0.654  -7.051   5.425

ATOM    830  C3*   G    37       2.688  -6.332   4.379

ATOM    831  O3*   G    37       4.061  -6.695   4.492

ATOM    832  C2*   G    37       1.853  -7.135   3.385

ATOM    833  O2*   G    37       2.344  -8.461   3.337

ATOM    834  C1*   G    37       0.450  -7.132   4.020

ATOM    835  N9    G    37      -0.421  -5.997   3.607

ATOM    836  C8    G    37      -1.099  -5.122   4.415

ATOM    837  N7    G    37      -1.883  -4.274   3.807

ATOM    838  C5    G    37      -1.727  -4.632   2.465

ATOM    839  C6    G    37      -2.342  -4.105   1.288

ATOM    840  O6    G    37      -3.106  -3.144   1.196

ATOM    841  N1    G    37      -1.947  -4.761   0.140

ATOM    842  C2    G    37      -1.185  -5.898   0.121

ATOM    843  N2    G    37      -0.933  -6.464  -1.054

ATOM    844  N3    G    37      -0.587  -6.395   1.205

ATOM    845  C4    G    37      -0.889  -5.719   2.343

ATOM    846  P     C    38       5.129  -6.543   3.319

ATOM    847  O1P   C    38       4.896  -5.271   2.622

ATOM    848  O2P   C    38       6.435  -6.719   3.996

ATOM    849  O5*   C    38       4.884  -7.766   2.337

ATOM    850  C5*   C    38       5.921  -8.297   1.523

ATOM    851  C4*   C    38       5.779  -7.937   0.037

ATOM    852  O4*   C    38       4.415  -8.040  -0.346

ATOM    853  C3*   C    38       6.255  -6.558  -0.436

ATOM    854  O3*   C    38       7.630  -6.461  -0.747

ATOM    855  C2*   C    38       5.507  -6.498  -1.768

ATOM    856  O2*   C    38       6.189  -7.234  -2.768

ATOM    857  C1*   C    38       4.183  -7.203  -1.471

ATOM    858  N1    C    38       3.134  -6.183  -1.210

ATOM    859  C2    C    38       2.463  -5.634  -2.296

ATOM    860  O2    C    38       2.714  -5.984  -3.452

ATOM    861  N3    C    38       1.584  -4.617  -2.084

ATOM    862  C4    C    38       1.367  -4.157  -0.854

ATOM    863  N4    C    38       0.533  -3.135  -0.707

ATOM    864  C5    C    38       2.056  -4.676   0.278

ATOM    865  C6    C    38       2.919  -5.690   0.048

ATOM    866  P     U    39       8.736  -6.131   0.319

ATOM    867  O1P   U    39       8.293  -5.053   1.232

ATOM    868  O2P   U    39       9.162  -7.405   0.936

ATOM    869  O5*   U    39      10.022  -5.598  -0.485

ATOM    870  C5*   U    39       9.989  -5.381  -1.886

ATOM    871  C4*   U    39       9.304  -4.070  -2.292

ATOM    872  O4*   U    39       7.956  -3.994  -1.912

ATOM    873  C3*   U    39       9.901  -2.789  -1.708

ATOM    874  O3*   U    39      11.108  -2.500  -2.381

ATOM    875  C2*   U    39       8.764  -1.779  -1.946

ATOM    876  O2*   U    39       9.016  -0.977  -3.078

ATOM    877  C1*   U    39       7.546  -2.686  -2.232

ATOM    878  N1    U    39       6.294  -2.377  -1.493

ATOM    879  C2    U    39       5.081  -2.619  -2.138

ATOM    880  O2    U    39       4.993  -3.030  -3.295

ATOM    881  N3    U    39       3.938  -2.399  -1.402

ATOM    882  C4    U    39       3.890  -1.801  -0.166

ATOM    883  O4    U    39       2.813  -1.470   0.328

ATOM    884  C5    U    39       5.167  -1.722   0.496

ATOM    885  C6    U    39       6.310  -1.999  -0.173

ATOM    886  P     G    40      12.086  -1.320  -1.961

ATOM    887  O1P   G    40      11.371  -0.054  -1.768

ATOM    888  O2P   G    40      13.001  -1.785  -0.901

ATOM    889  O5*   G    40      12.957  -1.166  -3.270

ATOM    890  C5*   G    40      14.072  -1.998  -3.523

ATOM    891  C4*   G    40      14.666  -1.705  -4.905

ATOM    892  O4*   G    40      14.043  -2.455  -5.936

ATOM    893  C3*   G    40      14.605  -0.224  -5.306

ATOM    894  O3*   G    40      15.908   0.325  -5.253

ATOM    895  C2*   G    40      14.082  -0.299  -6.739

ATOM    896  O2*   G    40      15.191  -0.468  -7.598

ATOM    897  C1*   G    40      13.279  -1.603  -6.763

ATOM    898  N9    G    40      11.888  -1.591  -6.244

ATOM    899  C8    G    40      11.308  -2.573  -5.477

ATOM    900  N7    G    40      10.033  -2.423  -5.270

ATOM    901  C5    G    40       9.729  -1.266  -5.970

ATOM    902  C6    G    40       8.482  -0.597  -6.091

ATOM    903  O6    G    40       7.396  -0.925  -5.607

ATOM    904  N1    G    40       8.566   0.541  -6.859

ATOM    905  C2    G    40       9.708   0.988  -7.459

ATOM    906  N2    G    40       9.623   2.119  -8.152

ATOM    907  N3    G    40      10.886   0.352  -7.388

ATOM    908  C4    G    40      10.842  -0.756  -6.595

ATOM    909  P     G    41      16.141   1.785  -4.690

ATOM    910  O1P   G    41      15.604   1.835  -3.309

ATOM    911  O2P   G    41      17.577   2.087  -4.917

ATOM    912  O5*   G    41      15.282   2.715  -5.658

ATOM    913  C5*   G    41      15.713   2.948  -6.989

ATOM    914  C4*   G    41      14.745   3.841  -7.773

ATOM    915  O4*   G    41      13.483   3.228  -8.000

ATOM    916  C3*   G    41      14.446   5.176  -7.099

ATOM    917  O3*   G    41      15.391   6.183  -7.358

ATOM    918  C2*   G    41      13.175   5.566  -7.818

ATOM    919  O2*   G    41      13.528   6.048  -9.100

ATOM    920  C1*   G    41      12.461   4.218  -7.905

ATOM    921  N9    G    41      11.640   3.971  -6.695

ATOM    922  C8    G    41      11.707   2.918  -5.814

ATOM    923  N7    G    41      10.794   2.932  -4.883

ATOM    924  C5    G    41      10.099   4.108  -5.137

ATOM    925  C6    G    41       9.051   4.723  -4.404

ATOM    926  O6    G    41       8.524   4.317  -3.372

ATOM    927  N1    G    41       8.796   6.012  -4.810

ATOM    928  C2    G    41       9.290   6.567  -5.955

ATOM    929  N2    G    41       8.890   7.798  -6.260

ATOM    930  N3    G    41      10.226   5.980  -6.703

ATOM    931  C4    G    41      10.613   4.762  -6.228

ATOM    932  P     G    42      16.512   6.520  -6.306

ATOM    933  O1P   G    42      16.210   5.998  -4.964

ATOM    934  O2P   G    42      17.790   6.083  -6.897

ATOM    935  O5*   G    42      16.564   8.106  -6.269

ATOM    936  C5*   G    42      15.405   8.910  -6.407

ATOM    937  C4*   G    42      14.445   8.945  -5.209

ATOM    938  O4*   G    42      13.573   7.830  -5.084

ATOM    939  C3*   G    42      15.054   9.050  -3.814

ATOM    940  O3*   G    42      15.637  10.297  -3.492

ATOM    941  C2*   G    42      13.774   8.913  -2.998

ATOM    942  O2*   G    42      13.236  10.206  -2.785

ATOM    943  C1*   G    42      12.856   8.049  -3.873

ATOM    944  N9    G    42      12.433   6.832  -3.134

ATOM    945  C8    G    42      12.540   5.510  -3.481

ATOM    946  N7    G    42      12.045   4.674  -2.608

ATOM    947  C5    G    42      11.626   5.502  -1.578

ATOM    948  C6    G    42      11.056   5.174  -0.321

ATOM    949  O6    G    42      10.727   4.063   0.078

ATOM    950  N1    G    42      10.885   6.270   0.490

ATOM    951  C2    G    42      11.116   7.559   0.106

ATOM    952  N2    G    42      10.818   8.512   0.978

ATOM    953  N3    G    42      11.567   7.904  -1.107

ATOM    954  C4    G    42      11.847   6.820  -1.887

ATOM    955  P     C    43      17.193  10.538  -3.684

ATOM    956  O1P   C    43      17.402  11.156  -5.008

ATOM    957  O2P   C    43      17.918   9.271  -3.449

ATOM    958  O5*   C    43      17.669  11.578  -2.573

ATOM    959  C5*   C    43      17.982  11.164  -1.254

ATOM    960  C4*   C    43      16.770  11.220  -0.320

ATOM    961  O4*   C    43      15.642  10.479  -0.758

ATOM    962  C3*   C    43      17.112  10.699   1.077

ATOM    963  O3*   C    43      17.937  11.654   1.715

ATOM    964  C2*   C    43      15.692  10.461   1.593

ATOM    965  O2*   C    43      15.049  11.696   1.853

ATOM    966  C1*   C    43      15.061   9.807   0.353

ATOM    967  N1    C    43      15.280   8.327   0.229

ATOM    968  C2    C    43      14.363   7.484   0.852

ATOM    969  O2    C    43      13.653   7.892   1.770

ATOM    970  N3    C    43      14.230   6.189   0.433

ATOM    971  C4    C    43      15.037   5.713  -0.518

ATOM    972  N4    C    43      14.869   4.457  -0.915

ATOM    973  C5    C    43      16.066   6.509  -1.096

ATOM    974  C6    C    43      16.150   7.799  -0.696

ATOM    975  P     A    44      17.936  11.973   3.265

ATOM    976  O1P   A    44      16.795  12.887   3.517

ATOM    977  O2P   A    44      19.306  12.403   3.610

ATOM    978  O5*   A    44      17.677  10.647   4.089

ATOM    979  C5*   A    44      17.641  10.751   5.500

ATOM    980  C4*   A    44      17.174   9.473   6.181

ATOM    981  O4*   A    44      15.936   9.015   5.656

ATOM    982  C3*   A    44      18.118   8.282   6.056

ATOM    983  O3*   A    44      19.286   8.349   6.853

ATOM    984  C2*   A    44      17.167   7.229   6.597

ATOM    985  O2*   A    44      17.091   7.351   7.999

ATOM    986  C1*   A    44      15.863   7.616   5.903

ATOM    987  N9    A    44      15.818   6.835   4.648

ATOM    988  C8    A    44      16.382   7.115   3.428

ATOM    989  N7    A    44      16.428   6.103   2.603

ATOM    990  C5    A    44      15.832   5.081   3.335

ATOM    991  C6    A    44      15.587   3.726   3.071

ATOM    992  N6    A    44      15.862   3.168   1.895

ATOM    993  N1    A    44      15.068   2.961   4.036

ATOM    994  C2    A    44      14.783   3.505   5.214

ATOM    995  N3    A    44      14.956   4.764   5.587

ATOM    996  C4    A    44      15.473   5.510   4.583

ATOM    997  P     C    45      20.732   8.458   6.195

ATOM    998  O1P   C    45      21.376   9.724   6.573

ATOM    999  O2P   C    45      20.641   8.204   4.742

ATOM   1000  O5*   C    45      21.613   7.226   6.717

ATOM   1001  C5*   C    45      21.548   6.775   8.059

ATOM   1002  C4*   C    45      20.783   5.446   8.149

ATOM   1003  O4*   C    45      19.508   5.520   7.524

ATOM   1004  C3*   C    45      21.453   4.272   7.443

ATOM   1005  O3*   C    45      22.608   3.750   8.069

ATOM   1006  C2*   C    45      20.277   3.299   7.443

ATOM   1007  O2*   C    45      20.086   2.766   8.735

ATOM   1008  C1*   C    45      19.114   4.219   7.072

ATOM   1009  N1    C    45      18.911   4.140   5.591

ATOM   1010  C2    C    45      18.390   2.965   5.058

ATOM   1011  O2    C    45      18.030   2.039   5.775

ATOM   1012  N3    C    45      18.438   2.776   3.709

ATOM   1013  C4    C    45      18.881   3.733   2.896

ATOM   1014  N4    C    45      18.949   3.463   1.598

ATOM   1015  C5    C    45      19.390   4.962   3.407

ATOM   1016  C6    C    45      19.353   5.122   4.748

ATOM   1017  P     C    46      23.265   2.426   7.491

ATOM   1018  O1P   C    46      24.604   2.232   8.087

ATOM   1019  O2P   C    46      23.147   2.458   6.014

ATOM   1020  O5*   C    46      22.284   1.294   8.053

ATOM   1021  C5*   C    46      22.724   0.106   8.688

ATOM   1022  C4*   C    46      22.736  -1.086   7.727

ATOM   1023  O4*   C    46      21.474  -1.254   7.096

ATOM   1024  C3*   C    46      23.724  -0.979   6.575

ATOM   1025  O3*   C    46      25.085  -1.142   6.931

ATOM   1026  C2*   C    46      23.180  -2.093   5.694

ATOM   1027  O2*   C    46      23.619  -3.346   6.171

ATOM   1028  C1*   C    46      21.663  -1.937   5.858

ATOM   1029  N1    C    46      21.156  -1.155   4.692

ATOM   1030  C2    C    46      20.935  -1.831   3.493

ATOM   1031  O2    C    46      21.102  -3.045   3.408

ATOM   1032  N3    C    46      20.768  -1.111   2.345

ATOM   1033  C4    C    46      20.776   0.221   2.375

ATOM   1034  N4    C    46      20.697   0.876   1.227

ATOM   1035  C5    C    46      21.010   0.941   3.584

ATOM   1036  C6    C    46      21.139   0.213   4.717

ATOM   1037  P     U    47      26.209  -1.056   5.816

ATOM   1038  O1P   U    47      27.503  -0.860   6.505

ATOM   1039  O2P   U    47      25.844   0.002   4.857

ATOM   1040  O5*   U    47      26.323  -2.383   4.962

ATOM   1041  C5*   U    47      26.662  -3.639   5.514

ATOM   1042  C4*   U    47      26.346  -4.745   4.491

ATOM   1043  O4*   U    47      24.963  -4.797   4.141

ATOM   1044  C3*   U    47      27.081  -4.578   3.160

ATOM   1045  O3*   U    47      28.442  -4.963   3.201

ATOM   1046  C2*   U    47      26.252  -5.524   2.306

ATOM   1047  O2*   U    47      26.625  -6.836   2.670

ATOM   1048  C1*   U    47      24.827  -5.204   2.771

ATOM   1049  N1    U    47      24.222  -4.112   1.939

ATOM   1050  C2    U    47      23.583  -4.418   0.734

ATOM   1051  O2    U    47      23.660  -5.524   0.210

ATOM   1052  N3    U    47      23.071  -3.344   0.020

ATOM   1053  C4    U    47      23.002  -2.040   0.452

ATOM   1054  O4    U    47      22.642  -1.143  -0.301

ATOM   1055  C5    U    47      23.718  -1.800   1.670

ATOM   1056  C6    U    47      24.291  -2.811   2.348

ATOM   1057  P     C    48      29.478  -4.312   2.178

ATOM   1058  O1P   C    48      30.787  -4.980   2.364

ATOM   1059  O2P   C    48      29.398  -2.835   2.350

ATOM   1060  O5*   C    48      28.913  -4.718   0.749

ATOM   1061  C5*   C    48      29.091  -6.039   0.275

ATOM   1062  C4*   C    48      28.601  -6.272  -1.148

ATOM   1063  O4*   C    48      27.191  -6.138  -1.245

ATOM   1064  C3*   C    48      29.217  -5.403  -2.250

ATOM   1065  O3*   C    48      30.521  -5.797  -2.651

ATOM   1066  C2*   C    48      28.190  -5.759  -3.328

ATOM   1067  O2*   C    48      28.378  -7.084  -3.788

ATOM   1068  C1*   C    48      26.867  -5.674  -2.550

ATOM   1069  N1    C    48      26.311  -4.286  -2.502

ATOM   1070  C2    C    48      25.827  -3.725  -3.679

ATOM   1071  O2    C    48      25.907  -4.311  -4.755

ATOM   1072  N3    C    48      25.406  -2.426  -3.677

ATOM   1073  C4    C    48      25.284  -1.763  -2.524

ATOM   1074  N4    C    48      24.971  -0.476  -2.569

ATOM   1075  C5    C    48      25.715  -2.324  -1.296

ATOM   1076  C6    C    48      26.226  -3.575  -1.333

ATOM   1077  P     C    49      31.854  -5.120  -2.092

ATOM   1078  O1P   C    49      31.550  -4.218  -0.959

ATOM   1079  O2P   C    49      32.814  -6.200  -1.788

ATOM   1080  O5*   C    49      32.430  -4.218  -3.281

ATOM   1081  C5*   C    49      33.409  -4.725  -4.174

ATOM   1082  C4*   C    49      33.690  -3.768  -5.347

ATOM   1083  O4*   C    49      32.661  -3.815  -6.326

ATOM   1084  C3*   C    49      33.854  -2.305  -4.932

ATOM   1085  O3*   C    49      35.197  -1.979  -4.635

ATOM   1086  C2*   C    49      33.426  -1.584  -6.201

ATOM   1087  O2*   C    49      34.531  -1.560  -7.081

ATOM   1088  C1*   C    49      32.330  -2.498  -6.758

ATOM   1089  N1    C    49      30.980  -2.098  -6.269

ATOM   1090  C2    C    49      30.444  -0.888  -6.714

ATOM   1091  O2    C    49      31.024  -0.161  -7.519

ATOM   1092  N3    C    49      29.254  -0.467  -6.205

ATOM   1093  C4    C    49      28.565  -1.240  -5.373

ATOM   1094  N4    C    49      27.445  -0.772  -4.855

ATOM   1095  C5    C    49      29.053  -2.495  -4.937

ATOM   1096  C6    C    49      30.259  -2.886  -5.404

ATOM   1097  P     U    50      35.561  -0.662  -3.838

ATOM   1098  O1P   U    50      35.909  -1.028  -2.451

ATOM   1099  O2P   U    50      36.575   0.114  -4.567

ATOM   1100  O5*   U    50      34.261   0.257  -3.685

ATOM   1101  C5*   U    50      34.262   1.570  -4.223

ATOM   1102  C4*   U    50      33.031   2.387  -3.822

ATOM   1103  O4*   U    50      31.861   1.887  -4.453

ATOM   1104  C3*   U    50      32.679   2.444  -2.330

ATOM   1105  O3*   U    50      33.403   3.342  -1.514

ATOM   1106  C2*   U    50      31.269   2.999  -2.462

ATOM   1107  O2*   U    50      31.326   4.375  -2.789

ATOM   1108  C1*   U    50      30.726   2.197  -3.650

ATOM   1109  N1    U    50      30.063   0.974  -3.125

ATOM   1110  C2    U    50      28.818   1.128  -2.518

ATOM   1111  O2    U    50      28.316   2.236  -2.317

ATOM   1112  N3    U    50      28.351   0.049  -1.801

ATOM   1113  C4    U    50      28.989  -1.160  -1.649

ATOM   1114  O4    U    50      28.596  -1.936  -0.789

ATOM   1115  C5    U    50      30.219  -1.276  -2.388

ATOM   1116  C6    U    50      30.709  -0.236  -3.096

ATOM   1117  P     U    51      34.810   2.958  -0.892

ATOM   1118  O1P   U    51      34.835   1.522  -0.550

ATOM   1119  O2P   U    51      35.856   3.452  -1.804

ATOM   1120  O5*   U    51      34.813   3.884   0.418

ATOM   1121  C5*   U    51      34.341   3.485   1.703

ATOM   1122  C4*   U    51      32.943   2.841   1.712

ATOM   1123  O4*   U    51      33.092   1.438   1.592

ATOM   1124  C3*   U    51      32.110   3.056   2.999

ATOM   1125  O3*   U    51      30.886   3.710   2.718

ATOM   1126  C2*   U    51      31.754   1.640   3.466

ATOM   1127  O2*   U    51      30.408   1.543   3.898

ATOM   1128  C1*   U    51      31.961   0.858   2.177

ATOM   1129  N1    U    51      32.149  -0.613   2.320

ATOM   1130  C2    U    51      31.663  -1.415   1.290

ATOM   1131  O2    U    51      31.183  -0.878   0.297

ATOM   1132  N3    U    51      32.375  -2.579   1.085

ATOM   1133  C4    U    51      33.127  -3.231   2.038

ATOM   1134  O4    U    51      33.814  -4.184   1.687

ATOM   1135  C5    U    51      33.503  -2.381   3.137

ATOM   1136  C6    U    51      33.025  -1.123   3.245

ATOM   1137  P     C    66      30.885   5.292   2.578

ATOM   1138  O1P   C    66      30.749   5.846   3.931

ATOM   1139  O2P   C    66      32.043   5.640   1.731

ATOM   1140  O5*   C    66      29.571   5.605   1.736

ATOM   1141  C5*   C    66      28.376   5.993   2.383

ATOM   1142  C4*   C    66      27.248   6.097   1.344

ATOM   1143  O4*   C    66      27.256   4.932   0.526

ATOM   1144  C3*   C    66      25.845   6.154   1.960

ATOM   1145  O3*   C    66      24.989   6.665   0.948

ATOM   1146  C2*   C    66      25.644   4.650   2.198

ATOM   1147  O2*   C    66      24.334   4.256   2.556

ATOM   1148  C1*   C    66      26.151   4.108   0.854

ATOM   1149  N1    C    66      26.530   2.671   0.914

ATOM   1150  C2    C    66      25.506   1.736   0.887

ATOM   1151  O2    C    66      24.325   2.071   0.880

ATOM   1152  N3    C    66      25.799   0.454   1.219

ATOM   1153  C4    C    66      27.056   0.037   1.315

ATOM   1154  N4    C    66      27.267  -1.216   1.695

ATOM   1155  C5    C    66      28.140   0.948   1.208

ATOM   1156  C6    C    66      27.836   2.255   1.010

ATOM   1157  P     G    67      23.477   7.090   1.204

ATOM   1158  O1P   G    67      22.695   5.848   1.390

ATOM   1159  O2P   G    67      23.449   8.043   2.335

ATOM   1160  O5*   G    67      22.994   7.812  -0.127

ATOM   1161  C5*   G    67      23.004   7.123  -1.366

ATOM   1162  C4*   G    67      22.783   8.104  -2.527

ATOM   1163  O4*   G    67      23.630   9.232  -2.368

ATOM   1164  C3*   G    67      23.072   7.489  -3.914

ATOM   1165  O3*   G    67      21.957   7.658  -4.791

ATOM   1166  C2*   G    67      24.243   8.336  -4.438

ATOM   1167  O2*   G    67      23.739   9.274  -5.367

ATOM   1168  C1*   G    67      24.748   9.106  -3.223

ATOM   1169  N9    G    67      25.970   8.560  -2.567

ATOM   1170  C8    G    67      26.950   9.308  -1.965

ATOM   1171  N7    G    67      28.016   8.643  -1.620

ATOM   1172  C5    G    67      27.718   7.339  -1.989

ATOM   1173  C6    G    67      28.502   6.156  -1.861

ATOM   1174  O6    G    67      29.684   6.054  -1.525

ATOM   1175  N1    G    67      27.853   5.028  -2.322

ATOM   1176  C2    G    67      26.586   5.031  -2.832

ATOM   1177  N2    G    67      26.089   3.859  -3.205

ATOM   1178  N3    G    67      25.859   6.137  -3.023

ATOM   1179  C4    G    67      26.466   7.266  -2.558

ATOM   1180  P     G    68      21.669   6.648  -5.999

ATOM   1181  O1P   G    68      21.437   5.300  -5.423

ATOM   1182  O2P   G    68      20.565   7.244  -6.777

ATOM   1183  O5*   G    68      22.928   6.553  -6.980

ATOM   1184  C5*   G    68      23.051   7.426  -8.101

ATOM   1185  C4*   G    68      24.215   7.112  -9.063

ATOM   1186  O4*   G    68      25.502   7.448  -8.557

ATOM   1187  C3*   G    68      24.319   5.673  -9.583

ATOM   1188  O3*   G    68      23.437   5.386 -10.644

ATOM   1189  C2*   G    68      25.755   5.663 -10.069

ATOM   1190  O2*   G    68      25.807   6.378 -11.284

ATOM   1191  C1*   G    68      26.423   6.416  -8.914

ATOM   1192  N9    G    68      26.543   5.499  -7.753

ATOM   1193  C8    G    68      25.787   5.517  -6.613

ATOM   1194  N7    G    68      25.831   4.432  -5.902

ATOM   1195  C5    G    68      26.846   3.715  -6.520

ATOM   1196  C6    G    68      27.505   2.539  -6.082

ATOM   1197  O6    G    68      27.375   1.986  -4.993

ATOM   1198  N1    G    68      28.511   2.144  -6.933

ATOM   1199  C2    G    68      28.847   2.780  -8.096

ATOM   1200  N2    G    68      29.837   2.261  -8.813

ATOM   1201  N3    G    68      28.269   3.917  -8.501

ATOM   1202  C4    G    68      27.289   4.345  -7.659

ATOM   1203  P     G    69      22.041   4.705 -10.324

ATOM   1204  O1P   G    69      20.973   5.377 -11.083

ATOM   1205  O2P   G    69      21.870   4.660  -8.855

ATOM   1206  O5*   G    69      22.187   3.204 -10.769

ATOM   1207  C5*   G    69      21.761   2.739 -12.028

ATOM   1208  C4*   G    69      22.045   1.236 -12.078

ATOM   1209  O4*   G    69      23.444   0.969 -12.001

ATOM   1210  C3*   G    69      21.397   0.478 -10.917

ATOM   1211  O3*   G    69      20.022   0.230 -11.116

ATOM   1212  C2*   G    69      22.273  -0.770 -10.933

ATOM   1213  O2*   G    69      21.969  -1.595 -12.041

ATOM   1214  C1*   G    69      23.657  -0.129 -11.120

ATOM   1215  N9    G    69      24.179   0.352  -9.813

ATOM   1216  C8    G    69      24.414   1.636  -9.387

ATOM   1217  N7    G    69      24.612   1.752  -8.099

ATOM   1218  C5    G    69      24.600   0.431  -7.658

ATOM   1219  C6    G    69      24.755  -0.112  -6.349

ATOM   1220  O6    G    69      24.791   0.508  -5.285

ATOM   1221  N1    G    69      24.875  -1.489  -6.349

ATOM   1222  C2    G    69      24.776  -2.273  -7.469

ATOM   1223  N2    G    69      24.865  -3.589  -7.328

ATOM   1224  N3    G    69      24.499  -1.788  -8.680

ATOM   1225  C4    G    69      24.446  -0.432  -8.715

ATOM   1226  P     A    70      19.070  -0.123  -9.893

ATOM   1227  O1P   A    70      17.687  -0.280 -10.388

ATOM   1228  O2P   A    70      19.315   0.799  -8.760

ATOM   1229  O5*   A    70      19.517  -1.540  -9.345

ATOM   1230  C5*   A    70      19.309  -2.722 -10.083

ATOM   1231  C4*   A    70      19.854  -3.898  -9.275

ATOM   1232  O4*   A    70      21.251  -3.775  -9.018

ATOM   1233  C3*   A    70      19.200  -4.044  -7.900

ATOM   1234  O3*   A    70      17.927  -4.651  -7.925

ATOM   1235  C2*   A    70      20.226  -4.948  -7.248

ATOM   1236  O2*   A    70      20.092  -6.244  -7.787

ATOM   1237  C1*   A    70      21.513  -4.250  -7.699

ATOM   1238  N9    A    70      21.760  -3.110  -6.776

ATOM   1239  C8    A    70      21.611  -1.761  -7.001

ATOM   1240  N7    A    70      21.652  -1.013  -5.933

ATOM   1241  C5    A    70      21.914  -1.942  -4.931

ATOM   1242  C6    A    70      22.091  -1.818  -3.549

ATOM   1243  N6    A    70      21.996  -0.629  -2.961

ATOM   1244  N1    A    70      22.336  -2.911  -2.808

ATOM   1245  C2    A    70      22.401  -4.087  -3.426

ATOM   1246  N3    A    70      22.262  -4.341  -4.718

ATOM   1247  C4    A    70      22.016  -3.213  -5.428

ATOM   1248  P     G    71      16.609  -3.816  -7.592

ATOM   1249  O1P   G    71      15.631  -4.049  -8.673

ATOM   1250  O2P   G    71      16.980  -2.399  -7.343

ATOM   1251  O5*   G    71      16.058  -4.398  -6.215

ATOM   1252  C5*   G    71      15.759  -5.773  -6.055

ATOM   1253  C4*   G    71      16.680  -6.379  -4.990

ATOM   1254  O4*   G    71      17.996  -5.843  -5.104

ATOM   1255  C3*   G    71      16.234  -6.123  -3.548

ATOM   1256  O3*   G    71      15.227  -7.009  -3.074

ATOM   1257  C2*   G    71      17.573  -6.349  -2.851

ATOM   1258  O2*   G    71      17.859  -7.734  -2.796

ATOM   1259  C1*   G    71      18.555  -5.671  -3.805

ATOM   1260  N9    G    71      18.721  -4.232  -3.462

ATOM   1261  C8    G    71      18.534  -3.127  -4.249

ATOM   1262  N7    G    71      18.794  -1.983  -3.671

ATOM   1263  C5    G    71      19.160  -2.361  -2.376

ATOM   1264  C6    G    71      19.556  -1.582  -1.242

ATOM   1265  O6    G    71      19.692  -0.360  -1.165

ATOM   1266  N1    G    71      19.888  -2.351  -0.138

ATOM   1267  C2    G    71      19.854  -3.719  -0.119

ATOM   1268  N2    G    71      20.149  -4.346   1.012

ATOM   1269  N3    G    71      19.507  -4.458  -1.167

ATOM   1270  C4    G    71      19.158  -3.731  -2.258

ATOM   1271  P     G    72      14.795  -6.961  -1.542

ATOM   1272  O1P   G    72      13.588  -7.789  -1.318

ATOM   1273  O2P   G    72      14.711  -5.543  -1.141

ATOM   1274  O5*   G    72      16.020  -7.671  -0.797

ATOM   1275  C5*   G    72      16.001  -8.095   0.555

ATOM   1276  C4*   G    72      16.151  -6.967   1.588

ATOM   1277  O4*   G    72      16.935  -5.884   1.117

ATOM   1278  C3*   G    72      14.836  -6.320   1.983

ATOM   1279  O3*   G    72      14.001  -7.105   2.817

ATOM   1280  C2*   G    72      15.300  -5.002   2.597

ATOM   1281  O2*   G    72      15.372  -5.095   4.006

ATOM   1282  C1*   G    72      16.705  -4.800   2.004

ATOM   1283  N9    G    72      16.835  -3.464   1.364

ATOM   1284  C8    G    72      16.544  -3.065   0.081

ATOM   1285  N7    G    72      16.688  -1.781  -0.136

ATOM   1286  C5    G    72      17.149  -1.300   1.087

ATOM   1287  C6    G    72      17.529   0.018   1.482

ATOM   1288  O6    G    72      17.503   1.042   0.796

ATOM   1289  N1    G    72      17.742   0.125   2.844

ATOM   1290  C2    G    72      17.719  -0.934   3.714

ATOM   1291  N2    G    72      17.978  -0.717   4.997

ATOM   1292  N3    G    72      17.501  -2.190   3.335

ATOM   1293  C4    G    72      17.196  -2.309   2.017

ATOM   1294  P     U    73      12.516  -6.633   3.088

ATOM   1295  O1P   U    73      11.691  -7.774   3.519

ATOM   1296  O2P   U    73      12.052  -5.947   1.869

ATOM   1297  O5*   U    73      12.550  -5.550   4.236

ATOM   1298  C5*   U    73      12.477  -5.898   5.605

ATOM   1299  C4*   U    73      12.500  -4.598   6.411

ATOM   1300  O4*   U    73      13.665  -3.864   6.087

ATOM   1301  C3*   U    73      11.336  -3.674   6.062

ATOM   1302  O3*   U    73      10.153  -4.024   6.743

ATOM   1303  C2*   U    73      11.889  -2.325   6.508

ATOM   1304  O2*   U    73      11.657  -2.128   7.887

ATOM   1305  C1*   U    73      13.395  -2.478   6.251

ATOM   1306  N1    U    73      13.790  -1.733   5.027

ATOM   1307  C2    U    73      14.368  -0.477   5.173

ATOM   1308  O2    U    73      14.528   0.072   6.261

ATOM   1309  N3    U    73      14.712   0.175   4.012

ATOM   1310  C4    U    73      14.431  -0.239   2.736

ATOM   1311  O4    U    73      14.778   0.447   1.777

ATOM   1312  C5    U    73      13.857  -1.554   2.652

ATOM   1313  C6    U    73      13.543  -2.239   3.775

ATOM   1314  P     G    74       8.748  -3.615   6.155

ATOM   1315  O1P   G    74       7.741  -3.819   7.214

ATOM   1316  O2P   G    74       8.548  -4.416   4.925

ATOM   1317  O5*   G    74       8.766  -2.082   5.729

ATOM   1318  C5*   G    74       8.079  -1.135   6.522

ATOM   1319  C4*   G    74       8.410   0.319   6.174

ATOM   1320  O4*   G    74       9.812   0.558   6.251

ATOM   1321  C3*   G    74       8.019   0.899   4.805

ATOM   1322  O3*   G    74       6.686   1.281   4.562

ATOM   1323  C2*   G    74       8.769   2.216   4.943

ATOM   1324  O2*   G    74       8.069   3.037   5.857

ATOM   1325  C1*   G    74      10.096   1.763   5.543

ATOM   1326  N9    G    74      10.997   1.564   4.388

ATOM   1327  C8    G    74      11.105   0.472   3.568

ATOM   1328  N7    G    74      11.715   0.708   2.441

ATOM   1329  C5    G    74      12.072   2.051   2.528

ATOM   1330  C6    G    74      12.764   2.894   1.609

ATOM   1331  O6    G    74      13.250   2.596   0.511

ATOM   1332  N1    G    74      12.845   4.211   2.045

ATOM   1333  C2    G    74      12.304   4.666   3.220

ATOM   1334  N2    G    74      12.441   5.953   3.518

ATOM   1335  N3    G    74      11.691   3.884   4.105

ATOM   1336  C4    G    74      11.613   2.587   3.705

ATOM   1337  P     G    75       5.566   0.225   4.239

ATOM   1338  O1P   G    75       4.599   0.829   3.302

ATOM   1339  O2P   G    75       6.174  -1.071   3.880

ATOM   1340  O5*   G    75       4.825   0.080   5.633

ATOM   1341  C5*   G    75       3.665   0.832   5.929

ATOM   1342  C4*   G    75       3.812   2.363   5.961

ATOM   1343  O4*   G    75       5.113   2.896   6.084

ATOM   1344  C3*   G    75       3.187   3.151   4.808

ATOM   1345  O3*   G    75       1.788   2.989   4.742

ATOM   1346  C2*   G    75       3.629   4.560   5.192

ATOM   1347  O2*   G    75       2.779   5.103   6.184

ATOM   1348  C1*   G    75       5.022   4.283   5.768

ATOM   1349  N9    G    75       6.041   4.686   4.776

ATOM   1350  C8    G    75       6.320   4.166   3.534

ATOM   1351  N7    G    75       7.319   4.741   2.925

ATOM   1352  C5    G    75       7.745   5.702   3.838

ATOM   1353  C6    G    75       8.824   6.626   3.779

ATOM   1354  O6    G    75       9.604   6.839   2.855

ATOM   1355  N1    G    75       8.872   7.470   4.870

ATOM   1356  C2    G    75       8.060   7.360   5.963

ATOM   1357  N2    G    75       8.221   8.251   6.936

ATOM   1358  N3    G    75       7.034   6.517   6.040

ATOM   1359  C4    G    75       6.952   5.694   4.957

ATOM   1360  P     C    76       0.896   3.928   3.830

ATOM   1361  O1P   C    76       0.608   5.108   4.665

ATOM   1362  O2P   C    76      -0.241   3.079   3.457

ATOM   1363  O5*   C    76       1.777   4.297   2.550

ATOM   1364  C5*   C    76       1.552   5.492   1.818

ATOM   1365  C4*   C    76       0.253   5.467   0.999

ATOM   1366  O4*   C    76       0.078   6.650   0.239

ATOM   1367  C3*   C    76       0.206   4.341  -0.021

ATOM   1368  O3*   C    76      -0.403   3.230   0.597

ATOM   1369  C2*   C    76      -0.638   4.912  -1.170

ATOM   1370  O2*   C    76      -1.879   4.232  -1.286

ATOM   1371  C1*   C    76      -0.898   6.372  -0.761

ATOM   1372  N1    C    76      -0.894   7.424  -1.828

ATOM   1373  C2    C    76      -1.107   7.123  -3.185

ATOM   1374  O2    C    76      -1.627   6.048  -3.496

ATOM   1375  N3    C    76      -1.059   8.117  -4.136

ATOM   1376  C4    C    76      -0.858   9.372  -3.691

ATOM   1377  N4    C    76      -0.774  10.347  -4.575

ATOM   1378  C5    C    76      -0.884   9.739  -2.314

ATOM   1379  C6    C    76      -0.863   8.728  -1.427

ATOM   1380  P     U    77      -0.228   1.788   0.032

ATOM   1381  O1P   U    77       1.177   1.591  -0.354

ATOM   1382  O2P   U    77      -1.245   1.614  -1.019

ATOM   1383  O5*   U    77      -0.475   0.762   1.220

ATOM   1384  C5*   U    77      -1.697   0.068   1.344

ATOM   1385  C4*   U    77      -1.744  -0.659   2.691

ATOM   1386  O4*   U    77      -0.585  -1.458   2.895

ATOM   1387  C3*   U    77      -1.849   0.297   3.882

ATOM   1388  O3*   U    77      -2.843  -0.246   4.734

ATOM   1389  C2*   U    77      -0.482   0.137   4.550

ATOM   1390  O2*   U    77      -0.571   0.439   5.926

ATOM   1391  C1*   U    77      -0.169  -1.330   4.248

ATOM   1392  N1    U    77       1.255  -1.737   4.453

ATOM   1393  C2    U    77       1.755  -1.823   5.755

ATOM   1394  O2    U    77       1.225  -1.269   6.720

ATOM   1395  N3    U    77       3.015  -2.354   5.907

ATOM   1396  C4    U    77       3.833  -2.816   4.905

ATOM   1397  O4    U    77       4.785  -3.537   5.198

ATOM   1398  C5    U    77       3.245  -2.719   3.593

ATOM   1399  C6    U    77       2.008  -2.210   3.408

ATOM   1400  P     A    78      -3.897   0.654   5.497

ATOM   1401  O1P   A    78      -4.936  -0.294   5.937

ATOM   1402  O2P   A    78      -3.214   1.419   6.561

ATOM   1403  O5*   A    78      -4.537   1.664   4.447

ATOM   1404  C5*   A    78      -5.565   2.576   4.811

ATOM   1405  C4*   A    78      -5.094   3.581   5.876

ATOM   1406  O4*   A    78      -3.853   4.153   5.469

ATOM   1407  C3*   A    78      -6.078   4.742   6.073

ATOM   1408  O3*   A    78      -5.916   5.200   7.400

ATOM   1409  C2*   A    78      -5.473   5.760   5.111

ATOM   1410  O2*   A    78      -5.867   7.085   5.349

ATOM   1411  C1*   A    78      -3.998   5.559   5.433

ATOM   1412  N9    A    78      -3.113   6.193   4.437

ATOM   1413  C8    A    78      -3.183   6.115   3.070

ATOM   1414  N7    A    78      -2.284   6.822   2.446

ATOM   1415  C5    A    78      -1.546   7.386   3.482

ATOM   1416  C6    A    78      -0.441   8.251   3.501

ATOM   1417  N6    A    78       0.180   8.630   2.384

ATOM   1418  N1    A    78      -0.037   8.764   4.667

ATOM   1419  C2    A    78      -0.646   8.366   5.776

ATOM   1420  N3    A    78      -1.667   7.524   5.917

ATOM   1421  C4    A    78      -2.077   7.063   4.702

ATOM   1422  P     A    79      -7.026   6.048   8.144

ATOM   1423  O1P   A    79      -6.358   6.756   9.248

ATOM   1424  O2P   A    79      -7.830   6.808   7.154

ATOM   1425  O5*   A    79      -7.932   4.909   8.763

ATOM   1426  C5*   A    79      -8.888   5.159   9.773

ATOM   1427  C4*   A    79      -9.192   3.792  10.398

ATOM   1428  O4*   A    79      -8.069   3.327  11.129

ATOM   1429  C3*   A    79     -10.339   3.758  11.409

ATOM   1430  O3*   A    79     -11.454   4.552  11.033

ATOM   1431  C2*   A    79      -9.610   4.258  12.657

ATOM   1432  O2*   A    79     -10.187   3.701  13.817

ATOM   1433  C1*   A    79      -8.152   3.812  12.459

ATOM   1434  N9    A    79      -7.158   4.896  12.688

ATOM   1435  C8    A    79      -6.102   5.273  11.892

ATOM   1436  N7    A    79      -5.350   6.226  12.381

ATOM   1437  C5    A    79      -5.960   6.496  13.605

ATOM   1438  C6    A    79      -5.673   7.398  14.644

ATOM   1439  N6    A    79      -4.646   8.241  14.610

ATOM   1440  N1    A    79      -6.463   7.424  15.721

ATOM   1441  C2    A    79      -7.458   6.561  15.801

ATOM   1442  N3    A    79      -7.857   5.668  14.908

ATOM   1443  C4    A    79      -7.047   5.683  13.813

ATOM   1444  P     U    80     -12.844   4.515  11.823

ATOM   1445  O1P   U    80     -13.706   3.436  11.295

ATOM   1446  O2P   U    80     -12.613   4.560  13.275

ATOM   1447  O5*   U    80     -13.560   5.909  11.492

ATOM   1448  C5*   U    80     -12.861   7.076  11.070

ATOM   1449  C4*   U    80     -11.618   7.518  11.871

ATOM   1450  O4*   U    80     -11.270   8.846  11.508

ATOM   1451  C3*   U    80     -11.691   7.543  13.402

ATOM   1452  O3*   U    80     -12.900   8.118  13.845

ATOM   1453  C2*   U    80     -10.476   8.411  13.699

ATOM   1454  O2*   U    80      -9.303   7.631  13.571

ATOM   1455  C1*   U    80     -10.534   9.450  12.573

ATOM   1456  N1    U    80      -9.140   9.817  12.208

ATOM   1457  C2    U    80      -8.355  10.374  13.213

ATOM   1458  O2    U    80      -8.820  10.897  14.228

ATOM   1459  N3    U    80      -6.992  10.238  13.084

ATOM   1460  C4    U    80      -6.350   9.781  11.968

ATOM   1461  O4    U    80      -5.125   9.777  11.929

ATOM   1462  C5    U    80      -7.215   9.351  10.902

ATOM   1463  C6    U    80      -8.558   9.368  11.050

ATOM   1464  P     G    81     -13.189   8.350  15.387

ATOM   1465  O1P   G    81     -14.652   8.322  15.552

ATOM   1466  O2P   G    81     -12.478   9.526  15.898

ATOM   1467  O5*   G    81     -12.559   7.114  16.160

ATOM   1468  C5*   G    81     -13.216   5.876  16.344

ATOM   1469  C4*   G    81     -14.474   5.964  17.233

ATOM   1470  O4*   G    81     -15.632   5.624  16.486

ATOM   1471  C3*   G    81     -14.392   5.076  18.482

ATOM   1472  O3*   G    81     -14.320   5.862  19.658

ATOM   1473  C2*   G    81     -15.670   4.233  18.434

ATOM   1474  O2*   G    81     -15.375   2.859  18.604

ATOM   1475  C1*   G    81     -16.301   4.517  17.062

ATOM   1476  N9    G    81     -16.236   3.383  16.103

ATOM   1477  C8    G    81     -17.254   2.820  15.371

ATOM   1478  N7    G    81     -16.862   1.956  14.467

ATOM   1479  C5    G    81     -15.475   1.988  14.585

ATOM   1480  C6    G    81     -14.471   1.347  13.806

ATOM   1481  O6    G    81     -14.670   0.581  12.861

ATOM   1482  N1    G    81     -13.193   1.551  14.294

ATOM   1483  C2    G    81     -12.905   2.340  15.383

ATOM   1484  N2    G    81     -11.642   2.451  15.778

ATOM   1485  N3    G    81     -13.837   2.945  16.124

ATOM   1486  C4    G    81     -15.095   2.773  15.642

ATOM   1487  P     G    82     -13.073   6.835  19.897

ATOM   1488  O1P   G    82     -11.879   6.152  19.369

ATOM   1489  O2P   G    82     -13.400   8.161  19.320

ATOM   1490  O5*   G    82     -12.937   6.981  21.475

ATOM   1491  C5*   G    82     -11.706   6.792  22.157

ATOM   1492  C4*   G    82     -10.822   8.050  22.219

ATOM   1493  O4*   G    82     -11.595   9.249  22.172

ATOM   1494  C3*   G    82      -9.751   8.232  21.142

ATOM   1495  O3*   G    82      -8.622   7.384  21.231

ATOM   1496  C2*   G    82      -9.395   9.676  21.485

ATOM   1497  O2*   G    82      -8.473  10.314  20.630

ATOM   1498  C1*   G    82     -10.801  10.287  21.606

ATOM   1499  N9    G    82     -11.466  10.813  20.370

ATOM   1500  C8    G    82     -12.624  11.547  20.324

ATOM   1501  N7    G    82     -12.896  12.078  19.159

ATOM   1502  C5    G    82     -11.814  11.698  18.367

ATOM   1503  C6    G    82     -11.476  12.018  17.009

ATOM   1504  O6    G    82     -12.081  12.770  16.246

ATOM   1505  N1    G    82     -10.329  11.375  16.570

ATOM   1506  C2    G    82      -9.664  10.438  17.303

ATOM   1507  N2    G    82      -8.698   9.708  16.759

ATOM   1508  N3    G    82     -10.008  10.094  18.537

ATOM   1509  C4    G    82     -11.024  10.815  19.059

ATOM   1510  P     A    83      -7.655   7.198  19.976

ATOM   1511  O1P   A    83      -8.038   8.152  18.920

ATOM   1512  O2P   A    83      -7.667   5.772  19.591

ATOM   1513  O5*   A    83      -6.138   7.479  20.406

ATOM   1514  C5*   A    83      -5.446   8.689  20.118

ATOM   1515  C4*   A    83      -5.279   8.949  18.604

ATOM   1516  O4*   A    83      -6.145   9.993  18.199

ATOM   1517  C3*   A    83      -3.867   9.373  18.138

ATOM   1518  O3*   A    83      -3.351   8.479  17.157

ATOM   1519  C2*   A    83      -4.102  10.718  17.434

ATOM   1520  O2*   A    83      -3.255  10.834  16.302

ATOM   1521  C1*   A    83      -5.580  10.610  17.068

ATOM   1522  N9    A    83      -6.251  11.896  16.782

ATOM   1523  C8    A    83      -7.148  12.584  17.566

ATOM   1524  N7    A    83      -7.756  13.566  16.956

ATOM   1525  C5    A    83      -7.211  13.527  15.679

ATOM   1526  C6    A    83      -7.451  14.280  14.521

ATOM   1527  N6    A    83      -8.353  15.260  14.497

ATOM   1528  N1    A    83      -6.740  14.028  13.413

ATOM   1529  C2    A    83      -5.835  13.059  13.455

ATOM   1530  N3    A    83      -5.536  12.248  14.460

ATOM   1531  C4    A    83      -6.267  12.543  15.568

ATOM   1532  P     G    84      -2.964   6.980  17.546

ATOM   1533  O1P   G    84      -3.833   6.074  16.770

ATOM   1534  O2P   G    84      -3.052   6.843  19.009

ATOM   1535  O5*   G    84      -1.449   6.775  17.096

ATOM   1536  C5*   G    84      -1.033   5.640  16.357

ATOM   1537  C4*   G    84      -0.761   5.985  14.887

ATOM   1538  O4*   G    84      -0.220   4.862  14.208

ATOM   1539  C3*   G    84      -1.982   6.407  14.049

ATOM   1540  O3*   G    84      -2.020   7.811  13.811

ATOM   1541  C2*   G    84      -1.761   5.711  12.703

ATOM   1542  O2*   G    84      -1.871   6.622  11.624

ATOM   1543  C1*   G    84      -0.337   5.176  12.839

ATOM   1544  N9    G    84      -0.124   4.033  11.924

ATOM   1545  C8    G    84      -0.855   2.877  11.802

ATOM   1546  N7    G    84      -0.638   2.210  10.698

ATOM   1547  C5    G    84       0.335   2.971  10.057

ATOM   1548  C6    G    84       0.932   2.812   8.774

ATOM   1549  O6    G    84       0.643   1.987   7.907

ATOM   1550  N1    G    84       1.755   3.867   8.446

ATOM   1551  C2    G    84       2.179   4.823   9.325

ATOM   1552  N2    G    84       3.157   5.622   8.919

ATOM   1553  N3    G    84       1.631   4.997  10.526

ATOM   1554  C4    G    84       0.695   4.055  10.823

END

#!rasmol -rsm file
# Creator: RasTop Version 2.1.0
zap
set connect on
load pdb inline
set title SBLa1rz3L8_83

# Colour details
background [0,0,0]
set backfade off
set headlight default
set ambient 44
set specular on
set specpower 50
set shadepower 61
set depthcue off
set shadow off
stereo off

# Transformation
reset
rotate molecule
set picking ident
set worlddepth 20882
# zoom 116.76
scale 71.54
rotate x -14.38
rotate y 183.59
rotate z -83.16
# translate x -8.23
# translate y -1.41
position x -5.888 y -1.009 z 0.000

# Rendering
colour axes [255,255,255]
set axes on
set boundingbox off
set unitcell off
set bonds off
set bondmode and
dots off

# Avoid Colour Problems!
select all
colour bonds none
colour backbone none
colour hbonds none
colour ssbonds none
colour ribbons none
colour white

# Atoms
select (atomno>=1) and (atomno<=5)
colour atoms cpk
select (atomno>=6) and (atomno<=7)
colour atoms [255,255,255]
select atomno=8
colour atoms [240,0,0]
select atomno=9
colour atoms [255,255,255]
select atomno=10
colour atoms [240,0,0]
select atomno=11
colour atoms [255,255,255]
select atomno=12
colour atoms [240,0,0]
select atomno=13
colour atoms [255,255,255]
select atomno=14
colour atoms [143,143,255]
select atomno=15
colour atoms [255,255,255]
select (atomno>=16) and (atomno<=17)
colour atoms cpk
select atomno=18
colour atoms [255,255,255]
select atomno=19
colour atoms [240,0,0]
select (atomno>=20) and (atomno<=21)
colour atoms [255,255,255]
select (atomno>=22) and (atomno<=25)
colour atoms cpk
select (atomno>=26) and (atomno<=27)
colour atoms [255,255,255]
select atomno=28
colour atoms [240,0,0]
select atomno=29
colour atoms [255,255,255]
select atomno=30
colour atoms [240,0,0]
select atomno=31
colour atoms [255,255,255]
select atomno=32
colour atoms [240,0,0]
select atomno=33
colour atoms [255,255,255]
select atomno=34
colour atoms [143,143,255]
select atomno=35
colour atoms [255,255,255]
select (atomno>=36) and (atomno<=37)
colour atoms cpk
select atomno=38
colour atoms [255,255,255]
select atomno=39
colour atoms [240,0,0]
select (atomno>=40) and (atomno<=41)
colour atoms [255,255,255]
select (atomno>=42) and (atomno<=45)
colour atoms cpk
select (atomno>=46) and (atomno<=47)
colour atoms [255,255,255]
select atomno=48
colour atoms [240,0,0]
select atomno=49
colour atoms [255,255,255]
select atomno=50
colour atoms [240,0,0]
select atomno=51
colour atoms [255,255,255]
select atomno=52
colour atoms [240,0,0]
select atomno=53
colour atoms [255,255,255]
select atomno=54
colour atoms [143,143,255]
select atomno=55
colour atoms [255,255,255]
select (atomno>=56) and (atomno<=57)
colour atoms cpk
select atomno=58
colour atoms [255,255,255]
select atomno=59
colour atoms [143,143,255]
select (atomno>=60) and (atomno<=61)
colour atoms [255,255,255]
select (atomno>=62) and (atomno<=64)
colour atoms cpk
select atomno=65
colour atoms [0,255,0]
select (atomno>=66) and (atomno<=67)
colour atoms [255,255,255]
select atomno=68
colour atoms [240,0,0]
select atomno=69
colour atoms [255,255,255]
select atomno=70
colour atoms [240,0,0]
select atomno=71
colour atoms [255,255,255]
select atomno=72
colour atoms [240,0,0]
select atomno=73
colour atoms [255,255,255]
select atomno=74
colour atoms [143,143,255]
select atomno=75
colour atoms [255,255,255]
select atomno=76
colour atoms [143,143,255]
select (atomno>=77) and (atomno<=78)
colour atoms [255,255,255]
select (atomno>=79) and (atomno<=80)
colour atoms cpk
select atomno=81
colour atoms [255,255,255]
select (atomno>=82) and (atomno<=83)
colour atoms [143,143,255]
select atomno=84
colour atoms [255,255,255]
select (atomno>=85) and (atomno<=88)
colour atoms cpk
select (atomno>=89) and (atomno<=90)
colour atoms [255,255,255]
select atomno=91
colour atoms [240,0,0]
select atomno=92
colour atoms [255,255,255]
select atomno=93
colour atoms [240,0,0]
select atomno=94
colour atoms [255,255,255]
select atomno=95
colour atoms [240,0,0]
select atomno=96
colour atoms [255,255,255]
select atomno=97
colour atoms [143,143,255]
select atomno=98
colour atoms [255,255,255]
select atomno=99
colour atoms [143,143,255]
select (atomno>=100) and (atomno<=101)
colour atoms [255,255,255]
select (atomno>=102) and (atomno<=103)
colour atoms cpk
select atomno=104
colour atoms [255,255,255]
select (atomno>=105) and (atomno<=106)
colour atoms [143,143,255]
select atomno=107
colour atoms [255,255,255]
select (atomno>=108) and (atomno<=111)
colour atoms cpk
select (atomno>=112) and (atomno<=113)
colour atoms [255,255,255]
select atomno=114
colour atoms [240,0,0]
select atomno=115
colour atoms [255,255,255]
select atomno=116
colour atoms [240,0,0]
select atomno=117
colour atoms [255,255,255]
select atomno=118
colour atoms [240,0,0]
select atomno=119
colour atoms [255,255,255]
select atomno=120
colour atoms [143,143,255]
select atomno=121
colour atoms [255,255,255]
select (atomno>=122) and (atomno<=123)
colour atoms cpk
select atomno=124
colour atoms [255,255,255]
select atomno=125
colour atoms [143,143,255]
select (atomno>=126) and (atomno<=127)
colour atoms [255,255,255]
select (atomno>=128) and (atomno<=131)
colour atoms cpk
select (atomno>=132) and (atomno<=133)
colour atoms [255,255,255]
select atomno=134
colour atoms [240,0,0]
select atomno=135
colour atoms [255,255,255]
select atomno=136
colour atoms [240,0,0]
select atomno=137
colour atoms [255,255,255]
select atomno=138
colour atoms [240,0,0]
select atomno=139
colour atoms [255,255,255]
select atomno=140
colour atoms [143,143,255]
select atomno=141
colour atoms [255,255,255]
select (atomno>=142) and (atomno<=143)
colour atoms cpk
select atomno=144
colour atoms [255,255,255]
select atomno=145
colour atoms [143,143,255]
select (atomno>=146) and (atomno<=147)
colour atoms [255,255,255]
select (atomno>=148) and (atomno<=151)
colour atoms cpk
select (atomno>=152) and (atomno<=153)
colour atoms [255,255,255]
select atomno=154
colour atoms [240,0,0]
select atomno=155
colour atoms [255,255,255]
select atomno=156
colour atoms [240,0,0]
select atomno=157
colour atoms [255,255,255]
select atomno=158
colour atoms [240,0,0]
select atomno=159
colour atoms [255,255,255]
select atomno=160
colour atoms [143,143,255]
select atomno=161
colour atoms [255,255,255]
select atomno=162
colour atoms [143,143,255]
select (atomno>=163) and (atomno<=164)
colour atoms [255,255,255]
select (atomno>=165) and (atomno<=166)
colour atoms cpk
select atomno=167
colour atoms [255,255,255]
select (atomno>=168) and (atomno<=169)
colour atoms [143,143,255]
select atomno=170
colour atoms [255,255,255]
select (atomno>=171) and (atomno<=174)
colour atoms cpk
select (atomno>=175) and (atomno<=176)
colour atoms [255,255,255]
select atomno=177
colour atoms [240,0,0]
select atomno=178
colour atoms [255,255,255]
select atomno=179
colour atoms [240,0,0]
select atomno=180
colour atoms [255,255,255]
select atomno=181
colour atoms [240,0,0]
select atomno=182
colour atoms [255,255,255]
select atomno=183
colour atoms [143,143,255]
select atomno=184
colour atoms [255,255,255]
select atomno=185
colour atoms [143,143,255]
select (atomno>=186) and (atomno<=187)
colour atoms [255,255,255]
select (atomno>=188) and (atomno<=189)
colour atoms cpk
select atomno=190
colour atoms [255,255,255]
select (atomno>=191) and (atomno<=192)
colour atoms [143,143,255]
select atomno=193
colour atoms [255,255,255]
select (atomno>=194) and (atomno<=197)
colour atoms cpk
select (atomno>=198) and (atomno<=199)
colour atoms [255,255,255]
select atomno=200
colour atoms [240,0,0]
select atomno=201
colour atoms [255,255,255]
select atomno=202
colour atoms [240,0,0]
select atomno=203
colour atoms [255,255,255]
select atomno=204
colour atoms [240,0,0]
select atomno=205
colour atoms [255,255,255]
select atomno=206
colour atoms [143,143,255]
select atomno=207
colour atoms [255,255,255]
select (atomno>=208) and (atomno<=209)
colour atoms cpk
select atomno=210
colour atoms [255,255,255]
select atomno=211
colour atoms [143,143,255]
select (atomno>=212) and (atomno<=213)
colour atoms [255,255,255]
select (atomno>=214) and (atomno<=217)
colour atoms cpk
select (atomno>=218) and (atomno<=219)
colour atoms [255,255,255]
select atomno=220
colour atoms [240,0,0]
select atomno=221
colour atoms [255,255,255]
select atomno=222
colour atoms [240,0,0]
select atomno=223
colour atoms [255,255,255]
select atomno=224
colour atoms [240,0,0]
select atomno=225
colour atoms [255,255,255]
select atomno=226
colour atoms [143,143,255]
select atomno=227
colour atoms [255,255,255]
select atomno=228
colour atoms [143,143,255]
select (atomno>=229) and (atomno<=230)
colour atoms [255,255,255]
select (atomno>=231) and (atomno<=232)
colour atoms [143,143,255]
select atomno=233
colour atoms [255,255,255]
select atomno=234
colour atoms [143,143,255]
select atomno=235
colour atoms [255,255,255]
select (atomno>=236) and (atomno<=239)
colour atoms cpk
select (atomno>=240) and (atomno<=241)
colour atoms [255,255,255]
select atomno=242
colour atoms [240,0,0]
select atomno=243
colour atoms [255,255,255]
select atomno=244
colour atoms [240,0,0]
select atomno=245
colour atoms [255,255,255]
select atomno=246
colour atoms [240,0,0]
select atomno=247
colour atoms [255,255,255]
select atomno=248
colour atoms [143,143,255]
select atomno=249
colour atoms [255,255,255]
select (atomno>=250) and (atomno<=251)
colour atoms cpk
select atomno=252
colour atoms [255,255,255]
select atomno=253
colour atoms [240,0,0]
select (atomno>=254) and (atomno<=255)
colour atoms [255,255,255]
select (atomno>=256) and (atomno<=259)
colour atoms cpk
select (atomno>=260) and (atomno<=261)
colour atoms [255,255,255]
select atomno=262
colour atoms [240,0,0]
select atomno=263
colour atoms [255,255,255]
select atomno=264
colour atoms [240,0,0]
select atomno=265
colour atoms [255,255,255]
select atomno=266
colour atoms [240,0,0]
select atomno=267
colour atoms [255,255,255]
select atomno=268
colour atoms [143,143,255]
select atomno=269
colour atoms [255,255,255]
select atomno=270
colour atoms [143,143,255]
select (atomno>=271) and (atomno<=272)
colour atoms [255,255,255]
select (atomno>=273) and (atomno<=274)
colour atoms cpk
select atomno=275
colour atoms [255,255,255]
select (atomno>=276) and (atomno<=277)
colour atoms [143,143,255]
select atomno=278
colour atoms [255,255,255]
select (atomno>=279) and (atomno<=282)
colour atoms cpk
select (atomno>=283) and (atomno<=284)
colour atoms [255,255,255]
select atomno=285
colour atoms [240,0,0]
select atomno=286
colour atoms [255,255,255]
select atomno=287
colour atoms [240,0,0]
select atomno=288
colour atoms [255,255,255]
select atomno=289
colour atoms [240,0,0]
select atomno=290
colour atoms [255,255,255]
select atomno=291
colour atoms [143,143,255]
select atomno=292
colour atoms [255,255,255]
select atomno=293
colour atoms [143,143,255]
select (atomno>=294) and (atomno<=295)
colour atoms [255,255,255]
select (atomno>=296) and (atomno<=297)
colour atoms [143,143,255]
select atomno=298
colour atoms [255,255,255]
select atomno=299
colour atoms [143,143,255]
select atomno=300
colour atoms [255,255,255]
select (atomno>=301) and (atomno<=304)
colour atoms cpk
select (atomno>=305) and (atomno<=306)
colour atoms [255,255,255]
select atomno=307
colour atoms [240,0,0]
select atomno=308
colour atoms [255,255,255]
select atomno=309
colour atoms [240,0,0]
select atomno=310
colour atoms [255,255,255]
select atomno=311
colour atoms [240,0,0]
select atomno=312
colour atoms [255,255,255]
select atomno=313
colour atoms [143,143,255]
select atomno=314
colour atoms [255,255,255]
select atomno=315
colour atoms [143,143,255]
select (atomno>=316) and (atomno<=317)
colour atoms [255,255,255]
select (atomno>=318) and (atomno<=319)
colour atoms cpk
select atomno=320
colour atoms [255,255,255]
select (atomno>=321) and (atomno<=322)
colour atoms [143,143,255]
select atomno=323
colour atoms [255,255,255]
select (atomno>=324) and (atomno<=327)
colour atoms cpk
select (atomno>=328) and (atomno<=329)
colour atoms [255,255,255]
select atomno=330
colour atoms [240,0,0]
select atomno=331
colour atoms [255,255,255]
select atomno=332
colour atoms [240,0,0]
select atomno=333
colour atoms [255,255,255]
select atomno=334
colour atoms [240,0,0]
select atomno=335
colour atoms [255,255,255]
select atomno=336
colour atoms [143,143,255]
select atomno=337
colour atoms [255,255,255]
select (atomno>=338) and (atomno<=339)
colour atoms cpk
select atomno=340
colour atoms [255,255,255]
select atomno=341
colour atoms [143,143,255]
select (atomno>=342) and (atomno<=343)
colour atoms [255,255,255]
select (atomno>=344) and (atomno<=347)
colour atoms cpk
select (atomno>=348) and (atomno<=349)
colour atoms [255,255,255]
select atomno=350
colour atoms [240,0,0]
select atomno=351
colour atoms [255,255,255]
select atomno=352
colour atoms [240,0,0]
select atomno=353
colour atoms [255,255,255]
select atomno=354
colour atoms [240,0,0]
select atomno=355
colour atoms [255,255,255]
select atomno=356
colour atoms [143,143,255]
select atomno=357
colour atoms [255,255,255]
select atomno=358
colour atoms [143,143,255]
select (atomno>=359) and (atomno<=360)
colour atoms [255,255,255]
select (atomno>=361) and (atomno<=362)
colour atoms [143,143,255]
select atomno=363
colour atoms [255,255,255]
select atomno=364
colour atoms [143,143,255]
select atomno=365
colour atoms [255,255,255]
select (atomno>=366) and (atomno<=369)
colour atoms cpk
select (atomno>=370) and (atomno<=371)
colour atoms [255,255,255]
select atomno=372
colour atoms [240,0,0]
select atomno=373
colour atoms [255,255,255]
select atomno=374
colour atoms [240,0,0]
select atomno=375
colour atoms [255,255,255]
select atomno=376
colour atoms [240,0,0]
select atomno=377
colour atoms [255,255,255]
select atomno=378
colour atoms [143,143,255]
select atomno=379
colour atoms [255,255,255]
select (atomno>=380) and (atomno<=381)
colour atoms cpk
select atomno=382
colour atoms [255,255,255]
select atomno=383
colour atoms [240,0,0]
select (atomno>=384) and (atomno<=385)
colour atoms [255,255,255]
select (atomno>=386) and (atomno<=389)
colour atoms cpk
select (atomno>=390) and (atomno<=391)
colour atoms [255,255,255]
select atomno=392
colour atoms [240,0,0]
select atomno=393
colour atoms [255,255,255]
select atomno=394
colour atoms [240,0,0]
select atomno=395
colour atoms [255,255,255]
select atomno=396
colour atoms [240,0,0]
select atomno=397
colour atoms [255,255,255]
select atomno=398
colour atoms [143,143,255]
select atomno=399
colour atoms [255,255,255]
select (atomno>=400) and (atomno<=401)
colour atoms cpk
select atomno=402
colour atoms [255,255,255]
select atomno=403
colour atoms [143,143,255]
select (atomno>=404) and (atomno<=405)
colour atoms [255,255,255]
select (atomno>=406) and (atomno<=409)
colour atoms cpk
select (atomno>=410) and (atomno<=411)
colour atoms [255,255,255]
select atomno=412
colour atoms [240,0,0]
select atomno=413
colour atoms [255,255,255]
select atomno=414
colour atoms [240,0,0]
select atomno=415
colour atoms [255,255,255]
select atomno=416
colour atoms [240,0,0]
select atomno=417
colour atoms [255,255,255]
select atomno=418
colour atoms [143,143,255]
select atomno=419
colour atoms [255,255,255]
select (atomno>=420) and (atomno<=421)
colour atoms cpk
select atomno=422
colour atoms [255,255,255]
select atomno=423
colour atoms [240,0,0]
select (atomno>=424) and (atomno<=425)
colour atoms [255,255,255]
select (atomno>=426) and (atomno<=429)
colour atoms cpk
select (atomno>=430) and (atomno<=431)
colour atoms [255,255,255]
select atomno=432
colour atoms [240,0,0]
select atomno=433
colour atoms [255,255,255]
select atomno=434
colour atoms [240,0,0]
select atomno=435
colour atoms [255,255,255]
select atomno=436
colour atoms [240,0,0]
select atomno=437
colour atoms [255,255,255]
select atomno=438
colour atoms [143,143,255]
select atomno=439
colour atoms [255,255,255]
select (atomno>=440) and (atomno<=441)
colour atoms cpk
select atomno=442
colour atoms [255,255,255]
select atomno=443
colour atoms [143,143,255]
select (atomno>=444) and (atomno<=445)
colour atoms [255,255,255]
select (atomno>=446) and (atomno<=449)
colour atoms cpk
select (atomno>=450) and (atomno<=451)
colour atoms [255,255,255]
select atomno=452
colour atoms [240,0,0]
select atomno=453
colour atoms [255,255,255]
select atomno=454
colour atoms [240,0,0]
select atomno=455
colour atoms [255,255,255]
select atomno=456
colour atoms [240,0,0]
select atomno=457
colour atoms [255,255,255]
select atomno=458
colour atoms [143,143,255]
select atomno=459
colour atoms [255,255,255]
select (atomno>=460) and (atomno<=461)
colour atoms cpk
select atomno=462
colour atoms [255,255,255]
select atomno=463
colour atoms [143,143,255]
select (atomno>=464) and (atomno<=465)
colour atoms [255,255,255]
select (atomno>=466) and (atomno<=469)
colour atoms cpk
select (atomno>=470) and (atomno<=471)
colour atoms [255,255,255]
select atomno=472
colour atoms [240,0,0]
select atomno=473
colour atoms [255,255,255]
select atomno=474
colour atoms [240,0,0]
select atomno=475
colour atoms [255,255,255]
select atomno=476
colour atoms [240,0,0]
select atomno=477
colour atoms [255,255,255]
select atomno=478
colour atoms [143,143,255]
select atomno=479
colour atoms [255,255,255]
select atomno=480
colour atoms [143,143,255]
select (atomno>=481) and (atomno<=482)
colour atoms [255,255,255]
select (atomno>=483) and (atomno<=484)
colour atoms [143,143,255]
select atomno=485
colour atoms [255,255,255]
select atomno=486
colour atoms [143,143,255]
select atomno=487
colour atoms [255,255,255]
select (atomno>=488) and (atomno<=491)
colour atoms cpk
select (atomno>=492) and (atomno<=493)
colour atoms [255,255,255]
select atomno=494
colour atoms [240,0,0]
select atomno=495
colour atoms [255,255,255]
select atomno=496
colour atoms [240,0,0]
select atomno=497
colour atoms [255,255,255]
select atomno=498
colour atoms [240,0,0]
select atomno=499
colour atoms [255,255,255]
select atomno=500
colour atoms [143,143,255]
select atomno=501
colour atoms [255,255,255]
select (atomno>=502) and (atomno<=503)
colour atoms cpk
select atomno=504
colour atoms [255,255,255]
select atomno=505
colour atoms [143,143,255]
select (atomno>=506) and (atomno<=507)
colour atoms [255,255,255]
select (atomno>=508) and (atomno<=511)
colour atoms cpk
select (atomno>=512) and (atomno<=513)
colour atoms [255,255,255]
select atomno=514
colour atoms [240,0,0]
select atomno=515
colour atoms [255,255,255]
select atomno=516
colour atoms [240,0,0]
select atomno=517
colour atoms [255,255,255]
select atomno=518
colour atoms [240,0,0]
select atomno=519
colour atoms [255,255,255]
select atomno=520
colour atoms [143,143,255]
select atomno=521
colour atoms [255,255,255]
select (atomno>=522) and (atomno<=523)
colour atoms cpk
select atomno=524
colour atoms [255,255,255]
select atomno=525
colour atoms [143,143,255]
select (atomno>=526) and (atomno<=527)
colour atoms [255,255,255]
select (atomno>=528) and (atomno<=531)
colour atoms cpk
select (atomno>=532) and (atomno<=533)
colour atoms [255,255,255]
select atomno=534
colour atoms [240,0,0]
select atomno=535
colour atoms [255,255,255]
select atomno=536
colour atoms [240,0,0]
select atomno=537
colour atoms [255,255,255]
select atomno=538
colour atoms [240,0,0]
select atomno=539
colour atoms [255,255,255]
select atomno=540
colour atoms [143,143,255]
select atomno=541
colour atoms [255,255,255]
select (atomno>=542) and (atomno<=543)
colour atoms cpk
select atomno=544
colour atoms [255,255,255]
select atomno=545
colour atoms [240,0,0]
select (atomno>=546) and (atomno<=547)
colour atoms [255,255,255]
select (atomno>=548) and (atomno<=551)
colour atoms cpk
select (atomno>=552) and (atomno<=553)
colour atoms [255,255,255]
select atomno=554
colour atoms [240,0,0]
select atomno=555
colour atoms [255,255,255]
select atomno=556
colour atoms [240,0,0]
select atomno=557
colour atoms [255,255,255]
select atomno=558
colour atoms [240,0,0]
select atomno=559
colour atoms [255,255,255]
select atomno=560
colour atoms [143,143,255]
select atomno=561
colour atoms [255,255,255]
select (atomno>=562) and (atomno<=563)
colour atoms cpk
select atomno=564
colour atoms [255,255,255]
select atomno=565
colour atoms [143,143,255]
select (atomno>=566) and (atomno<=567)
colour atoms [255,255,255]
select (atomno>=568) and (atomno<=571)
colour atoms cpk
select (atomno>=572) and (atomno<=573)
colour atoms [255,255,255]
select atomno=574
colour atoms [240,0,0]
select atomno=575
colour atoms [255,255,255]
select atomno=576
colour atoms [240,0,0]
select atomno=577
colour atoms [255,255,255]
select atomno=578
colour atoms [240,0,0]
select atomno=579
colour atoms [255,255,255]
select atomno=580
colour atoms [143,143,255]
select atomno=581
colour atoms [255,255,255]
select (atomno>=582) and (atomno<=583)
colour atoms cpk
select atomno=584
colour atoms [255,255,255]
select atomno=585
colour atoms [143,143,255]
select (atomno>=586) and (atomno<=587)
colour atoms [255,255,255]
select (atomno>=588) and (atomno<=591)
colour atoms cpk
select (atomno>=592) and (atomno<=593)
colour atoms [255,255,255]
select atomno=594
colour atoms [240,0,0]
select atomno=595
colour atoms [255,255,255]
select atomno=596
colour atoms [240,0,0]
select atomno=597
colour atoms [255,255,255]
select atomno=598
colour atoms [240,0,0]
select atomno=599
colour atoms [255,255,255]
select atomno=600
colour atoms [143,143,255]
select atomno=601
colour atoms [255,255,255]
select (atomno>=602) and (atomno<=603)
colour atoms cpk
select atomno=604
colour atoms [255,255,255]
select atomno=605
colour atoms [240,0,0]
select (atomno>=606) and (atomno<=607)
colour atoms [255,255,255]
select (atomno>=608) and (atomno<=611)
colour atoms cpk
select (atomno>=612) and (atomno<=613)
colour atoms [255,255,255]
select atomno=614
colour atoms [240,0,0]
select atomno=615
colour atoms [255,255,255]
select atomno=616
colour atoms [240,0,0]
select atomno=617
colour atoms [255,255,255]
select atomno=618
colour atoms [240,0,0]
select atomno=619
colour atoms [255,255,255]
select atomno=620
colour atoms [143,143,255]
select atomno=621
colour atoms [255,255,255]
select (atomno>=622) and (atomno<=623)
colour atoms cpk
select atomno=624
colour atoms [255,255,255]
select atomno=625
colour atoms [143,143,255]
select (atomno>=626) and (atomno<=627)
colour atoms [255,255,255]
select (atomno>=628) and (atomno<=631)
colour atoms cpk
select (atomno>=632) and (atomno<=633)
colour atoms [255,255,255]
select atomno=634
colour atoms [240,0,0]
select atomno=635
colour atoms [255,255,255]
select atomno=636
colour atoms [240,0,0]
select atomno=637
colour atoms [255,255,255]
select atomno=638
colour atoms [240,0,0]
select atomno=639
colour atoms [255,255,255]
select atomno=640
colour atoms [143,143,255]
select atomno=641
colour atoms [255,255,255]
select atomno=642
colour atoms [143,143,255]
select (atomno>=643) and (atomno<=644)
colour atoms [255,255,255]
select (atomno>=645) and (atomno<=646)
colour atoms cpk
select atomno=647
colour atoms [255,255,255]
select (atomno>=648) and (atomno<=649)
colour atoms [143,143,255]
select atomno=650
colour atoms [255,255,255]
select (atomno>=651) and (atomno<=654)
colour atoms cpk
select (atomno>=655) and (atomno<=656)
colour atoms [255,255,255]
select atomno=657
colour atoms [240,0,0]
select atomno=658
colour atoms [255,255,255]
select atomno=659
colour atoms [143,143,255]
select (atomno>=660) and (atomno<=662)
colour atoms [255,255,255]
select (atomno>=663) and (atomno<=664)
colour atoms cpk
select atomno=665
colour atoms [255,255,255]
select atomno=666
colour atoms [240,0,0]
select (atomno>=667) and (atomno<=668)
colour atoms [255,255,255]
select (atomno>=669) and (atomno<=674)
colour atoms cpk
select (atomno>=675) and (atomno<=676)
colour atoms [255,255,255]
select atomno=677
colour atoms [240,0,0]
select atomno=678
colour atoms [255,255,255]
select atomno=679
colour atoms [240,0,0]
select atomno=680
colour atoms [255,255,255]
select atomno=681
colour atoms [240,0,0]
select atomno=682
colour atoms [255,255,255]
select atomno=683
colour atoms [143,143,255]
select atomno=684
colour atoms [255,255,255]
select atomno=685
colour atoms [143,143,255]
select (atomno>=686) and (atomno<=687)
colour atoms [255,255,255]
select (atomno>=688) and (atomno<=689)
colour atoms cpk
select atomno=690
colour atoms [255,255,255]
select (atomno>=691) and (atomno<=692)
colour atoms [143,143,255]
select atomno=693
colour atoms [255,255,255]
select (atomno>=694) and (atomno<=697)
colour atoms cpk
select (atomno>=698) and (atomno<=699)
colour atoms [255,255,255]
select atomno=700
colour atoms [240,0,0]
select atomno=701
colour atoms [255,255,255]
select atomno=702
colour atoms [240,0,0]
select atomno=703
colour atoms [255,255,255]
select atomno=704
colour atoms [240,0,0]
select atomno=705
colour atoms [255,255,255]
select atomno=706
colour atoms [143,143,255]
select atomno=707
colour atoms [255,255,255]
select atomno=708
colour atoms [143,143,255]
select (atomno>=709) and (atomno<=710)
colour atoms [255,255,255]
select (atomno>=711) and (atomno<=712)
colour atoms cpk
select atomno=713
colour atoms [255,255,255]
select (atomno>=714) and (atomno<=715)
colour atoms [143,143,255]
select atomno=716
colour atoms [255,255,255]
select (atomno>=717) and (atomno<=720)
colour atoms cpk
select (atomno>=721) and (atomno<=722)
colour atoms [255,255,255]
select atomno=723
colour atoms [240,0,0]
select atomno=724
colour atoms [255,255,255]
select atomno=725
colour atoms [240,0,0]
select atomno=726
colour atoms [255,255,255]
select atomno=727
colour atoms [240,0,0]
select atomno=728
colour atoms [255,255,255]
select atomno=729
colour atoms [143,143,255]
select atomno=730
colour atoms [255,255,255]
select (atomno>=731) and (atomno<=732)
colour atoms cpk
select atomno=733
colour atoms [255,255,255]
select atomno=734
colour atoms [240,0,0]
select (atomno>=735) and (atomno<=736)
colour atoms [255,255,255]
select (atomno>=737) and (atomno<=740)
colour atoms cpk
select (atomno>=741) and (atomno<=742)
colour atoms [255,255,255]
select atomno=743
colour atoms [240,0,0]
select atomno=744
colour atoms [255,255,255]
select atomno=745
colour atoms [240,0,0]
select atomno=746
colour atoms [255,255,255]
select atomno=747
colour atoms [240,0,0]
select atomno=748
colour atoms [255,255,255]
select atomno=749
colour atoms [143,143,255]
select atomno=750
colour atoms [255,255,255]
select atomno=751
colour atoms [143,143,255]
select (atomno>=752) and (atomno<=753)
colour atoms [255,255,255]
select (atomno>=754) and (atomno<=755)
colour atoms cpk
select atomno=756
colour atoms [255,255,255]
select (atomno>=757) and (atomno<=758)
colour atoms [143,143,255]
select atomno=759
colour atoms [255,255,255]
select (atomno>=760) and (atomno<=763)
colour atoms cpk
select (atomno>=764) and (atomno<=765)
colour atoms [255,255,255]
select atomno=766
colour atoms [240,0,0]
select atomno=767
colour atoms [255,255,255]
select atomno=768
colour atoms [240,0,0]
select atomno=769
colour atoms [255,255,255]
select atomno=770
colour atoms [240,0,0]
select atomno=771
colour atoms [255,255,255]
select atomno=772
colour atoms [143,143,255]
select atomno=773
colour atoms [255,255,255]
select (atomno>=774) and (atomno<=775)
colour atoms cpk
select atomno=776
colour atoms [255,255,255]
select atomno=777
colour atoms [143,143,255]
select (atomno>=778) and (atomno<=779)
colour atoms [255,255,255]
select (atomno>=780) and (atomno<=783)
colour atoms cpk
select (atomno>=784) and (atomno<=785)
colour atoms [255,255,255]
select atomno=786
colour atoms [240,0,0]
select atomno=787
colour atoms [255,255,255]
select atomno=788
colour atoms [240,0,0]
select atomno=789
colour atoms [255,255,255]
select atomno=790
colour atoms [240,0,0]
select atomno=791
colour atoms [255,255,255]
select atomno=792
colour atoms [143,143,255]
select atomno=793
colour atoms [255,255,255]
select (atomno>=794) and (atomno<=795)
colour atoms cpk
select atomno=796
colour atoms [255,255,255]
select atomno=797
colour atoms [143,143,255]
select (atomno>=798) and (atomno<=799)
colour atoms [255,255,255]
select (atomno>=800) and (atomno<=803)
colour atoms cpk
select (atomno>=804) and (atomno<=805)
colour atoms [255,255,255]
select atomno=806
colour atoms [240,0,0]
select atomno=807
colour atoms [255,255,255]
select atomno=808
colour atoms [240,0,0]
select atomno=809
colour atoms [255,255,255]
select atomno=810
colour atoms [240,0,0]
select atomno=811
colour atoms [255,255,255]
select atomno=812
colour atoms [143,143,255]
select atomno=813
colour atoms [255,255,255]
select atomno=814
colour atoms [143,143,255]
select (atomno>=815) and (atomno<=816)
colour atoms [255,255,255]
select (atomno>=817) and (atomno<=818)
colour atoms cpk
select atomno=819
colour atoms [255,255,255]
select (atomno>=820) and (atomno<=821)
colour atoms [143,143,255]
select atomno=822
colour atoms [255,255,255]
select (atomno>=823) and (atomno<=826)
colour atoms cpk
select (atomno>=827) and (atomno<=828)
colour atoms [255,255,255]
select atomno=829
colour atoms [240,0,0]
select atomno=830
colour atoms [255,255,255]
select atomno=831
colour atoms [240,0,0]
select atomno=832
colour atoms [255,255,255]
select atomno=833
colour atoms [240,0,0]
select atomno=834
colour atoms [255,255,255]
select atomno=835
colour atoms [143,143,255]
select atomno=836
colour atoms [255,255,255]
select atomno=837
colour atoms [143,143,255]
select (atomno>=838) and (atomno<=839)
colour atoms [255,255,255]
select (atomno>=840) and (atomno<=841)
colour atoms cpk
select atomno=842
colour atoms [255,255,255]
select (atomno>=843) and (atomno<=844)
colour atoms [143,143,255]
select atomno=845
colour atoms [255,255,255]
select (atomno>=846) and (atomno<=849)
colour atoms cpk
select (atomno>=850) and (atomno<=851)
colour atoms [255,255,255]
select atomno=852
colour atoms [240,0,0]
select atomno=853
colour atoms [255,255,255]
select atomno=854
colour atoms [240,0,0]
select atomno=855
colour atoms [255,255,255]
select atomno=856
colour atoms [240,0,0]
select atomno=857
colour atoms [255,255,255]
select atomno=858
colour atoms [143,143,255]
select atomno=859
colour atoms [255,255,255]
select (atomno>=860) and (atomno<=861)
colour atoms cpk
select atomno=862
colour atoms [255,255,255]
select atomno=863
colour atoms [143,143,255]
select (atomno>=864) and (atomno<=865)
colour atoms [255,255,255]
select (atomno>=866) and (atomno<=869)
colour atoms cpk
select (atomno>=870) and (atomno<=871)
colour atoms [255,255,255]
select atomno=872
colour atoms [240,0,0]
select atomno=873
colour atoms [255,255,255]
select atomno=874
colour atoms [240,0,0]
select atomno=875
colour atoms [255,255,255]
select atomno=876
colour atoms [240,0,0]
select atomno=877
colour atoms [255,255,255]
select atomno=878
colour atoms [143,143,255]
select atomno=879
colour atoms [255,255,255]
select (atomno>=880) and (atomno<=881)
colour atoms cpk
select atomno=882
colour atoms [255,255,255]
select atomno=883
colour atoms [240,0,0]
select (atomno>=884) and (atomno<=885)
colour atoms [255,255,255]
select (atomno>=886) and (atomno<=889)
colour atoms cpk
select (atomno>=890) and (atomno<=891)
colour atoms [255,255,255]
select atomno=892
colour atoms [240,0,0]
select atomno=893
colour atoms [255,255,255]
select atomno=894
colour atoms [240,0,0]
select atomno=895
colour atoms [255,255,255]
select atomno=896
colour atoms [240,0,0]
select atomno=897
colour atoms [255,255,255]
select atomno=898
colour atoms [143,143,255]
select atomno=899
colour atoms [255,255,255]
select atomno=900
colour atoms [143,143,255]
select (atomno>=901) and (atomno<=902)
colour atoms [255,255,255]
select (atomno>=903) and (atomno<=904)
colour atoms cpk
select atomno=905
colour atoms [255,255,255]
select (atomno>=906) and (atomno<=907)
colour atoms [143,143,255]
select atomno=908
colour atoms [255,255,255]
select (atomno>=909) and (atomno<=912)
colour atoms cpk
select (atomno>=913) and (atomno<=914)
colour atoms [255,255,255]
select atomno=915
colour atoms [240,0,0]
select atomno=916
colour atoms [255,255,255]
select atomno=917
colour atoms [240,0,0]
select atomno=918
colour atoms [255,255,255]
select atomno=919
colour atoms [240,0,0]
select atomno=920
colour atoms [255,255,255]
select atomno=921
colour atoms [143,143,255]
select atomno=922
colour atoms [255,255,255]
select atomno=923
colour atoms [143,143,255]
select (atomno>=924) and (atomno<=925)
colour atoms [255,255,255]
select (atomno>=926) and (atomno<=927)
colour atoms cpk
select atomno=928
colour atoms [255,255,255]
select (atomno>=929) and (atomno<=930)
colour atoms [143,143,255]
select atomno=931
colour atoms [255,255,255]
select (atomno>=932) and (atomno<=935)
colour atoms cpk
select (atomno>=936) and (atomno<=937)
colour atoms [255,255,255]
select atomno=938
colour atoms [240,0,0]
select atomno=939
colour atoms [255,255,255]
select atomno=940
colour atoms [240,0,0]
select atomno=941
colour atoms [255,255,255]
select atomno=942
colour atoms [240,0,0]
select atomno=943
colour atoms [255,255,255]
select atomno=944
colour atoms [143,143,255]
select atomno=945
colour atoms [255,255,255]
select atomno=946
colour atoms [143,143,255]
select (atomno>=947) and (atomno<=948)
colour atoms [255,255,255]
select (atomno>=949) and (atomno<=950)
colour atoms cpk
select atomno=951
colour atoms [255,255,255]
select (atomno>=952) and (atomno<=953)
colour atoms [143,143,255]
select atomno=954
colour atoms [255,255,255]
select (atomno>=955) and (atomno<=958)
colour atoms cpk
select (atomno>=959) and (atomno<=960)
colour atoms [255,255,255]
select atomno=961
colour atoms [240,0,0]
select atomno=962
colour atoms [255,255,255]
select atomno=963
colour atoms [240,0,0]
select atomno=964
colour atoms [255,255,255]
select atomno=965
colour atoms [240,0,0]
select atomno=966
colour atoms [255,255,255]
select atomno=967
colour atoms [143,143,255]
select atomno=968
colour atoms [255,255,255]
select (atomno>=969) and (atomno<=970)
colour atoms cpk
select atomno=971
colour atoms [255,255,255]
select atomno=972
colour atoms [143,143,255]
select (atomno>=973) and (atomno<=974)
colour atoms [255,255,255]
select (atomno>=975) and (atomno<=978)
colour atoms cpk
select (atomno>=979) and (atomno<=980)
colour atoms [255,255,255]
select atomno=981
colour atoms [240,0,0]
select atomno=982
colour atoms [255,255,255]
select atomno=983
colour atoms [240,0,0]
select atomno=984
colour atoms [255,255,255]
select atomno=985
colour atoms [240,0,0]
select atomno=986
colour atoms [255,255,255]
select atomno=987
colour atoms [143,143,255]
select atomno=988
colour atoms [255,255,255]
select atomno=989
colour atoms [143,143,255]
select (atomno>=990) and (atomno<=991)
colour atoms [255,255,255]
select (atomno>=992) and (atomno<=993)
colour atoms [143,143,255]
select atomno=994
colour atoms [255,255,255]
select atomno=995
colour atoms [143,143,255]
select atomno=996
colour atoms [255,255,255]
select (atomno>=997) and (atomno<=1000)
colour atoms cpk
select (atomno>=1001) and (atomno<=1002)
colour atoms [255,255,255]
select atomno=1003
colour atoms [240,0,0]
select atomno=1004
colour atoms [255,255,255]
select atomno=1005
colour atoms [240,0,0]
select atomno=1006
colour atoms [255,255,255]
select atomno=1007
colour atoms [240,0,0]
select atomno=1008
colour atoms [255,255,255]
select atomno=1009
colour atoms [143,143,255]
select atomno=1010
colour atoms [255,255,255]
select (atomno>=1011) and (atomno<=1012)
colour atoms cpk
select atomno=1013
colour atoms [255,255,255]
select atomno=1014
colour atoms [143,143,255]
select (atomno>=1015) and (atomno<=1016)
colour atoms [255,255,255]
select (atomno>=1017) and (atomno<=1020)
colour atoms cpk
select (atomno>=1021) and (atomno<=1022)
colour atoms [255,255,255]
select atomno=1023
colour atoms [240,0,0]
select atomno=1024
colour atoms [255,255,255]
select atomno=1025
colour atoms [240,0,0]
select atomno=1026
colour atoms [255,255,255]
select atomno=1027
colour atoms [240,0,0]
select atomno=1028
colour atoms [255,255,255]
select atomno=1029
colour atoms [143,143,255]
select atomno=1030
colour atoms [255,255,255]
select (atomno>=1031) and (atomno<=1032)
colour atoms cpk
select atomno=1033
colour atoms [255,255,255]
select atomno=1034
colour atoms [143,143,255]
select (atomno>=1035) and (atomno<=1036)
colour atoms [255,255,255]
select (atomno>=1037) and (atomno<=1040)
colour atoms cpk
select (atomno>=1041) and (atomno<=1042)
colour atoms [255,255,255]
select atomno=1043
colour atoms [240,0,0]
select atomno=1044
colour atoms [255,255,255]
select atomno=1045
colour atoms [240,0,0]
select atomno=1046
colour atoms [255,255,255]
select atomno=1047
colour atoms [240,0,0]
select atomno=1048
colour atoms [255,255,255]
select atomno=1049
colour atoms [143,143,255]
select atomno=1050
colour atoms [255,255,255]
select (atomno>=1051) and (atomno<=1052)
colour atoms cpk
select atomno=1053
colour atoms [255,255,255]
select atomno=1054
colour atoms [240,0,0]
select (atomno>=1055) and (atomno<=1056)
colour atoms [255,255,255]
select (atomno>=1057) and (atomno<=1060)
colour atoms cpk
select (atomno>=1061) and (atomno<=1062)
colour atoms [255,255,255]
select atomno=1063
colour atoms [240,0,0]
select atomno=1064
colour atoms [255,255,255]
select atomno=1065
colour atoms [240,0,0]
select atomno=1066
colour atoms [255,255,255]
select atomno=1067
colour atoms [240,0,0]
select atomno=1068
colour atoms [255,255,255]
select atomno=1069
colour atoms [143,143,255]
select atomno=1070
colour atoms [255,255,255]
select (atomno>=1071) and (atomno<=1072)
colour atoms cpk
select atomno=1073
colour atoms [255,255,255]
select atomno=1074
colour atoms [143,143,255]
select (atomno>=1075) and (atomno<=1076)
colour atoms [255,255,255]
select (atomno>=1077) and (atomno<=1080)
colour atoms cpk
select (atomno>=1081) and (atomno<=1082)
colour atoms [255,255,255]
select atomno=1083
colour atoms [240,0,0]
select atomno=1084
colour atoms [255,255,255]
select atomno=1085
colour atoms [240,0,0]
select atomno=1086
colour atoms [255,255,255]
select atomno=1087
colour atoms [240,0,0]
select atomno=1088
colour atoms [255,255,255]
select atomno=1089
colour atoms [143,143,255]
select atomno=1090
colour atoms [255,255,255]
select (atomno>=1091) and (atomno<=1092)
colour atoms cpk
select atomno=1093
colour atoms [255,255,255]
select atomno=1094
colour atoms [143,143,255]
select (atomno>=1095) and (atomno<=1096)
colour atoms [255,255,255]
select (atomno>=1097) and (atomno<=1100)
colour atoms cpk
select (atomno>=1101) and (atomno<=1102)
colour atoms [255,255,255]
select atomno=1103
colour atoms [240,0,0]
select atomno=1104
colour atoms [255,255,255]
select atomno=1105
colour atoms [240,0,0]
select atomno=1106
colour atoms [255,255,255]
select atomno=1107
colour atoms [240,0,0]
select atomno=1108
colour atoms [255,255,255]
select atomno=1109
colour atoms [143,143,255]
select atomno=1110
colour atoms [255,255,255]
select (atomno>=1111) and (atomno<=1112)
colour atoms cpk
select atomno=1113
colour atoms [255,255,255]
select atomno=1114
colour atoms [240,0,0]
select (atomno>=1115) and (atomno<=1116)
colour atoms [255,255,255]
select (atomno>=1117) and (atomno<=1120)
colour atoms cpk
select (atomno>=1121) and (atomno<=1122)
colour atoms [255,255,255]
select atomno=1123
colour atoms [240,0,0]
select atomno=1124
colour atoms [255,255,255]
select atomno=1125
colour atoms [240,0,0]
select atomno=1126
colour atoms [255,255,255]
select atomno=1127
colour atoms [240,0,0]
select atomno=1128
colour atoms [255,255,255]
select atomno=1129
colour atoms [143,143,255]
select atomno=1130
colour atoms [255,255,255]
select (atomno>=1131) and (atomno<=1132)
colour atoms cpk
select atomno=1133
colour atoms [255,255,255]
select atomno=1134
colour atoms [240,0,0]
select (atomno>=1135) and (atomno<=1136)
colour atoms [255,255,255]
select (atomno>=1137) and (atomno<=1140)
colour atoms cpk
select (atomno>=1141) and (atomno<=1142)
colour atoms [255,255,255]
select atomno=1143
colour atoms [240,0,0]
select atomno=1144
colour atoms [255,255,255]
select atomno=1145
colour atoms [240,0,0]
select atomno=1146
colour atoms [255,255,255]
select atomno=1147
colour atoms [240,0,0]
select atomno=1148
colour atoms [255,255,255]
select atomno=1149
colour atoms [143,143,255]
select atomno=1150
colour atoms [255,255,255]
select (atomno>=1151) and (atomno<=1152)
colour atoms cpk
select atomno=1153
colour atoms [255,255,255]
select atomno=1154
colour atoms [143,143,255]
select (atomno>=1155) and (atomno<=1156)
colour atoms [255,255,255]
select (atomno>=1157) and (atomno<=1160)
colour atoms cpk
select (atomno>=1161) and (atomno<=1162)
colour atoms [255,255,255]
select atomno=1163
colour atoms [240,0,0]
select atomno=1164
colour atoms [255,255,255]
select atomno=1165
colour atoms [240,0,0]
select atomno=1166
colour atoms [255,255,255]
select atomno=1167
colour atoms [240,0,0]
select atomno=1168
colour atoms [255,255,255]
select atomno=1169
colour atoms [143,143,255]
select atomno=1170
colour atoms [255,255,255]
select atomno=1171
colour atoms [143,143,255]
select (atomno>=1172) and (atomno<=1173)
colour atoms [255,255,255]
select (atomno>=1174) and (atomno<=1175)
colour atoms cpk
select atomno=1176
colour atoms [255,255,255]
select (atomno>=1177) and (atomno<=1178)
colour atoms [143,143,255]
select atomno=1179
colour atoms [255,255,255]
select (atomno>=1180) and (atomno<=1183)
colour atoms cpk
select (atomno>=1184) and (atomno<=1185)
colour atoms [255,255,255]
select atomno=1186
colour atoms [240,0,0]
select atomno=1187
colour atoms [255,255,255]
select atomno=1188
colour atoms [240,0,0]
select atomno=1189
colour atoms [255,255,255]
select atomno=1190
colour atoms [240,0,0]
select atomno=1191
colour atoms [255,255,255]
select atomno=1192
colour atoms [143,143,255]
select atomno=1193
colour atoms [255,255,255]
select atomno=1194
colour atoms [143,143,255]
select (atomno>=1195) and (atomno<=1196)
colour atoms [255,255,255]
select (atomno>=1197) and (atomno<=1198)
colour atoms cpk
select atomno=1199
colour atoms [255,255,255]
select (atomno>=1200) and (atomno<=1201)
colour atoms [143,143,255]
select atomno=1202
colour atoms [255,255,255]
select (atomno>=1203) and (atomno<=1206)
colour atoms cpk
select (atomno>=1207) and (atomno<=1208)
colour atoms [255,255,255]
select atomno=1209
colour atoms [240,0,0]
select atomno=1210
colour atoms [255,255,255]
select atomno=1211
colour atoms [240,0,0]
select atomno=1212
colour atoms [255,255,255]
select atomno=1213
colour atoms [240,0,0]
select atomno=1214
colour atoms [255,255,255]
select atomno=1215
colour atoms [143,143,255]
select atomno=1216
colour atoms [255,255,255]
select atomno=1217
colour atoms [143,143,255]
select (atomno>=1218) and (atomno<=1219)
colour atoms [255,255,255]
select (atomno>=1220) and (atomno<=1221)
colour atoms cpk
select atomno=1222
colour atoms [255,255,255]
select (atomno>=1223) and (atomno<=1224)
colour atoms [143,143,255]
select atomno=1225
colour atoms [255,255,255]
select (atomno>=1226) and (atomno<=1229)
colour atoms cpk
select (atomno>=1230) and (atomno<=1231)
colour atoms [255,255,255]
select atomno=1232
colour atoms [240,0,0]
select atomno=1233
colour atoms [255,255,255]
select atomno=1234
colour atoms [240,0,0]
select atomno=1235
colour atoms [255,255,255]
select atomno=1236
colour atoms [240,0,0]
select atomno=1237
colour atoms [255,255,255]
select atomno=1238
colour atoms [143,143,255]
select atomno=1239
colour atoms [255,255,255]
select atomno=1240
colour atoms [143,143,255]
select (atomno>=1241) and (atomno<=1242)
colour atoms [255,255,255]
select (atomno>=1243) and (atomno<=1244)
colour atoms [143,143,255]
select atomno=1245
colour atoms [255,255,255]
select atomno=1246
colour atoms [143,143,255]
select atomno=1247
colour atoms [255,255,255]
select (atomno>=1248) and (atomno<=1251)
colour atoms cpk
select (atomno>=1252) and (atomno<=1253)
colour atoms [255,255,255]
select atomno=1254
colour atoms [240,0,0]
select atomno=1255
colour atoms [255,255,255]
select atomno=1256
colour atoms [240,0,0]
select atomno=1257
colour atoms [255,255,255]
select atomno=1258
colour atoms [240,0,0]
select atomno=1259
colour atoms [255,255,255]
select atomno=1260
colour atoms [143,143,255]
select atomno=1261
colour atoms [255,255,255]
select atomno=1262
colour atoms [143,143,255]
select (atomno>=1263) and (atomno<=1264)
colour atoms [255,255,255]
select (atomno>=1265) and (atomno<=1266)
colour atoms cpk
select atomno=1267
colour atoms [255,255,255]
select (atomno>=1268) and (atomno<=1269)
colour atoms [143,143,255]
select atomno=1270
colour atoms [255,255,255]
select (atomno>=1271) and (atomno<=1274)
colour atoms cpk
select (atomno>=1275) and (atomno<=1276)
colour atoms [255,255,255]
select atomno=1277
colour atoms [240,0,0]
select atomno=1278
colour atoms [255,255,255]
select atomno=1279
colour atoms [240,0,0]
select atomno=1280
colour atoms [255,255,255]
select atomno=1281
colour atoms [240,0,0]
select atomno=1282
colour atoms [255,255,255]
select atomno=1283
colour atoms [143,143,255]
select atomno=1284
colour atoms [255,255,255]
select atomno=1285
colour atoms [143,143,255]
select (atomno>=1286) and (atomno<=1287)
colour atoms [255,255,255]
select (atomno>=1288) and (atomno<=1289)
colour atoms cpk
select atomno=1290
colour atoms [255,255,255]
select (atomno>=1291) and (atomno<=1292)
colour atoms [143,143,255]
select atomno=1293
colour atoms [255,255,255]
select (atomno>=1294) and (atomno<=1297)
colour atoms cpk
select (atomno>=1298) and (atomno<=1299)
colour atoms [255,255,255]
select atomno=1300
colour atoms [240,0,0]
select atomno=1301
colour atoms [255,255,255]
select atomno=1302
colour atoms [240,0,0]
select atomno=1303
colour atoms [255,255,255]
select atomno=1304
colour atoms [240,0,0]
select atomno=1305
colour atoms [255,255,255]
select atomno=1306
colour atoms [143,143,255]
select atomno=1307
colour atoms [255,255,255]
select (atomno>=1308) and (atomno<=1309)
colour atoms cpk
select atomno=1310
colour atoms [255,255,255]
select atomno=1311
colour atoms [240,0,0]
select (atomno>=1312) and (atomno<=1313)
colour atoms [255,255,255]
select (atomno>=1314) and (atomno<=1317)
colour atoms cpk
select (atomno>=1318) and (atomno<=1319)
colour atoms [255,255,255]
select atomno=1320
colour atoms [240,0,0]
select atomno=1321
colour atoms [255,255,255]
select atomno=1322
colour atoms [240,0,0]
select atomno=1323
colour atoms [255,255,255]
select atomno=1324
colour atoms [240,0,0]
select atomno=1325
colour atoms [255,255,255]
select atomno=1326
colour atoms [143,143,255]
select atomno=1327
colour atoms [255,255,255]
select atomno=1328
colour atoms [143,143,255]
select (atomno>=1329) and (atomno<=1330)
colour atoms [255,255,255]
select (atomno>=1331) and (atomno<=1332)
colour atoms cpk
select atomno=1333
colour atoms [255,255,255]
select (atomno>=1334) and (atomno<=1335)
colour atoms [143,143,255]
select atomno=1336
colour atoms [255,255,255]
select (atomno>=1337) and (atomno<=1340)
colour atoms cpk
select (atomno>=1341) and (atomno<=1342)
colour atoms [255,255,255]
select atomno=1343
colour atoms [240,0,0]
select atomno=1344
colour atoms [255,255,255]
select atomno=1345
colour atoms [240,0,0]
select atomno=1346
colour atoms [255,255,255]
select atomno=1347
colour atoms [240,0,0]
select atomno=1348
colour atoms [255,255,255]
select atomno=1349
colour atoms [143,143,255]
select atomno=1350
colour atoms [255,255,255]
select atomno=1351
colour atoms [143,143,255]
select (atomno>=1352) and (atomno<=1353)
colour atoms [255,255,255]
select (atomno>=1354) and (atomno<=1355)
colour atoms cpk
select atomno=1356
colour atoms [255,255,255]
select (atomno>=1357) and (atomno<=1358)
colour atoms [143,143,255]
select atomno=1359
colour atoms [255,255,255]
select (atomno>=1360) and (atomno<=1363)
colour atoms cpk
select (atomno>=1364) and (atomno<=1365)
colour atoms [255,255,255]
select atomno=1366
colour atoms [240,0,0]
select atomno=1367
colour atoms [255,255,255]
select atomno=1368
colour atoms [240,0,0]
select atomno=1369
colour atoms [255,255,255]
select atomno=1370
colour atoms [240,0,0]
select atomno=1371
colour atoms [255,255,255]
select atomno=1372
colour atoms [143,143,255]
select atomno=1373
colour atoms [255,255,255]
select (atomno>=1374) and (atomno<=1375)
colour atoms cpk
select atomno=1376
colour atoms [255,255,255]
select atomno=1377
colour atoms [143,143,255]
select (atomno>=1378) and (atomno<=1379)
colour atoms [255,255,255]
select (atomno>=1380) and (atomno<=1383)
colour atoms cpk
select (atomno>=1384) and (atomno<=1385)
colour atoms [255,255,255]
select atomno=1386
colour atoms [240,0,0]
select atomno=1387
colour atoms [255,255,255]
select atomno=1388
colour atoms [240,0,0]
select atomno=1389
colour atoms [255,255,255]
select atomno=1390
colour atoms [240,0,0]
select atomno=1391
colour atoms [255,255,255]
select atomno=1392
colour atoms [143,143,255]
select atomno=1393
colour atoms [255,255,255]
select (atomno>=1394) and (atomno<=1395)
colour atoms cpk
select atomno=1396
colour atoms [255,255,255]
select atomno=1397
colour atoms [240,0,0]
select (atomno>=1398) and (atomno<=1399)
colour atoms [255,255,255]
select (atomno>=1400) and (atomno<=1403)
colour atoms cpk
select (atomno>=1404) and (atomno<=1405)
colour atoms [255,255,255]
select atomno=1406
colour atoms [240,0,0]
select atomno=1407
colour atoms [255,255,255]
select atomno=1408
colour atoms [240,0,0]
select atomno=1409
colour atoms [255,255,255]
select atomno=1410
colour atoms [240,0,0]
select atomno=1411
colour atoms [255,255,255]
select atomno=1412
colour atoms [143,143,255]
select atomno=1413
colour atoms [255,255,255]
select atomno=1414
colour atoms [143,143,255]
select (atomno>=1415) and (atomno<=1416)
colour atoms [255,255,255]
select (atomno>=1417) and (atomno<=1418)
colour atoms [143,143,255]
select atomno=1419
colour atoms [255,255,255]
select atomno=1420
colour atoms [143,143,255]
select atomno=1421
colour atoms [255,255,255]
select (atomno>=1422) and (atomno<=1425)
colour atoms cpk
select (atomno>=1426) and (atomno<=1427)
colour atoms [255,255,255]
select atomno=1428
colour atoms [240,0,0]
select atomno=1429
colour atoms [255,255,255]
select atomno=1430
colour atoms [240,0,0]
select atomno=1431
colour atoms [255,255,255]
select atomno=1432
colour atoms [240,0,0]
select atomno=1433
colour atoms [255,255,255]
select atomno=1434
colour atoms [143,143,255]
select atomno=1435
colour atoms [255,255,255]
select atomno=1436
colour atoms [143,143,255]
select (atomno>=1437) and (atomno<=1438)
colour atoms [255,255,255]
select (atomno>=1439) and (atomno<=1440)
colour atoms [143,143,255]
select atomno=1441
colour atoms [255,255,255]
select atomno=1442
colour atoms [143,143,255]
select atomno=1443
colour atoms [255,255,255]
select (atomno>=1444) and (atomno<=1447)
colour atoms cpk
select (atomno>=1448) and (atomno<=1449)
colour atoms [255,255,255]
select atomno=1450
colour atoms [240,0,0]
select atomno=1451
colour atoms [255,255,255]
select atomno=1452
colour atoms [240,0,0]
select atomno=1453
colour atoms [255,255,255]
select atomno=1454
colour atoms [240,0,0]
select atomno=1455
colour atoms [255,255,255]
select atomno=1456
colour atoms [143,143,255]
select atomno=1457
colour atoms [255,255,255]
select (atomno>=1458) and (atomno<=1459)
colour atoms cpk
select atomno=1460
colour atoms [255,255,255]
select atomno=1461
colour atoms [240,0,0]
select (atomno>=1462) and (atomno<=1463)
colour atoms [255,255,255]
select (atomno>=1464) and (atomno<=1467)
colour atoms cpk
select (atomno>=1468) and (atomno<=1469)
colour atoms [255,255,255]
select atomno=1470
colour atoms [240,0,0]
select atomno=1471
colour atoms [255,255,255]
select atomno=1472
colour atoms [240,0,0]
select atomno=1473
colour atoms [255,255,255]
select atomno=1474
colour atoms [240,0,0]
select atomno=1475
colour atoms [255,255,255]
select atomno=1476
colour atoms [143,143,255]
select atomno=1477
colour atoms [255,255,255]
select atomno=1478
colour atoms [143,143,255]
select (atomno>=1479) and (atomno<=1480)
colour atoms [255,255,255]
select (atomno>=1481) and (atomno<=1482)
colour atoms cpk
select atomno=1483
colour atoms [255,255,255]
select (atomno>=1484) and (atomno<=1485)
colour atoms [143,143,255]
select atomno=1486
colour atoms [255,255,255]
select (atomno>=1487) and (atomno<=1490)
colour atoms cpk
select (atomno>=1491) and (atomno<=1492)
colour atoms [255,255,255]
select atomno=1493
colour atoms [240,0,0]
select atomno=1494
colour atoms [255,255,255]
select atomno=1495
colour atoms [240,0,0]
select atomno=1496
colour atoms [255,255,255]
select atomno=1497
colour atoms [240,0,0]
select atomno=1498
colour atoms [255,255,255]
select atomno=1499
colour atoms [143,143,255]
select atomno=1500
colour atoms [255,255,255]
select atomno=1501
colour atoms [143,143,255]
select (atomno>=1502) and (atomno<=1503)
colour atoms [255,255,255]
select (atomno>=1504) and (atomno<=1505)
colour atoms cpk
select atomno=1506
colour atoms [255,255,255]
select (atomno>=1507) and (atomno<=1508)
colour atoms [143,143,255]
select atomno=1509
colour atoms [255,255,255]
select (atomno>=1510) and (atomno<=1513)
colour atoms cpk
select (atomno>=1514) and (atomno<=1515)
colour atoms [255,255,255]
select atomno=1516
colour atoms [240,0,0]
select atomno=1517
colour atoms [255,255,255]
select atomno=1518
colour atoms [240,0,0]
select atomno=1519
colour atoms [255,255,255]
select atomno=1520
colour atoms [240,0,0]
select atomno=1521
colour atoms [255,255,255]
select atomno=1522
colour atoms [143,143,255]
select atomno=1523
colour atoms [255,255,255]
select atomno=1524
colour atoms [143,143,255]
select (atomno>=1525) and (atomno<=1526)
colour atoms [255,255,255]
select (atomno>=1527) and (atomno<=1528)
colour atoms [143,143,255]
select atomno=1529
colour atoms [255,255,255]
select atomno=1530
colour atoms [143,143,255]
select atomno=1531
colour atoms [255,255,255]
select (atomno>=1532) and (atomno<=1535)
colour atoms cpk
select (atomno>=1536) and (atomno<=1537)
colour atoms [255,255,255]
select atomno=1538
colour atoms [240,0,0]
select atomno=1539
colour atoms [255,255,255]
select atomno=1540
colour atoms [240,0,0]
select atomno=1541
colour atoms [255,255,255]
select atomno=1542
colour atoms [240,0,0]
select atomno=1543
colour atoms [255,255,255]
select atomno=1544
colour atoms [143,143,255]
select atomno=1545
colour atoms [255,255,255]
select atomno=1546
colour atoms [143,143,255]
select (atomno>=1547) and (atomno<=1548)
colour atoms [255,255,255]
select (atomno>=1549) and (atomno<=1550)
colour atoms cpk
select atomno=1551
colour atoms [255,255,255]
select (atomno>=1552) and (atomno<=1553)
colour atoms [143,143,255]
select atomno=1554
colour atoms [255,255,255]
select atomno=65
spacefill 360
select atomno=131
spacefill 300
select atomno=148
spacefill 460
select atomno=171
spacefill 460
select atomno=239
spacefill 300
select atomno=259
spacefill 300
select atomno=279
spacefill 460
select atomno=327
spacefill 300
select atomno=347
spacefill 300
select atomno=386
spacefill 460
select atomno=406
spacefill 240
select atomno=426
spacefill 240
select atomno=466
spacefill 240
select atomno=508
spacefill 240
select atomno=528
spacefill 240
select atomno=548
spacefill 460
select atomno=568
spacefill 240
select atomno=588
spacefill 240
select atomno=608
spacefill 460
select atomno=654
spacefill 240
select atomno=674
spacefill 240
select atomno=780
spacefill 300
select atomno=846
spacefill 300
select atomno=866
spacefill 300
select atomno=975
spacefill 460
select atomno=997
spacefill 460
select atomno=1017
spacefill 460
select atomno=1297
spacefill 300
select atomno=1314
spacefill 300
select atomno=1340
spacefill 240
select atomno=1403
spacefill 300
select atomno=1447
spacefill 240
select atomno=1467
spacefill 240
select atomno=1490
spacefill 240
select atomno=1513
spacefill 240
select (atomno>=1514) and (atomno<=1554)
spacefill off
set shadow off

# Bonds
select all
wireframe 40
select (atomno=1379) or (atomno==1372)
wireframe 120
select (atomno=1379) or (atomno==1378)
wireframe 120
select (atomno=1378) or (atomno==1376)
wireframe 120
select (atomno=1377) or (atomno==1376)
wireframe 120
select (atomno=1376) or (atomno==1375)
wireframe 120
select (atomno=1375) or (atomno==1373)
wireframe 120
select (atomno=1374) or (atomno==1373)
wireframe 120
select (atomno=1373) or (atomno==1372)
wireframe 120
select (atomno=1336) or (atomno==1329)
wireframe 120
select (atomno=1336) or (atomno==1326)
wireframe 120
select (atomno=1336) or (atomno==1335)
wireframe 120
select (atomno=1335) or (atomno==1333)
wireframe 120
select (atomno=1334) or (atomno==1333)
wireframe 120
select (atomno=1333) or (atomno==1332)
wireframe 120
select (atomno=1332) or (atomno==1330)
wireframe 120
select (atomno=1331) or (atomno==1330)
wireframe 120
select (atomno=1330) or (atomno==1329)
wireframe 120
select (atomno=1329) or (atomno==1328)
wireframe 120
select (atomno=1328) or (atomno==1327)
wireframe 120
select (atomno=1327) or (atomno==1326)
wireframe 120
select (atomno=1313) or (atomno==1312)
wireframe 120
select (atomno=1313) or (atomno==1306)
wireframe 120
select (atomno=1312) or (atomno==1310)
wireframe 120
select (atomno=1311) or (atomno==1310)
wireframe 120
select (atomno=1310) or (atomno==1309)
wireframe 120
select (atomno=1309) or (atomno==1307)
wireframe 120
select (atomno=1308) or (atomno==1307)
wireframe 120
select (atomno=1307) or (atomno==1306)
wireframe 120
select (atomno=1293) or (atomno==1283)
wireframe 120
select (atomno=1293) or (atomno==1292)
wireframe 120
select (atomno=1293) or (atomno==1286)
wireframe 120
select (atomno=1292) or (atomno==1290)
wireframe 120
select (atomno=1291) or (atomno==1290)
wireframe 120
select (atomno=1290) or (atomno==1289)
wireframe 120
select (atomno=1289) or (atomno==1287)
wireframe 120
select (atomno=1288) or (atomno==1287)
wireframe 120
select (atomno=1287) or (atomno==1286)
wireframe 120
select (atomno=1286) or (atomno==1285)
wireframe 120
select (atomno=1285) or (atomno==1284)
wireframe 120
select (atomno=1284) or (atomno==1283)
wireframe 120
select (atomno=1270) or (atomno==1269)
wireframe 120
select (atomno=1270) or (atomno==1260)
wireframe 120
select (atomno=1270) or (atomno==1263)
wireframe 120
select (atomno=1269) or (atomno==1267)
wireframe 120
select (atomno=1268) or (atomno==1267)
wireframe 120
select (atomno=1267) or (atomno==1266)
wireframe 120
select (atomno=1266) or (atomno==1264)
wireframe 120
select (atomno=1265) or (atomno==1264)
wireframe 120
select (atomno=1264) or (atomno==1263)
wireframe 120
select (atomno=1263) or (atomno==1262)
wireframe 120
select (atomno=1262) or (atomno==1261)
wireframe 120
select (atomno=1261) or (atomno==1260)
wireframe 120
select (atomno=1036) or (atomno==1029)
wireframe 120
select (atomno=1036) or (atomno==1035)
wireframe 120
select (atomno=1035) or (atomno==1033)
wireframe 120
select (atomno=1034) or (atomno==1033)
wireframe 120
select (atomno=1033) or (atomno==1032)
wireframe 120
select (atomno=1032) or (atomno==1030)
wireframe 120
select (atomno=1031) or (atomno==1030)
wireframe 120
select (atomno=1030) or (atomno==1029)
wireframe 120
select (atomno=1016) or (atomno==1009)
wireframe 120
select (atomno=1016) or (atomno==1015)
wireframe 120
select (atomno=1015) or (atomno==1013)
wireframe 120
select (atomno=1014) or (atomno==1013)
wireframe 120
select (atomno=1013) or (atomno==1012)
wireframe 120
select (atomno=1012) or (atomno==1010)
wireframe 120
select (atomno=1011) or (atomno==1010)
wireframe 120
select (atomno=1010) or (atomno==1009)
wireframe 120
select (atomno=996) or (atomno==995)
wireframe 120
select (atomno=996) or (atomno==990)
wireframe 120
select (atomno=996) or (atomno==987)
wireframe 120
select (atomno=995) or (atomno==994)
wireframe 120
select (atomno=994) or (atomno==993)
wireframe 120
select (atomno=993) or (atomno==991)
wireframe 120
select (atomno=992) or (atomno==991)
wireframe 120
select (atomno=991) or (atomno==990)
wireframe 120
select (atomno=990) or (atomno==989)
wireframe 120
select (atomno=989) or (atomno==988)
wireframe 120
select (atomno=988) or (atomno==987)
wireframe 120
select (atomno=974) or (atomno==973)
wireframe 120
select (atomno=974) or (atomno==967)
wireframe 120
select (atomno=973) or (atomno==971)
wireframe 120
select (atomno=972) or (atomno==971)
wireframe 120
select (atomno=971) or (atomno==970)
wireframe 120
select (atomno=970) or (atomno==968)
wireframe 120
select (atomno=969) or (atomno==968)
wireframe 120
select (atomno=968) or (atomno==967)
wireframe 120
select (atomno=931) or (atomno==921)
wireframe 120
select (atomno=931) or (atomno==924)
wireframe 120
select (atomno=931) or (atomno==930)
wireframe 120
select (atomno=930) or (atomno==928)
wireframe 120
select (atomno=929) or (atomno==928)
wireframe 120
select (atomno=928) or (atomno==927)
wireframe 120
select (atomno=927) or (atomno==925)
wireframe 120
select (atomno=926) or (atomno==925)
wireframe 120
select (atomno=925) or (atomno==924)
wireframe 120
select (atomno=924) or (atomno==923)
wireframe 120
select (atomno=923) or (atomno==922)
wireframe 120
select (atomno=922) or (atomno==921)
wireframe 120
select (atomno=908) or (atomno==898)
wireframe 120
select (atomno=908) or (atomno==901)
wireframe 120
select (atomno=908) or (atomno==907)
wireframe 120
select (atomno=907) or (atomno==905)
wireframe 120
select (atomno=906) or (atomno==905)
wireframe 120
select (atomno=905) or (atomno==904)
wireframe 120
select (atomno=904) or (atomno==902)
wireframe 120
select (atomno=903) or (atomno==902)
wireframe 120
select (atomno=902) or (atomno==901)
wireframe 120
select (atomno=901) or (atomno==900)
wireframe 120
select (atomno=900) or (atomno==899)
wireframe 120
select (atomno=899) or (atomno==898)
wireframe 120
select (atomno=885) or (atomno==878)
wireframe 120
select (atomno=885) or (atomno==884)
wireframe 120
select (atomno=884) or (atomno==882)
wireframe 120
select (atomno=883) or (atomno==882)
wireframe 120
select (atomno=882) or (atomno==881)
wireframe 120
select (atomno=881) or (atomno==879)
wireframe 120
select (atomno=880) or (atomno==879)
wireframe 120
select (atomno=879) or (atomno==878)
wireframe 120
select (atomno=865) or (atomno==858)
wireframe 120
select (atomno=865) or (atomno==864)
wireframe 120
select (atomno=864) or (atomno==862)
wireframe 120
select (atomno=863) or (atomno==862)
wireframe 120
select (atomno=862) or (atomno==861)
wireframe 120
select (atomno=861) or (atomno==859)
wireframe 120
select (atomno=860) or (atomno==859)
wireframe 120
select (atomno=859) or (atomno==858)
wireframe 120
select (atomno=845) or (atomno==844)
wireframe 120
select (atomno=845) or (atomno==835)
wireframe 120
select (atomno=845) or (atomno==838)
wireframe 120
select (atomno=844) or (atomno==842)
wireframe 120
select (atomno=843) or (atomno==842)
wireframe 120
select (atomno=842) or (atomno==841)
wireframe 120
select (atomno=841) or (atomno==839)
wireframe 120
select (atomno=840) or (atomno==839)
wireframe 120
select (atomno=839) or (atomno==838)
wireframe 120
select (atomno=838) or (atomno==837)
wireframe 120
select (atomno=837) or (atomno==836)
wireframe 120
select (atomno=836) or (atomno==835)
wireframe 120
select (atomno=822) or (atomno==821)
wireframe 120
select (atomno=822) or (atomno==812)
wireframe 120
select (atomno=822) or (atomno==815)
wireframe 120
select (atomno=821) or (atomno==819)
wireframe 120
select (atomno=820) or (atomno==819)
wireframe 120
select (atomno=819) or (atomno==818)
wireframe 120
select (atomno=818) or (atomno==816)
wireframe 120
select (atomno=817) or (atomno==816)
wireframe 120
select (atomno=816) or (atomno==815)
wireframe 120
select (atomno=815) or (atomno==814)
wireframe 120
select (atomno=814) or (atomno==813)
wireframe 120
select (atomno=813) or (atomno==812)
wireframe 120
select (atomno=799) or (atomno==792)
wireframe 120
select (atomno=799) or (atomno==798)
wireframe 120
select (atomno=798) or (atomno==796)
wireframe 120
select (atomno=797) or (atomno==796)
wireframe 120
select (atomno=796) or (atomno==795)
wireframe 120
select (atomno=795) or (atomno==793)
wireframe 120
select (atomno=794) or (atomno==793)
wireframe 120
select (atomno=793) or (atomno==792)
wireframe 120
select (atomno=779) or (atomno==778)
wireframe 120
select (atomno=779) or (atomno==772)
wireframe 120
select (atomno=778) or (atomno==776)
wireframe 120
select (atomno=777) or (atomno==776)
wireframe 120
select (atomno=776) or (atomno==775)
wireframe 120
select (atomno=775) or (atomno==773)
wireframe 120
select (atomno=774) or (atomno==773)
wireframe 120
select (atomno=773) or (atomno==772)
wireframe 120
select (atomno=759) or (atomno==752)
wireframe 120
select (atomno=759) or (atomno==758)
wireframe 120
select (atomno=759) or (atomno==749)
wireframe 120
select (atomno=758) or (atomno==756)
wireframe 120
select (atomno=757) or (atomno==756)
wireframe 120
select (atomno=756) or (atomno==755)
wireframe 120
select (atomno=755) or (atomno==753)
wireframe 120
select (atomno=754) or (atomno==753)
wireframe 120
select (atomno=753) or (atomno==752)
wireframe 120
select (atomno=752) or (atomno==751)
wireframe 120
select (atomno=751) or (atomno==750)
wireframe 120
select (atomno=750) or (atomno==749)
wireframe 120
select (atomno=736) or (atomno==729)
wireframe 120
select (atomno=736) or (atomno==735)
wireframe 120
select (atomno=735) or (atomno==733)
wireframe 120
select (atomno=734) or (atomno==733)
wireframe 120
select (atomno=733) or (atomno==732)
wireframe 120
select (atomno=732) or (atomno==730)
wireframe 120
select (atomno=731) or (atomno==730)
wireframe 120
select (atomno=730) or (atomno==729)
wireframe 120
select (atomno=716) or (atomno==706)
wireframe 120
select (atomno=716) or (atomno==715)
wireframe 120
select (atomno=716) or (atomno==709)
wireframe 120
select (atomno=715) or (atomno==713)
wireframe 120
select (atomno=714) or (atomno==713)
wireframe 120
select (atomno=713) or (atomno==712)
wireframe 120
select (atomno=712) or (atomno==710)
wireframe 120
select (atomno=711) or (atomno==710)
wireframe 120
select (atomno=710) or (atomno==709)
wireframe 120
select (atomno=709) or (atomno==708)
wireframe 120
select (atomno=708) or (atomno==707)
wireframe 120
select (atomno=707) or (atomno==706)
wireframe 120
select (atomno=693) or (atomno==692)
wireframe 120
select (atomno=693) or (atomno==683)
wireframe 120
select (atomno=693) or (atomno==686)
wireframe 120
select (atomno=692) or (atomno==690)
wireframe 120
select (atomno=691) or (atomno==690)
wireframe 120
select (atomno=690) or (atomno==689)
wireframe 120
select (atomno=689) or (atomno==687)
wireframe 120
select (atomno=688) or (atomno==687)
wireframe 120
select (atomno=687) or (atomno==686)
wireframe 120
select (atomno=686) or (atomno==685)
wireframe 120
select (atomno=685) or (atomno==684)
wireframe 120
select (atomno=684) or (atomno==683)
wireframe 120
select (atomno=666) or (atomno==665)
wireframe 120
select (atomno=665) or (atomno==664)
wireframe 120
select (atomno=665) or (atomno==659)
wireframe 120
select (atomno=664) or (atomno==662)
wireframe 120
select (atomno=663) or (atomno==662)
wireframe 120
select (atomno=662) or (atomno==661)
wireframe 120
select (atomno=661) or (atomno==660)
wireframe 120
select (atomno=660) or (atomno==659)
wireframe 120
select (atomno=650) or (atomno==649)
wireframe 120
select (atomno=650) or (atomno==643)
wireframe 120
select (atomno=650) or (atomno==640)
wireframe 120
select (atomno=649) or (atomno==647)
wireframe 120
select (atomno=648) or (atomno==647)
wireframe 120
select (atomno=647) or (atomno==646)
wireframe 120
select (atomno=646) or (atomno==644)
wireframe 120
select (atomno=645) or (atomno==644)
wireframe 120
select (atomno=644) or (atomno==643)
wireframe 120
select (atomno=643) or (atomno==642)
wireframe 120
select (atomno=642) or (atomno==641)
wireframe 120
select (atomno=641) or (atomno==640)
wireframe 120
select (atomno=627) or (atomno==626)
wireframe 120
select (atomno=627) or (atomno==620)
wireframe 120
select (atomno=626) or (atomno==624)
wireframe 120
select (atomno=625) or (atomno==624)
wireframe 120
select (atomno=624) or (atomno==623)
wireframe 120
select (atomno=623) or (atomno==621)
wireframe 120
select (atomno=622) or (atomno==621)
wireframe 120
select (atomno=621) or (atomno==620)
wireframe 120
select (atomno=607) or (atomno==600)
wireframe 120
select (atomno=607) or (atomno==606)
wireframe 120
select (atomno=606) or (atomno==604)
wireframe 120
select (atomno=605) or (atomno==604)
wireframe 120
select (atomno=604) or (atomno==603)
wireframe 120
select (atomno=603) or (atomno==601)
wireframe 120
select (atomno=602) or (atomno==601)
wireframe 120
select (atomno=601) or (atomno==600)
wireframe 120
select (atomno=587) or (atomno==586)
wireframe 120
select (atomno=587) or (atomno==580)
wireframe 120
select (atomno=586) or (atomno==584)
wireframe 120
select (atomno=585) or (atomno==584)
wireframe 120
select (atomno=584) or (atomno==583)
wireframe 120
select (atomno=583) or (atomno==581)
wireframe 120
select (atomno=582) or (atomno==581)
wireframe 120
select (atomno=581) or (atomno==580)
wireframe 120
select (atomno=567) or (atomno==566)
wireframe 120
select (atomno=567) or (atomno==560)
wireframe 120
select (atomno=566) or (atomno==564)
wireframe 120
select (atomno=565) or (atomno==564)
wireframe 120
select (atomno=564) or (atomno==563)
wireframe 120
select (atomno=563) or (atomno==561)
wireframe 120
select (atomno=562) or (atomno==561)
wireframe 120
select (atomno=561) or (atomno==560)
wireframe 120
select (atomno=547) or (atomno==546)
wireframe 120
select (atomno=547) or (atomno==540)
wireframe 120
select (atomno=546) or (atomno==544)
wireframe 120
select (atomno=545) or (atomno==544)
wireframe 120
select (atomno=544) or (atomno==543)
wireframe 120
select (atomno=543) or (atomno==541)
wireframe 120
select (atomno=542) or (atomno==541)
wireframe 120
select (atomno=541) or (atomno==540)
wireframe 120
select (atomno=527) or (atomno==520)
wireframe 120
select (atomno=527) or (atomno==526)
wireframe 120
select (atomno=526) or (atomno==524)
wireframe 120
select (atomno=525) or (atomno==524)
wireframe 120
select (atomno=524) or (atomno==523)
wireframe 120
select (atomno=523) or (atomno==521)
wireframe 120
select (atomno=522) or (atomno==521)
wireframe 120
select (atomno=521) or (atomno==520)
wireframe 120
select (atomno=507) or (atomno==500)
wireframe 120
select (atomno=507) or (atomno==506)
wireframe 120
select (atomno=506) or (atomno==504)
wireframe 120
select (atomno=505) or (atomno==504)
wireframe 120
select (atomno=504) or (atomno==503)
wireframe 120
select (atomno=503) or (atomno==501)
wireframe 120
select (atomno=502) or (atomno==501)
wireframe 120
select (atomno=501) or (atomno==500)
wireframe 120
select (atomno=487) or (atomno==486)
wireframe 120
select (atomno=487) or (atomno==481)
wireframe 120
select (atomno=487) or (atomno==478)
wireframe 120
select (atomno=486) or (atomno==485)
wireframe 120
select (atomno=485) or (atomno==484)
wireframe 120
select (atomno=484) or (atomno==482)
wireframe 120
select (atomno=483) or (atomno==482)
wireframe 120
select (atomno=482) or (atomno==481)
wireframe 120
select (atomno=481) or (atomno==480)
wireframe 120
select (atomno=480) or (atomno==479)
wireframe 120
select (atomno=479) or (atomno==478)
wireframe 120
select (atomno=465) or (atomno==464)
wireframe 120
select (atomno=465) or (atomno==458)
wireframe 120
select (atomno=464) or (atomno==462)
wireframe 120
select (atomno=463) or (atomno==462)
wireframe 120
select (atomno=462) or (atomno==461)
wireframe 120
select (atomno=461) or (atomno==459)
wireframe 120
select (atomno=460) or (atomno==459)
wireframe 120
select (atomno=459) or (atomno==458)
wireframe 120
select (atomno=445) or (atomno==444)
wireframe 120
select (atomno=445) or (atomno==438)
wireframe 120
select (atomno=444) or (atomno==442)
wireframe 120
select (atomno=443) or (atomno==442)
wireframe 120
select (atomno=442) or (atomno==441)
wireframe 120
select (atomno=441) or (atomno==439)
wireframe 120
select (atomno=440) or (atomno==439)
wireframe 120
select (atomno=439) or (atomno==438)
wireframe 120
select (atomno=425) or (atomno==424)
wireframe 120
select (atomno=425) or (atomno==418)
wireframe 120
select (atomno=424) or (atomno==422)
wireframe 120
select (atomno=423) or (atomno==422)
wireframe 120
select (atomno=422) or (atomno==421)
wireframe 120
select (atomno=421) or (atomno==419)
wireframe 120
select (atomno=420) or (atomno==419)
wireframe 120
select (atomno=419) or (atomno==418)
wireframe 120
select (atomno=405) or (atomno==404)
wireframe 120
select (atomno=405) or (atomno==398)
wireframe 120
select (atomno=404) or (atomno==402)
wireframe 120
select (atomno=403) or (atomno==402)
wireframe 120
select (atomno=402) or (atomno==401)
wireframe 120
select (atomno=401) or (atomno==399)
wireframe 120
select (atomno=400) or (atomno==399)
wireframe 120
select (atomno=399) or (atomno==398)
wireframe 120
select (atomno=323) or (atomno==316)
wireframe 120
select (atomno=323) or (atomno==322)
wireframe 120
select (atomno=323) or (atomno==313)
wireframe 120
select (atomno=322) or (atomno==320)
wireframe 120
select (atomno=321) or (atomno==320)
wireframe 120
select (atomno=320) or (atomno==319)
wireframe 120
select (atomno=319) or (atomno==317)
wireframe 120
select (atomno=318) or (atomno==317)
wireframe 120
select (atomno=317) or (atomno==316)
wireframe 120
select (atomno=316) or (atomno==315)
wireframe 120
select (atomno=315) or (atomno==314)
wireframe 120
select (atomno=314) or (atomno==313)
wireframe 120
select (atomno=300) or (atomno==294)
wireframe 120
select (atomno=300) or (atomno==291)
wireframe 120
select (atomno=300) or (atomno==299)
wireframe 120
select (atomno=299) or (atomno==298)
wireframe 120
select (atomno=298) or (atomno==297)
wireframe 120
select (atomno=297) or (atomno==295)
wireframe 120
select (atomno=296) or (atomno==295)
wireframe 120
select (atomno=295) or (atomno==294)
wireframe 120
select (atomno=294) or (atomno==293)
wireframe 120
select (atomno=293) or (atomno==292)
wireframe 120
select (atomno=292) or (atomno==291)
wireframe 120
select (atomno=278) or (atomno==271)
wireframe 120
select (atomno=278) or (atomno==268)
wireframe 120
select (atomno=278) or (atomno==277)
wireframe 120
select (atomno=277) or (atomno==275)
wireframe 120
select (atomno=276) or (atomno==275)
wireframe 120
select (atomno=275) or (atomno==274)
wireframe 120
select (atomno=274) or (atomno==272)
wireframe 120
select (atomno=273) or (atomno==272)
wireframe 120
select (atomno=272) or (atomno==271)
wireframe 120
select (atomno=271) or (atomno==270)
wireframe 120
select (atomno=270) or (atomno==269)
wireframe 120
select (atomno=269) or (atomno==268)
wireframe 120
select (atomno=235) or (atomno==229)
wireframe 120
select (atomno=235) or (atomno==226)
wireframe 120
select (atomno=235) or (atomno==234)
wireframe 120
select (atomno=234) or (atomno==233)
wireframe 120
select (atomno=233) or (atomno==232)
wireframe 120
select (atomno=232) or (atomno==230)
wireframe 120
select (atomno=231) or (atomno==230)
wireframe 120
select (atomno=230) or (atomno==229)
wireframe 120
select (atomno=229) or (atomno==228)
wireframe 120
select (atomno=228) or (atomno==227)
wireframe 120
select (atomno=227) or (atomno==226)
wireframe 120
select (atomno=213) or (atomno==212)
wireframe 120
select (atomno=213) or (atomno==206)
wireframe 120
select (atomno=212) or (atomno==210)
wireframe 120
select (atomno=211) or (atomno==210)
wireframe 120
select (atomno=210) or (atomno==209)
wireframe 120
select (atomno=209) or (atomno==207)
wireframe 120
select (atomno=208) or (atomno==207)
wireframe 120
select (atomno=207) or (atomno==206)
wireframe 120
select (atomno=193) or (atomno==183)
wireframe 120
select (atomno=193) or (atomno==186)
wireframe 120
select (atomno=193) or (atomno==192)
wireframe 120
select (atomno=192) or (atomno==190)
wireframe 120
select (atomno=191) or (atomno==190)
wireframe 120
select (atomno=190) or (atomno==189)
wireframe 120
select (atomno=189) or (atomno==187)
wireframe 120
select (atomno=188) or (atomno==187)
wireframe 120
select (atomno=187) or (atomno==186)
wireframe 120
select (atomno=186) or (atomno==185)
wireframe 120
select (atomno=185) or (atomno==184)
wireframe 120
select (atomno=184) or (atomno==183)
wireframe 120
select (atomno=170) or (atomno==160)
wireframe 120
select (atomno=170) or (atomno==169)
wireframe 120
select (atomno=170) or (atomno==163)
wireframe 120
select (atomno=169) or (atomno==167)
wireframe 120
select (atomno=168) or (atomno==167)
wireframe 120
select (atomno=167) or (atomno==166)
wireframe 120
select (atomno=166) or (atomno==164)
wireframe 120
select (atomno=165) or (atomno==164)
wireframe 120
select (atomno=164) or (atomno==163)
wireframe 120
select (atomno=163) or (atomno==162)
wireframe 120
select (atomno=162) or (atomno==161)
wireframe 120
select (atomno=161) or (atomno==160)
wireframe 120
select (atomno=147) or (atomno==140)
wireframe 120
select (atomno=147) or (atomno==146)
wireframe 120
select (atomno=146) or (atomno==144)
wireframe 120
select (atomno=145) or (atomno==144)
wireframe 120
select (atomno=144) or (atomno==143)
wireframe 120
select (atomno=143) or (atomno==141)
wireframe 120
select (atomno=142) or (atomno==141)
wireframe 120
select (atomno=141) or (atomno==140)
wireframe 120
select (atomno=127) or (atomno==120)
wireframe 120
select (atomno=127) or (atomno==126)
wireframe 120
select (atomno=126) or (atomno==124)
wireframe 120
select (atomno=125) or (atomno==124)
wireframe 120
select (atomno=124) or (atomno==123)
wireframe 120
select (atomno=123) or (atomno==121)
wireframe 120
select (atomno=122) or (atomno==121)
wireframe 120
select (atomno=121) or (atomno==120)
wireframe 120
select (atomno=107) or (atomno==106)
wireframe 120
select (atomno=107) or (atomno==97)
wireframe 120
select (atomno=107) or (atomno==100)
wireframe 120
select (atomno=106) or (atomno==104)
wireframe 120
select (atomno=105) or (atomno==104)
wireframe 120
select (atomno=104) or (atomno==103)
wireframe 120
select (atomno=103) or (atomno==101)
wireframe 120
select (atomno=102) or (atomno==101)
wireframe 120
select (atomno=101) or (atomno==100)
wireframe 120
select (atomno=100) or (atomno==99)
wireframe 120
select (atomno=99) or (atomno==98)
wireframe 120
select (atomno=98) or (atomno==97)
wireframe 120
select (atomno=84) or (atomno==83)
wireframe 120
select (atomno=84) or (atomno==77)
wireframe 120
select (atomno=84) or (atomno==74)
wireframe 120
select (atomno=83) or (atomno==81)
wireframe 120
select (atomno=82) or (atomno==81)
wireframe 120
select (atomno=81) or (atomno==80)
wireframe 120
select (atomno=80) or (atomno==78)
wireframe 120
select (atomno=79) or (atomno==78)
wireframe 120
select (atomno=78) or (atomno==77)
wireframe 120
select (atomno=77) or (atomno==76)
wireframe 120
select (atomno=76) or (atomno==75)
wireframe 120
select (atomno=75) or (atomno==74)
wireframe 120
select (atomno=61) or (atomno==54)
wireframe 120
select (atomno=61) or (atomno==60)
wireframe 120
select (atomno=60) or (atomno==58)
wireframe 120
select (atomno=59) or (atomno==58)
wireframe 120
select (atomno=58) or (atomno==57)
wireframe 120
select (atomno=57) or (atomno==55)
wireframe 120
select (atomno=56) or (atomno==55)
wireframe 120
select (atomno=55) or (atomno==54)
wireframe 120
select (atomno=54) or (atomno==53)
wireframe 120
select (atomno=53) or (atomno==48)
wireframe 120
select (atomno=53) or (atomno==51)
wireframe 120
select (atomno=52) or (atomno==51)
wireframe 120
select (atomno=51) or (atomno==49)
wireframe 120
select (atomno=50) or (atomno==49)
wireframe 120
select (atomno=49) or (atomno==47)
wireframe 120
select (atomno=48) or (atomno==47)
wireframe 120
select (atomno=47) or (atomno==46)
wireframe 120
select (atomno=46) or (atomno==45)
wireframe 120
select (atomno=45) or (atomno==42)
wireframe 120
select (atomno=44) or (atomno==42)
wireframe 120
select (atomno=43) or (atomno==42)
wireframe 120
select (atomno=42) or (atomno==30)
wireframe 120
select (atomno=41) or (atomno==34)
wireframe 120
select (atomno=41) or (atomno==40)
wireframe 120
select (atomno=40) or (atomno==38)
wireframe 120
select (atomno=39) or (atomno==38)
wireframe 120
select (atomno=38) or (atomno==37)
wireframe 120
select (atomno=37) or (atomno==35)
wireframe 120
select (atomno=36) or (atomno==35)
wireframe 120
select (atomno=35) or (atomno==34)
wireframe 120
select (atomno=34) or (atomno==33)
wireframe 120
select (atomno=33) or (atomno==31)
wireframe 120
select (atomno=33) or (atomno==28)
wireframe 120
select (atomno=32) or (atomno==31)
wireframe 120
select (atomno=31) or (atomno==29)
wireframe 120
select (atomno=30) or (atomno==29)
wireframe 120
select (atomno=29) or (atomno==27)
wireframe 120
select (atomno=28) or (atomno==27)
wireframe 120
select (atomno=27) or (atomno==26)
wireframe 120
select (atomno=26) or (atomno==25)
wireframe 120
select (atomno=25) or (atomno==22)
wireframe 120
select (atomno=24) or (atomno==22)
wireframe 120
select (atomno=23) or (atomno==22)
wireframe 120
select (atomno=22) or (atomno==10)
wireframe 120
select (atomno=21) or (atomno==20)
wireframe 120
select (atomno=21) or (atomno==14)
wireframe 120
select (atomno=20) or (atomno==18)
wireframe 120
select (atomno=19) or (atomno==18)
wireframe 120
select (atomno=18) or (atomno==17)
wireframe 120
select (atomno=17) or (atomno==15)
wireframe 120
select (atomno=16) or (atomno==15)
wireframe 120
select (atomno=15) or (atomno==14)
wireframe 120
select (atomno=14) or (atomno==13)
wireframe 120
select (atomno=13) or (atomno==8)
wireframe 120
select (atomno=13) or (atomno==11)
wireframe 120
select (atomno=12) or (atomno==11)
wireframe 120
select (atomno=11) or (atomno==9)
wireframe 120
select (atomno=10) or (atomno==9)
wireframe 120
select (atomno=9) or (atomno==7)
wireframe 120
select (atomno=8) or (atomno==7)
wireframe 120
select (atomno=7) or (atomno==6)
wireframe 120
select (atomno=6) or (atomno==5)
wireframe 120
select (atomno=5) or (atomno==2)
wireframe 120
select (atomno=4) or (atomno==2)
wireframe 120
select (atomno=3) or (atomno==2)
wireframe 120
select (atomno=2) or (atomno==1)
wireframe 120
select (atomno=1554) or (atomno==1547)
colour bonds [120,120,255]
select (atomno=1554) or (atomno==1544)
colour bonds [120,120,255]
select (atomno=1554) or (atomno==1553)
colour bonds [120,120,255]
select (atomno=1553) or (atomno==1551)
colour bonds [120,120,255]
select (atomno=1552) or (atomno==1551)
colour bonds [120,120,255]
select (atomno=1551) or (atomno==1550)
colour bonds [120,120,255]
select (atomno=1550) or (atomno==1548)
colour bonds [120,120,255]
select (atomno=1549) or (atomno==1548)
colour bonds [120,120,255]
select (atomno=1548) or (atomno==1547)
colour bonds [120,120,255]
select (atomno=1547) or (atomno==1546)
colour bonds [120,120,255]
select (atomno=1546) or (atomno==1545)
colour bonds [120,120,255]
select (atomno=1545) or (atomno==1544)
colour bonds [120,120,255]
select (atomno=1531) or (atomno==1525)
colour bonds [120,120,255]
select (atomno=1531) or (atomno==1530)
colour bonds [120,120,255]
select (atomno=1531) or (atomno==1522)
colour bonds [120,120,255]
select (atomno=1530) or (atomno==1529)
colour bonds [120,120,255]
select (atomno=1529) or (atomno==1528)
colour bonds [120,120,255]
select (atomno=1528) or (atomno==1526)
colour bonds [120,120,255]
select (atomno=1527) or (atomno==1526)
colour bonds [120,120,255]
select (atomno=1526) or (atomno==1525)
colour bonds [120,120,255]
select (atomno=1525) or (atomno==1524)
colour bonds [120,120,255]
select (atomno=1524) or (atomno==1523)
colour bonds [120,120,255]
select (atomno=1523) or (atomno==1522)
colour bonds [120,120,255]
select (atomno=1509) or (atomno==1508)
colour bonds [120,120,255]
select (atomno=1509) or (atomno==1499)
colour bonds [120,120,255]
select (atomno=1509) or (atomno==1502)
colour bonds [120,120,255]
select (atomno=1508) or (atomno==1506)
colour bonds [120,120,255]
select (atomno=1507) or (atomno==1506)
colour bonds [120,120,255]
select (atomno=1506) or (atomno==1505)
colour bonds [120,120,255]
select (atomno=1505) or (atomno==1503)
colour bonds [120,120,255]
select (atomno=1504) or (atomno==1503)
colour bonds [120,120,255]
select (atomno=1503) or (atomno==1502)
colour bonds [120,120,255]
select (atomno=1502) or (atomno==1501)
colour bonds [120,120,255]
select (atomno=1501) or (atomno==1500)
colour bonds [120,120,255]
select (atomno=1500) or (atomno==1499)
colour bonds [120,120,255]
select (atomno=1486) or (atomno==1485)
colour bonds [120,120,255]
select (atomno=1486) or (atomno==1479)
colour bonds [120,120,255]
select (atomno=1486) or (atomno==1476)
colour bonds [120,120,255]
select (atomno=1485) or (atomno==1483)
colour bonds [120,120,255]
select (atomno=1484) or (atomno==1483)
colour bonds [120,120,255]
select (atomno=1483) or (atomno==1482)
colour bonds [120,120,255]
select (atomno=1482) or (atomno==1480)
colour bonds [120,120,255]
select (atomno=1481) or (atomno==1480)
colour bonds [120,120,255]
select (atomno=1480) or (atomno==1479)
colour bonds [120,120,255]
select (atomno=1479) or (atomno==1478)
colour bonds [120,120,255]
select (atomno=1478) or (atomno==1477)
colour bonds [120,120,255]
select (atomno=1477) or (atomno==1476)
colour bonds [120,120,255]
select (atomno=1463) or (atomno==1462)
colour bonds [120,120,255]
select (atomno=1463) or (atomno==1456)
colour bonds [120,120,255]
select (atomno=1462) or (atomno==1460)
colour bonds [120,120,255]
select (atomno=1461) or (atomno==1460)
colour bonds [120,120,255]
select (atomno=1460) or (atomno==1459)
colour bonds [120,120,255]
select (atomno=1459) or (atomno==1457)
colour bonds [120,120,255]
select (atomno=1458) or (atomno==1457)
colour bonds [120,120,255]
select (atomno=1457) or (atomno==1456)
colour bonds [120,120,255]
select (atomno=1336) or (atomno==1329)
colour bonds [0,250,250]
select (atomno=1336) or (atomno==1326)
colour bonds [0,250,250]
select (atomno=1336) or (atomno==1335)
colour bonds [0,250,250]
select (atomno=1335) or (atomno==1333)
colour bonds [0,250,250]
select (atomno=1334) or (atomno==1333)
colour bonds [0,250,250]
select (atomno=1333) or (atomno==1332)
colour bonds [0,250,250]
select (atomno=1332) or (atomno==1330)
colour bonds [0,250,250]
select (atomno=1331) or (atomno==1330)
colour bonds [0,250,250]
select (atomno=1330) or (atomno==1329)
colour bonds [0,250,250]
select (atomno=1329) or (atomno==1328)
colour bonds [0,250,250]
select (atomno=1328) or (atomno==1327)
colour bonds [0,250,250]
select (atomno=1327) or (atomno==1326)
colour bonds [0,250,250]
select (atomno=1313) or (atomno==1312)
colour bonds [0,250,250]
select (atomno=1313) or (atomno==1306)
colour bonds [0,250,250]
select (atomno=1312) or (atomno==1310)
colour bonds [0,250,250]
select (atomno=1311) or (atomno==1310)
colour bonds [0,250,250]
select (atomno=1310) or (atomno==1309)
colour bonds [0,250,250]
select (atomno=1309) or (atomno==1307)
colour bonds [0,250,250]
select (atomno=1308) or (atomno==1307)
colour bonds [0,250,250]
select (atomno=1307) or (atomno==1306)
colour bonds [0,250,250]
select (atomno=1293) or (atomno==1283)
colour bonds [0,250,250]
select (atomno=1293) or (atomno==1292)
colour bonds [0,250,250]
select (atomno=1293) or (atomno==1286)
colour bonds [0,250,250]
select (atomno=1292) or (atomno==1290)
colour bonds [0,250,250]
select (atomno=1291) or (atomno==1290)
colour bonds [0,250,250]
select (atomno=1290) or (atomno==1289)
colour bonds [0,250,250]
select (atomno=1289) or (atomno==1287)
colour bonds [0,250,250]
select (atomno=1288) or (atomno==1287)
colour bonds [0,250,250]
select (atomno=1287) or (atomno==1286)
colour bonds [0,250,250]
select (atomno=1286) or (atomno==1285)
colour bonds [0,250,250]
select (atomno=1285) or (atomno==1284)
colour bonds [0,250,250]
select (atomno=1284) or (atomno==1283)
colour bonds [0,250,250]
select (atomno=1270) or (atomno==1269)
colour bonds [0,250,250]
select (atomno=1270) or (atomno==1260)
colour bonds [0,250,250]
select (atomno=1270) or (atomno==1263)
colour bonds [0,250,250]
select (atomno=1269) or (atomno==1267)
colour bonds [0,250,250]
select (atomno=1268) or (atomno==1267)
colour bonds [0,250,250]
select (atomno=1267) or (atomno==1266)
colour bonds [0,250,250]
select (atomno=1266) or (atomno==1264)
colour bonds [0,250,250]
select (atomno=1265) or (atomno==1264)
colour bonds [0,250,250]
select (atomno=1264) or (atomno==1263)
colour bonds [0,250,250]
select (atomno=1263) or (atomno==1262)
colour bonds [0,250,250]
select (atomno=1262) or (atomno==1261)
colour bonds [0,250,250]
select (atomno=1261) or (atomno==1260)
colour bonds [0,250,250]
select (atomno=1036) or (atomno==1029)
colour bonds [0,250,250]
select (atomno=1036) or (atomno==1035)
colour bonds [0,250,250]
select (atomno=1035) or (atomno==1033)
colour bonds [0,250,250]
select (atomno=1034) or (atomno==1033)
colour bonds [0,250,250]
select (atomno=1033) or (atomno==1032)
colour bonds [0,250,250]
select (atomno=1032) or (atomno==1030)
colour bonds [0,250,250]
select (atomno=1031) or (atomno==1030)
colour bonds [0,250,250]
select (atomno=1030) or (atomno==1029)
colour bonds [0,250,250]
select (atomno=1016) or (atomno==1009)
colour bonds [0,250,250]
select (atomno=1016) or (atomno==1015)
colour bonds [0,250,250]
select (atomno=1015) or (atomno==1013)
colour bonds [0,250,250]
select (atomno=1014) or (atomno==1013)
colour bonds [0,250,250]
select (atomno=1013) or (atomno==1012)
colour bonds [0,250,250]
select (atomno=1012) or (atomno==1010)
colour bonds [0,250,250]
select (atomno=1011) or (atomno==1010)
colour bonds [0,250,250]
select (atomno=1010) or (atomno==1009)
colour bonds [0,250,250]
select (atomno=996) or (atomno==995)
colour bonds [0,250,250]
select (atomno=996) or (atomno==990)
colour bonds [0,250,250]
select (atomno=996) or (atomno==987)
colour bonds [0,250,250]
select (atomno=995) or (atomno==994)
colour bonds [0,250,250]
select (atomno=994) or (atomno==993)
colour bonds [0,250,250]
select (atomno=993) or (atomno==991)
colour bonds [0,250,250]
select (atomno=992) or (atomno==991)
colour bonds [0,250,250]
select (atomno=991) or (atomno==990)
colour bonds [0,250,250]
select (atomno=990) or (atomno==989)
colour bonds [0,250,250]
select (atomno=989) or (atomno==988)
colour bonds [0,250,250]
select (atomno=988) or (atomno==987)
colour bonds [0,250,250]
select (atomno=974) or (atomno==973)
colour bonds [0,250,250]
select (atomno=974) or (atomno==967)
colour bonds [0,250,250]
select (atomno=973) or (atomno==971)
colour bonds [0,250,250]
select (atomno=972) or (atomno==971)
colour bonds [0,250,250]
select (atomno=971) or (atomno==970)
colour bonds [0,250,250]
select (atomno=970) or (atomno==968)
colour bonds [0,250,250]
select (atomno=969) or (atomno==968)
colour bonds [0,250,250]
select (atomno=968) or (atomno==967)
colour bonds [0,250,250]
select (atomno=931) or (atomno==921)
colour bonds [238,130,238]
select (atomno=931) or (atomno==924)
colour bonds [238,130,238]
select (atomno=931) or (atomno==930)
colour bonds [238,130,238]
select (atomno=930) or (atomno==928)
colour bonds [238,130,238]
select (atomno=929) or (atomno==928)
colour bonds [238,130,238]
select (atomno=928) or (atomno==927)
colour bonds [238,130,238]
select (atomno=927) or (atomno==925)
colour bonds [238,130,238]
select (atomno=926) or (atomno==925)
colour bonds [238,130,238]
select (atomno=925) or (atomno==924)
colour bonds [238,130,238]
select (atomno=924) or (atomno==923)
colour bonds [238,130,238]
select (atomno=923) or (atomno==922)
colour bonds [238,130,238]
select (atomno=922) or (atomno==921)
colour bonds [238,130,238]
select (atomno=908) or (atomno==898)
colour bonds [238,130,238]
select (atomno=908) or (atomno==901)
colour bonds [238,130,238]
select (atomno=908) or (atomno==907)
colour bonds [238,130,238]
select (atomno=907) or (atomno==905)
colour bonds [238,130,238]
select (atomno=906) or (atomno==905)
colour bonds [238,130,238]
select (atomno=905) or (atomno==904)
colour bonds [238,130,238]
select (atomno=904) or (atomno==902)
colour bonds [238,130,238]
select (atomno=903) or (atomno==902)
colour bonds [238,130,238]
select (atomno=902) or (atomno==901)
colour bonds [238,130,238]
select (atomno=901) or (atomno==900)
colour bonds [238,130,238]
select (atomno=900) or (atomno==899)
colour bonds [238,130,238]
select (atomno=899) or (atomno==898)
colour bonds [238,130,238]
select (atomno=736) or (atomno==729)
colour bonds [180,60,60]
select (atomno=736) or (atomno==735)
colour bonds [180,60,60]
select (atomno=735) or (atomno==733)
colour bonds [180,60,60]
select (atomno=734) or (atomno==733)
colour bonds [180,60,60]
select (atomno=733) or (atomno==732)
colour bonds [180,60,60]
select (atomno=732) or (atomno==730)
colour bonds [180,60,60]
select (atomno=731) or (atomno==730)
colour bonds [180,60,60]
select (atomno=730) or (atomno==729)
colour bonds [180,60,60]
select (atomno=716) or (atomno==706)
colour bonds [180,60,60]
select (atomno=716) or (atomno==715)
colour bonds [180,60,60]
select (atomno=716) or (atomno==709)
colour bonds [180,60,60]
select (atomno=715) or (atomno==713)
colour bonds [180,60,60]
select (atomno=714) or (atomno==713)
colour bonds [180,60,60]
select (atomno=713) or (atomno==712)
colour bonds [180,60,60]
select (atomno=712) or (atomno==710)
colour bonds [180,60,60]
select (atomno=711) or (atomno==710)
colour bonds [180,60,60]
select (atomno=710) or (atomno==709)
colour bonds [180,60,60]
select (atomno=709) or (atomno==708)
colour bonds [180,60,60]
select (atomno=708) or (atomno==707)
colour bonds [180,60,60]
select (atomno=707) or (atomno==706)
colour bonds [180,60,60]
select (atomno=693) or (atomno==692)
colour bonds [180,60,60]
select (atomno=693) or (atomno==683)
colour bonds [180,60,60]
select (atomno=693) or (atomno==686)
colour bonds [180,60,60]
select (atomno=692) or (atomno==690)
colour bonds [180,60,60]
select (atomno=691) or (atomno==690)
colour bonds [180,60,60]
select (atomno=690) or (atomno==689)
colour bonds [180,60,60]
select (atomno=689) or (atomno==687)
colour bonds [180,60,60]
select (atomno=688) or (atomno==687)
colour bonds [180,60,60]
select (atomno=687) or (atomno==686)
colour bonds [180,60,60]
select (atomno=686) or (atomno==685)
colour bonds [180,60,60]
select (atomno=685) or (atomno==684)
colour bonds [180,60,60]
select (atomno=684) or (atomno==683)
colour bonds [180,60,60]
select (atomno=666) or (atomno==665)
colour bonds [180,60,60]
select (atomno=665) or (atomno==664)
colour bonds [180,60,60]
select (atomno=665) or (atomno==659)
colour bonds [180,60,60]
select (atomno=664) or (atomno==662)
colour bonds [180,60,60]
select (atomno=663) or (atomno==662)
colour bonds [180,60,60]
select (atomno=662) or (atomno==661)
colour bonds [180,60,60]
select (atomno=661) or (atomno==660)
colour bonds [180,60,60]
select (atomno=660) or (atomno==659)
colour bonds [180,60,60]
select (atomno=650) or (atomno==649)
colour bonds [180,60,60]
select (atomno=650) or (atomno==643)
colour bonds [180,60,60]
select (atomno=650) or (atomno==640)
colour bonds [180,60,60]
select (atomno=649) or (atomno==647)
colour bonds [180,60,60]
select (atomno=648) or (atomno==647)
colour bonds [180,60,60]
select (atomno=647) or (atomno==646)
colour bonds [180,60,60]
select (atomno=646) or (atomno==644)
colour bonds [180,60,60]
select (atomno=645) or (atomno==644)
colour bonds [180,60,60]
select (atomno=644) or (atomno==643)
colour bonds [180,60,60]
select (atomno=643) or (atomno==642)
colour bonds [180,60,60]
select (atomno=642) or (atomno==641)
colour bonds [180,60,60]
select (atomno=641) or (atomno==640)
colour bonds [180,60,60]
select (atomno=627) or (atomno==626)
colour bonds [180,60,60]
select (atomno=627) or (atomno==620)
colour bonds [180,60,60]
select (atomno=626) or (atomno==624)
colour bonds [180,60,60]
select (atomno=625) or (atomno==624)
colour bonds [180,60,60]
select (atomno=624) or (atomno==623)
colour bonds [180,60,60]
select (atomno=623) or (atomno==621)
colour bonds [180,60,60]
select (atomno=622) or (atomno==621)
colour bonds [180,60,60]
select (atomno=621) or (atomno==620)
colour bonds [180,60,60]
select (atomno=607) or (atomno==600)
colour bonds [180,60,60]
select (atomno=607) or (atomno==606)
colour bonds [180,60,60]
select (atomno=606) or (atomno==604)
colour bonds [180,60,60]
select (atomno=605) or (atomno==604)
colour bonds [180,60,60]
select (atomno=604) or (atomno==603)
colour bonds [180,60,60]
select (atomno=603) or (atomno==601)
colour bonds [180,60,60]
select (atomno=602) or (atomno==601)
colour bonds [180,60,60]
select (atomno=601) or (atomno==600)
colour bonds [180,60,60]
select (atomno=587) or (atomno==586)
colour bonds [238,130,238]
select (atomno=587) or (atomno==580)
colour bonds [238,130,238]
select (atomno=586) or (atomno==584)
colour bonds [238,130,238]
select (atomno=585) or (atomno==584)
colour bonds [238,130,238]
select (atomno=584) or (atomno==583)
colour bonds [238,130,238]
select (atomno=583) or (atomno==581)
colour bonds [238,130,238]
select (atomno=582) or (atomno==581)
colour bonds [238,130,238]
select (atomno=581) or (atomno==580)
colour bonds [238,130,238]
select (atomno=567) or (atomno==566)
colour bonds [238,130,238]
select (atomno=567) or (atomno==560)
colour bonds [238,130,238]
select (atomno=566) or (atomno==564)
colour bonds [238,130,238]
select (atomno=565) or (atomno==564)
colour bonds [238,130,238]
select (atomno=564) or (atomno==563)
colour bonds [238,130,238]
select (atomno=563) or (atomno==561)
colour bonds [238,130,238]
select (atomno=562) or (atomno==561)
colour bonds [238,130,238]
select (atomno=561) or (atomno==560)
colour bonds [238,130,238]
select (atomno=547) or (atomno==546)
colour bonds [180,60,60]
select (atomno=547) or (atomno==540)
colour bonds [180,60,60]
select (atomno=546) or (atomno==544)
colour bonds [180,60,60]
select (atomno=545) or (atomno==544)
colour bonds [180,60,60]
select (atomno=544) or (atomno==543)
colour bonds [180,60,60]
select (atomno=543) or (atomno==541)
colour bonds [180,60,60]
select (atomno=542) or (atomno==541)
colour bonds [180,60,60]
select (atomno=541) or (atomno==540)
colour bonds [180,60,60]
select (atomno=527) or (atomno==520)
colour bonds [180,60,60]
select (atomno=527) or (atomno==526)
colour bonds [180,60,60]
select (atomno=526) or (atomno==524)
colour bonds [180,60,60]
select (atomno=525) or (atomno==524)
colour bonds [180,60,60]
select (atomno=524) or (atomno==523)
colour bonds [180,60,60]
select (atomno=523) or (atomno==521)
colour bonds [180,60,60]
select (atomno=522) or (atomno==521)
colour bonds [180,60,60]
select (atomno=521) or (atomno==520)
colour bonds [180,60,60]
select (atomno=507) or (atomno==500)
colour bonds [180,60,60]
select (atomno=507) or (atomno==506)
colour bonds [180,60,60]
select (atomno=506) or (atomno==504)
colour bonds [180,60,60]
select (atomno=505) or (atomno==504)
colour bonds [180,60,60]
select (atomno=504) or (atomno==503)
colour bonds [180,60,60]
select (atomno=503) or (atomno==501)
colour bonds [180,60,60]
select (atomno=502) or (atomno==501)
colour bonds [180,60,60]
select (atomno=501) or (atomno==500)
colour bonds [180,60,60]
select (atomno=487) or (atomno==486)
colour bonds [180,60,60]
select (atomno=487) or (atomno==481)
colour bonds [180,60,60]
select (atomno=487) or (atomno==478)
colour bonds [180,60,60]
select (atomno=486) or (atomno==485)
colour bonds [180,60,60]
select (atomno=485) or (atomno==484)
colour bonds [180,60,60]
select (atomno=484) or (atomno==482)
colour bonds [180,60,60]
select (atomno=483) or (atomno==482)
colour bonds [180,60,60]
select (atomno=482) or (atomno==481)
colour bonds [180,60,60]
select (atomno=481) or (atomno==480)
colour bonds [180,60,60]
select (atomno=480) or (atomno==479)
colour bonds [180,60,60]
select (atomno=479) or (atomno==478)
colour bonds [180,60,60]
select (atomno=465) or (atomno==464)
colour bonds [80,80,250]
select (atomno=465) or (atomno==458)
colour bonds [80,80,250]
select (atomno=464) or (atomno==462)
colour bonds [80,80,250]
select (atomno=463) or (atomno==462)
colour bonds [80,80,250]
select (atomno=462) or (atomno==461)
colour bonds [80,80,250]
select (atomno=461) or (atomno==459)
colour bonds [80,80,250]
select (atomno=460) or (atomno==459)
colour bonds [80,80,250]
select (atomno=459) or (atomno==458)
colour bonds [80,80,250]
select (atomno=445) or (atomno==444)
colour bonds [80,80,250]
select (atomno=445) or (atomno==438)
colour bonds [80,80,250]
select (atomno=444) or (atomno==442)
colour bonds [80,80,250]
select (atomno=443) or (atomno==442)
colour bonds [80,80,250]
select (atomno=442) or (atomno==441)
colour bonds [80,80,250]
select (atomno=441) or (atomno==439)
colour bonds [80,80,250]
select (atomno=440) or (atomno==439)
colour bonds [80,80,250]
select (atomno=439) or (atomno==438)
colour bonds [80,80,250]
select (atomno=425) or (atomno==424)
colour bonds [80,80,250]
select (atomno=425) or (atomno==418)
colour bonds [80,80,250]
select (atomno=424) or (atomno==422)
colour bonds [80,80,250]
select (atomno=423) or (atomno==422)
colour bonds [80,80,250]
select (atomno=422) or (atomno==421)
colour bonds [80,80,250]
select (atomno=421) or (atomno==419)
colour bonds [80,80,250]
select (atomno=420) or (atomno==419)
colour bonds [80,80,250]
select (atomno=419) or (atomno==418)
colour bonds [80,80,250]
select (atomno=405) or (atomno==404)
colour bonds [80,80,250]
select (atomno=405) or (atomno==398)
colour bonds [80,80,250]
select (atomno=404) or (atomno==402)
colour bonds [80,80,250]
select (atomno=403) or (atomno==402)
colour bonds [80,80,250]
select (atomno=402) or (atomno==401)
colour bonds [80,80,250]
select (atomno=401) or (atomno==399)
colour bonds [80,80,250]
select (atomno=400) or (atomno==399)
colour bonds [80,80,250]
select (atomno=399) or (atomno==398)
colour bonds [80,80,250]
select (atomno=323) or (atomno==316)
colour bonds [80,80,250]
select (atomno=323) or (atomno==322)
colour bonds [80,80,250]
select (atomno=323) or (atomno==313)
colour bonds [80,80,250]
select (atomno=322) or (atomno==320)
colour bonds [80,80,250]
select (atomno=321) or (atomno==320)
colour bonds [80,80,250]
select (atomno=320) or (atomno==319)
colour bonds [80,80,250]
select (atomno=319) or (atomno==317)
colour bonds [80,80,250]
select (atomno=318) or (atomno==317)
colour bonds [80,80,250]
select (atomno=317) or (atomno==316)
colour bonds [80,80,250]
select (atomno=316) or (atomno==315)
colour bonds [80,80,250]
select (atomno=315) or (atomno==314)
colour bonds [80,80,250]
select (atomno=314) or (atomno==313)
colour bonds [80,80,250]
select (atomno=300) or (atomno==294)
colour bonds [80,80,250]
select (atomno=300) or (atomno==291)
colour bonds [80,80,250]
select (atomno=300) or (atomno==299)
colour bonds [80,80,250]
select (atomno=299) or (atomno==298)
colour bonds [80,80,250]
select (atomno=298) or (atomno==297)
colour bonds [80,80,250]
select (atomno=297) or (atomno==295)
colour bonds [80,80,250]
select (atomno=296) or (atomno==295)
colour bonds [80,80,250]
select (atomno=295) or (atomno==294)
colour bonds [80,80,250]
select (atomno=294) or (atomno==293)
colour bonds [80,80,250]
select (atomno=293) or (atomno==292)
colour bonds [80,80,250]
select (atomno=292) or (atomno==291)
colour bonds [80,80,250]
select (atomno=278) or (atomno==271)
colour bonds [80,80,250]
select (atomno=278) or (atomno==268)
colour bonds [80,80,250]
select (atomno=278) or (atomno==277)
colour bonds [80,80,250]
select (atomno=277) or (atomno==275)
colour bonds [80,80,250]
select (atomno=276) or (atomno==275)
colour bonds [80,80,250]
select (atomno=275) or (atomno==274)
colour bonds [80,80,250]
select (atomno=274) or (atomno==272)
colour bonds [80,80,250]
select (atomno=273) or (atomno==272)
colour bonds [80,80,250]
select (atomno=272) or (atomno==271)
colour bonds [80,80,250]
select (atomno=271) or (atomno==270)
colour bonds [80,80,250]
select (atomno=270) or (atomno==269)
colour bonds [80,80,250]
select (atomno=269) or (atomno==268)
colour bonds [80,80,250]
select (atomno=61) or (atomno==54)
colour bonds [80,180,160]
select (atomno=61) or (atomno==60)
colour bonds [80,180,160]
select (atomno=60) or (atomno==58)
colour bonds [80,180,160]
select (atomno=59) or (atomno==58)
colour bonds [80,180,160]
select (atomno=58) or (atomno==57)
colour bonds [80,180,160]
select (atomno=57) or (atomno==55)
colour bonds [80,180,160]
select (atomno=56) or (atomno==55)
colour bonds [80,180,160]
select (atomno=55) or (atomno==54)
colour bonds [80,180,160]
select (atomno=54) or (atomno==53)
colour bonds [80,180,160]
select (atomno=53) or (atomno==48)
colour bonds [80,180,160]
select (atomno=53) or (atomno==51)
colour bonds [80,180,160]
select (atomno=52) or (atomno==51)
colour bonds [80,180,160]
select (atomno=51) or (atomno==49)
colour bonds [80,180,160]
select (atomno=50) or (atomno==49)
colour bonds [80,180,160]
select (atomno=49) or (atomno==47)
colour bonds [80,180,160]
select (atomno=48) or (atomno==47)
colour bonds [80,180,160]
select (atomno=47) or (atomno==46)
colour bonds [80,180,160]
select (atomno=46) or (atomno==45)
colour bonds [80,180,160]
select (atomno=45) or (atomno==42)
colour bonds [80,180,160]
select (atomno=44) or (atomno==42)
colour bonds [80,180,160]
select (atomno=43) or (atomno==42)
colour bonds [80,180,160]
select (atomno=42) or (atomno==30)
colour bonds [80,180,160]
select (atomno=41) or (atomno==34)
colour bonds [80,180,160]
select (atomno=41) or (atomno==40)
colour bonds [80,180,160]
select (atomno=40) or (atomno==38)
colour bonds [80,180,160]
select (atomno=39) or (atomno==38)
colour bonds [80,180,160]
select (atomno=38) or (atomno==37)
colour bonds [80,180,160]
select (atomno=37) or (atomno==35)
colour bonds [80,180,160]
select (atomno=36) or (atomno==35)
colour bonds [80,180,160]
select (atomno=35) or (atomno==34)
colour bonds [80,180,160]
select (atomno=34) or (atomno==33)
colour bonds [80,180,160]
select (atomno=33) or (atomno==31)
colour bonds [80,180,160]
select (atomno=33) or (atomno==28)
colour bonds [80,180,160]
select (atomno=32) or (atomno==31)
colour bonds [80,180,160]
select (atomno=31) or (atomno==29)
colour bonds [80,180,160]
select (atomno=30) or (atomno==29)
colour bonds [80,180,160]
select (atomno=29) or (atomno==27)
colour bonds [80,180,160]
select (atomno=28) or (atomno==27)
colour bonds [80,180,160]
select (atomno=27) or (atomno==26)
colour bonds [80,180,160]
select (atomno=26) or (atomno==25)
colour bonds [80,180,160]
select (atomno=25) or (atomno==22)
colour bonds [80,180,160]
select (atomno=24) or (atomno==22)
colour bonds [80,180,160]
select (atomno=23) or (atomno==22)
colour bonds [80,180,160]
select (atomno=22) or (atomno==10)
colour bonds [80,180,160]
select (atomno=21) or (atomno==20)
colour bonds [80,180,160]
select (atomno=21) or (atomno==14)
colour bonds [80,180,160]
select (atomno=20) or (atomno==18)
colour bonds [80,180,160]
select (atomno=19) or (atomno==18)
colour bonds [80,180,160]
select (atomno=18) or (atomno==17)
colour bonds [80,180,160]
select (atomno=17) or (atomno==15)
colour bonds [80,180,160]
select (atomno=16) or (atomno==15)
colour bonds [80,180,160]
select (atomno=15) or (atomno==14)
colour bonds [80,180,160]
select (atomno=14) or (atomno==13)
colour bonds [80,180,160]
select (atomno=13) or (atomno==8)
colour bonds [80,180,160]
select (atomno=13) or (atomno==11)
colour bonds [80,180,160]
select (atomno=12) or (atomno==11)
colour bonds [80,180,160]
select (atomno=11) or (atomno==9)
colour bonds [80,180,160]
select (atomno=10) or (atomno==9)
colour bonds [80,180,160]
select (atomno=9) or (atomno==7)
colour bonds [80,180,160]
select (atomno=8) or (atomno==7)
colour bonds [80,180,160]
select (atomno=7) or (atomno==6)
colour bonds [80,180,160]
select (atomno=6) or (atomno==5)
colour bonds [80,180,160]
select (atomno=5) or (atomno==2)
colour bonds [80,180,160]
select (atomno=4) or (atomno==2)
colour bonds [80,180,160]
select (atomno=3) or (atomno==2)
colour bonds [80,180,160]
select (atomno=2) or (atomno==1)
colour bonds [80,180,160]

# Ribbons
structure
set strands 1
set cartoon on
set cartoon 75
select atomno=2
ribbons 120
colour ribbons [255,165,0]
select atomno=22
ribbons 120
colour ribbons [255,165,0]
select atomno=42
ribbons 120
colour ribbons [255,165,0]
select atomno=62
ribbons 120
colour ribbons [255,165,0]
select atomno=85
ribbons 120
colour ribbons [255,165,0]
select atomno=108
ribbons 120
colour ribbons [255,165,0]
select atomno=128
ribbons 120
colour ribbons [255,165,0]
select atomno=148
ribbons 120
colour ribbons [255,165,0]
select atomno=171
ribbons 120
colour ribbons [255,165,0]
select atomno=194
ribbons 120
colour ribbons [255,165,0]
select atomno=214
ribbons 120
colour ribbons [255,165,0]
select atomno=236
ribbons 120
colour ribbons [255,165,0]
select atomno=256
ribbons 120
colour ribbons [255,165,0]
select atomno=279
ribbons 120
colour ribbons [255,165,0]
select atomno=301
ribbons 120
colour ribbons [255,165,0]
select atomno=324
ribbons 120
colour ribbons [255,165,0]
select atomno=344
ribbons 120
colour ribbons [255,165,0]
select atomno=366
ribbons 120
colour ribbons [255,165,0]
select atomno=386
ribbons 120
colour ribbons [255,165,0]
select atomno=406
ribbons 120
colour ribbons [255,165,0]
select atomno=426
ribbons 120
colour ribbons [255,165,0]
select atomno=446
ribbons 120
colour ribbons [255,165,0]
select atomno=466
ribbons 120
colour ribbons [255,165,0]
select atomno=488
ribbons 120
colour ribbons [255,165,0]
select atomno=508
ribbons 120
colour ribbons [255,165,0]
select atomno=528
ribbons 120
colour ribbons [255,165,0]
select atomno=548
ribbons 120
colour ribbons [255,165,0]
select atomno=568
ribbons 120
colour ribbons [255,165,0]
select atomno=588
ribbons 120
colour ribbons [255,165,0]
select atomno=608
ribbons 120
colour ribbons [255,165,0]
select atomno=628
ribbons 120
colour ribbons [255,165,0]
select atomno=651
ribbons 120
colour ribbons [255,165,0]
select atomno=671
ribbons 120
colour ribbons [255,165,0]
select atomno=694
ribbons 120
colour ribbons [255,165,0]
select atomno=717
ribbons 120
colour ribbons [255,165,0]
select atomno=737
ribbons 120
colour ribbons [255,165,0]
select atomno=760
ribbons 120
colour ribbons [255,165,0]
select atomno=780
ribbons 120
colour ribbons [255,165,0]
select atomno=800
ribbons 120
colour ribbons [255,165,0]
select atomno=823
ribbons 120
colour ribbons [255,165,0]
select atomno=846
ribbons 120
colour ribbons [255,165,0]
select atomno=866
ribbons 120
colour ribbons [255,165,0]
select atomno=886
ribbons 120
colour ribbons [255,165,0]
select atomno=909
ribbons 120
colour ribbons [255,165,0]
select atomno=932
ribbons 120
colour ribbons [255,165,0]
select atomno=955
ribbons 120
colour ribbons [255,165,0]
select atomno=975
ribbons 120
colour ribbons [255,165,0]
select atomno=997
ribbons 120
colour ribbons [255,165,0]
select atomno=1017
ribbons 120
colour ribbons [255,165,0]
select atomno=1037
ribbons 120
colour ribbons [255,165,0]
select atomno=1057
ribbons 120
colour ribbons [255,165,0]
select atomno=1077
ribbons 120
colour ribbons [255,165,0]
select atomno=1097
ribbons 120
colour ribbons [255,165,0]
select atomno=1117
ribbons 120
colour ribbons [255,165,0]
select atomno=1137
ribbons 120
colour ribbons [255,165,0]
select atomno=1157
ribbons 120
colour ribbons [255,165,0]
select atomno=1180
ribbons 120
colour ribbons [255,165,0]
select atomno=1203
ribbons 120
colour ribbons [255,165,0]
select atomno=1226
ribbons 120
colour ribbons [255,165,0]
select atomno=1248
ribbons 120
colour ribbons [255,165,0]
select atomno=1271
ribbons 120
colour ribbons [255,165,0]
select atomno=1294
ribbons 120
colour ribbons [255,165,0]
select atomno=1314
ribbons 120
colour ribbons [255,165,0]
select atomno=1337
ribbons 120
colour ribbons [255,165,0]
select atomno=1360
ribbons 120
colour ribbons [255,165,0]
select atomno=1380
ribbons 120
colour ribbons [255,165,0]
select atomno=1400
ribbons 120
colour ribbons [255,165,0]
select atomno=1422
ribbons 120
colour ribbons [255,165,0]
select atomno=1444
ribbons 120
colour ribbons [255,165,0]
select atomno=1464
ribbons 120
colour ribbons [255,165,0]
select atomno=1487
ribbons 120
colour ribbons [255,165,0]
select atomno=1510
ribbons 120
colour ribbons [255,165,0]
select atomno=1532
ribbons 120
colour ribbons [255,165,0]

# Backbone
select all
backbone off

# Labels
labels off
colour labels [0,255,0]
set fontsize 16
select atomno=65
label "Cut"
select atomno=256
label "10"
select atomno=386
label "Stem2"
select atomno=426
label "!"
select atomno=446
label "!"
select atomno=488
label "Stem3"
select atomno=560
label "C24"
select atomno=580
label "C25"
select atomno=780
label "Stem1"
select atomno=997
label "Stem4"
select atomno=1372
label "C76"
select atomno=1510
label "83"

# Monitors
monitors off

# ssbonds
select all
ssbonds off

# hbonds
hbonds off

# Dots
set solvent false
set radius 0
set dots 1
dots off

# AtomSets
# no sets

select all

# World Transformation
rotate world
centre origin
set axes world off
position world x 0.000 y 0.000
reset slab
slab off
reset depth
depth off
centre origin
molecule 1

exit
