# Supplementary material for: RNase footprinting demonstrates antigenomic hepatitis delta virus ribozyme structural rearrangement as a result of self-cleavage reaction
Source: BMC Res Notes. 2008 May 16;1:15. doi: 10.1186/1756-0500-1-15 (PMC2518280; doi:10.1186/1756-0500-1-15)
Supplement: Additional file 5 — The model of the interaction of single-strand-specific nucleases with the pre-cleaved HDV ribozyme. Atomic coordinates and RasMol script of single-strand-specific nucleases and pre-cleaved HDV ribozyme. All details how to use the rsm files are given in Additional File 1. [file 1756-0500-1-15-S5.rsm]

# Additional file 5. The model of the interaction of 
# single strand specific nucleases with the uncleaved HDV ribozyme
SSBOND   1 CYS A   26    CYS A   84 

SSBOND   2 CYS A   40    CYS A   95 

SSBOND   3 CYS A   58    CYS A  110 

SSBOND   4 CYS A   65    CYS A   72 

SSBOND   5 CYS T    6    CYS T  103 

ATOM      1  N   LYS A   1      45.918  61.423 104.984

ATOM      2  CA  LYS A   1      47.337  61.697 105.299

ATOM      3  C   LYS A   1      47.611  63.187 105.112

ATOM      4  O   LYS A   1      46.666  63.899 104.793

ATOM      5  CB  LYS A   1      48.306  60.809 104.517

ATOM      6  CG  LYS A   1      47.939  60.676 103.031

ATOM      7  CD  LYS A   1      48.569  59.391 102.485

ATOM      8  CE  LYS A   1      49.980  59.674 101.959

ATOM      9  NZ  LYS A   1      50.753  58.423 101.811

ATOM     10  N   GLU A   2      48.831  63.635 105.426

ATOM     11  CA  GLU A   2      49.227  65.033 105.303

ATOM     12  C   GLU A   2      48.965  65.571 103.895

ATOM     13  O   GLU A   2      49.326  64.913 102.928

ATOM     14  CB  GLU A   2      50.716  65.141 105.617

ATOM     15  CG  GLU A   2      51.197  66.588 105.695

ATOM     16  CD  GLU A   2      52.695  66.633 105.997

ATOM     17  OE1 GLU A   2      53.433  65.702 105.605

ATOM     18  OE2 GLU A   2      53.107  67.553 106.730

ATOM     19  N   THR A   3      48.293  66.716 103.796

ATOM     20  CA  THR A   3      48.056  67.327 102.503

ATOM     21  C   THR A   3      49.347  67.910 101.937

ATOM     22  O   THR A   3      50.261  68.239 102.693

ATOM     23  CB  THR A   3      47.009  68.440 102.614

ATOM     24  OG1 THR A   3      47.500  69.510 103.403

ATOM     25  CG2 THR A   3      45.752  67.907 103.305

ATOM     26  N   ALA A   4      49.353  68.169 100.635

ATOM     27  CA  ALA A   4      50.493  68.801  99.993

ATOM     28  C   ALA A   4      50.725  70.212 100.541

ATOM     29  O   ALA A   4      51.855  70.633 100.780

ATOM     30  CB  ALA A   4      50.282  68.831  98.487

ATOM     31  N   ALA A   5      49.640  70.927 100.856

ATOM     32  CA  ALA A   5      49.777  72.280 101.381

ATOM     33  C   ALA A   5      50.431  72.237 102.765

ATOM     34  O   ALA A   5      51.321  73.020 103.087

ATOM     35  CB  ALA A   5      48.412  72.971 101.449

ATOM     36  N   ALA A   6      49.973  71.321 103.622

ATOM     37  CA  ALA A   6      50.546  71.173 104.953

ATOM     38  C   ALA A   6      52.004  70.725 104.881

ATOM     39  O   ALA A   6      52.857  71.204 105.636

ATOM     40  CB  ALA A   6      49.729  70.171 105.769

ATOM     41  N   LYS A   7      52.286  69.782 103.987

ATOM     42  CA  LYS A   7      53.635  69.329 103.743

ATOM     43  C   LYS A   7      54.531  70.519 103.391

ATOM     44  O   LYS A   7      55.628  70.639 103.945

ATOM     45  CB  LYS A   7      53.595  68.260 102.655

ATOM     46  CG  LYS A   7      54.983  67.756 102.263

ATOM     47  CD  LYS A   7      54.784  66.594 101.284

ATOM     48  CE  LYS A   7      56.061  66.253 100.487

ATOM     49  NZ  LYS A   7      55.854  66.344  99.013

ATOM     50  N   PHE A   8      54.061  71.426 102.536

ATOM     51  CA  PHE A   8      54.845  72.588 102.140

ATOM     52  C   PHE A   8      55.172  73.441 103.363

ATOM     53  O   PHE A   8      56.311  73.874 103.549

ATOM     54  CB  PHE A   8      54.121  73.412 101.072

ATOM     55  CG  PHE A   8      54.869  74.671 100.671

ATOM     56  CD1 PHE A   8      54.705  75.839 101.440

ATOM     57  CD2 PHE A   8      55.749  74.674  99.568

ATOM     58  CE1 PHE A   8      55.433  76.999 101.127

ATOM     59  CE2 PHE A   8      56.454  75.847  99.236

ATOM     60  CZ  PHE A   8      56.317  77.001 100.031

ATOM     61  N   GLU A   9      54.194  73.667 104.244

ATOM     62  CA  GLU A   9      54.454  74.451 105.440

ATOM     63  C   GLU A   9      55.513  73.775 106.311

ATOM     64  O   GLU A   9      56.439  74.412 106.828

ATOM     65  CB  GLU A   9      53.172  74.656 106.240

ATOM     66  CG  GLU A   9      52.224  75.647 105.561

ATOM     67  CD  GLU A   9      50.972  75.854 106.405

ATOM     68  OE1 GLU A   9      51.138  75.934 107.646

ATOM     69  OE2 GLU A   9      49.875  75.939 105.817

ATOM     70  N   ARG A  10      55.348  72.473 106.537

ATOM     71  CA  ARG A  10      56.256  71.737 107.389

ATOM     72  C   ARG A  10      57.671  71.770 106.830

ATOM     73  O   ARG A  10      58.611  71.923 107.620

ATOM     74  CB  ARG A  10      55.757  70.304 107.580

ATOM     75  CG  ARG A  10      56.765  69.474 108.395

ATOM     76  CD  ARG A  10      56.185  68.105 108.730

ATOM     77  NE  ARG A  10      55.925  67.405 107.457

ATOM     78  CZ  ARG A  10      56.689  66.512 106.854

ATOM     79  NH1 ARG A  10      57.955  66.422 107.262

ATOM     80  NH2 ARG A  10      56.226  65.897 105.767

ATOM     81  N   GLN A  11      57.830  71.565 105.522

ATOM     82  CA  GLN A  11      59.153  71.469 104.943

ATOM     83  C   GLN A  11      59.776  72.819 104.667

ATOM     84  O   GLN A  11      60.998  72.896 104.700

ATOM     85  CB  GLN A  11      59.181  70.643 103.672

ATOM     86  CG  GLN A  11      58.639  69.234 103.852

ATOM     87  CD  GLN A  11      58.927  68.415 102.606

ATOM     88  OE1 GLN A  11      59.450  67.320 102.735

ATOM     89  NE2 GLN A  11      58.559  68.923 101.433

ATOM     90  N   HIS A  12      58.990  73.873 104.402

ATOM     91  CA  HIS A  12      59.570  75.088 103.833

ATOM     92  C   HIS A  12      59.294  76.362 104.601

ATOM     93  O   HIS A  12      59.891  77.366 104.258

ATOM     94  CB  HIS A  12      59.152  75.302 102.374

ATOM     95  CG  HIS A  12      59.633  74.219 101.444

ATOM     96  ND1 HIS A  12      60.951  73.945 101.164

ATOM     97  CD2 HIS A  12      58.871  73.282 100.808

ATOM     98  CE1 HIS A  12      60.996  72.864 100.367

ATOM     99  NE2 HIS A  12      59.740  72.443 100.131

ATOM    100  N   MET A  13      58.450  76.385 105.639

ATOM    101  CA  MET A  13      58.139  77.661 106.276

ATOM    102  C   MET A  13      58.807  77.757 107.641

ATOM    103  O   MET A  13      58.748  76.810 108.447

ATOM    104  CB  MET A  13      56.632  77.843 106.417

ATOM    105  CG  MET A  13      55.939  78.037 105.074

ATOM    106  SD  MET A  13      56.395  79.539 104.163

ATOM    107  CE  MET A  13      56.238  80.814 105.441

ATOM    108  N   ASP A  14      59.413  78.915 107.928

ATOM    109  CA  ASP A  14      59.899  79.233 109.262

ATOM    110  C   ASP A  14      59.643  80.704 109.585

ATOM    111  O   ASP A  14      60.557  81.530 109.601

ATOM    112  CB  ASP A  14      61.381  78.898 109.447

ATOM    113  CG  ASP A  14      61.776  79.129 110.909

ATOM    114  OD1 ASP A  14      60.867  79.280 111.759

ATOM    115  OD2 ASP A  14      62.998  79.097 111.178

ATOM    116  N   SER A  15      58.389  81.005 109.915

ATOM    117  CA  SER A  15      57.948  82.356 110.242

ATOM    118  C   SER A  15      58.469  82.816 111.605

ATOM    119  O   SER A  15      58.344  83.983 111.969

ATOM    120  CB  SER A  15      56.417  82.377 110.258

ATOM    121  OG  SER A  15      55.924  81.954 109.007

ATOM    122  N   SER A  16      58.949  81.865 112.416

ATOM    123  CA  SER A  16      59.344  82.129 113.793

ATOM    124  C   SER A  16      60.731  82.768 113.912

ATOM    125  O   SER A  16      61.094  83.212 115.004

ATOM    126  CB  SER A  16      59.270  80.828 114.604

ATOM    127  OG  SER A  16      57.917  80.405 114.676

ATOM    128  N   THR A  17      61.521  82.797 112.838

ATOM    129  CA  THR A  17      62.818  83.457 112.829

ATOM    130  C   THR A  17      62.936  84.297 111.567

ATOM    131  O   THR A  17      62.349  83.951 110.549

ATOM    132  CB  THR A  17      63.949  82.424 112.884

ATOM    133  OG1 THR A  17      63.995  81.661 111.702

ATOM    134  CG2 THR A  17      63.788  81.526 114.116

ATOM    135  N   SER A  18      63.740  85.362 111.610

ATOM    136  CA  SER A  18      63.899  86.223 110.449

ATOM    137  C   SER A  18      65.010  85.710 109.544

ATOM    138  O   SER A  18      65.111  86.140 108.410

ATOM    139  CB  SER A  18      64.200  87.669 110.863

ATOM    140  OG  SER A  18      63.844  87.920 112.217

ATOM    141  N   ALA A  19      65.921  84.897 110.075

ATOM    142  CA  ALA A  19      67.071  84.379 109.355

ATOM    143  C   ALA A  19      67.681  83.242 110.168

ATOM    144  O   ALA A  19      67.361  83.088 111.351

ATOM    145  CB  ALA A  19      68.098  85.493 109.154

ATOM    146  N   ALA A  20      68.566  82.458 109.562

ATOM    147  CA  ALA A  20      69.324  81.464 110.301

ATOM    148  C   ALA A  20      70.310  82.181 111.224

ATOM    149  O   ALA A  20      71.007  83.090 110.782

ATOM    150  CB  ALA A  20      70.072  80.558 109.333

ATOM    151  N   SER A  21      70.382  81.796 112.503

ATOM    152  CA  SER A  21      71.220  82.511 113.465

ATOM    153  C   SER A  21      72.585  81.859 113.670

ATOM    154  O   SER A  21      73.460  82.462 114.288

ATOM    155  CB  SER A  21      70.493  82.596 114.808

ATOM    156  OG  SER A  21      70.105  81.289 115.201

ATOM    157  N   SER A  22      72.764  80.607 113.245

ATOM    158  CA  SER A  22      74.037  79.934 113.398

ATOM    159  C   SER A  22      74.208  78.896 112.299

ATOM    160  O   SER A  22      73.258  78.563 111.591

ATOM    161  CB  SER A  22      74.132  79.300 114.794

ATOM    162  OG  SER A  22      73.490  78.037 114.838

ATOM    163  N   SER A  23      75.413  78.333 112.213

ATOM    164  CA  SER A  23      75.694  77.308 111.224

ATOM    165  C   SER A  23      74.929  76.013 111.492

ATOM    166  O   SER A  23      74.873  75.163 110.618

ATOM    167  CB  SER A  23      77.199  77.049 111.152

ATOM    168  OG  SER A  23      77.656  76.525 112.389

ATOM    169  N   ASN A  24      74.352  75.850 112.690

ATOM    170  CA  ASN A  24      73.631  74.626 113.026

ATOM    171  C   ASN A  24      72.153  74.674 112.654

ATOM    172  O   ASN A  24      71.424  73.719 112.920

ATOM    173  CB  ASN A  24      73.789  74.322 114.518

ATOM    174  CG  ASN A  24      74.832  73.239 114.722

ATOM    175  OD1 ASN A  24      74.719  72.149 114.198

ATOM    176  ND2 ASN A  24      75.871  73.522 115.503

ATOM    177  N   TYR A  25      71.682  75.804 112.112

ATOM    178  CA  TYR A  25      70.263  75.969 111.815

ATOM    179  C   TYR A  25      69.721  74.792 111.001

ATOM    180  O   TYR A  25      68.720  74.196 111.388

ATOM    181  CB  TYR A  25      70.032  77.291 111.080

ATOM    182  CG  TYR A  25      68.598  77.515 110.662

ATOM    183  CD1 TYR A  25      67.669  78.096 111.548

ATOM    184  CD2 TYR A  25      68.177  77.091 109.387

ATOM    185  CE1 TYR A  25      66.342  78.302 111.134

ATOM    186  CE2 TYR A  25      66.856  77.295 108.979

ATOM    187  CZ  TYR A  25      65.928  77.853 109.863

ATOM    188  OH  TYR A  25      64.654  78.011 109.442

ATOM    189  N   CYS A  26      70.385  74.468 109.890

ATOM    190  CA  CYS A  26      69.897  73.455 108.965

ATOM    191  C   CYS A  26      69.906  72.092 109.649

ATOM    192  O   CYS A  26      68.912  71.378 109.624

ATOM    193  CB  CYS A  26      70.729  73.472 107.693

ATOM    194  SG  CYS A  26      70.299  74.813 106.560

ATOM    195  N   ASN A  27      70.971  71.744 110.374

ATOM    196  CA  ASN A  27      70.997  70.469 111.088

ATOM    197  C   ASN A  27      69.810  70.316 112.010

ATOM    198  O   ASN A  27      69.162  69.274 112.058

ATOM    199  CB  ASN A  27      72.271  70.367 111.927

ATOM    200  CG  ASN A  27      73.506  70.151 111.070

ATOM    201  OD1 ASN A  27      74.634  70.362 111.497

ATOM    202  ND2 ASN A  27      73.352  69.726 109.842

ATOM    203  N   GLN A  28      69.541  71.355 112.799

ATOM    204  CA  GLN A  28      68.454  71.306 113.764

ATOM    205  C   GLN A  28      67.084  71.259 113.076

ATOM    206  O   GLN A  28      66.220  70.484 113.499

ATOM    207  CB  GLN A  28      68.547  72.482 114.748

ATOM    208  CG  GLN A  28      69.680  72.258 115.765

ATOM    209  CD  GLN A  28      70.207  73.509 116.470

ATOM    210  OE1 GLN A  28      71.122  73.423 117.273

ATOM    211  NE2 GLN A  28      69.661  74.700 116.226

ATOM    212  N   MET A  29      66.856  72.141 112.099

ATOM    213  CA  MET A  29      65.557  72.267 111.450

ATOM    214  C   MET A  29      65.220  71.060 110.577

ATOM    215  O   MET A  29      64.073  70.614 110.572

ATOM    216  CB  MET A  29      65.495  73.556 110.638

ATOM    217  CG  MET A  29      65.366  74.740 111.578

ATOM    218  SD  MET A  29      63.745  74.884 112.376

ATOM    219  CE  MET A  29      62.646  75.162 110.967

ATOM    220  N   MET A  30      66.206  70.500 109.875

ATOM    221  CA  MET A  30      65.948  69.347 109.022

ATOM    222  C   MET A  30      65.504  68.166 109.882

ATOM    223  O   MET A  30      64.616  67.398 109.515

ATOM    224  CB  MET A  30      67.178  68.996 108.183

ATOM    225  CG  MET A  30      67.476  70.089 107.161

ATOM    226  SD  MET A  30      66.307  70.253 105.791

ATOM    227  CE  MET A  30      66.606  68.773 104.793

ATOM    228  N   LYS A  31      66.083  68.047 111.079

ATOM    229  CA  LYS A  31      65.695  66.986 111.974

ATOM    230  C   LYS A  31      64.314  67.276 112.568

ATOM    231  O   LYS A  31      63.455  66.400 112.632

ATOM    232  CB  LYS A  31      66.754  66.797 113.069

ATOM    233  CG  LYS A  31      66.502  65.432 113.725

ATOM    234  CD  LYS A  31      66.727  65.471 115.239

ATOM    235  CE  LYS A  31      65.670  64.626 115.960

ATOM    236  NZ  LYS A  31      65.269  65.300 117.202

ATOM    237  N   SER A  32      64.132  68.463 113.156

ATOM    238  CA  SER A  32      62.896  68.769 113.867

ATOM    239  C   SER A  32      61.658  68.722 112.971

ATOM    240  O   SER A  32      60.587  68.375 113.460

ATOM    241  CB  SER A  32      63.002  70.107 114.607

ATOM    242  OG  SER A  32      62.960  71.224 113.745

ATOM    243  N   ARG A  33      61.793  69.089 111.693

ATOM    244  CA  ARG A  33      60.669  69.051 110.763

ATOM    245  C   ARG A  33      60.503  67.682 110.104

ATOM    246  O   ARG A  33      59.650  67.515 109.230

ATOM    247  CB  ARG A  33      60.816  70.151 109.712

ATOM    248  CG  ARG A  33      60.782  71.547 110.315

ATOM    249  CD  ARG A  33      59.388  71.913 110.825

ATOM    250  NE  ARG A  33      59.431  73.320 111.260

ATOM    251  CZ  ARG A  33      59.006  74.334 110.512

ATOM    252  NH1 ARG A  33      58.792  74.121 109.223

ATOM    253  NH2 ARG A  33      59.000  75.557 111.041

ATOM    254  N   ASN A  34      61.269  66.693 110.576

ATOM    255  CA  ASN A  34      61.207  65.304 110.148

ATOM    256  C   ASN A  34      61.569  65.112 108.681

ATOM    257  O   ASN A  34      61.083  64.170 108.069

ATOM    258  CB  ASN A  34      59.824  64.696 110.420

ATOM    259  CG  ASN A  34      59.462  64.763 111.890

ATOM    260  OD1 ASN A  34      60.241  64.392 112.756

ATOM    261  ND2 ASN A  34      58.271  65.256 112.219

ATOM    262  N   LEU A  35      62.417  65.973 108.111

ATOM    263  CA  LEU A  35      62.839  65.786 106.723

ATOM    264  C   LEU A  35      63.876  64.667 106.577

ATOM    265  O   LEU A  35      64.109  64.225 105.464

ATOM    266  CB  LEU A  35      63.398  67.089 106.119

ATOM    267  CG  LEU A  35      62.317  68.029 105.551

ATOM    268  CD1 LEU A  35      62.152  69.175 106.567

ATOM    269  CD2 LEU A  35      62.646  68.657 104.216

ATOM    270  N   THR A  36      64.497  64.226 107.680

ATOM    271  CA  THR A  36      65.569  63.232 107.640

ATOM    272  C   THR A  36      65.146  61.891 108.218

ATOM    273  O   THR A  36      65.968  61.109 108.681

ATOM    274  CB  THR A  36      66.778  63.772 108.400

ATOM    275  OG1 THR A  36      66.452  64.029 109.761

ATOM    276  CG2 THR A  36      67.225  65.098 107.783

ATOM    277  N   LYS A  37      63.838  61.699 108.359

ATOM    278  CA  LYS A  37      63.302  60.514 108.989

ATOM    279  C   LYS A  37      63.682  59.226 108.239

ATOM    280  O   LYS A  37      64.088  58.283 108.908

ATOM    281  CB  LYS A  37      61.781  60.691 109.019

ATOM    282  CG  LYS A  37      61.085  60.003 110.213

ATOM    283  CD  LYS A  37      59.963  59.027 109.807

ATOM    284  CE  LYS A  37      59.187  59.391 108.517

ATOM    285  NZ  LYS A  37      58.350  58.266 108.081

ATOM    286  N   ASP A  38      63.439  59.191 106.917

ATOM    287  CA  ASP A  38      63.591  57.989 106.089

ATOM    288  C   ASP A  38      64.965  57.957 105.424

ATOM    289  O   ASP A  38      65.536  56.890 105.235

ATOM    290  CB  ASP A  38      62.469  57.913 105.043

ATOM    291  CG  ASP A  38      61.100  57.664 105.692

ATOM    292  OD1 ASP A  38      61.026  56.947 106.721

ATOM    293  OD2 ASP A  38      60.140  58.412 105.410

ATOM    294  N   ARG A  39      65.549  59.127 105.177

ATOM    295  CA  ARG A  39      66.797  59.259 104.449

ATOM    296  C   ARG A  39      67.199  60.715 104.550

ATOM    297  O   ARG A  39      66.383  61.542 104.964

ATOM    298  CB  ARG A  39      66.632  58.908 102.972

ATOM    299  CG  ARG A  39      65.621  59.981 102.410

ATOM    300  CD  ARG A  39      65.411  59.922 100.914

ATOM    301  NE  ARG A  39      64.608  60.860 100.154

ATOM    302  CZ  ARG A  39      65.118  61.355  99.003

ATOM    303  NH1 ARG A  39      66.332  61.849  99.086

ATOM    304  NH2 ARG A  39      64.278  61.673  98.014

ATOM    305  N   CYS A  40      68.448  61.034 104.252

ATOM    306  CA  CYS A  40      68.892  62.415 104.248

ATOM    307  C   CYS A  40      68.389  63.113 102.976

ATOM    308  O   CYS A  40      68.883  62.842 101.898

ATOM    309  CB  CYS A  40      70.410  62.480 104.348

ATOM    310  SG  CYS A  40      71.144  61.663 105.786

ATOM    311  N   LYS A  41      67.374  63.977 103.072

ATOM    312  CA  LYS A  41      67.006  64.816 101.929

ATOM    313  C   LYS A  41      68.201  65.686 101.523

ATOM    314  O   LYS A  41      68.707  66.340 102.430

ATOM    315  CB  LYS A  41      65.810  65.690 102.337

ATOM    316  CG  LYS A  41      64.548  64.941 101.940

ATOM    317  CD  LYS A  41      63.260  65.665 102.340

ATOM    318  CE  LYS A  41      61.989  65.014 101.781

ATOM    319  NZ  LYS A  41      61.824  63.621 102.261

ATOM    320  N   PRO A  42      68.661  65.697 100.266

ATOM    321  CA  PRO A  42      69.937  66.288  99.901

ATOM    322  C   PRO A  42      69.948  67.808 100.084

ATOM    323  O   PRO A  42      70.927  68.361 100.600

ATOM    324  CB  PRO A  42      70.231  65.855  98.468

ATOM    325  CG  PRO A  42      68.887  65.404  97.912

ATOM    326  CD  PRO A  42      68.081  64.990  99.137

ATOM    327  N   VAL A  43      68.856  68.500  99.757

ATOM    328  CA  VAL A  43      68.742  69.957  99.844

ATOM    329  C   VAL A  43      67.320  70.258 100.345

ATOM    330  O   VAL A  43      66.419  69.421 100.399

ATOM    331  CB  VAL A  43      69.095  70.719  98.539

ATOM    332  CG1 VAL A  43      69.131  72.239  98.585

ATOM    333  CG2 VAL A  43      70.334  70.139  97.843

ATOM    334  N   ASN A  44      67.134  71.441 100.929

ATOM    335  CA  ASN A  44      65.827  71.960 101.306

ATOM    336  C   ASN A  44      65.948  73.447 101.629

ATOM    337  O   ASN A  44      66.895  73.859 102.302

ATOM    338  CB  ASN A  44      65.322  71.233 102.549

ATOM    339  CG  ASN A  44      63.897  71.651 102.881

ATOM    340  OD1 ASN A  44      62.955  71.398 102.149

ATOM    341  ND2 ASN A  44      63.677  72.310 104.013

ATOM    342  N   THR A  45      64.939  74.250 101.291

ATOM    343  CA  THR A  45      64.952  75.682 101.559

ATOM    344  C   THR A  45      63.886  76.013 102.592

ATOM    345  O   THR A  45      62.749  75.567 102.474

ATOM    346  CB  THR A  45      64.722  76.478 100.269

ATOM    347  OG1 THR A  45      65.742  76.178  99.354

ATOM    348  CG2 THR A  45      64.800  77.979 100.566

ATOM    349  N   PHE A  46      64.221  76.828 103.589

ATOM    350  CA  PHE A  46      63.250  77.375 104.524

ATOM    351  C   PHE A  46      63.026  78.852 104.208

ATOM    352  O   PHE A  46      64.004  79.564 103.998

ATOM    353  CB  PHE A  46      63.794  77.241 105.942

ATOM    354  CG  PHE A  46      63.813  75.823 106.450

ATOM    355  CD1 PHE A  46      62.623  75.222 106.906

ATOM    356  CD2 PHE A  46      65.002  75.079 106.388

ATOM    357  CE1 PHE A  46      62.636  73.877 107.315

ATOM    358  CE2 PHE A  46      65.015  73.736 106.797

ATOM    359  CZ  PHE A  46      63.832  73.135 107.268

ATOM    360  N   VAL A  47      61.793  79.347 104.302

ATOM    361  CA  VAL A  47      61.437  80.723 103.994

ATOM    362  C   VAL A  47      61.041  81.421 105.291

ATOM    363  O   VAL A  47      60.159  80.959 106.020

ATOM    364  CB  VAL A  47      60.290  80.759 102.974

ATOM    365  CG1 VAL A  47      59.960  82.205 102.576

ATOM    366  CG2 VAL A  47      60.611  79.961 101.704

ATOM    367  N   HIS A  48      61.744  82.502 105.616

ATOM    368  CA  HIS A  48      61.538  83.289 106.816

ATOM    369  C   HIS A  48      60.617  84.472 106.570

ATOM    370  O   HIS A  48      61.043  85.612 106.756

ATOM    371  CB  HIS A  48      62.872  83.787 107.347

ATOM    372  CG  HIS A  48      63.821  82.698 107.687

ATOM    373  ND1 HIS A  48      63.766  81.928 108.827

ATOM    374  CD2 HIS A  48      64.842  82.263 106.895

ATOM    375  CE1 HIS A  48      64.763  81.042 108.737

ATOM    376  NE2 HIS A  48      65.411  81.223 107.575

ATOM    377  N   GLU A  49      59.366  84.185 106.223

ATOM    378  CA  GLU A  49      58.365  85.207 105.953

ATOM    379  C   GLU A  49      57.038  84.738 106.516

ATOM    380  O   GLU A  49      56.911  83.576 106.901

ATOM    381  CB  GLU A  49      58.221  85.442 104.453

ATOM    382  CG  GLU A  49      59.565  85.802 103.805

ATOM    383  CD  GLU A  49      60.007  87.234 104.080

ATOM    384  OE1 GLU A  49      59.187  87.998 104.641

ATOM    385  OE2 GLU A  49      61.193  87.511 103.780

ATOM    386  N   SER A  50      56.054  85.623 106.617

ATOM    387  CA  SER A  50      54.747  85.166 107.027

ATOM    388  C   SER A  50      54.188  84.170 106.002

ATOM    389  O   SER A  50      54.458  84.244 104.809

ATOM    390  CB  SER A  50      53.802  86.343 107.261

ATOM    391  OG  SER A  50      53.330  86.838 106.031

ATOM    392  N   LEU A  51      53.338  83.261 106.475

ATOM    393  CA  LEU A  51      52.686  82.316 105.585

ATOM    394  C   LEU A  51      51.828  83.057 104.563

ATOM    395  O   LEU A  51      51.779  82.674 103.402

ATOM    396  CB  LEU A  51      51.858  81.337 106.424

ATOM    397  CG  LEU A  51      51.129  80.260 105.603

ATOM    398  CD1 LEU A  51      52.097  79.404 104.782

ATOM    399  CD2 LEU A  51      50.298  79.382 106.542

ATOM    400  N   ALA A  52      51.124  84.106 104.995

ATOM    401  CA  ALA A  52      50.307  84.877 104.073

ATOM    402  C   ALA A  52      51.127  85.436 102.907

ATOM    403  O   ALA A  52      50.646  85.433 101.775

ATOM    404  CB  ALA A  52      49.583  85.995 104.821

ATOM    405  N   ASP A  53      52.339  85.929 103.184

ATOM    406  CA  ASP A  53      53.158  86.522 102.132

ATOM    407  C   ASP A  53      53.605  85.458 101.135

ATOM    408  O   ASP A  53      53.741  85.742  99.949

ATOM    409  CB  ASP A  53      54.389  87.234 102.706

ATOM    410  CG  ASP A  53      54.088  88.613 103.278

ATOM    411  OD1 ASP A  53      52.923  89.064 103.165

ATOM    412  OD2 ASP A  53      55.011  89.202 103.878

ATOM    413  N   VAL A  54      53.849  84.238 101.607

ATOM    414  CA  VAL A  54      54.279  83.159 100.732

ATOM    415  C   VAL A  54      53.086  82.627  99.937

ATOM    416  O   VAL A  54      53.190  82.411  98.737

ATOM    417  CB  VAL A  54      55.010  82.071 101.528

ATOM    418  CG1 VAL A  54      55.323  80.879 100.617

ATOM    419  CG2 VAL A  54      56.332  82.620 102.075

ATOM    420  N   GLN A  55      51.932  82.440 100.579

ATOM    421  CA  GLN A  55      50.728  82.039  99.866

ATOM    422  C   GLN A  55      50.396  83.039  98.759

ATOM    423  O   GLN A  55      49.886  82.664  97.707

ATOM    424  CB  GLN A  55      49.541  81.912 100.821

ATOM    425  CG  GLN A  55      49.651  80.690 101.736

ATOM    426  CD  GLN A  55      48.584  80.696 102.826

ATOM    427  OE1 GLN A  55      48.054  81.732 103.202

ATOM    428  NE2 GLN A  55      48.237  79.537 103.375

ATOM    429  N   ALA A  56      50.638  84.329  99.010

ATOM    430  CA  ALA A  56      50.321  85.340  98.016

ATOM    431  C   ALA A  56      51.150  85.195  96.740

ATOM    432  O   ALA A  56      50.789  85.786  95.727

ATOM    433  CB  ALA A  56      50.512  86.739  98.599

ATOM    434  N   VAL A  57      52.269  84.471  96.764

ATOM    435  CA  VAL A  57      53.064  84.315  95.554

ATOM    436  C   VAL A  57      52.264  83.584  94.470

ATOM    437  O   VAL A  57      52.478  83.823  93.288

ATOM    438  CB  VAL A  57      54.387  83.604  95.864

ATOM    439  CG1 VAL A  57      55.213  83.382  94.591

ATOM    440  CG2 VAL A  57      55.263  84.388  96.848

ATOM    441  N   CYS A  58      51.259  82.794  94.860

ATOM    442  CA  CYS A  58      50.422  82.043  93.928

ATOM    443  C   CYS A  58      49.579  82.969  93.042

ATOM    444  O   CYS A  58      48.833  82.510  92.185

ATOM    445  CB  CYS A  58      49.508  81.085  94.698

ATOM    446  SG  CYS A  58      50.403  79.799  95.592

ATOM    447  N   SER A  59      49.610  84.282  93.299

ATOM    448  CA  SER A  59      48.954  85.260  92.452

ATOM    449  C   SER A  59      49.945  86.281  91.899

ATOM    450  O   SER A  59      49.519  87.386  91.546

ATOM    451  CB  SER A  59      47.818  85.915  93.246

ATOM    452  OG  SER A  59      48.277  86.741  94.307

ATOM    453  N   GLN A  60      51.243  85.958  91.891

ATOM    454  CA  GLN A  60      52.267  86.864  91.382

ATOM    455  C   GLN A  60      52.707  86.437  89.976

ATOM    456  O   GLN A  60      51.861  86.148  89.138

ATOM    457  CB  GLN A  60      53.369  87.093  92.436

ATOM    458  CG  GLN A  60      52.743  87.826  93.634

ATOM    459  CD  GLN A  60      53.667  87.993  94.833

ATOM    460  OE1 GLN A  60      54.882  87.889  94.727

ATOM    461  NE2 GLN A  60      53.116  88.331  96.000

ATOM    462  N   LYS A  61      53.998  86.549  89.651

ATOM    463  CA  LYS A  61      54.410  86.314  88.284

ATOM    464  C   LYS A  61      54.384  84.827  87.920

ATOM    465  O   LYS A  61      55.190  84.089  88.461

ATOM    466  CB  LYS A  61      55.817  86.879  88.157

ATOM    467  CG  LYS A  61      56.464  86.521  86.820

ATOM    468  CD  LYS A  61      56.035  87.426  85.644

ATOM    469  CE  LYS A  61      57.222  87.598  84.662

ATOM    470  NZ  LYS A  61      58.524  87.682  85.369

ATOM    471  N   ASN A  62      53.550  84.444  86.956

ATOM    472  CA  ASN A  62      53.524  83.075  86.454

ATOM    473  C   ASN A  62      54.786  82.768  85.664

ATOM    474  O   ASN A  62      55.199  83.648  84.902

ATOM    475  CB  ASN A  62      52.290  82.865  85.585

ATOM    476  CG  ASN A  62      52.165  81.430  85.102

ATOM    477  OD1 ASN A  62      52.196  81.199  83.909

ATOM    478  ND2 ASN A  62      51.909  80.495  86.010

ATOM    479  N   VAL A  63      55.412  81.621  85.911

ATOM    480  CA  VAL A  63      56.579  81.160  85.171

ATOM    481  C   VAL A  63      56.467  79.639  85.046

ATOM    482  O   VAL A  63      55.739  79.051  85.851

ATOM    483  CB  VAL A  63      57.883  81.604  85.869

ATOM    484  CG1 VAL A  63      58.025  83.130  85.975

ATOM    485  CG2 VAL A  63      58.016  81.022  87.282

ATOM    486  N   ALA A  64      57.121  79.049  84.048

ATOM    487  CA  ALA A  64      57.239  77.600  83.970

ATOM    488  C   ALA A  64      58.168  77.125  85.091

ATOM    489  O   ALA A  64      59.137  77.814  85.415

ATOM    490  CB  ALA A  64      57.749  77.181  82.593

ATOM    491  N   CYS A  65      57.764  76.077  85.804

ATOM    492  CA  CYS A  65      58.614  75.339  86.728

ATOM    493  C   CYS A  65      59.802  74.794  85.947

ATOM    494  O   CYS A  65      59.661  74.594  84.747

ATOM    495  CB  CYS A  65      57.860  74.139  87.326

ATOM    496  SG  CYS A  65      56.317  74.449  88.208

ATOM    497  N   LYS A  66      60.936  74.542  86.609

ATOM    498  CA  LYS A  66      62.067  73.875  85.958

ATOM    499  C   LYS A  66      61.618  72.648  85.154

ATOM    500  O   LYS A  66      62.064  72.458  84.038

ATOM    501  CB  LYS A  66      63.070  73.421  87.015

ATOM    502  CG  LYS A  66      63.889  74.540  87.676

ATOM    503  CD  LYS A  66      64.341  73.959  89.017

ATOM    504  CE  LYS A  66      65.454  74.678  89.756

ATOM    505  NZ  LYS A  66      65.505  74.238  91.164

ATOM    506  N   ASN A  67      60.726  71.833  85.725

ATOM    507  CA  ASN A  67      60.298  70.590  85.076

ATOM    508  C   ASN A  67      59.153  70.805  84.089

ATOM    509  O   ASN A  67      58.471  69.861  83.713

ATOM    510  CB  ASN A  67      59.881  69.557  86.124

ATOM    511  CG  ASN A  67      61.038  69.130  86.991

ATOM    512  OD1 ASN A  67      62.202  69.075  86.611

ATOM    513  ND2 ASN A  67      60.727  69.040  88.264

ATOM    514  N   GLY A  68      58.861  72.051  83.706

ATOM    515  CA  GLY A  68      58.033  72.327  82.535

ATOM    516  C   GLY A  68      56.581  72.680  82.877

ATOM    517  O   GLY A  68      55.894  73.373  82.123

ATOM    518  N   GLN A  69      56.075  72.302  84.055

ATOM    519  CA  GLN A  69      54.705  72.624  84.436

ATOM    520  C   GLN A  69      54.519  74.148  84.509

ATOM    521  O   GLN A  69      55.401  74.894  84.922

ATOM    522  CB  GLN A  69      54.332  71.983  85.783

ATOM    523  CG  GLN A  69      54.429  70.448  85.808

ATOM    524  CD  GLN A  69      55.789  69.949  86.276

ATOM    525  OE1 GLN A  69      56.785  70.676  86.225

ATOM    526  NE2 GLN A  69      55.786  68.775  86.875

ATOM    527  N   THR A  70      53.329  74.664  84.197

ATOM    528  CA  THR A  70      53.080  76.094  84.098

ATOM    529  C   THR A  70      52.330  76.626  85.331

ATOM    530  O   THR A  70      51.878  77.776  85.336

ATOM    531  CB  THR A  70      52.316  76.315  82.782

ATOM    532  OG1 THR A  70      51.274  75.353  82.698

ATOM    533  CG2 THR A  70      53.264  76.210  81.576

ATOM    534  N   ASN A  71      52.163  75.846  86.406

ATOM    535  CA  ASN A  71      51.539  76.289  87.657

ATOM    536  C   ASN A  71      52.585  76.794  88.653

ATOM    537  O   ASN A  71      52.304  76.796  89.860

ATOM    538  CB  ASN A  71      50.668  75.190  88.297

ATOM    539  CG  ASN A  71      51.483  74.039  88.876

ATOM    540  OD1 ASN A  71      52.489  73.683  88.291

ATOM    541  ND2 ASN A  71      51.063  73.500  90.021

ATOM    542  N   CYS A  72      53.708  77.344  88.173

ATOM    543  CA  CYS A  72      54.756  77.908  89.017

ATOM    544  C   CYS A  72      54.653  79.423  89.019

ATOM    545  O   CYS A  72      54.134  80.053  88.093

ATOM    546  CB  CYS A  72      56.186  77.477  88.653

ATOM    547  SG  CYS A  72      56.781  76.006  89.511

ATOM    548  N   TYR A  73      55.072  80.043  90.121

ATOM    549  CA  TYR A  73      55.005  81.476  90.306

ATOM    550  C   TYR A  73      56.267  81.969  90.992

ATOM    551  O   TYR A  73      56.697  81.368  91.972

ATOM    552  CB  TYR A  73      53.782  81.859  91.139

ATOM    553  CG  TYR A  73      52.469  81.501  90.492

ATOM    554  CD1 TYR A  73      51.956  80.201  90.652

ATOM    555  CD2 TYR A  73      51.820  82.415  89.640

ATOM    556  CE1 TYR A  73      50.806  79.812  89.950

ATOM    557  CE2 TYR A  73      50.664  82.022  88.943

ATOM    558  CZ  TYR A  73      50.187  80.701  89.058

ATOM    559  OH  TYR A  73      49.011  80.352  88.464

ATOM    560  N   GLN A  74      56.776  83.126  90.561

ATOM    561  CA  GLN A  74      57.947  83.784  91.115

ATOM    562  C   GLN A  74      57.496  84.973  91.960

ATOM    563  O   GLN A  74      56.716  85.818  91.503

ATOM    564  CB  GLN A  74      58.858  84.258  89.977

ATOM    565  CG  GLN A  74      60.167  84.882  90.483

ATOM    566  CD  GLN A  74      60.888  85.598  89.349

ATOM    567  OE1 GLN A  74      61.348  85.004  88.405

ATOM    568  NE2 GLN A  74      60.950  86.931  89.375

ATOM    569  N   SER A  75      58.042  85.118  93.168

ATOM    570  CA  SER A  75      57.720  86.265  93.991

ATOM    571  C   SER A  75      58.217  87.559  93.340

ATOM    572  O   SER A  75      59.339  87.653  92.823

ATOM    573  CB  SER A  75      58.274  86.091  95.405

ATOM    574  OG  SER A  75      59.686  85.985  95.400

ATOM    575  N   TYR A  76      57.416  88.619  93.426

ATOM    576  CA  TYR A  76      57.851  89.911  92.931

ATOM    577  C   TYR A  76      59.040  90.395  93.734

ATOM    578  O   TYR A  76      59.975  90.984  93.184

ATOM    579  CB  TYR A  76      56.724  90.935  93.037

ATOM    580  CG  TYR A  76      55.591  90.703  92.076

ATOM    581  CD1 TYR A  76      55.858  90.434  90.719

ATOM    582  CD2 TYR A  76      54.261  90.799  92.524

ATOM    583  CE1 TYR A  76      54.806  90.233  89.819

ATOM    584  CE2 TYR A  76      53.209  90.624  91.612

ATOM    585  CZ  TYR A  76      53.481  90.279  90.276

ATOM    586  OH  TYR A  76      52.455  90.147  89.398

ATOM    587  N   SER A  77      58.965  90.218  95.046

ATOM    588  CA  SER A  77      59.979  90.702  95.959

ATOM    589  C   SER A  77      60.913  89.604  96.437

ATOM    590  O   SER A  77      60.592  88.422  96.368

ATOM    591  CB  SER A  77      59.338  91.450  97.123

ATOM    592  OG  SER A  77      58.295  90.705  97.711

ATOM    593  N   THR A  78      62.104  90.001  96.870

ATOM    594  CA  THR A  78      62.989  89.039  97.491

ATOM    595  C   THR A  78      62.450  88.675  98.869

ATOM    596  O   THR A  78      61.706  89.460  99.459

ATOM    597  CB  THR A  78      64.432  89.540  97.569

ATOM    598  OG1 THR A  78      64.576  90.627  98.463

ATOM    599  CG2 THR A  78      64.907  90.027  96.200

ATOM    600  N   MET A  79      62.868  87.521  99.381

ATOM    601  CA  MET A  79      62.441  87.039 100.677

ATOM    602  C   MET A  79      63.650  86.508 101.424

ATOM    603  O   MET A  79      64.637  86.114 100.804

ATOM    604  CB  MET A  79      61.425  85.914 100.494

ATOM    605  CG  MET A  79      60.114  86.409  99.908

ATOM    606  SD  MET A  79      58.840  85.133  99.940

ATOM    607  CE  MET A  79      57.329  86.085  99.709

ATOM    608  N   SER A  80      63.585  86.498 102.750

ATOM    609  CA  SER A  80      64.639  85.899 103.537

ATOM    610  C   SER A  80      64.525  84.382 103.453

ATOM    611  O   SER A  80      63.532  83.825 103.911

ATOM    612  CB  SER A  80      64.525  86.352 104.984

ATOM    613  OG  SER A  80      65.517  85.684 105.757

ATOM    614  N   ILE A  81      65.569  83.695 102.995

ATOM    615  CA  ILE A  81      65.571  82.243 102.894

ATOM    616  C   ILE A  81      66.827  81.650 103.518

ATOM    617  O   ILE A  81      67.872  82.310 103.585

ATOM    618  CB  ILE A  81      65.426  81.789 101.438

ATOM    619  CG1 ILE A  81      66.597  82.331 100.602

ATOM    620  CG2 ILE A  81      64.082  82.228 100.844

ATOM    621  CD1 ILE A  81      66.861  81.479  99.367

ATOM    622  N   THR A  82      66.710  80.414 103.993

ATOM    623  CA  THR A  82      67.872  79.613 104.318

ATOM    624  C   THR A  82      67.904  78.382 103.420

ATOM    625  O   THR A  82      66.951  77.612 103.460

ATOM    626  CB  THR A  82      67.828  79.193 105.782

ATOM    627  OG1 THR A  82      67.774  80.326 106.623

ATOM    628  CG2 THR A  82      69.123  78.475 106.147

ATOM    629  N   ASP A  83      69.015  78.195 102.729

ATOM    630  CA  ASP A  83      69.283  77.070 101.848

ATOM    631  C   ASP A  83      70.097  76.044 102.632

ATOM    632  O   ASP A  83      71.078  76.420 103.299

ATOM    633  CB  ASP A  83      70.083  77.608 100.675

ATOM    634  CG  ASP A  83      70.354  76.556  99.642

ATOM    635  OD1 ASP A  83      71.383  75.887  99.853

ATOM    636  OD2 ASP A  83      69.637  76.549  98.630

ATOM    637  N   CYS A  84      69.588  74.816 102.709

ATOM    638  CA  CYS A  84      70.217  73.722 103.430

ATOM    639  C   CYS A  84      70.719  72.708 102.406

ATOM    640  O   CYS A  84      69.873  72.190 101.707

ATOM    641  CB  CYS A  84      69.192  73.073 104.366

ATOM    642  SG  CYS A  84      68.553  74.165 105.664

ATOM    643  N   ARG A  85      72.029  72.395 102.345

ATOM    644  CA  ARG A  85      72.633  71.437 101.393

ATOM    645  C   ARG A  85      73.468  70.407 102.149

ATOM    646  O   ARG A  85      74.292  70.801 102.984

ATOM    647  CB  ARG A  85      73.567  72.172 100.420

ATOM    648  CG  ARG A  85      72.745  72.870  99.343

ATOM    649  CD  ARG A  85      73.576  73.806  98.462

ATOM    650  NE  ARG A  85      72.646  74.731  97.796

ATOM    651  CZ  ARG A  85      71.945  74.489  96.674

ATOM    652  NH1 ARG A  85      72.504  73.708  95.755

ATOM    653  NH2 ARG A  85      70.754  75.086  96.523

ATOM    654  N   GLU A  86      73.245  69.121 101.911

ATOM    655  CA  GLU A  86      73.946  68.025 102.545

ATOM    656  C   GLU A  86      75.453  68.159 102.365

ATOM    657  O   GLU A  86      75.941  68.545 101.308

ATOM    658  CB  GLU A  86      73.465  66.708 101.956

ATOM    659  CG  GLU A  86      73.800  65.535 102.861

ATOM    660  CD  GLU A  86      73.199  64.247 102.334

ATOM    661  OE1 GLU A  86      72.872  64.240 101.140

ATOM    662  OE2 GLU A  86      73.092  63.336 103.190

ATOM    663  N   THR A  87      76.219  67.918 103.429

ATOM    664  CA  THR A  87      77.662  67.971 103.328

ATOM    665  C   THR A  87      78.250  66.601 103.031

ATOM    666  O   THR A  87      77.647  65.562 103.288

ATOM    667  CB  THR A  87      78.262  68.521 104.625

ATOM    668  OG1 THR A  87      78.111  67.607 105.698

ATOM    669  CG2 THR A  87      77.595  69.845 104.996

ATOM    670  N   GLY A  88      79.552  66.612 102.743

ATOM    671  CA  GLY A  88      80.314  65.405 102.479

ATOM    672  C   GLY A  88      80.326  64.462 103.676

ATOM    673  O   GLY A  88      80.548  63.266 103.529

ATOM    674  N   SER A  89      80.189  65.000 104.894

ATOM    675  CA  SER A  89      80.189  64.153 106.075

ATOM    676  C   SER A  89      78.801  63.621 106.449

ATOM    677  O   SER A  89      78.692  62.936 107.468

ATOM    678  CB  SER A  89      80.801  64.915 107.247

ATOM    679  OG  SER A  89      82.203  65.015 107.063

ATOM    680  N   SER A  90      77.750  64.019 105.738

ATOM    681  CA  SER A  90      76.408  63.552 106.038

ATOM    682  C   SER A  90      76.316  62.030 105.884

ATOM    683  O   SER A  90      76.783  61.465 104.902

ATOM    684  CB  SER A  90      75.413  64.236 105.122

ATOM    685  OG  SER A  90      74.116  64.033 105.640

ATOM    686  N   LYS A  91      75.815  61.339 106.914

ATOM    687  CA  LYS A  91      75.698  59.894 106.876

ATOM    688  C   LYS A  91      74.456  59.485 107.659

ATOM    689  O   LYS A  91      74.466  59.539 108.894

ATOM    690  CB  LYS A  91      76.956  59.304 107.523

ATOM    691  CG  LYS A  91      77.068  57.799 107.320

ATOM    692  CD  LYS A  91      77.948  57.214 108.437

ATOM    693  CE  LYS A  91      78.071  55.698 108.251

ATOM    694  NZ  LYS A  91      77.911  55.325 106.826

ATOM    695  N   TYR A  92      73.420  59.009 106.972

ATOM    696  CA  TYR A  92      72.181  58.617 107.622

ATOM    697  C   TYR A  92      72.486  57.650 108.768

ATOM    698  O   TYR A  92      73.325  56.752 108.623

ATOM    699  CB  TYR A  92      71.233  57.968 106.613

ATOM    700  CG  TYR A  92      69.893  57.614 107.204

ATOM    701  CD1 TYR A  92      69.721  56.363 107.825

ATOM    702  CD2 TYR A  92      68.863  58.575 107.248

ATOM    703  CE1 TYR A  92      68.507  56.056 108.461

ATOM    704  CE2 TYR A  92      67.650  58.259 107.887

ATOM    705  CZ  TYR A  92      67.430  56.958 108.372

ATOM    706  OH  TYR A  92      66.294  56.664 109.061

ATOM    707  N   PRO A  93      71.868  57.825 109.947

ATOM    708  CA  PRO A  93      70.804  58.776 110.295

ATOM    709  C   PRO A  93      71.322  60.145 110.749

ATOM    710  O   PRO A  93      70.550  61.019 111.141

ATOM    711  CB  PRO A  93      70.052  58.080 111.439

ATOM    712  CG  PRO A  93      71.108  57.185 112.113

ATOM    713  CD  PRO A  93      72.143  56.905 111.026

ATOM    714  N   ASN A  94      72.638  60.330 110.792

ATOM    715  CA  ASN A  94      73.246  61.592 111.160

ATOM    716  C   ASN A  94      73.406  62.493 109.950

ATOM    717  O   ASN A  94      74.523  62.734 109.501

ATOM    718  CB  ASN A  94      74.587  61.317 111.828

ATOM    719  CG  ASN A  94      74.392  60.518 113.107

ATOM    720  OD1 ASN A  94      75.060  59.527 113.354

ATOM    721  ND2 ASN A  94      73.459  60.929 113.966

ATOM    722  N   CYS A  95      72.286  63.020 109.469

ATOM    723  CA  CYS A  95      72.259  63.858 108.279

ATOM    724  C   CYS A  95      72.901  65.199 108.626

ATOM    725  O   CYS A  95      72.625  65.742 109.703

ATOM    726  CB  CYS A  95      70.833  64.010 107.781

ATOM    727  SG  CYS A  95      70.057  62.426 107.388

ATOM    728  N   ALA A  96      73.807  65.710 107.798

ATOM    729  CA  ALA A  96      74.519  66.958 108.024

ATOM    730  C   ALA A  96      74.370  67.879 106.796

ATOM    731  O   ALA A  96      74.490  67.390 105.684

ATOM    732  CB  ALA A  96      75.997  66.662 108.287

ATOM    733  N   TYR A  97      74.185  69.191 107.120

ATOM    734  CA  TYR A  97      73.885  70.211 106.167

ATOM    735  C   TYR A  97      74.742  71.449 106.398

ATOM    736  O   TYR A  97      75.067  71.781 107.538

ATOM    737  CB  TYR A  97      72.415  70.634 106.295

ATOM    738  CG  TYR A  97      71.474  69.512 105.990

ATOM    739  CD1 TYR A  97      71.097  68.603 106.997

ATOM    740  CD2 TYR A  97      71.102  69.289 104.658

ATOM    741  CE1 TYR A  97      70.326  67.483 106.674

ATOM    742  CE2 TYR A  97      70.311  68.183 104.343

ATOM    743  CZ  TYR A  97      69.969  67.244 105.333

ATOM    744  OH  TYR A  97      69.138  66.207 105.079

ATOM    745  N   LYS A  98      75.068  72.114 105.307

ATOM    746  CA  LYS A  98      75.599  73.434 105.281

ATOM    747  C   LYS A  98      74.431  74.414 105.258

ATOM    748  O   LYS A  98      73.541  74.299 104.434

ATOM    749  CB  LYS A  98      76.468  73.585 104.039

ATOM    750  CG  LYS A  98      76.989  75.012 104.004

ATOM    751  CD  LYS A  98      78.117  75.139 102.978

ATOM    752  CE  LYS A  98      78.157  76.572 102.441

ATOM    753  NZ  LYS A  98      77.799  77.550 103.489

ATOM    754  N   THR A  99      74.500  75.426 106.123

ATOM    755  CA  THR A  99      73.503  76.478 106.190

ATOM    756  C   THR A  99      73.968  77.684 105.385

ATOM    757  O   THR A  99      75.058  78.205 105.662

ATOM    758  CB  THR A  99      73.304  76.857 107.661

ATOM    759  OG1 THR A  99      72.824  75.755 108.414

ATOM    760  CG2 THR A  99      72.305  78.006 107.797

ATOM    761  N   THR A 100      73.119  78.175 104.487

ATOM    762  CA  THR A 100      73.381  79.375 103.714

ATOM    763  C   THR A 100      72.181  80.310 103.848

ATOM    764  O   THR A 100      71.069  79.949 103.508

ATOM    765  CB  THR A 100      73.674  78.992 102.264

ATOM    766  OG1 THR A 100      74.855  78.198 102.188

ATOM    767  CG2 THR A 100      73.928  80.262 101.449

ATOM    768  N   GLN A 101      72.389  81.497 104.411

ATOM    769  CA  GLN A 101      71.335  82.493 104.524

ATOM    770  C   GLN A 101      71.402  83.441 103.330

ATOM    771  O   GLN A 101      72.486  83.949 103.043

ATOM    772  CB  GLN A 101      71.527  83.246 105.844

ATOM    773  CG  GLN A 101      70.570  84.440 105.949

ATOM    774  CD  GLN A 101      69.118  83.988 106.031

ATOM    775  OE1 GLN A 101      68.817  82.999 106.681

ATOM    776  NE2 GLN A 101      68.189  84.764 105.488

ATOM    777  N   ALA A 102      70.260  83.782 102.728

ATOM    778  CA  ALA A 102      70.248  84.673 101.583

ATOM    779  C   ALA A 102      68.903  85.355 101.426

ATOM    780  O   ALA A 102      67.948  85.026 102.125

ATOM    781  CB  ALA A 102      70.589  83.897 100.316

ATOM    782  N   ASN A 103      68.883  86.374 100.574

ATOM    783  CA  ASN A 103      67.678  87.092 100.213

ATOM    784  C   ASN A 103      67.452  86.925  98.730

ATOM    785  O   ASN A 103      68.219  87.511  97.967

ATOM    786  CB  ASN A 103      67.816  88.566 100.563

ATOM    787  CG  ASN A 103      67.094  88.880 101.862

ATOM    788  OD1 ASN A 103      66.136  89.628 101.886

ATOM    789  ND2 ASN A 103      67.590  88.370 102.987

ATOM    790  N   LYS A 104      66.475  86.116  98.332

ATOM    791  CA  LYS A 104      66.237  85.771  96.932

ATOM    792  C   LYS A 104      64.750  85.748  96.630

ATOM    793  O   LYS A 104      63.948  85.675  97.562

ATOM    794  CB  LYS A 104      66.797  84.393  96.624

ATOM    795  CG  LYS A 104      68.303  84.292  96.863

ATOM    796  CD  LYS A 104      68.968  83.816  95.573

ATOM    797  CE  LYS A 104      70.423  83.419  95.822

ATOM    798  NZ  LYS A 104      71.318  84.326  95.083

ATOM    799  N   HIS A 105      64.387  85.901  95.363

ATOM    800  CA  HIS A 105      63.028  85.616  94.935

ATOM    801  C   HIS A 105      62.782  84.122  95.046

ATOM    802  O   HIS A 105      63.724  83.373  94.835

ATOM    803  CB  HIS A 105      62.823  86.019  93.489

ATOM    804  CG  HIS A 105      63.144  87.454  93.236

ATOM    805  ND1 HIS A 105      62.244  88.490  93.309

ATOM    806  CD2 HIS A 105      64.379  87.953  92.943

ATOM    807  CE1 HIS A 105      62.932  89.618  93.042

ATOM    808  NE2 HIS A 105      64.227  89.311  92.810

ATOM    809  N   ILE A 106      61.572  83.700  95.406

ATOM    810  CA  ILE A 106      61.279  82.269  95.415

ATOM    811  C   ILE A 106      60.375  81.905  94.246

ATOM    812  O   ILE A 106      59.561  82.750  93.852

ATOM    813  CB  ILE A 106      60.724  81.836  96.775

ATOM    814  CG1 ILE A 106      59.364  82.494  97.048

ATOM    815  CG2 ILE A 106      61.737  82.190  97.876

ATOM    816  CD1 ILE A 106      58.565  81.737  98.103

ATOM    817  N   ILE A 107      60.488  80.667  93.770

ATOM    818  CA  ILE A 107      59.596  80.065  92.792

ATOM    819  C   ILE A 107      58.908  78.904  93.505

ATOM    820  O   ILE A 107      59.580  78.121  94.174

ATOM    821  CB  ILE A 107      60.322  79.687  91.487

ATOM    822  CG1 ILE A 107      60.990  80.950  90.904

ATOM    823  CG2 ILE A 107      59.278  79.131  90.505

ATOM    824  CD1 ILE A 107      61.709  80.745  89.568

ATOM    825  N   VAL A 108      57.573  78.907  93.533

ATOM    826  CA  VAL A 108      56.768  77.823  94.088

ATOM    827  C   VAL A 108      55.788  77.335  93.021

ATOM    828  O   VAL A 108      55.410  78.157  92.185

ATOM    829  CB  VAL A 108      56.030  78.294  95.362

ATOM    830  CG1 VAL A 108      57.043  78.683  96.443

ATOM    831  CG2 VAL A 108      55.077  79.477  95.124

ATOM    832  N   ALA A 109      55.311  76.089  93.123

ATOM    833  CA  ALA A 109      54.210  75.556  92.316

ATOM    834  C   ALA A 109      52.983  75.514  93.204

ATOM    835  O   ALA A 109      53.110  75.295  94.419

ATOM    836  CB  ALA A 109      54.481  74.167  91.744

ATOM    837  N   CYS A 110      51.822  75.863  92.652

ATOM    838  CA  CYS A 110      50.618  76.051  93.437

ATOM    839  C   CYS A 110      49.462  75.254  92.871

ATOM    840  O   CYS A 110      49.298  75.153  91.656

ATOM    841  CB  CYS A 110      50.241  77.536  93.499

ATOM    842  SG  CYS A 110      51.494  78.498  94.356

ATOM    843  N   GLU A 111      48.577  74.802  93.762

ATOM    844  CA  GLU A 111      47.455  73.956  93.405

ATOM    845  C   GLU A 111      46.316  74.151  94.393

ATOM    846  O   GLU A 111      46.506  74.601  95.535

ATOM    847  CB  GLU A 111      47.813  72.480  93.469

ATOM    848  CG  GLU A 111      48.919  71.977  92.551

ATOM    849  CD  GLU A 111      49.204  70.520  92.908

ATOM    850  OE1 GLU A 111      48.515  70.040  93.845

ATOM    851  OE2 GLU A 111      50.113  69.958  92.293

ATOM    852  N   GLY A 112      45.116  73.770  93.950

ATOM    853  CA  GLY A 112      43.970  73.610  94.831

ATOM    854  C   GLY A 112      43.076  74.839  94.930

ATOM    855  O   GLY A 112      43.205  75.853  94.244

ATOM    856  N   ASN A 113      42.091  74.724  95.815

ATOM    857  CA  ASN A 113      41.188  75.801  96.155

ATOM    858  C   ASN A 113      40.943  75.730  97.652

ATOM    859  O   ASN A 113      40.263  74.814  98.118

ATOM    860  CB  ASN A 113      39.878  75.651  95.391

ATOM    861  CG  ASN A 113      38.827  76.677  95.806

ATOM    862  OD1 ASN A 113      37.788  76.336  96.348

ATOM    863  ND2 ASN A 113      39.042  77.970  95.563

ATOM    864  N   PRO A 114      41.444  76.685  98.439

ATOM    865  CA  PRO A 114      42.250  77.831  98.027

ATOM    866  C   PRO A 114      43.539  77.432  97.287

ATOM    867  O   PRO A 114      44.081  76.373  97.565

ATOM    868  CB  PRO A 114      42.580  78.577  99.322

ATOM    869  CG  PRO A 114      41.990  77.771 100.493

ATOM    870  CD  PRO A 114      41.252  76.593  99.871

ATOM    871  N   TYR A 115      43.987  78.298  96.364

ATOM    872  CA  TYR A 115      45.184  78.103  95.542

ATOM    873  C   TYR A 115      46.424  78.453  96.361

ATOM    874  O   TYR A 115      46.650  79.636  96.636

ATOM    875  CB  TYR A 115      45.094  79.040  94.327

ATOM    876  CG  TYR A 115      45.941  78.670  93.133

ATOM    877  CD1 TYR A 115      45.866  77.389  92.552

ATOM    878  CD2 TYR A 115      46.727  79.664  92.526

ATOM    879  CE1 TYR A 115      46.614  77.097  91.398

ATOM    880  CE2 TYR A 115      47.480  79.366  91.381

ATOM    881  CZ  TYR A 115      47.454  78.073  90.833

ATOM    882  OH  TYR A 115      48.122  77.825  89.674

ATOM    883  N   VAL A 116      47.143  77.446  96.843

ATOM    884  CA  VAL A 116      48.269  77.644  97.735

ATOM    885  C   VAL A 116      49.508  76.902  97.252

ATOM    886  O   VAL A 116      49.380  76.026  96.404

ATOM    887  CB  VAL A 116      47.906  77.209  99.161

ATOM    888  CG1 VAL A 116      46.794  78.096  99.719

ATOM    889  CG2 VAL A 116      47.508  75.739  99.312

ATOM    890  N   PRO A 117      50.683  77.247  97.804

ATOM    891  CA  PRO A 117      51.922  76.578  97.461

ATOM    892  C   PRO A 117      51.936  75.120  97.916

ATOM    893  O   PRO A 117      51.558  74.848  99.063

ATOM    894  CB  PRO A 117      53.023  77.377  98.162

ATOM    895  CG  PRO A 117      52.405  78.728  98.529

ATOM    896  CD  PRO A 117      50.921  78.421  98.643

ATOM    897  N   VAL A 118      52.407  74.219  97.052

ATOM    898  CA  VAL A 118      52.535  72.798  97.346

ATOM    899  C   VAL A 118      53.954  72.274  97.092

ATOM    900  O   VAL A 118      54.273  71.168  97.528

ATOM    901  CB  VAL A 118      51.474  72.011  96.573

ATOM    902  CG1 VAL A 118      50.071  72.403  97.053

ATOM    903  CG2 VAL A 118      51.584  72.194  95.060

ATOM    904  N   HIS A 119      54.837  73.101  96.518

ATOM    905  CA  HIS A 119      56.142  72.668  95.949

ATOM    906  C   HIS A 119      56.988  73.928  95.922

ATOM    907  O   HIS A 119      56.510  74.979  95.496

ATOM    908  CB  HIS A 119      55.950  71.991  94.543

ATOM    909  CG  HIS A 119      56.999  71.967  93.536

ATOM    910  ND1 HIS A 119      57.510  70.804  93.152

ATOM    911  CD2 HIS A 119      57.708  72.925  92.958

ATOM    912  CE1 HIS A 119      58.464  71.277  92.467

ATOM    913  NE2 HIS A 119      58.849  72.533  92.430

ATOM    914  N   PHE A 120      58.180  73.871  96.508

ATOM    915  CA  PHE A 120      59.201  74.889  96.302

ATOM    916  C   PHE A 120      59.941  74.467  95.030

ATOM    917  O   PHE A 120      60.307  73.301  94.980

ATOM    918  CB  PHE A 120      60.122  74.872  97.532

ATOM    919  CG  PHE A 120      61.057  76.056  97.664

ATOM    920  CD1 PHE A 120      62.326  76.022  97.058

ATOM    921  CD2 PHE A 120      60.621  77.226  98.315

ATOM    922  CE1 PHE A 120      63.119  77.180  97.027

ATOM    923  CE2 PHE A 120      61.422  78.379  98.299

ATOM    924  CZ  PHE A 120      62.656  78.366  97.624

ATOM    925  N   ASP A 121      60.133  75.352  94.046

ATOM    926  CA  ASP A 121      60.831  75.003  92.805

ATOM    927  C   ASP A 121      62.282  75.475  92.854

ATOM    928  O   ASP A 121      63.214  74.716  92.616

ATOM    929  CB  ASP A 121      60.129  75.611  91.590

ATOM    930  CG  ASP A 121      60.543  74.870  90.340

ATOM    931  OD1 ASP A 121      60.000  73.751  90.236

ATOM    932  OD2 ASP A 121      61.346  75.450  89.585

ATOM    933  N   ALA A 122      62.506  76.732  93.261

ATOM    934  CA  ALA A 122      63.833  77.344  93.209

ATOM    935  C   ALA A 122      63.880  78.656  93.987

ATOM    936  O   ALA A 122      62.849  79.230  94.357

ATOM    937  CB  ALA A 122      64.226  77.618  91.755

ATOM    938  N   SER A 123      65.089  79.141  94.272

ATOM    939  CA  SER A 123      65.349  80.522  94.627

ATOM    940  C   SER A 123      66.184  81.153  93.508

ATOM    941  O   SER A 123      67.079  80.501  92.997

ATOM    942  CB  SER A 123      66.045  80.568  95.994

ATOM    943  OG  SER A 123      67.266  79.854  96.018

ATOM    944  N   VAL A 124      65.947  82.428  93.177

ATOM    945  CA  VAL A 124      66.642  83.133  92.104

ATOM    946  C   VAL A 124      66.912  84.564  92.635

ATOM    947  O   VAL A 124      66.002  85.164  93.268

ATOM    948  CB  VAL A 124      65.841  83.033  90.776

ATOM    949  CG1 VAL A 124      65.677  81.568  90.327

ATOM    950  CG2 VAL A 124      64.443  83.664  90.826

ATOM    951  OXT VAL A 124      68.070  85.037  92.599

TER     952      VAL A 124 

ATOM    953  N   PRO P   4     116.702  88.064  69.979

ATOM    954  CA  PRO P   4     117.265  89.173  70.790

ATOM    955  C   PRO P   4     116.731  89.140  72.226

ATOM    956  O   PRO P   4     115.562  89.454  72.466

ATOM    957  CB  PRO P   4     116.866  90.472  70.098

ATOM    958  CG  PRO P   4     116.675  90.000  68.647

ATOM    959  CD  PRO P   4     116.033  88.607  68.783

ATOM    960  N   GLU P   5     117.589  88.760  73.171

ATOM    961  CA  GLU P   5     117.209  88.682  74.581

ATOM    962  C   GLU P   5     116.627  89.996  75.101

ATOM    963  O   GLU P   5     116.642  91.019  74.410

ATOM    964  CB  GLU P   5     118.406  88.275  75.428

ATOM    965  CG  GLU P   5     117.994  88.200  76.878

ATOM    966  CD  GLU P   5     119.195  87.791  77.728

ATOM    967  OE1 GLU P   5     119.921  88.716  78.181

ATOM    968  OE2 GLU P   5     119.376  86.559  77.915

ATOM    969  N   THR P   6     116.121  89.957  76.329

ATOM    970  CA  THR P   6     115.513  91.125  76.958

ATOM    971  C   THR P   6     116.366  91.621  78.112

ATOM    972  O   THR P   6     117.084  90.839  78.742

ATOM    973  CB  THR P   6     114.106  90.796  77.522

ATOM    974  OG1 THR P   6     113.316  90.139  76.520

ATOM    975  CG2 THR P   6     113.401  92.079  77.960

ATOM    976  N   ARG P   7     116.276  92.923  78.382

ATOM    977  CA  ARG P   7     117.014  93.558  79.473

ATOM    978  C   ARG P   7     116.271  93.323  80.793

ATOM    979  O   ARG P   7     115.060  93.110  80.805

ATOM    980  CB  ARG P   7     117.125  95.074  79.238

ATOM    981  CG  ARG P   7     117.870  95.495  77.968

ATOM    982  CD  ARG P   7     119.361  95.206  78.059

ATOM    983  NE  ARG P   7     119.761  94.191  77.096

ATOM    984  CZ  ARG P   7     120.666  93.252  77.340

ATOM    985  NH1 ARG P   7     121.267  93.199  78.519

ATOM    986  NH2 ARG P   7     120.968  92.362  76.403

ATOM    987  N   PRO P   8     116.992  93.352  81.918

ATOM    988  CA  PRO P   8     116.393  93.147  83.240

ATOM    989  C   PRO P   8     115.148  93.993  83.443

ATOM    990  O   PRO P   8     115.085  95.140  82.999

ATOM    991  CB  PRO P   8     117.515  93.546  84.182

ATOM    992  CG  PRO P   8     118.717  93.021  83.461

ATOM    993  CD  PRO P   8     118.459  93.428  82.011

ATOM    994  N   ASN P   9     114.155  93.429  84.121

ATOM    995  CA  ASN P   9     112.920  94.149  84.366

ATOM    996  C   ASN P   9     112.335  93.805  85.727

ATOM    997  O   ASN P   9     112.695  92.794  86.325

ATOM    998  CB  ASN P   9     111.920  93.826  83.256

ATOM    999  CG  ASN P   9     110.734  94.778  83.236

ATOM   1000  OD1 ASN P   9     109.902  94.784  84.141

ATOM   1001  ND2 ASN P   9     110.652  95.585  82.193

ATOM   1002  N   HIS P  10     111.450  94.679  86.212

ATOM   1003  CA  HIS P  10     110.755  94.512  87.495

ATOM   1004  C   HIS P  10     109.761  93.340  87.388

ATOM   1005  O   HIS P  10     109.449  92.662  88.373

ATOM   1006  CB  HIS P  10     109.937  95.768  87.818

ATOM   1007  CG  HIS P  10     110.663  96.799  88.621

ATOM   1008  ND1 HIS P  10     111.427  97.793  88.048

ATOM   1009  CD2 HIS P  10     110.701  97.016  89.957

ATOM   1010  CE1 HIS P  10     111.904  98.581  88.998

ATOM   1011  NE2 HIS P  10     111.478  98.130  90.165

ATOM   1012  N   THR P  11     109.265  93.157  86.169

ATOM   1013  CA  THR P  11     108.272  92.155  85.823

ATOM   1014  C   THR P  11     108.854  90.991  85.034

ATOM   1015  O   THR P  11     109.555  91.195  84.030

ATOM   1016  CB  THR P  11     107.137  92.781  84.932

ATOM   1017  OG1 THR P  11     106.304  93.648  85.715

ATOM   1018  CG2 THR P  11     106.299  91.687  84.288

ATOM   1019  N   ILE P  12     108.562  89.770  85.475

ATOM   1020  CA  ILE P  12     109.039  88.616  84.736

ATOM   1021  C   ILE P  12     107.874  88.149  83.911

ATOM   1022  O   ILE P  12     106.726  88.305  84.307

ATOM   1023  CB  ILE P  12     109.508  87.488  85.643

ATOM   1024  CG1 ILE P  12     108.432  87.159  86.663

ATOM   1025  CG2 ILE P  12     110.812  87.893  86.319

ATOM   1026  CD1 ILE P  12     108.792  85.972  87.561

ATOM   1027  N   TYR P  13     108.175  87.622  82.738

ATOM   1028  CA  TYR P  13     107.156  87.126  81.830

ATOM   1029  C   TYR P  13     107.337  85.637  81.823

ATOM   1030  O   TYR P  13     108.412  85.141  81.492

ATOM   1031  CB  TYR P  13     107.370  87.701  80.430

ATOM   1032  CG  TYR P  13     106.604  87.004  79.328

ATOM   1033  CD1 TYR P  13     107.158  85.921  78.638

ATOM   1034  CD2 TYR P  13     105.344  87.444  78.948

ATOM   1035  CE1 TYR P  13     106.475  85.305  77.598

ATOM   1036  CE2 TYR P  13     104.648  86.832  77.909

ATOM   1037  CZ  TYR P  13     105.218  85.766  77.241

ATOM   1038  OH  TYR P  13     104.515  85.153  76.229

ATOM   1039  N   ILE P  14     106.292  84.927  82.225

ATOM   1040  CA  ILE P  14     106.310  83.470  82.285

ATOM   1041  C   ILE P  14     105.393  82.910  81.205

ATOM   1042  O   ILE P  14     104.314  83.447  80.964

ATOM   1043  CB  ILE P  14     105.747  82.972  83.612

ATOM   1044  CG1 ILE P  14     106.496  83.595  84.786

ATOM   1045  CG2 ILE P  14     105.791  81.460  83.647

ATOM   1046  CD1 ILE P  14     105.823  83.313  86.128

ATOM   1047  N   ASN P  15     105.802  81.842  80.540

ATOM   1048  CA  ASN P  15     104.906  81.264  79.559

ATOM   1049  C   ASN P  15     105.077  79.762  79.596

ATOM   1050  O   ASN P  15     105.803  79.257  80.458

ATOM   1051  CB  ASN P  15     105.108  81.887  78.175

ATOM   1052  CG  ASN P  15     106.352  81.419  77.481

ATOM   1053  OD1 ASN P  15     107.385  81.141  78.105

ATOM   1054  ND2 ASN P  15     106.272  81.351  76.157

ATOM   1055  N   ASN P  16     104.408  79.050  78.691

ATOM   1056  CA  ASN P  16     104.412  77.583  78.697

ATOM   1057  C   ASN P  16     103.678  77.097  79.948

ATOM   1058  O   ASN P  16     104.021  76.052  80.485

ATOM   1059  CB  ASN P  16     105.815  76.978  78.749

ATOM   1060  CG  ASN P  16     105.801  75.468  78.460

ATOM   1061  OD1 ASN P  16     106.457  74.674  79.135

ATOM   1062  ND2 ASN P  16     105.052  75.079  77.445

ATOM   1063  N   LEU P  17     102.696  77.864  80.420

ATOM   1064  CA  LEU P  17     101.928  77.494  81.610

ATOM   1065  C   LEU P  17     100.755  76.588  81.251

ATOM   1066  O   LEU P  17     100.255  76.634  80.132

ATOM   1067  CB  LEU P  17     101.379  78.739  82.317

ATOM   1068  CG  LEU P  17     102.395  79.692  82.945

ATOM   1069  CD1 LEU P  17     101.688  80.957  83.464

ATOM   1070  CD2 LEU P  17     103.120  78.974  84.045

ATOM   1071  N   ASN P  18     100.306  75.766  82.194

ATOM   1072  CA  ASN P  18      99.178  74.896  81.898

ATOM   1073  C   ASN P  18      97.960  75.799  81.618

ATOM   1074  O   ASN P  18      97.548  76.577  82.473

ATOM   1075  CB  ASN P  18      98.922  73.976  83.082

ATOM   1076  CG  ASN P  18      97.939  72.893  82.759

ATOM   1077  OD1 ASN P  18      96.917  73.147  82.127

ATOM   1078  ND2 ASN P  18      98.235  71.674  83.190

ATOM   1079  N   GLU P  19      97.402  75.707  80.414

ATOM   1080  CA  GLU P  19      96.267  76.541  80.024

ATOM   1081  C   GLU P  19      94.923  76.066  80.578

ATOM   1082  O   GLU P  19      93.930  76.777  80.485

ATOM   1083  CB  GLU P  19      96.183  76.638  78.491

ATOM   1084  CG  GLU P  19      97.262  77.498  77.806

ATOM   1085  CD  GLU P  19      97.412  77.192  76.305

ATOM   1086  OE1 GLU P  19      96.375  76.955  75.629

ATOM   1087  OE2 GLU P  19      98.567  77.199  75.796

ATOM   1088  N   LYS P  20      94.883  74.876  81.164

ATOM   1089  CA  LYS P  20      93.630  74.361  81.704

ATOM   1090  C   LYS P  20      93.365  74.862  83.128

ATOM   1091  O   LYS P  20      92.383  74.464  83.744

ATOM   1092  CB  LYS P  20      93.616  72.802  81.658

ATOM   1093  CG  LYS P  20      92.298  72.289  82.227

ATOM   1094  CD  LYS P  20      92.284  70.765  82.183

ATOM   1095  CE  LYS P  20      90.966  70.251  82.751

ATOM   1096  NZ  LYS P  20      90.952  68.782  82.708

ATOM   1097  N   ILE P  21      94.220  75.743  83.643

ATOM   1098  CA  ILE P  21      94.045  76.271  84.985

ATOM   1099  C   ILE P  21      93.294  77.616  85.058

ATOM   1100  O   ILE P  21      93.693  78.604  84.437

ATOM   1101  CB  ILE P  21      95.401  76.427  85.675

ATOM   1102  CG1 ILE P  21      96.144  75.097  85.653

ATOM   1103  CG2 ILE P  21      95.203  76.838  87.122

ATOM   1104  CD1 ILE P  21      95.320  73.930  86.208

ATOM   1105  N   LYS P  22      92.216  77.671  85.829

ATOM   1106  CA  LYS P  22      91.483  78.927  85.923

ATOM   1107  C   LYS P  22      92.328  80.096  86.458

ATOM   1108  O   LYS P  22      93.219  79.936  87.303

ATOM   1109  CB  LYS P  22      90.217  78.759  86.765

ATOM   1110  CG  LYS P  22      89.253  77.767  86.191

ATOM   1111  CD  LYS P  22      87.959  77.690  86.990

ATOM   1112  CE  LYS P  22      87.123  76.490  86.546

ATOM   1113  NZ  LYS P  22      87.952  75.238  86.643

ATOM   1114  N   LYS P  23      92.017  81.280  85.954

ATOM   1115  CA  LYS P  23      92.723  82.497  86.306

ATOM   1116  C   LYS P  23      92.971  82.741  87.782

ATOM   1117  O   LYS P  23      94.066  83.115  88.192

ATOM   1118  CB  LYS P  23      91.970  83.698  85.736

ATOM   1119  CG  LYS P  23      92.655  85.025  85.969

ATOM   1120  CD  LYS P  23      91.888  86.156  85.333

ATOM   1121  CE  LYS P  23      92.552  87.483  85.632

ATOM   1122  NZ  LYS P  23      91.724  88.605  85.133

ATOM   1123  N   ASP P  24      91.941  82.556  88.581

ATOM   1124  CA  ASP P  24      92.058  82.810  89.994

ATOM   1125  C   ASP P  24      93.045  81.856  90.622

ATOM   1126  O   ASP P  24      93.871  82.241  91.434

ATOM   1127  CB  ASP P  24      90.681  82.685  90.649

ATOM   1128  CG  ASP P  24      90.665  83.190  92.073

ATOM   1129  OD1 ASP P  24      90.766  84.430  92.256

ATOM   1130  OD2 ASP P  24      90.555  82.355  93.011

ATOM   1131  N   GLU P  25      92.980  80.599  90.237

ATOM   1132  CA  GLU P  25      93.875  79.626  90.836

ATOM   1133  C   GLU P  25      95.335  79.817  90.407

ATOM   1134  O   GLU P  25      96.235  79.727  91.235

ATOM   1135  CB  GLU P  25      93.379  78.207  90.515

ATOM   1136  CG  GLU P  25      94.178  77.106  91.157

ATOM   1137  CD  GLU P  25      93.722  75.738  90.697

ATOM   1138  OE1 GLU P  25      92.499  75.575  90.496

ATOM   1139  OE2 GLU P  25      94.570  74.830  90.549

ATOM   1140  N   LEU P  26      95.568  80.086  89.125

ATOM   1141  CA  LEU P  26      96.923  80.296  88.628

ATOM   1142  C   LEU P  26      97.601  81.443  89.410

ATOM   1143  O   LEU P  26      98.704  81.273  89.937

ATOM   1144  CB  LEU P  26      96.871  80.583  87.134

ATOM   1145  CG  LEU P  26      98.179  80.741  86.361

ATOM   1146  CD1 LEU P  26      99.009  79.456  86.412

ATOM   1147  CD2 LEU P  26      97.842  81.088  84.907

ATOM   1148  N   LYS P  27      96.934  82.590  89.533

ATOM   1149  CA  LYS P  27      97.505  83.697  90.284

ATOM   1150  C   LYS P  27      97.822  83.232  91.714

ATOM   1151  O   LYS P  27      98.860  83.587  92.273

ATOM   1152  CB  LYS P  27      96.527  84.893  90.319

ATOM   1153  CG  LYS P  27      96.202  85.449  88.941

ATOM   1154  CD  LYS P  27      95.097  86.477  88.953

ATOM   1155  CE  LYS P  27      95.443  87.664  89.824

ATOM   1156  NZ  LYS P  27      94.361  88.695  89.801

ATOM   1157  N   LYS P  28      96.925  82.441  92.304

ATOM   1158  CA  LYS P  28      97.144  81.968  93.661

ATOM   1159  C   LYS P  28      98.390  81.106  93.737

ATOM   1160  O   LYS P  28      99.301  81.395  94.516

ATOM   1161  CB  LYS P  28      95.959  81.139  94.181

ATOM   1162  CG  LYS P  28      94.603  81.857  94.288

ATOM   1163  CD  LYS P  28      94.536  82.849  95.403

ATOM   1164  CE  LYS P  28      93.140  83.467  95.463

ATOM   1165  NZ  LYS P  28      92.105  82.478  95.862

ATOM   1166  N   SER P  29      98.424  80.034  92.950

ATOM   1167  CA  SER P  29      99.571  79.137  92.970

ATOM   1168  C   SER P  29     100.862  79.846  92.588

ATOM   1169  O   SER P  29     101.906  79.561  93.157

ATOM   1170  CB  SER P  29      99.339  77.975  92.022

ATOM   1171  OG  SER P  29      98.220  77.213  92.435

ATOM   1172  N   LEU P  30     100.802  80.783  91.641

ATOM   1173  CA  LEU P  30     102.022  81.469  91.225

ATOM   1174  C   LEU P  30     102.584  82.294  92.344

ATOM   1175  O   LEU P  30     103.786  82.440  92.482

ATOM   1176  CB  LEU P  30     101.783  82.367  90.018

ATOM   1177  CG  LEU P  30     101.695  81.659  88.673

ATOM   1178  CD1 LEU P  30     101.233  82.661  87.606

ATOM   1179  CD2 LEU P  30     103.030  81.032  88.338

ATOM   1180  N   HIS P  31     101.697  82.843  93.140

ATOM   1181  CA  HIS P  31     102.101  83.658  94.253

ATOM   1182  C   HIS P  31     102.680  82.740  95.328

ATOM   1183  O   HIS P  31     103.618  83.105  96.051

ATOM   1184  CB  HIS P  31     100.883  84.392  94.786

ATOM   1185  CG  HIS P  31     101.222  85.500  95.717

ATOM   1186  ND1 HIS P  31     101.486  86.779  95.277

ATOM   1187  CD2 HIS P  31     101.413  85.508  97.057

ATOM   1188  CE1 HIS P  31     101.831  87.528  96.313

ATOM   1189  NE2 HIS P  31     101.795  86.781  97.404

ATOM   1190  N   ALA P  32     102.112  81.542  95.422

ATOM   1191  CA  ALA P  32     102.546  80.558  96.404

ATOM   1192  C   ALA P  32     104.045  80.276  96.274

ATOM   1193  O   ALA P  32     104.752  80.153  97.284

ATOM   1194  CB  ALA P  32     101.748  79.242  96.234

ATOM   1195  N   ILE P  33     104.518  80.193  95.034

ATOM   1196  CA  ILE P  33     105.903  79.881  94.771

ATOM   1197  C   ILE P  33     106.810  81.047  94.449

ATOM   1198  O   ILE P  33     108.035  80.914  94.537

ATOM   1199  CB  ILE P  33     106.023  78.857  93.621

ATOM   1200  CG1 ILE P  33     105.441  79.433  92.329

ATOM   1201  CG2 ILE P  33     105.244  77.583  93.966

ATOM   1202  CD1 ILE P  33     105.499  78.449  91.159

ATOM   1203  N   PHE P  34     106.240  82.193  94.086

ATOM   1204  CA  PHE P  34     107.071  83.335  93.733

ATOM   1205  C   PHE P  34     107.177  84.419  94.792

ATOM   1206  O   PHE P  34     107.988  85.321  94.654

ATOM   1207  CB  PHE P  34     106.601  83.947  92.407

ATOM   1208  CG  PHE P  34     107.146  83.252  91.191

ATOM   1209  CD1 PHE P  34     108.511  83.308  90.893

ATOM   1210  CD2 PHE P  34     106.308  82.529  90.351

ATOM   1211  CE1 PHE P  34     109.039  82.648  89.767

ATOM   1212  CE2 PHE P  34     106.810  81.863  89.228

ATOM   1213  CZ  PHE P  34     108.178  81.922  88.934

ATOM   1214  N   SER P  35     106.395  84.328  95.861

ATOM   1215  CA  SER P  35     106.432  85.361  96.902

ATOM   1216  C   SER P  35     107.719  85.385  97.723

ATOM   1217  O   SER P  35     108.033  86.402  98.347

ATOM   1218  CB  SER P  35     105.251  85.191  97.862

ATOM   1219  OG  SER P  35     105.492  84.115  98.766

ATOM   1220  N   ARG P  36     108.445  84.269  97.736

ATOM   1221  CA  ARG P  36     109.680  84.150  98.506

ATOM   1222  C   ARG P  36     110.859  84.890  97.885

ATOM   1223  O   ARG P  36     111.932  84.964  98.489

ATOM   1224  CB  ARG P  36     110.068  82.682  98.662

ATOM   1225  CG  ARG P  36     110.333  81.992  97.333

ATOM   1226  CD  ARG P  36     111.759  81.459  97.230

ATOM   1227  NE  ARG P  36     111.782  80.169  96.545

ATOM   1228  CZ  ARG P  36     112.876  79.596  96.057

ATOM   1229  NH1 ARG P  36     114.047  80.201  96.182

ATOM   1230  NH2 ARG P  36     112.792  78.432  95.423

ATOM   1231  N   PHE P  37     110.667  85.430  96.686

ATOM   1232  CA  PHE P  37     111.734  86.140  95.996

ATOM   1233  C   PHE P  37     111.680  87.644  96.232

ATOM   1234  O   PHE P  37     112.583  88.385  95.837

ATOM   1235  CB  PHE P  37     111.669  85.834  94.496

ATOM   1236  CG  PHE P  37     112.105  84.439  94.151

ATOM   1237  CD1 PHE P  37     113.439  84.060  94.302

ATOM   1238  CD2 PHE P  37     111.184  83.492  93.704

ATOM   1239  CE1 PHE P  37     113.848  82.759  94.017

ATOM   1240  CE2 PHE P  37     111.587  82.183  93.418

ATOM   1241  CZ  PHE P  37     112.916  81.818  93.573

ATOM   1242  N   GLY P  38     110.624  88.082  96.898

ATOM   1243  CA  GLY P  38     110.456  89.493  97.173

ATOM   1244  C   GLY P  38     108.999  89.884  97.048

ATOM   1245  O   GLY P  38     108.170  89.071  96.639

ATOM   1246  N   GLN P  39     108.686  91.129  97.389

ATOM   1247  CA  GLN P  39     107.327  91.627  97.314

ATOM   1248  C   GLN P  39     106.777  91.556  95.902

ATOM   1249  O   GLN P  39     107.478  91.867  94.935

ATOM   1250  CB  GLN P  39     107.268  93.078  97.778

ATOM   1251  CG  GLN P  39     105.872  93.494  98.211

ATOM   1252  CD  GLN P  39     105.746  94.983  98.484

ATOM   1253  OE1 GLN P  39     106.599  95.588  99.142

ATOM   1254  NE2 GLN P  39     104.670  95.579  97.989

ATOM   1255  N   ILE P  40     105.521  91.150  95.778

ATOM   1256  CA  ILE P  40     104.888  91.096  94.466

ATOM   1257  C   ILE P  40     103.814  92.179  94.407

ATOM   1258  O   ILE P  40     102.945  92.261  95.281

ATOM   1259  CB  ILE P  40     104.282  89.701  94.197

ATOM   1260  CG1 ILE P  40     105.428  88.682  94.071

ATOM   1261  CG2 ILE P  40     103.398  89.745  92.958

ATOM   1262  CD1 ILE P  40     105.007  87.243  94.099

ATOM   1263  N   LEU P  41     103.886  93.041  93.405

ATOM   1264  CA  LEU P  41     102.891  94.096  93.320

ATOM   1265  C   LEU P  41     101.629  93.527  92.709

ATOM   1266  O   LEU P  41     100.512  93.891  93.094

ATOM   1267  CB  LEU P  41     103.406  95.269  92.481

ATOM   1268  CG  LEU P  41     104.617  95.978  93.092

ATOM   1269  CD1 LEU P  41     105.085  97.107  92.194

ATOM   1270  CD2 LEU P  41     104.238  96.504  94.465

ATOM   1271  N   ASP P  42     101.808  92.610  91.765

ATOM   1272  CA  ASP P  42     100.659  92.016  91.122

ATOM   1273  C   ASP P  42     101.061  90.914  90.154

ATOM   1274  O   ASP P  42     102.215  90.821  89.730

ATOM   1275  CB  ASP P  42      99.884  93.109  90.383

ATOM   1276  CG  ASP P  42      98.456  92.709  90.074

ATOM   1277  OD1 ASP P  42      98.015  91.620  90.528

ATOM   1278  OD2 ASP P  42      97.758  93.487  89.385

ATOM   1279  N   ILE P  43     100.102  90.059  89.836

ATOM   1280  CA  ILE P  43     100.321  88.989  88.892

ATOM   1281  C   ILE P  43      99.177  89.122  87.907

ATOM   1282  O   ILE P  43      98.003  89.052  88.282

ATOM   1283  CB  ILE P  43     100.287  87.613  89.569

ATOM   1284  CG1 ILE P  43     101.427  87.520  90.590

ATOM   1285  CG2 ILE P  43     100.410  86.514  88.511

ATOM   1286  CD1 ILE P  43     101.668  86.107  91.137

ATOM   1287  N   LEU P  44      99.517  89.362  86.652

ATOM   1288  CA  LEU P  44      98.503  89.523  85.635

ATOM   1289  C   LEU P  44      98.398  88.276  84.828

ATOM   1290  O   LEU P  44      99.400  87.727  84.393

ATOM   1291  CB  LEU P  44      98.837  90.689  84.714

ATOM   1292  CG  LEU P  44      98.302  92.056  85.115

ATOM   1293  CD1 LEU P  44      98.323  92.230  86.629

ATOM   1294  CD2 LEU P  44      99.147  93.115  84.417

ATOM   1295  N   VAL P  45      97.158  87.851  84.625

ATOM   1296  CA  VAL P  45      96.840  86.662  83.874

ATOM   1297  C   VAL P  45      95.544  86.835  83.104

ATOM   1298  O   VAL P  45      94.560  87.353  83.620

ATOM   1299  CB  VAL P  45      96.678  85.497  84.819

ATOM   1300  CG1 VAL P  45      96.050  84.312  84.110

ATOM   1301  CG2 VAL P  45      98.034  85.150  85.395

ATOM   1302  N   SER P  46      95.562  86.403  81.852

ATOM   1303  CA  SER P  46      94.390  86.443  81.000

ATOM   1304  C   SER P  46      94.297  85.101  80.310

ATOM   1305  O   SER P  46      95.313  84.511  79.948

ATOM   1306  CB  SER P  46      94.491  87.499  79.917

ATOM   1307  OG  SER P  46      93.576  87.143  78.886

ATOM   1308  N   ARG P  47      93.074  84.629  80.102

ATOM   1309  CA  ARG P  47      92.893  83.355  79.449

ATOM   1310  C   ARG P  47      92.456  83.490  77.995

ATOM   1311  O   ARG P  47      92.007  82.509  77.382

ATOM   1312  CB  ARG P  47      91.900  82.536  80.243

ATOM   1313  CG  ARG P  47      92.541  81.914  81.466

ATOM   1314  CD  ARG P  47      92.463  80.398  81.388

ATOM   1315  NE  ARG P  47      91.214  79.945  81.971

ATOM   1316  CZ  ARG P  47      90.783  78.693  81.961

ATOM   1317  NH1 ARG P  47      91.483  77.727  81.383

ATOM   1318  NH2 ARG P  47      89.649  78.411  82.577

ATOM   1319  N   SER P  48      92.612  84.693  77.434

ATOM   1320  CA  SER P  48      92.217  84.934  76.044

ATOM   1321  C   SER P  48      93.090  84.147  75.069

ATOM   1322  O   SER P  48      94.137  83.632  75.445

ATOM   1323  CB  SER P  48      92.266  86.440  75.725

ATOM   1324  OG  SER P  48      93.571  86.998  75.853

ATOM   1325  N   LEU P  49      92.658  84.039  73.821

ATOM   1326  CA  LEU P  49      93.423  83.291  72.809

ATOM   1327  C   LEU P  49      94.884  83.721  72.681

ATOM   1328  O   LEU P  49      95.768  82.888  72.488

ATOM   1329  CB  LEU P  49      92.778  83.430  71.422

ATOM   1330  CG  LEU P  49      93.629  82.838  70.294

ATOM   1331  CD1 LEU P  49      93.751  81.346  70.501

ATOM   1332  CD2 LEU P  49      93.009  83.137  68.944

ATOM   1333  N   LYS P  50      95.128  85.020  72.789

ATOM   1334  CA  LYS P  50      96.469  85.564  72.649

ATOM   1335  C   LYS P  50      97.329  85.518  73.922

ATOM   1336  O   LYS P  50      98.546  85.327  73.846

ATOM   1337  CB  LYS P  50      96.352  87.011  72.159

ATOM   1338  CG  LYS P  50      97.658  87.677  71.818

ATOM   1339  CD  LYS P  50      97.463  89.176  71.702

ATOM   1340  CE  LYS P  50      98.774  89.875  71.365

ATOM   1341  NZ  LYS P  50      98.635  91.359  71.385

ATOM   1342  N   MET P  51      96.694  85.694  75.084

ATOM   1343  CA  MET P  51      97.417  85.712  76.351

ATOM   1344  C   MET P  51      97.458  84.446  77.214

ATOM   1345  O   MET P  51      98.202  84.415  78.198

ATOM   1346  CB  MET P  51      96.908  86.859  77.215

ATOM   1347  CG  MET P  51      97.304  88.257  76.728

ATOM   1348  SD  MET P  51      99.081  88.467  76.444

ATOM   1349  CE  MET P  51      99.062  88.266  74.726

ATOM   1350  N   ARG P  52      96.691  83.411  76.876

ATOM   1351  CA  ARG P  52      96.697  82.197  77.695

ATOM   1352  C   ARG P  52      98.081  81.562  77.781

ATOM   1353  O   ARG P  52      98.934  81.781  76.923

ATOM   1354  CB  ARG P  52      95.683  81.166  77.166

ATOM   1355  CG  ARG P  52      96.094  80.412  75.890

ATOM   1356  CD  ARG P  52      94.899  79.678  75.252

ATOM   1357  NE  ARG P  52      93.715  80.540  75.266

ATOM   1358  CZ  ARG P  52      92.518  80.218  74.774

ATOM   1359  NH1 ARG P  52      92.300  79.037  74.194

ATOM   1360  NH2 ARG P  52      91.519  81.080  74.898

ATOM   1361  N   GLY P  53      98.297  80.772  78.831

ATOM   1362  CA  GLY P  53      99.582  80.100  79.012

ATOM   1363  C   GLY P  53     100.707  81.019  79.461

ATOM   1364  O   GLY P  53     101.817  80.562  79.722

ATOM   1365  N   GLN P  54     100.415  82.309  79.590

ATOM   1366  CA  GLN P  54     101.431  83.291  79.971

ATOM   1367  C   GLN P  54     101.008  84.047  81.220

ATOM   1368  O   GLN P  54      99.825  84.065  81.562

ATOM   1369  CB  GLN P  54     101.624  84.283  78.816

ATOM   1370  CG  GLN P  54     101.833  83.592  77.482

ATOM   1371  CD  GLN P  54     101.248  84.352  76.298

ATOM   1372  OE1 GLN P  54     101.720  85.425  75.925

ATOM   1373  NE2 GLN P  54     100.211  83.786  75.698

ATOM   1374  N   ALA P  55     101.965  84.651  81.915

ATOM   1375  CA  ALA P  55     101.631  85.434  83.089

ATOM   1376  C   ALA P  55     102.697  86.487  83.263

ATOM   1377  O   ALA P  55     103.827  86.322  82.802

ATOM   1378  CB  ALA P  55     101.551  84.561  84.341

ATOM   1379  N   PHE P  56     102.333  87.582  83.910

ATOM   1380  CA  PHE P  56     103.285  88.629  84.159

ATOM   1381  C   PHE P  56     103.386  88.764  85.664

ATOM   1382  O   PHE P  56     102.439  89.210  86.301

ATOM   1383  CB  PHE P  56     102.806  89.954  83.553

ATOM   1384  CG  PHE P  56     102.829  89.974  82.044

ATOM   1385  CD1 PHE P  56     101.875  89.277  81.310

ATOM   1386  CD2 PHE P  56     103.814  90.689  81.353

ATOM   1387  CE1 PHE P  56     101.907  89.286  79.914

ATOM   1388  CE2 PHE P  56     103.854  90.701  79.949

ATOM   1389  CZ  PHE P  56     102.900  90.004  79.231

ATOM   1390  N   VAL P  57     104.504  88.354  86.255

ATOM   1391  CA  VAL P  57     104.632  88.530  87.692

ATOM   1392  C   VAL P  57     105.346  89.861  87.891

ATOM   1393  O   VAL P  57     106.422  90.087  87.351

ATOM   1394  CB  VAL P  57     105.424  87.372  88.326

ATOM   1395  CG1 VAL P  57     105.585  87.604  89.825

ATOM   1396  CG2 VAL P  57     104.692  86.053  88.059

ATOM   1397  N   ILE P  58     104.743  90.764  88.646

ATOM   1398  CA  ILE P  58     105.361  92.058  88.847

ATOM   1399  C   ILE P  58     105.975  92.232  90.215

ATOM   1400  O   ILE P  58     105.267  92.414  91.199

ATOM   1401  CB  ILE P  58     104.359  93.199  88.660

ATOM   1402  CG1 ILE P  58     103.655  93.059  87.310

ATOM   1403  CG2 ILE P  58     105.093  94.548  88.753

ATOM   1404  CD1 ILE P  58     102.493  94.038  87.141

ATOM   1405  N   PHE P  59     107.300  92.207  90.270

ATOM   1406  CA  PHE P  59     108.024  92.387  91.530

ATOM   1407  C   PHE P  59     108.326  93.865  91.848

ATOM   1408  O   PHE P  59     108.476  94.699  90.952

ATOM   1409  CB  PHE P  59     109.330  91.603  91.479

ATOM   1410  CG  PHE P  59     109.146  90.123  91.512

ATOM   1411  CD1 PHE P  59     109.019  89.456  92.718

ATOM   1412  CD2 PHE P  59     109.139  89.383  90.338

ATOM   1413  CE1 PHE P  59     108.889  88.063  92.752

ATOM   1414  CE2 PHE P  59     109.009  87.988  90.361

ATOM   1415  CZ  PHE P  59     108.889  87.333  91.574

ATOM   1416  N   LYS P  60     108.418  94.186  93.129

ATOM   1417  CA  LYS P  60     108.708  95.555  93.516

ATOM   1418  C   LYS P  60     110.156  95.924  93.173

ATOM   1419  O   LYS P  60     110.424  97.018  92.669

ATOM   1420  CB  LYS P  60     108.455  95.753  95.012

ATOM   1421  CG  LYS P  60     108.526  97.200  95.444

ATOM   1422  CD  LYS P  60     108.072  97.357  96.875

ATOM   1423  CE  LYS P  60     108.198  98.807  97.354

ATOM   1424  NZ  LYS P  60     107.696  98.965  98.756

ATOM   1425  N   GLU P  61     111.089  95.009  93.431

ATOM   1426  CA  GLU P  61     112.497  95.262  93.137

ATOM   1427  C   GLU P  61     113.065  94.311  92.086

ATOM   1428  O   GLU P  61     112.885  93.101  92.176

ATOM   1429  CB  GLU P  61     113.312  95.180  94.427

ATOM   1430  CG  GLU P  61     112.863  96.188  95.468

ATOM   1431  CD  GLU P  61     113.690  96.124  96.738

ATOM   1432  OE1 GLU P  61     113.237  96.672  97.776

ATOM   1433  OE2 GLU P  61     114.798  95.533  96.695

ATOM   1434  N   VAL P  62     113.745  94.874  91.094

ATOM   1435  CA  VAL P  62     114.346  94.109  90.003

ATOM   1436  C   VAL P  62     115.176  92.894  90.439

ATOM   1437  O   VAL P  62     115.226  91.877  89.740

ATOM   1438  CB  VAL P  62     115.245  95.015  89.117

ATOM   1439  CG1 VAL P  62     115.814  94.215  87.972

ATOM   1440  CG2 VAL P  62     114.442  96.175  88.564

ATOM   1441  N   SER P  63     115.839  92.994  91.585

ATOM   1442  CA  SER P  63     116.643  91.878  92.057

ATOM   1443  C   SER P  63     115.764  90.637  92.292

ATOM   1444  O   SER P  63     116.173  89.503  91.992

ATOM   1445  CB  SER P  63     117.404  92.276  93.330

ATOM   1446  OG  SER P  63     116.580  92.994  94.221

ATOM   1447  N   SER P  64     114.557  90.861  92.812

ATOM   1448  CA  SER P  64     113.613  89.779  93.048

ATOM   1449  C   SER P  64     113.273  89.140  91.696

ATOM   1450  O   SER P  64     113.383  87.932  91.524

ATOM   1451  CB  SER P  64     112.337  90.320  93.687

ATOM   1452  OG  SER P  64     112.601  90.962  94.921

ATOM   1453  N   ALA P  65     112.865  89.951  90.726

ATOM   1454  CA  ALA P  65     112.544  89.396  89.425

ATOM   1455  C   ALA P  65     113.714  88.534  88.978

ATOM   1456  O   ALA P  65     113.533  87.363  88.661

ATOM   1457  CB  ALA P  65     112.291  90.497  88.431

ATOM   1458  N   THR P  66     114.914  89.118  88.979

ATOM   1459  CA  THR P  66     116.153  88.433  88.575

ATOM   1460  C   THR P  66     116.353  87.104  89.308

ATOM   1461  O   THR P  66     116.603  86.063  88.687

ATOM   1462  CB  THR P  66     117.397  89.332  88.836

ATOM   1463  OG1 THR P  66     117.333  90.499  88.003

ATOM   1464  CG2 THR P  66     118.697  88.561  88.545

ATOM   1465  N   ASN P  67     116.263  87.143  90.629

ATOM   1466  CA  ASN P  67     116.418  85.924  91.400

ATOM   1467  C   ASN P  67     115.402  84.887  90.929

ATOM   1468  O   ASN P  67     115.764  83.747  90.595

ATOM   1469  CB  ASN P  67     116.218  86.205  92.884

ATOM   1470  CG  ASN P  67     117.521  86.331  93.621

ATOM   1471  OD1 ASN P  67     118.350  87.210  93.330

ATOM   1472  ND2 ASN P  67     117.724  85.437  94.587

ATOM   1473  N   ALA P  68     114.136  85.302  90.895

ATOM   1474  CA  ALA P  68     113.036  84.453  90.466

ATOM   1475  C   ALA P  68     113.351  83.844  89.111

ATOM   1476  O   ALA P  68     113.223  82.636  88.916

ATOM   1477  CB  ALA P  68     111.750  85.270  90.385

ATOM   1478  N   LEU P  69     113.777  84.681  88.177

ATOM   1479  CA  LEU P  69     114.100  84.204  86.840

ATOM   1480  C   LEU P  69     115.158  83.104  86.851

ATOM   1481  O   LEU P  69     114.965  82.055  86.226

ATOM   1482  CB  LEU P  69     114.543  85.376  85.953

ATOM   1483  CG  LEU P  69     115.098  85.110  84.546

ATOM   1484  CD1 LEU P  69     114.226  84.149  83.759

ATOM   1485  CD2 LEU P  69     115.181  86.433  83.824

ATOM   1486  N   ARG P  70     116.257  83.319  87.569

ATOM   1487  CA  ARG P  70     117.331  82.321  87.632

ATOM   1488  C   ARG P  70     116.943  81.070  88.418

ATOM   1489  O   ARG P  70     117.258  79.954  88.006

ATOM   1490  CB  ARG P  70     118.602  82.919  88.268

ATOM   1491  CG  ARG P  70     119.267  84.023  87.458

ATOM   1492  CD  ARG P  70     120.393  84.709  88.238

ATOM   1493  NE  ARG P  70     120.902  85.869  87.499

ATOM   1494  CZ  ARG P  70     121.723  86.794  87.995

ATOM   1495  NH1 ARG P  70     122.156  86.710  89.250

ATOM   1496  NH2 ARG P  70     122.091  87.824  87.239

ATOM   1497  N   SER P  71     116.263  81.261  89.546

ATOM   1498  CA  SER P  71     115.878  80.148  90.393

ATOM   1499  C   SER P  71     114.730  79.258  89.940

ATOM   1500  O   SER P  71     114.734  78.061  90.233

ATOM   1501  CB  SER P  71     115.556  80.658  91.785

ATOM   1502  OG  SER P  71     116.552  81.572  92.204

ATOM   1503  N   MET P  72     113.757  79.821  89.223

ATOM   1504  CA  MET P  72     112.592  79.049  88.808

ATOM   1505  C   MET P  72     112.493  78.683  87.343

ATOM   1506  O   MET P  72     111.460  78.174  86.903

ATOM   1507  CB  MET P  72     111.313  79.779  89.211

ATOM   1508  CG  MET P  72     111.231  80.131  90.678

ATOM   1509  SD  MET P  72     111.386  78.695  91.755

ATOM   1510  CE  MET P  72     109.929  77.780  91.340

ATOM   1511  N   GLN P  73     113.542  78.938  86.573

ATOM   1512  CA  GLN P  73     113.500  78.583  85.157

ATOM   1513  C   GLN P  73     113.355  77.059  85.023

ATOM   1514  O   GLN P  73     114.072  76.318  85.659

ATOM   1515  CB  GLN P  73     114.783  79.042  84.478

ATOM   1516  CG  GLN P  73     114.801  78.747  83.022

ATOM   1517  CD  GLN P  73     113.957  79.726  82.261

ATOM   1518  OE1 GLN P  73     114.267  80.919  82.212

ATOM   1519  NE2 GLN P  73     112.879  79.237  81.662

ATOM   1520  N   GLY P  74     112.415  76.597  84.208

ATOM   1521  CA  GLY P  74     112.220  75.164  84.026

ATOM   1522  C   GLY P  74     111.523  74.433  85.167

ATOM   1523  O   GLY P  74     111.436  73.205  85.160

ATOM   1524  N   PHE P  75     111.009  75.176  86.142

ATOM   1525  CA  PHE P  75     110.351  74.562  87.280

ATOM   1526  C   PHE P  75     109.026  73.901  86.887

ATOM   1527  O   PHE P  75     108.165  74.535  86.277

ATOM   1528  CB  PHE P  75     110.112  75.613  88.367

ATOM   1529  CG  PHE P  75     109.453  75.064  89.602

ATOM   1530  CD1 PHE P  75     110.184  74.333  90.531

ATOM   1531  CD2 PHE P  75     108.091  75.274  89.832

ATOM   1532  CE1 PHE P  75     109.585  73.828  91.675

ATOM   1533  CE2 PHE P  75     107.478  74.771  90.979

ATOM   1534  CZ  PHE P  75     108.232  74.042  91.901

ATOM   1535  N   PRO P  76     108.855  72.606  87.219

ATOM   1536  CA  PRO P  76     107.628  71.852  86.900

ATOM   1537  C   PRO P  76     106.472  72.446  87.691

ATOM   1538  O   PRO P  76     106.491  72.451  88.916

ATOM   1539  CB  PRO P  76     107.963  70.425  87.347

ATOM   1540  CG  PRO P  76     109.464  70.376  87.250

ATOM   1541  CD  PRO P  76     109.877  71.721  87.799

ATOM   1542  N   PHE P  77     105.462  72.936  86.988

ATOM   1543  CA  PHE P  77     104.326  73.577  87.624

ATOM   1544  C   PHE P  77     103.092  73.104  86.859

ATOM   1545  O   PHE P  77     103.008  73.296  85.641

ATOM   1546  CB  PHE P  77     104.540  75.073  87.478

ATOM   1547  CG  PHE P  77     103.561  75.922  88.207

ATOM   1548  CD1 PHE P  77     103.546  75.948  89.597

ATOM   1549  CD2 PHE P  77     102.726  76.784  87.501

ATOM   1550  CE1 PHE P  77     102.712  76.837  90.293

ATOM   1551  CE2 PHE P  77     101.887  77.680  88.174

ATOM   1552  CZ  PHE P  77     101.881  77.712  89.585

ATOM   1553  N   TYR P  78     102.129  72.501  87.556

ATOM   1554  CA  TYR P  78     100.945  71.982  86.876

ATOM   1555  C   TYR P  78     101.445  71.128  85.706

ATOM   1556  O   TYR P  78     101.042  71.333  84.563

ATOM   1557  CB  TYR P  78     100.055  73.120  86.350

ATOM   1558  CG  TYR P  78      99.272  73.877  87.417

ATOM   1559  CD1 TYR P  78      98.282  73.240  88.158

ATOM   1560  CD2 TYR P  78      99.530  75.232  87.689

ATOM   1561  CE1 TYR P  78      97.569  73.911  89.140

ATOM   1562  CE2 TYR P  78      98.809  75.920  88.680

ATOM   1563  CZ  TYR P  78      97.834  75.243  89.401

ATOM   1564  OH  TYR P  78      97.139  75.866  90.409

ATOM   1565  N   ASP P  79     102.369  70.216  86.000

ATOM   1566  CA  ASP P  79     102.943  69.303  85.011

ATOM   1567  C   ASP P  79     103.700  69.878  83.815

ATOM   1568  O   ASP P  79     104.007  69.145  82.881

ATOM   1569  CB  ASP P  79     101.857  68.362  84.493

ATOM   1570  CG  ASP P  79     101.092  67.729  85.605

ATOM   1571  OD1 ASP P  79     101.690  66.865  86.333

ATOM   1572  OD2 ASP P  79      99.883  68.076  85.756

ATOM   1573  N   LYS P  80     103.985  71.172  83.802

ATOM   1574  CA  LYS P  80     104.740  71.707  82.671

ATOM   1575  C   LYS P  80     105.896  72.547  83.154

ATOM   1576  O   LYS P  80     105.796  73.209  84.186

ATOM   1577  CB  LYS P  80     103.855  72.550  81.775

ATOM   1578  CG  LYS P  80     102.720  71.770  81.159

ATOM   1579  CD  LYS P  80     101.941  72.650  80.223

ATOM   1580  CE  LYS P  80     102.829  73.097  79.093

ATOM   1581  NZ  LYS P  80     102.084  73.936  78.147

ATOM   1582  N   PRO P  81     107.025  72.507  82.437

ATOM   1583  CA  PRO P  81     108.193  73.297  82.834

ATOM   1584  C   PRO P  81     107.961  74.766  82.473

ATOM   1585  O   PRO P  81     107.818  75.148  81.305

ATOM   1586  CB  PRO P  81     109.341  72.689  82.017

ATOM   1587  CG  PRO P  81     108.855  71.365  81.624

ATOM   1588  CD  PRO P  81     107.379  71.581  81.359

ATOM   1589  N   MET P  82     107.931  75.578  83.510

ATOM   1590  CA  MET P  82     107.726  77.013  83.417

ATOM   1591  C   MET P  82     108.914  77.674  82.707

ATOM   1592  O   MET P  82     110.063  77.395  83.034

ATOM   1593  CB  MET P  82     107.569  77.494  84.856

ATOM   1594  CG  MET P  82     107.378  78.924  85.112

ATOM   1595  SD  MET P  82     107.304  79.058  86.922

ATOM   1596  CE  MET P  82     105.713  78.389  87.240

ATOM   1597  N   ARG P  83     108.648  78.505  81.707

ATOM   1598  CA  ARG P  83     109.716  79.211  80.998

ATOM   1599  C   ARG P  83     109.604  80.682  81.378

ATOM   1600  O   ARG P  83     108.588  81.340  81.123

ATOM   1601  CB  ARG P  83     109.598  79.045  79.481

ATOM   1602  CG  ARG P  83     110.418  80.063  78.711

ATOM   1603  CD  ARG P  83     110.760  79.654  77.272

ATOM   1604  NE  ARG P  83     109.609  79.311  76.434

ATOM   1605  CZ  ARG P  83     109.088  78.084  76.336

ATOM   1606  NH1 ARG P  83     109.617  77.072  77.027

ATOM   1607  NH2 ARG P  83     108.032  77.870  75.551

ATOM   1608  N   ILE P  84     110.655  81.204  81.983

ATOM   1609  CA  ILE P  84     110.652  82.576  82.438

ATOM   1610  C   ILE P  84     111.618  83.468  81.663

ATOM   1611  O   ILE P  84     112.673  83.020  81.205

ATOM   1612  CB  ILE P  84     111.035  82.602  83.917

ATOM   1613  CG1 ILE P  84     110.137  81.630  84.683

ATOM   1614  CG2 ILE P  84     110.965  84.017  84.465

ATOM   1615  CD1 ILE P  84     110.720  81.195  85.993

ATOM   1616  N   GLN P  85     111.238  84.736  81.535

ATOM   1617  CA  GLN P  85     112.021  85.771  80.867

ATOM   1618  C   GLN P  85     111.671  87.052  81.581

ATOM   1619  O   GLN P  85     110.788  87.072  82.443

ATOM   1620  CB  GLN P  85     111.589  85.969  79.422

ATOM   1621  CG  GLN P  85     112.008  84.920  78.442

ATOM   1622  CD  GLN P  85     111.523  85.267  77.054

ATOM   1623  OE1 GLN P  85     110.340  85.114  76.735

ATOM   1624  NE2 GLN P  85     112.432  85.762  76.220

ATOM   1625  N   TYR P  86     112.363  88.125  81.219

ATOM   1626  CA  TYR P  86     112.065  89.433  81.775

ATOM   1627  C   TYR P  86     110.987  89.975  80.834

ATOM   1628  O   TYR P  86     110.887  89.544  79.683

ATOM   1629  CB  TYR P  86     113.289  90.347  81.706

ATOM   1630  CG  TYR P  86     114.331  90.130  82.783

ATOM   1631  CD1 TYR P  86     114.036  90.367  84.126

ATOM   1632  CD2 TYR P  86     115.629  89.741  82.451

ATOM   1633  CE1 TYR P  86     115.003  90.229  85.108

ATOM   1634  CE2 TYR P  86     116.603  89.598  83.421

ATOM   1635  CZ  TYR P  86     116.292  89.843  84.751

ATOM   1636  OH  TYR P  86     117.272  89.700  85.717

ATOM   1637  N   ALA P  87     110.168  90.899  81.314

ATOM   1638  CA  ALA P  87     109.137  91.487  80.465

ATOM   1639  C   ALA P  87     109.801  92.494  79.505

ATOM   1640  O   ALA P  87     110.668  93.274  79.922

ATOM   1641  CB  ALA P  87     108.097  92.189  81.333

ATOM   1642  N   LYS P  88     109.406  92.466  78.231

ATOM   1643  CA  LYS P  88     109.948  93.390  77.228

ATOM   1644  C   LYS P  88     109.893  94.847  77.664

ATOM   1645  O   LYS P  88     110.743  95.626  77.278

ATOM   1646  CB  LYS P  88     109.200  93.290  75.894

ATOM   1647  CG  LYS P  88     109.549  92.097  74.990

ATOM   1648  CD  LYS P  88     108.841  92.263  73.622

ATOM   1649  CE  LYS P  88     109.118  91.125  72.637

ATOM   1650  NZ  LYS P  88     108.490  89.832  73.018

ATOM   1651  N   THR P  89     108.881  95.225  78.437

ATOM   1652  CA  THR P  89     108.754  96.613  78.894

ATOM   1653  C   THR P  89     108.140  96.672  80.291

ATOM   1654  O   THR P  89     107.590  95.681  80.776

ATOM   1655  CB  THR P  89     107.860  97.456  77.956

ATOM   1656  OG1 THR P  89     106.510  97.392  78.417

ATOM   1657  CG2 THR P  89     107.914  96.928  76.534

ATOM   1658  N   ASP P  90     108.226  97.828  80.936

ATOM   1659  CA  ASP P  90     107.681  97.951  82.274

ATOM   1660  C   ASP P  90     106.158  97.816  82.285

ATOM   1661  O   ASP P  90     105.489  98.100  81.299

ATOM   1662  CB  ASP P  90     108.102  99.282  82.907

ATOM   1663  CG  ASP P  90     109.605  99.365  83.151

ATOM   1664  OD1 ASP P  90     110.324  98.384  82.853

ATOM   1665  OD2 ASP P  90     110.077 100.410  83.647

ATOM   1666  N   SER P  91     105.622  97.337  83.400

ATOM   1667  CA  SER P  91     104.187  97.197  83.547

ATOM   1668  C   SER P  91     103.740  98.585  84.026

ATOM   1669  O   SER P  91     104.540  99.337  84.581

ATOM   1670  CB  SER P  91     103.870  96.113  84.596

ATOM   1671  OG  SER P  91     104.320  94.820  84.189

ATOM   1672  N   ASP P  92     102.478  98.936  83.820

ATOM   1673  CA  ASP P  92     102.001 100.254  84.228

ATOM   1674  C   ASP P  92     102.181 100.574  85.699

ATOM   1675  O   ASP P  92     102.490 101.711  86.066

ATOM   1676  CB  ASP P  92     100.533 100.424  83.868

ATOM   1677  CG  ASP P  92     100.316 100.544  82.389

ATOM   1678  OD1 ASP P  92     101.309 100.637  81.635

ATOM   1679  OD2 ASP P  92      99.141 100.556  81.978

ATOM   1680  N   ILE P  93     101.958  99.571  86.534

ATOM   1681  CA  ILE P  93     102.076  99.697  87.975

ATOM   1682  C   ILE P  93     103.464 100.221  88.317

ATOM   1683  O   ILE P  93     103.629 100.992  89.261

ATOM   1684  CB  ILE P  93     101.861  98.320  88.665

ATOM   1685  CG1 ILE P  93     102.012  97.173  87.631

ATOM   1686  CG2 ILE P  93     100.524  98.286  89.356

ATOM   1687  CD1 ILE P  93     101.032  97.185  86.359

ATOM   1688  N   ILE P  94     104.459  99.802  87.540

ATOM   1689  CA  ILE P  94     105.843 100.218  87.750

ATOM   1690  C   ILE P  94     106.088 101.640  87.237

ATOM   1691  O   ILE P  94     106.888 102.386  87.804

ATOM   1692  CB  ILE P  94     106.829  99.217  87.049

ATOM   1693  CG1 ILE P  94     106.876  97.911  87.839

ATOM   1694  CG2 ILE P  94     108.241  99.807  86.948

ATOM   1695  CD1 ILE P  94     107.287  98.102  89.294

ATOM   1696  N   ALA P  95     105.398 102.000  86.160

ATOM   1697  CA  ALA P  95     105.524 103.322  85.572

ATOM   1698  C   ALA P  95     104.922 104.364  86.497

ATOM   1699  O   ALA P  95     105.518 105.408  86.723

ATOM   1700  CB  ALA P  95     104.836 103.367  84.217

ATOM   1701  N   LYS P  96     103.750 104.077  87.047

ATOM   1702  CA  LYS P  96     103.083 105.014  87.946

ATOM   1703  C   LYS P  96     103.946 105.377  89.143

ATOM   1704  O   LYS P  96     103.520 106.131  90.022

ATOM   1705  CB  LYS P  96     101.751 104.433  88.427

ATOM   1706  CG  LYS P  96     100.765 104.204  87.305

ATOM   1707  CD  LYS P  96      99.516 103.507  87.791

ATOM   1708  CE  LYS P  96      98.575 103.235  86.635

ATOM   1709  NZ  LYS P  96      98.192 104.502  85.963

ATOM   1710  N   MET P  97     105.158 104.834  89.172

ATOM   1711  CA  MET P  97     106.113 105.091  90.250

ATOM   1712  C   MET P  97     107.448 105.515  89.643

ATOM   1713  O   MET P  97     107.656 106.687  89.313

ATOM   1714  CB  MET P  97     106.332 103.822  91.077

ATOM   1715  CG  MET P  97     105.067 103.205  91.631

ATOM   1716  SD  MET P  97     105.441 101.795  92.685

ATOM   1717  CE  MET P  97     105.714 102.660  94.279

ATOM   1718  N   LYS P  98     108.343 104.537  89.499

ATOM   1719  CA  LYS P  98     109.671 104.753  88.923

ATOM   1720  C   LYS P  98     109.613 104.726  87.387

ATOM   1721  O   LYS P  98     110.204 103.793  86.788

ATOM   1722  CB  LYS P  98     110.644 103.680  89.438

ATOM   1723  CG  LYS P  98     112.024 103.913  88.833

ATOM   1724  CD  LYS P  98     112.989 102.848  89.343

ATOM   1725  CE  LYS P  98     114.370 103.081  88.738

ATOM   1726  NZ  LYS P  98     115.300 102.055  89.230

TER    1727      LYS P  98 

ATOM   1728  O5*   U R 100      60.526  67.692  78.353

ATOM   1729  C5*   U R 100      61.308  68.855  78.634

ATOM   1730  C4*   U R 100      61.863  69.463  77.366

ATOM   1731  O4*   U R 100      60.758  69.804  76.492

ATOM   1732  C3*   U R 100      62.673  70.750  77.514

ATOM   1733  O3*   U R 100      64.036  70.447  77.857

ATOM   1734  C2*   U R 100      62.483  71.420  76.151

ATOM   1735  O2*   U R 100      63.359  70.945  75.153

ATOM   1736  C1*   U R 100      61.057  70.996  75.783

ATOM   1737  N1    U R 100      60.030  71.997  76.121

ATOM   1738  C2    U R 100      59.698  72.940  75.160

ATOM   1739  O2    U R 100      60.212  72.973  74.055

ATOM   1740  N3    U R 100      58.737  73.844  75.544

ATOM   1741  C4    U R 100      58.087  73.904  76.762

ATOM   1742  O4    U R 100      57.252  74.790  76.961

ATOM   1743  C5    U R 100      58.485  72.896  77.701

ATOM   1744  C6    U R 100      59.419  71.999  77.357

ATOM   1745  P     U R 100      59.327  67.307  79.339

ATOM   1746  O1P   U R 100      58.171  68.195  79.085

ATOM   1747  O2P   U R 100      59.059  65.854  79.250

ATOM   1748  P     G R 101      65.206  71.545  77.661

ATOM   1749  O1P   G R 101      65.268  71.948  76.240

ATOM   1750  O2P   G R 101      66.418  71.000  78.315

ATOM   1751  O5*   G R 101      64.771  72.818  78.510

ATOM   1752  C5*   G R 101      63.903  73.787  77.951

ATOM   1753  C4*   G R 101      64.633  75.085  77.692

ATOM   1754  O4*   G R 101      65.921  74.842  77.078

ATOM   1755  C3*   G R 101      63.881  75.954  76.703

ATOM   1756  O3*   G R 101      62.881  76.709  77.366

ATOM   1757  C2*   G R 101      64.979  76.777  76.042

ATOM   1758  O2*   G R 101      65.318  77.941  76.764

ATOM   1759  C1*   G R 101      66.148  75.787  76.043

ATOM   1760  N9    G R 101      66.288  75.038  74.796

ATOM   1761  C8    G R 101      66.784  73.764  74.665

ATOM   1762  N7    G R 101      66.773  73.331  73.436

ATOM   1763  C5    G R 101      66.245  74.385  72.706

ATOM   1764  C6    G R 101      65.989  74.498  71.319

ATOM   1765  O6    G R 101      66.184  73.658  70.428

ATOM   1766  N1    G R 101      65.448  75.738  71.000

ATOM   1767  C2    G R 101      65.187  76.740  71.896

ATOM   1768  N2    G R 101      64.665  77.866  71.384

ATOM   1769  N3    G R 101      65.419  76.647  73.197

ATOM   1770  C4    G R 101      65.944  75.450  73.530

ATOM   1771  P     G R 102      61.346  76.265  77.230

ATOM   1772  O1P   G R 102      60.560  76.958  78.280

ATOM   1773  O2P   G R 102      61.326  74.784  77.157

ATOM   1774  O5*   G R 102      60.909  76.839  75.812

ATOM   1775  C5*   G R 102      60.742  78.239  75.618

ATOM   1776  C4*   G R 102      60.493  78.543  74.161

ATOM   1777  O4*   G R 102      61.669  78.206  73.383

ATOM   1778  C3*   G R 102      59.371  77.761  73.497

ATOM   1779  O3*   G R 102      58.089  78.312  73.745

ATOM   1780  C2*   G R 102      59.750  77.822  72.024

ATOM   1781  O2*   G R 102      59.340  79.029  71.410

ATOM   1782  C1*   G R 102      61.275  77.759  72.097

ATOM   1783  N9    G R 102      61.762  76.398  71.897

ATOM   1784  C8    G R 102      62.206  75.497  72.836

ATOM   1785  N7    G R 102      62.572  74.356  72.314

ATOM   1786  C5    G R 102      62.357  74.520  70.953

ATOM   1787  C6    G R 102      62.571  73.626  69.866

ATOM   1788  O6    G R 102      63.016  72.466  69.887

ATOM   1789  N1    G R 102      62.206  74.209  68.652

ATOM   1790  C2    G R 102      61.706  75.484  68.505

ATOM   1791  N2    G R 102      61.410  75.885  67.264

ATOM   1792  N3    G R 102      61.510  76.316  69.506

ATOM   1793  C4    G R 102      61.854  75.774  70.688

ATOM   1794  P     C R 103      56.833  77.327  73.912

ATOM   1795  O1P   C R 103      55.643  78.176  74.170

ATOM   1796  O2P   C R 103      57.211  76.273  74.895

ATOM   1797  O5*   C R 103      56.685  76.642  72.478

ATOM   1798  C5*   C R 103      56.335  77.431  71.349

ATOM   1799  C4*   C R 103      56.204  76.584  70.100

ATOM   1800  O4*   C R 103      57.503  76.139  69.625

ATOM   1801  C3*   C R 103      55.397  75.296  70.151

ATOM   1802  O3*   C R 103      53.985  75.499  70.134

ATOM   1803  C2*   C R 103      55.854  74.590  68.874

ATOM   1804  O2*   C R 103      55.155  75.024  67.724

ATOM   1805  C1*   C R 103      57.318  75.028  68.765

ATOM   1806  N1    C R 103      58.225  73.936  69.143

ATOM   1807  C2    C R 103      59.025  73.368  68.151

ATOM   1808  O2    C R 103      58.998  73.855  67.014

ATOM   1809  N3    C R 103      59.802  72.303  68.452

ATOM   1810  C4    C R 103      59.807  71.813  69.694

ATOM   1811  N4    C R 103      60.574  70.748  69.940

ATOM   1812  C5    C R 103      59.023  72.394  70.736

ATOM   1813  C6    C R 103      58.260  73.451  70.421

ATOM   1814  P     C R 104      53.003  74.277  70.516

ATOM   1815  O1P   C R 104      51.623  74.813  70.629

ATOM   1816  O2P   C R 104      53.601  73.541  71.662

ATOM   1817  O5*   C R 104      53.064  73.325  69.238

ATOM   1818  C5*   C R 104      52.618  73.798  67.971

ATOM   1819  C4*   C R 104      53.042  72.859  66.867

ATOM   1820  O4*   C R 104      54.488  72.718  66.865

ATOM   1821  C3*   C R 104      52.539  71.425  66.934

ATOM   1822  O3*   C R 104      51.221  71.270  66.427

ATOM   1823  C2*   C R 104      53.539  70.682  66.058

ATOM   1824  O2*   C R 104      53.223  70.747  64.681

ATOM   1825  C1*   C R 104      54.833  71.450  66.336

ATOM   1826  N1    C R 104      55.679  70.720  67.290

ATOM   1827  C2    C R 104      56.531  69.754  66.777

ATOM   1828  O2    C R 104      56.562  69.594  65.550

ATOM   1829  N3    C R 104      57.293  69.021  67.616

ATOM   1830  C4    C R 104      57.226  69.231  68.932

ATOM   1831  N4    C R 104      57.989  68.470  69.726

ATOM   1832  C5    C R 104      56.370  70.230  69.490

ATOM   1833  C6    C R 104      55.622  70.949  68.638

ATOM   1834  P     G R 105      50.465  69.867  66.631

ATOM   1835  O1P   G R 105      49.066  70.017  66.156

ATOM   1836  O2P   G R 105      50.726  69.415  68.025

ATOM   1837  O5*   G R 105      51.223  68.875  65.640

ATOM   1838  C5*   G R 105      51.000  68.944  64.236

ATOM   1839  C4*   G R 105      51.485  67.682  63.562

ATOM   1840  O4*   G R 105      52.933  67.605  63.655

ATOM   1841  C3*   G R 105      51.007  66.373  64.173

ATOM   1842  O3*   G R 105      49.689  66.003  63.786

ATOM   1843  C2*   G R 105      52.073  65.387  63.709

ATOM   1844  O2*   G R 105      51.877  64.931  62.385

ATOM   1845  C1*   G R 105      53.333  66.249  63.782

ATOM   1846  N9    G R 105      53.973  66.075  65.081

ATOM   1847  C8    G R 105      53.840  66.866  66.197

ATOM   1848  N7    G R 105      54.501  66.410  67.227

ATOM   1849  C5    G R 105      55.116  65.257  66.758

ATOM   1850  C6    G R 105      55.963  64.333  67.418

ATOM   1851  O6    G R 105      56.354  64.350  68.598

ATOM   1852  N1    G R 105      56.361  63.308  66.562

ATOM   1853  C2    G R 105      55.988  63.191  65.239

ATOM   1854  N2    G R 105      56.468  62.141  64.564

ATOM   1855  N3    G R 105      55.200  64.045  64.618

ATOM   1856  C4    G R 105      54.804  65.045  65.430

ATOM   1857  P     G R 106      48.846  65.009  64.730

ATOM   1858  O1P   G R 106      47.488  64.842  64.158

ATOM   1859  O2P   G R 106      49.002  65.468  66.137

ATOM   1860  O5*   G R 106      49.622  63.630  64.581

ATOM   1861  C5*   G R 106      49.835  63.070  63.295

ATOM   1862  C4*   G R 106      50.586  61.771  63.400

ATOM   1863  O4*   G R 106      51.984  62.012  63.715

ATOM   1864  C3*   G R 106      50.127  60.822  64.489

ATOM   1865  O3*   G R 106      48.946  60.112  64.152

ATOM   1866  C2*   G R 106      51.346  59.924  64.660

ATOM   1867  O2*   G R 106      51.428  58.906  63.680

ATOM   1868  C1*   G R 106      52.489  60.923  64.471

ATOM   1869  N9    G R 106      52.952  61.414  65.768

ATOM   1870  C8    G R 106      52.536  62.534  66.449

ATOM   1871  N7    G R 106      53.103  62.661  67.619

ATOM   1872  C5    G R 106      53.954  61.567  67.709

ATOM   1873  C6    G R 106      54.829  61.163  68.753

ATOM   1874  O6    G R 106      55.032  61.714  69.852

ATOM   1875  N1    G R 106      55.504  59.989  68.422

ATOM   1876  C2    G R 106      55.355  59.294  67.240

ATOM   1877  N2    G R 106      56.091  58.186  67.090

ATOM   1878  N3    G R 106      54.542  59.659  66.271

ATOM   1879  C4    G R 106      53.879  60.795  66.569

ATOM   1880  P     C R 107      47.943  59.659  65.325

ATOM   1881  O1P   C R 107      46.712  59.123  64.688

ATOM   1882  O2P   C R 107      47.840  60.773  66.304

ATOM   1883  O5*   C R 107      48.711  58.441  66.005

ATOM   1884  C5*   C R 107      49.152  57.349  65.207

ATOM   1885  C4*   C R 107      50.172  56.520  65.946

ATOM   1886  O4*   C R 107      51.351  57.316  66.233

ATOM   1887  C3*   C R 107      49.757  55.979  67.302

ATOM   1888  O3*   C R 107      48.959  54.812  67.204

ATOM   1889  C2*   C R 107      51.099  55.702  67.968

ATOM   1890  O2*   C R 107      51.665  54.465  67.576

ATOM   1891  C1*   C R 107      51.954  56.850  67.430

ATOM   1892  N1    C R 107      52.058  57.960  68.392

ATOM   1893  C2    C R 107      52.894  57.790  69.496

ATOM   1894  O2    C R 107      53.509  56.722  69.611

ATOM   1895  N3    C R 107      53.010  58.785  70.402

ATOM   1896  C4    C R 107      52.326  59.922  70.235

ATOM   1897  N4    C R 107      52.475  60.882  71.155

ATOM   1898  C5    C R 107      51.463  60.125  69.115

ATOM   1899  C6    C R 107      51.361  59.126  68.226

ATOM   1900  P     A R 108      47.909  54.485  68.376

ATOM   1901  O1P   A R 108      47.119  53.293  67.967

ATOM   1902  O2P   A R 108      47.206  55.745  68.741

ATOM   1903  O5*   A R 108      48.837  54.075  69.603

ATOM   1904  C5*   A R 108      49.735  52.979  69.495

ATOM   1905  C4*   A R 108      50.576  52.877  70.739

ATOM   1906  O4*   A R 108      51.473  54.013  70.823

ATOM   1907  C3*   A R 108      49.807  52.910  72.048

ATOM   1908  O3*   A R 108      49.267  51.642  72.392

ATOM   1909  C2*   A R 108      50.856  53.397  73.036

ATOM   1910  O2*   A R 108      51.711  52.359  73.469

ATOM   1911  C1*   A R 108      51.651  54.381  72.179

ATOM   1912  N9    A R 108      51.188  55.759  72.349

ATOM   1913  C8    A R 108      50.483  56.539  71.464

ATOM   1914  N7    A R 108      50.217  57.743  71.915

ATOM   1915  C5    A R 108      50.785  57.757  73.181

ATOM   1916  C6    A R 108      50.852  58.746  74.178

ATOM   1917  N6    A R 108      50.323  59.962  74.046

ATOM   1918  N1    A R 108      51.490  58.438  75.329

ATOM   1919  C2    A R 108      52.022  57.215  75.461

ATOM   1920  N3    A R 108      52.028  56.201  74.597

ATOM   1921  C4    A R 108      51.386  56.540  73.463

ATOM   1922  P     U R 109      47.927  51.571  73.277

ATOM   1923  O1P   U R 109      47.589  50.141  73.505

ATOM   1924  O2P   U R 109      46.929  52.473  72.644

ATOM   1925  O5*   U R 109      48.357  52.212  74.671

ATOM   1926  C5*   U R 109      49.381  51.615  75.464

ATOM   1927  C4*   U R 109      49.650  52.454  76.688

ATOM   1928  O4*   U R 109      50.182  53.743  76.290

ATOM   1929  C3*   U R 109      48.426  52.788  77.522

ATOM   1930  O3*   U R 109      48.125  51.736  78.425

ATOM   1931  C2*   U R 109      48.848  54.066  78.238

ATOM   1932  O2*   U R 109      49.639  53.800  79.384

ATOM   1933  C1*   U R 109      49.707  54.750  77.169

ATOM   1934  N1    U R 109      48.969  55.745  76.374

ATOM   1935  C2    U R 109      48.931  57.048  76.842

ATOM   1936  O2    U R 109      49.470  57.395  77.876

ATOM   1937  N3    U R 109      48.233  57.930  76.051

ATOM   1938  C4    U R 109      47.579  57.649  74.866

ATOM   1939  O4    U R 109      46.990  58.554  74.266

ATOM   1940  C5    U R 109      47.662  56.277  74.452

ATOM   1941  C6    U R 109      48.337  55.396  75.201

ATOM   1942  P     G R 110      46.620  51.183  78.522

ATOM   1943  O1P   G R 110      46.668  49.841  79.158

ATOM   1944  O2P   G R 110      45.994  51.338  77.181

ATOM   1945  O5*   G R 110      45.900  52.202  79.518

ATOM   1946  C5*   G R 110      46.613  52.818  80.593

ATOM   1947  C4*   G R 110      45.660  53.606  81.463

ATOM   1948  O4*   G R 110      44.736  52.690  82.115

ATOM   1949  C3*   G R 110      46.271  54.387  82.617

ATOM   1950  O3*   G R 110      46.819  55.638  82.223

ATOM   1951  C2*   G R 110      45.085  54.543  83.562

ATOM   1952  O2*   G R 110      44.208  55.587  83.176

ATOM   1953  C1*   G R 110      44.383  53.195  83.394

ATOM   1954  N9    G R 110      44.844  52.251  84.406

ATOM   1955  C8    G R 110      45.678  51.176  84.222

ATOM   1956  N7    G R 110      45.961  50.549  85.332

ATOM   1957  C5    G R 110      45.260  51.245  86.307

ATOM   1958  C6    G R 110      45.180  51.034  87.710

ATOM   1959  O6    G R 110      45.736  50.165  88.393

ATOM   1960  N1    G R 110      44.354  51.973  88.320

ATOM   1961  C2    G R 110      43.690  52.985  87.668

ATOM   1962  N2    G R 110      42.939  53.793  88.433

ATOM   1963  N3    G R 110      43.758  53.191  86.362

ATOM   1964  C4    G R 110      44.556  52.291  85.750

ATOM   1965  P     G R 111      48.032  56.274  83.066

ATOM   1966  O1P   G R 111      48.416  57.498  82.360

ATOM   1967  O2P   G R 111      48.952  55.178  83.401

ATOM   1968  O5*   G R 111      47.298  56.677  84.445

ATOM   1969  C5*   G R 111      46.392  57.769  84.452

ATOM   1970  C4*   G R 111      45.746  57.968  85.824

ATOM   1971  O4*   G R 111      45.014  56.817  86.281

ATOM   1972  C3*   G R 111      46.798  58.374  86.852

ATOM   1973  O3*   G R 111      47.022  59.764  86.823

ATOM   1974  C2*   G R 111      46.052  57.862  88.093

ATOM   1975  O2*   G R 111      45.028  58.699  88.562

ATOM   1976  C1*   G R 111      45.268  56.628  87.664

ATOM   1977  N9    G R 111      46.058  55.435  88.001

ATOM   1978  C8    G R 111      46.803  54.679  87.149

ATOM   1979  N7    G R 111      47.299  53.618  87.719

ATOM   1980  C5    G R 111      47.033  53.786  89.071

ATOM   1981  C6    G R 111      47.430  53.002  90.205

ATOM   1982  O6    G R 111      47.977  51.900  90.243

ATOM   1983  N1    G R 111      46.780  53.402  91.371

ATOM   1984  C2    G R 111      46.121  54.598  91.487

ATOM   1985  N2    G R 111      45.519  54.864  92.652

ATOM   1986  N3    G R 111      45.691  55.306  90.442

ATOM   1987  C4    G R 111      46.248  54.894  89.259

ATOM   1988  P     U R 112      48.471  60.313  87.258

ATOM   1989  O1P   U R 112      48.550  61.705  86.792

ATOM   1990  O2P   U R 112      49.474  59.274  87.014

ATOM   1991  O5*   U R 112      48.237  60.314  88.834

ATOM   1992  C5*   U R 112      47.220  61.113  89.397

ATOM   1993  C4*   U R 112      47.079  60.719  90.884

ATOM   1994  O4*   U R 112      46.598  59.380  91.118

ATOM   1995  C3*   U R 112      48.403  60.922  91.650

ATOM   1996  O3*   U R 112      48.530  62.228  92.168

ATOM   1997  C2*   U R 112      48.190  59.887  92.755

ATOM   1998  O2*   U R 112      47.568  60.429  93.932

ATOM   1999  C1*   U R 112      47.330  58.778  92.181

ATOM   2000  N1    U R 112      48.159  57.604  91.772

ATOM   2001  C2    U R 112      48.518  56.654  92.724

ATOM   2002  O2    U R 112      48.124  56.682  93.901

ATOM   2003  N3    U R 112      49.118  55.512  92.249

ATOM   2004  C4    U R 112      49.662  55.340  90.992

ATOM   2005  O4    U R 112      50.132  54.241  90.718

ATOM   2006  C5    U R 112      49.270  56.364  90.069

ATOM   2007  C6    U R 112      48.611  57.466  90.483

ATOM   2008  P     C R 113      49.985  62.884  92.243

ATOM   2009  O1P   C R 113      49.857  63.860  93.353

ATOM   2010  O2P   C R 113      50.416  63.258  90.898

ATOM   2011  O5*   C R 113      50.815  61.620  92.766

ATOM   2012  C5*   C R 113      51.710  61.725  93.848

ATOM   2013  C4*   C R 113      51.185  60.853  94.993

ATOM   2014  O4*   C R 113      50.334  59.802  94.609

ATOM   2015  C3*   C R 113      52.291  60.224  95.826

ATOM   2016  O3*   C R 113      52.667  61.015  96.952

ATOM   2017  C2*   C R 113      51.616  58.910  96.254

ATOM   2018  O2*   C R 113      50.854  58.999  97.467

ATOM   2019  C1*   C R 113      50.706  58.532  95.102

ATOM   2020  N1    C R 113      51.391  57.650  94.115

ATOM   2021  C2    C R 113      51.780  56.367  94.508

ATOM   2022  O2    C R 113      51.638  55.967  95.670

ATOM   2023  N3    C R 113      52.445  55.577  93.641

ATOM   2024  C4    C R 113      52.689  56.003  92.392

ATOM   2025  N4    C R 113      53.312  55.218  91.540

ATOM   2026  C5    C R 113      52.282  57.287  91.956

ATOM   2027  C6    C R 113      51.656  58.078  92.840

ATOM   2028  P     C R 114      54.177  61.555  97.036

ATOM   2029  O1P   C R 114      54.226  62.647  98.058

ATOM   2030  O2P   C R 114      54.731  61.706  95.701

ATOM   2031  O5*   C R 114      54.813  60.263  97.700

ATOM   2032  C5*   C R 114      54.612  59.975  99.044

ATOM   2033  C4*   C R 114      55.250  58.641  99.410

ATOM   2034  O4*   C R 114      54.505  57.563  98.865

ATOM   2035  C3*   C R 114      56.725  58.530  99.018

ATOM   2036  O3*   C R 114      57.598  59.048 100.031

ATOM   2037  C2*   C R 114      56.798  57.009  98.834

ATOM   2038  O2*   C R 114      56.941  56.343 100.072

ATOM   2039  C1*   C R 114      55.415  56.599  98.329

ATOM   2040  N1    C R 114      55.487  56.503  96.850

ATOM   2041  C2    C R 114      56.199  55.446  96.308

ATOM   2042  O2    C R 114      56.652  54.587  97.057

ATOM   2043  N3    C R 114      56.285  55.317  94.969

ATOM   2044  C4    C R 114      55.786  56.259  94.161

ATOM   2045  N4    C R 114      55.881  56.127  92.853

ATOM   2046  C5    C R 114      55.076  57.376  94.700

ATOM   2047  C6    C R 114      54.989  57.463  96.036

ATOM   2048  P     C R 115      59.036  59.627  99.585

ATOM   2049  O1P   C R 115      59.601  60.387 100.746

ATOM   2050  O2P   C R 115      58.883  60.305  98.308

ATOM   2051  O5*   C R 115      59.875  58.285  99.371

ATOM   2052  C5*   C R 115      60.190  57.459 100.472

ATOM   2053  C4*   C R 115      60.947  56.189 100.056

ATOM   2054  O4*   C R 115      60.113  55.258  99.378

ATOM   2055  C3*   C R 115      62.217  56.405  99.247

ATOM   2056  O3*   C R 115      63.293  56.610 100.110

ATOM   2057  C2*   C R 115      62.303  55.038  98.584

ATOM   2058  O2*   C R 115      62.896  54.090  99.468

ATOM   2059  C1*   C R 115      60.871  54.575  98.366

ATOM   2060  N1    C R 115      60.484  54.880  96.960

ATOM   2061  C2    C R 115      60.973  54.088  95.907

ATOM   2062  O2    C R 115      61.681  53.105  96.125

ATOM   2063  N3    C R 115      60.616  54.388  94.636

ATOM   2064  C4    C R 115      59.891  55.488  94.386

ATOM   2065  N4    C R 115      59.513  55.763  93.157

ATOM   2066  C5    C R 115      59.396  56.320  95.434

ATOM   2067  C6    C R 115      59.744  55.986  96.684

ATOM   2068  P     A R 116      64.581  57.273  99.468

ATOM   2069  O1P   A R 116      65.484  57.336 100.609

ATOM   2070  O2P   A R 116      64.149  58.590  98.888

ATOM   2071  O5*   A R 116      65.262  56.401  98.384

ATOM   2072  C5*   A R 116      66.045  55.356  98.821

ATOM   2073  C4*   A R 116      66.329  54.421  97.728

ATOM   2074  O4*   A R 116      65.118  53.933  97.189

ATOM   2075  C3*   A R 116      67.228  55.054  96.662

ATOM   2076  O3*   A R 116      68.610  55.038  97.002

ATOM   2077  C2*   A R 116      66.865  54.044  95.590

ATOM   2078  O2*   A R 116      67.649  52.878  95.853

ATOM   2079  C1*   A R 116      65.386  53.716  95.809

ATOM   2080  N9    A R 116      64.573  54.576  94.922

ATOM   2081  C8    A R 116      63.899  55.723  95.221

ATOM   2082  N7    A R 116      63.263  56.281  94.238

ATOM   2083  C5    A R 116      63.648  55.491  93.155

ATOM   2084  C6    A R 116      63.386  55.528  91.771

ATOM   2085  N6    A R 116      62.547  56.394  91.212

ATOM   2086  N1    A R 116      63.911  54.549  91.031

ATOM   2087  C2    A R 116      64.731  53.644  91.532

ATOM   2088  N3    A R 116      65.056  53.501  92.815

ATOM   2089  C4    A R 116      64.467  54.467  93.559

ATOM   2090  P     G R 117      69.572  56.128  96.343

ATOM   2091  O1P   G R 117      70.865  55.842  97.018

ATOM   2092  O2P   G R 117      68.921  57.438  96.508

ATOM   2093  O5*   G R 117      69.645  55.646  94.829

ATOM   2094  C5*   G R 117      70.471  54.574  94.430

ATOM   2095  C4*   G R 117      70.320  54.242  92.956

ATOM   2096  O4*   G R 117      68.971  53.874  92.687

ATOM   2097  C3*   G R 117      70.756  55.348  91.991

ATOM   2098  O3*   G R 117      72.166  55.345  91.776

ATOM   2099  C2*   G R 117      69.896  54.911  90.789

ATOM   2100  O2*   G R 117      70.414  53.743  90.170

ATOM   2101  C1*   G R 117      68.596  54.405  91.406

ATOM   2102  N9    G R 117      67.643  55.534  91.490

ATOM   2103  C8    G R 117      67.322  56.265  92.588

ATOM   2104  N7    G R 117      66.460  57.215  92.402

ATOM   2105  C5    G R 117      66.252  57.176  91.024

ATOM   2106  C6    G R 117      65.450  58.005  90.168

ATOM   2107  O6    G R 117      64.672  58.883  90.531

ATOM   2108  N1    G R 117      65.480  57.597  88.845

ATOM   2109  C2    G R 117      66.287  56.596  88.357

ATOM   2110  N2    G R 117      66.227  56.270  87.076

ATOM   2111  N3    G R 117      67.035  55.817  89.156

ATOM   2112  C4    G R 117      66.979  56.160  90.455

ATOM   2113  P     C R 118      72.901  56.711  91.347

ATOM   2114  O1P   C R 118      74.353  56.385  91.345

ATOM   2115  O2P   C R 118      72.418  57.756  92.271

ATOM   2116  O5*   C R 118      72.364  56.993  89.882

ATOM   2117  C5*   C R 118      72.612  56.072  88.829

ATOM   2118  C4*   C R 118      71.779  56.394  87.591

ATOM   2119  O4*   C R 118      70.395  56.282  87.900

ATOM   2120  C3*   C R 118      72.078  57.795  87.058

ATOM   2121  O3*   C R 118      73.233  57.812  86.237

ATOM   2122  C2*   C R 118      70.726  58.068  86.419

ATOM   2123  O2*   C R 118      70.650  57.282  85.244

ATOM   2124  C1*   C R 118      69.681  57.339  87.247

ATOM   2125  N1    C R 118      69.056  58.332  88.146

ATOM   2126  C2    C R 118      68.162  59.248  87.603

ATOM   2127  O2    C R 118      67.852  59.227  86.436

ATOM   2128  N3    C R 118      67.615  60.174  88.436

ATOM   2129  C4    C R 118      67.951  60.220  89.708

ATOM   2130  N4    C R 118      67.355  61.073  90.513

ATOM   2131  C5    C R 118      68.889  59.330  90.283

ATOM   2132  C6    C R 118      69.421  58.425  89.444

ATOM   2133  P     C R 119      73.973  59.208  85.982

ATOM   2134  O1P   C R 119      75.231  58.870  85.270

ATOM   2135  O2P   C R 119      74.094  59.881  87.301

ATOM   2136  O5*   C R 119      72.957  60.002  85.056

ATOM   2137  C5*   C R 119      72.668  59.552  83.736

ATOM   2138  C4*   C R 119      71.623  60.410  83.041

ATOM   2139  O4*   C R 119      70.396  60.417  83.760

ATOM   2140  C3*   C R 119      72.141  61.825  82.933

ATOM   2141  O3*   C R 119      73.020  61.937  81.829

ATOM   2142  C2*   C R 119      70.806  62.563  82.922

ATOM   2143  O2*   C R 119      70.272  62.431  81.669

ATOM   2144  C1*   C R 119      69.797  61.717  83.699

ATOM   2145  N1    C R 119      69.612  62.325  85.031

ATOM   2146  C2    C R 119      68.727  63.395  85.185

ATOM   2147  O2    C R 119      68.099  63.913  84.275

ATOM   2148  N3    C R 119      68.532  63.871  86.454

ATOM   2149  C4    C R 119      69.240  63.384  87.462

ATOM   2150  N4    C R 119      69.159  63.967  88.652

ATOM   2151  C5    C R 119      70.156  62.320  87.335

ATOM   2152  C6    C R 119      70.313  61.842  86.087

ATOM   2153  P     U R 120      74.120  63.086  81.830

ATOM   2154  O1P   U R 120      75.068  62.838  80.723

ATOM   2155  O2P   U R 120      74.713  63.170  83.191

ATOM   2156  O5*   U R 120      73.278  64.424  81.580

ATOM   2157  C5*   U R 120      72.577  64.556  80.334

ATOM   2158  C4*   U R 120      71.728  65.839  80.296

ATOM   2159  O4*   U R 120      70.823  65.822  81.385

ATOM   2160  C3*   U R 120      72.584  67.121  80.425

ATOM   2161  O3*   U R 120      72.102  68.114  79.569

ATOM   2162  C2*   U R 120      72.347  67.619  81.843

ATOM   2163  O2*   U R 120      72.337  69.008  82.045

ATOM   2164  C1*   U R 120      70.957  67.037  82.068

ATOM   2165  N1    U R 120      70.672  66.821  83.481

ATOM   2166  C2    U R 120      69.575  67.462  84.012

ATOM   2167  O2    U R 120      68.847  68.264  83.451

ATOM   2168  N3    U R 120      69.417  67.292  85.341

ATOM   2169  C4    U R 120      70.122  66.463  86.199

ATOM   2170  O4    U R 120      69.992  66.433  87.425

ATOM   2171  C5    U R 120      71.227  65.821  85.573

ATOM   2172  C6    U R 120      71.433  65.980  84.248

ATOM   2173  P     C R 121      72.911  68.502  78.299

ATOM   2174  O1P   C R 121      71.970  68.695  77.164

ATOM   2175  O2P   C R 121      74.037  67.534  78.184

ATOM   2176  O5*   C R 121      73.489  69.927  78.710

ATOM   2177  C5*   C R 121      74.626  70.052  79.552

ATOM   2178  C4*   C R 121      74.952  71.507  79.737

ATOM   2179  O4*   C R 121      75.522  72.035  78.517

ATOM   2180  C3*   C R 121      73.733  72.375  80.001

ATOM   2181  O3*   C R 121      73.420  72.389  81.389

ATOM   2182  C2*   C R 121      74.157  73.744  79.477

ATOM   2183  O2*   C R 121      74.903  74.480  80.417

ATOM   2184  C1*   C R 121      75.081  73.367  78.321

ATOM   2185  N1    C R 121      74.470  73.464  76.986

ATOM   2186  C2    C R 121      74.123  74.720  76.499

ATOM   2187  O2    C R 121      74.273  75.711  77.230

ATOM   2188  N3    C R 121      73.632  74.827  75.245

ATOM   2189  C4    C R 121      73.474  73.739  74.497

ATOM   2190  N4    C R 121      73.016  73.899  73.259

ATOM   2191  C5    C R 121      73.783  72.442  74.982

ATOM   2192  C6    C R 121      74.271  72.349  76.222

ATOM   2193  P     C R 122      72.373  73.151  82.479

ATOM   2194  O1P   C R 122      73.270  73.814  83.509

ATOM   2195  O2P   C R 122      71.377  72.220  83.100

ATOM   2196  O5*   C R 122      71.605  74.385  81.843

ATOM   2197  C5*   C R 122      70.192  74.441  81.661

ATOM   2198  C4*   C R 122      69.895  75.933  81.357

ATOM   2199  O4*   C R 122      70.833  76.227  80.315

ATOM   2200  C3*   C R 122      68.440  76.310  80.878

ATOM   2201  O3*   C R 122      67.396  77.177  81.509

ATOM   2202  C2*   C R 122      68.774  77.036  79.561

ATOM   2203  O2*   C R 122      68.847  78.411  79.819

ATOM   2204  C1*   C R 122      70.213  76.738  79.166

ATOM   2205  N1    C R 122      70.294  75.961  77.913

ATOM   2206  C2    C R 122      70.024  76.665  76.749

ATOM   2207  O2    C R 122      69.825  77.886  76.787

ATOM   2208  N3    C R 122      69.932  76.017  75.567

ATOM   2209  C4    C R 122      70.135  74.689  75.504

ATOM   2210  N4    C R 122      69.951  74.093  74.344

ATOM   2211  C5    C R 122      70.462  73.952  76.686

ATOM   2212  C6    C R 122      70.503  74.616  77.861

ATOM   2213  P     U R 123      67.614  77.832  82.892

ATOM   2214  O5*   U R 123      68.469  76.899  83.836

ATOM   2215  C5*   U R 123      68.471  76.201  85.124

ATOM   2216  C4*   U R 123      68.826  77.159  86.306

ATOM   2217  O4*   U R 123      68.237  78.444  86.149

ATOM   2218  C3*   U R 123      68.338  76.596  87.645

ATOM   2219  O3*   U R 123      69.266  76.782  88.756

ATOM   2220  C2*   U R 123      66.977  77.369  87.798

ATOM   2221  C1*   U R 123      66.999  78.534  86.779

ATOM   2222  O1P   U R 123      66.380  78.606  83.311

ATOM   2223  O2P   U R 123      68.826  78.646  82.922

ATOM   2224  N1    U R 123      65.891  79.006  85.878

ATOM   2225  C6    U R 123      64.718  78.314  85.673

ATOM   2226  C5    U R 123      63.716  78.840  84.907

ATOM   2227  C4    U R 123      63.923  80.049  84.128

ATOM   2228  O4    U R 123      62.980  80.702  83.648

ATOM   2229  N3    U R 123      64.945  80.820  84.675

ATOM   2230  C2    U R 123      66.111  80.232  85.190

ATOM   2231  O2    U R 123      66.990  81.042  85.528

ATOM   2232  O2*   U R 123      66.842  78.007  89.062

ATOM   2233  P     C R 124      69.294  75.757  90.017

ATOM   2234  O1P   C R 124      68.536  74.567  89.666

ATOM   2235  O2P   C R 124      68.733  76.550  91.146

ATOM   2236  O5*   C R 124      70.794  75.269  90.479

ATOM   2237  C5*   C R 124      71.315  73.923  90.302

ATOM   2238  C4*   C R 124      70.447  72.710  90.748

ATOM   2239  O4*   C R 124      70.229  71.757  89.703

ATOM   2240  C3*   C R 124      71.071  71.894  91.865

ATOM   2241  O3*   C R 124      70.047  71.413  92.707

ATOM   2242  C2*   C R 124      71.728  70.748  91.135

ATOM   2243  O2*   C R 124      72.020  69.779  92.140

ATOM   2244  C1*   C R 124      70.761  70.444  89.975

ATOM   2245  N1    C R 124      71.395  69.863  88.727

ATOM   2246  C2    C R 124      72.446  68.933  88.799

ATOM   2247  O2    C R 124      73.032  68.720  89.872

ATOM   2248  N3    C R 124      73.070  68.520  87.658

ATOM   2249  C4    C R 124      72.626  68.913  86.449

ATOM   2250  N4    C R 124      73.215  68.466  85.344

ATOM   2251  C5    C R 124      71.623  69.908  86.349

ATOM   2252  C6    C R 124      70.996  70.295  87.481

ATOM   2253  P     G R 125      69.551  72.270  93.950

ATOM   2254  O1P   G R 125      69.100  73.632  93.612

ATOM   2255  O2P   G R 125      70.622  72.236  94.973

ATOM   2256  O5*   G R 125      68.337  71.522  94.595

ATOM   2257  C5*   G R 125      68.500  70.147  94.855

ATOM   2258  C4*   G R 125      67.200  69.428  94.517

ATOM   2259  O4*   G R 125      66.828  69.787  93.204

ATOM   2260  C3*   G R 125      67.239  67.867  94.657

ATOM   2261  O3*   G R 125      66.751  67.209  95.864

ATOM   2262  C2*   G R 125      66.247  67.516  93.566

ATOM   2263  O2*   G R 125      64.956  67.457  94.147

ATOM   2264  C1*   G R 125      66.231  68.670  92.591

ATOM   2265  N9    G R 125      67.016  68.325  91.409

ATOM   2266  C8    G R 125      68.064  67.457  91.264

ATOM   2267  N7    G R 125      68.502  67.373  90.047

ATOM   2268  C5    G R 125      67.637  68.209  89.339

ATOM   2269  C6    G R 125      67.587  68.501  87.945

ATOM   2270  O6    G R 125      68.521  68.531  87.241

ATOM   2271  N1    G R 125      66.693  69.476  87.620

ATOM   2272  C2    G R 125      65.721  69.909  88.448

ATOM   2273  N2    G R 125      64.922  70.845  87.954

ATOM   2274  N3    G R 125      65.738  69.729  89.806

ATOM   2275  C4    G R 125      66.734  68.825  90.154

ATOM   2276  P     C R 126      66.384  68.072  97.141

ATOM   2277  O1P   C R 126      67.553  68.897  97.443

ATOM   2278  O2P   C R 126      65.979  67.187  98.307

ATOM   2279  O5*   C R 126      65.207  69.096  96.833

ATOM   2280  C5*   C R 126      63.920  68.972  97.340

ATOM   2281  C4*   C R 126      62.955  68.262  96.380

ATOM   2282  O4*   C R 126      63.439  66.947  96.180

ATOM   2283  C3*   C R 126      61.524  68.185  96.923

ATOM   2284  O3*   C R 126      60.739  69.352  96.595

ATOM   2285  C2*   C R 126      61.114  66.866  96.289

ATOM   2286  O2*   C R 126      60.537  67.065  95.019

ATOM   2287  C1*   C R 126      62.373  65.995  96.055

ATOM   2288  N1    C R 126      62.463  64.956  97.055

ATOM   2289  C2    C R 126      61.509  63.930  97.182

ATOM   2290  O2    C R 126      60.399  64.035  96.689

ATOM   2291  N3    C R 126      61.420  63.221  98.334

ATOM   2292  C4    C R 126      62.428  63.256  99.147

ATOM   2293  N4    C R 126      62.461  62.322 100.119

ATOM   2294  C5    C R 126      63.580  64.125  98.941

ATOM   2295  C6    C R 126      63.543  64.927  97.895

ATOM   2296  P     U R 127      59.116  69.427  96.424

ATOM   2297  O5*   U R 127      58.641  69.229  94.792

ATOM   2298  C5*   U R 127      57.374  68.551  94.349

ATOM   2299  C4*   U R 127      56.829  67.869  92.952

ATOM   2300  O4*   U R 127      56.057  66.753  93.413

ATOM   2301  C3*   U R 127      55.786  68.165  91.785

ATOM   2302  O3*   U R 127      55.552  69.449  91.547

ATOM   2303  C2*   U R 127      54.426  67.531  91.812

ATOM   2304  C1*   U R 127      54.773  66.457  92.783

ATOM   2305  O1P   U R 127      58.804  70.797  96.963

ATOM   2306  O2P   U R 127      58.521  68.309  97.214

ATOM   2307  N1    U R 127      53.548  66.612  93.618

ATOM   2308  C6    U R 127      53.686  67.332  94.762

ATOM   2309  C5    U R 127      52.625  67.878  95.396

ATOM   2310  C4    U R 127      51.302  67.822  94.819

ATOM   2311  O4    U R 127      50.285  67.833  95.517

ATOM   2312  N3    U R 127      51.287  67.343  93.553

ATOM   2313  C2    U R 127      52.282  66.578  92.986

ATOM   2314  O2    U R 127      51.995  65.855  92.049

ATOM   2315  O2*   U R 127      53.909  67.004  90.596

ATOM   2316  P     G R 128      55.307  69.689  90.036

ATOM   2317  O1P   G R 128      54.280  69.999  89.003

ATOM   2318  O2P   G R 128      54.587  70.554  91.071

ATOM   2319  O5*   G R 128      57.157  69.638  89.692

ATOM   2320  C5*   G R 128      58.498  68.930  90.382

ATOM   2321  C4*   G R 128      59.904  67.921  90.207

ATOM   2322  O4*   G R 128      61.176  67.730  91.010

ATOM   2323  C3*   G R 128      59.948  66.656  89.393

ATOM   2324  O3*   G R 128      59.050  67.091  88.242

ATOM   2325  C2*   G R 128      61.590  66.466  89.222

ATOM   2326  O2*   G R 128      62.140  66.892  88.019

ATOM   2327  C1*   G R 128      62.417  67.369  90.157

ATOM   2328  N9    G R 128      63.883  66.809  90.388

ATOM   2329  C8    G R 128      64.356  66.114  91.488

ATOM   2330  N7    G R 128      65.293  65.206  91.325

ATOM   2331  C5    G R 128      65.495  65.289  89.961

ATOM   2332  C6    G R 128      66.225  64.386  89.166

ATOM   2333  O6    G R 128      66.808  63.405  89.590

ATOM   2334  N1    G R 128      66.242  64.713  87.846

ATOM   2335  C2    G R 128      65.768  65.892  87.342

ATOM   2336  N2    G R 128      65.868  66.030  86.024

ATOM   2337  N3    G R 128      65.096  66.800  88.109

ATOM   2338  C4    G R 128      64.855  66.380  89.397

ATOM   2339  P     G R 129      58.298  66.101  86.998

ATOM   2340  O1P   G R 129      57.201  66.867  86.381

ATOM   2341  O2P   G R 129      57.872  64.921  87.782

ATOM   2342  O5*   G R 129      59.204  65.534  85.680

ATOM   2343  C5*   G R 129      59.167  65.898  84.226

ATOM   2344  C4*   G R 129      60.401  65.234  83.555

ATOM   2345  O4*   G R 129      61.543  65.612  84.329

ATOM   2346  C3*   G R 129      60.365  63.697  83.492

ATOM   2347  O3*   G R 129      59.753  63.181  82.320

ATOM   2348  C2*   G R 129      61.858  63.405  83.582

ATOM   2349  O2*   G R 129      62.447  63.470  82.315

ATOM   2350  C1*   G R 129      62.487  64.541  84.367

ATOM   2351  N9    G R 129      62.761  64.082  85.748

ATOM   2352  C8    G R 129      62.028  64.275  86.873

ATOM   2353  N7    G R 129      62.513  63.718  87.953

ATOM   2354  C5    G R 129      63.627  63.060  87.500

ATOM   2355  C6    G R 129      64.510  62.176  88.178

ATOM   2356  O6    G R 129      64.573  61.988  89.399

ATOM   2357  N1    G R 129      65.542  61.751  87.362

ATOM   2358  C2    G R 129      65.581  61.930  85.999

ATOM   2359  N2    G R 129      66.570  61.398  85.301

ATOM   2360  N3    G R 129      64.702  62.687  85.364

ATOM   2361  C4    G R 129      63.768  63.244  86.150

ATOM   2362  P     C R 130      59.047  61.747  82.350

ATOM   2363  O1P   C R 130      58.261  61.561  81.116

ATOM   2364  O2P   C R 130      58.362  61.602  83.658

ATOM   2365  O5*   C R 130      60.275  60.732  82.351

ATOM   2366  C5*   C R 130      61.027  60.497  81.176

ATOM   2367  C4*   C R 130      62.219  59.576  81.444

ATOM   2368  O4*   C R 130      63.125  60.196  82.347

ATOM   2369  C3*   C R 130      61.839  58.224  82.039

ATOM   2370  O3*   C R 130      61.528  57.232  81.082

ATOM   2371  C2*   C R 130      63.111  57.871  82.816

ATOM   2372  O2*   C R 130      64.084  57.180  82.039

ATOM   2373  C1*   C R 130      63.684  59.228  83.232

ATOM   2374  N1    C R 130      63.334  59.482  84.662

ATOM   2375  C2    C R 130      64.080  58.851  85.642

ATOM   2376  O2    C R 130      64.964  58.064  85.358

ATOM   2377  N3    C R 130      63.748  58.993  86.968

ATOM   2378  C4    C R 130      62.729  59.788  87.281

ATOM   2379  N4    C R 130      62.436  59.953  88.570

ATOM   2380  C5    C R 130      61.933  60.451  86.313

ATOM   2381  C6    C R 130      62.263  60.235  85.017

ATOM   2382  P     G R 131      60.286  56.271  81.287

ATOM   2383  O1P   G R 131      59.719  56.517  82.636

ATOM   2384  O2P   G R 131      60.762  54.908  80.932

ATOM   2385  O5*   G R 131      59.217  56.750  80.207

ATOM   2386  C5*   G R 131      59.608  57.000  78.857

ATOM   2387  C4*   G R 131      58.992  55.972  77.938

ATOM   2388  O4*   G R 131      57.543  56.090  77.968

ATOM   2389  C3*   G R 131      59.354  56.096  76.469

ATOM   2390  O3*   G R 131      60.610  55.486  76.189

ATOM   2391  C2*   G R 131      58.182  55.397  75.788

ATOM   2392  O2*   G R 131      58.318  53.989  75.811

ATOM   2393  C1*   G R 131      57.012  55.800  76.689

ATOM   2394  N9    G R 131      56.312  56.989  76.208

ATOM   2395  C8    G R 131      56.153  58.184  76.869

ATOM   2396  N7    G R 131      55.505  59.075  76.167

ATOM   2397  C5    G R 131      55.212  58.427  74.976

ATOM   2398  C6    G R 131      54.523  58.889  73.821

ATOM   2399  O6    G R 131      54.014  60.007  73.615

ATOM   2400  N1    G R 131      54.453  57.900  72.841

ATOM   2401  C2    G R 131      54.976  56.633  72.955

ATOM   2402  N2    G R 131      54.808  55.819  71.899

ATOM   2403  N3    G R 131      55.616  56.193  74.024

ATOM   2404  C4    G R 131      55.698  57.135  74.988

ATOM   2405  P     C R 132      61.574  56.120  75.062

ATOM   2406  O1P   C R 132      62.873  55.407  75.126

ATOM   2407  O2P   C R 132      61.539  57.604  75.181

ATOM   2408  O5*   C R 132      60.872  55.746  73.684

ATOM   2409  C5*   C R 132      60.731  54.391  73.280

ATOM   2410  C4*   C R 132      60.032  54.324  71.946

ATOM   2411  O4*   C R 132      58.670  54.805  72.094

ATOM   2412  C3*   C R 132      60.622  55.213  70.866

ATOM   2413  O3*   C R 132      61.747  54.649  70.208

ATOM   2414  C2*   C R 132      59.442  55.438  69.931

ATOM   2415  O2*   C R 132      59.237  54.398  68.997

ATOM   2416  C1*   C R 132      58.280  55.488  70.919

ATOM   2417  N1    C R 132      57.957  56.879  71.254

ATOM   2418  C2    C R 132      57.232  57.602  70.327

ATOM   2419  O2    C R 132      56.886  57.032  69.284

ATOM   2420  N3    C R 132      56.926  58.892  70.579

ATOM   2421  C4    C R 132      57.323  59.460  71.718

ATOM   2422  N4    C R 132      56.996  60.739  71.917

ATOM   2423  C5    C R 132      58.072  58.740  72.695

ATOM   2424  C6    C R 132      58.361  57.458  72.426

ATOM   2425  P     C R 133      62.860  55.628  69.586

ATOM   2426  O1P   C R 133      63.924  54.780  68.992

ATOM   2427  O2P   C R 133      63.213  56.633  70.624

ATOM   2428  O5*   C R 133      62.092  56.395  68.416

ATOM   2429  C5*   C R 133      61.635  55.683  67.272

ATOM   2430  C4*   C R 133      60.855  56.585  66.343

ATOM   2431  O4*   C R 133      59.658  57.075  66.998

ATOM   2432  C3*   C R 133      61.521  57.859  65.847

ATOM   2433  O3*   C R 133      62.418  57.648  64.772

ATOM   2434  C2*   C R 133      60.332  58.686  65.375

ATOM   2435  O2*   C R 133      59.915  58.367  64.064

ATOM   2436  C1*   C R 133      59.250  58.277  66.372

ATOM   2437  N1    C R 133      59.051  59.338  67.369

ATOM   2438  C2    C R 133      58.358  60.463  66.954

ATOM   2439  O2    C R 133      57.937  60.487  65.791

ATOM   2440  N3    C R 133      58.167  61.488  67.813

ATOM   2441  C4    C R 133      58.645  61.411  69.054

ATOM   2442  N4    C R 133      58.436  62.452  69.868

ATOM   2443  C5    C R 133      59.360  60.263  69.516

ATOM   2444  C6    C R 133      59.534  59.253  68.646

ATOM   2445  P     G R 134      63.434  58.820  64.355

ATOM   2446  O1P   G R 134      64.207  58.337  63.181

ATOM   2447  O2P   G R 134      64.152  59.254  65.583

ATOM   2448  O5*   G R 134      62.489  60.012  63.877

ATOM   2449  C5*   G R 134      61.869  59.963  62.599

ATOM   2450  C4*   G R 134      61.205  61.280  62.260

ATOM   2451  O4*   G R 134      60.054  61.516  63.112

ATOM   2452  C3*   G R 134      62.013  62.561  62.384

ATOM   2453  O3*   G R 134      62.887  62.785  61.285

ATOM   2454  C2*   G R 134      60.920  63.625  62.417

ATOM   2455  O2*   G R 134      60.467  63.997  61.130

ATOM   2456  C1*   G R 134      59.799  62.909  63.168

ATOM   2457  N9    G R 134      59.781  63.357  64.554

ATOM   2458  C8    G R 134      60.375  62.778  65.649

ATOM   2459  N7    G R 134      60.212  63.474  66.744

ATOM   2460  C5    G R 134      59.457  64.567  66.344

ATOM   2461  C6    G R 134      58.967  65.672  67.089

ATOM   2462  O6    G R 134      59.108  65.916  68.296

ATOM   2463  N1    G R 134      58.243  66.548  66.283

ATOM   2464  C2    G R 134      58.019  66.381  64.935

ATOM   2465  N2    G R 134      57.297  67.326  64.325

ATOM   2466  N3    G R 134      58.472  65.361  64.237

ATOM   2467  C4    G R 134      59.176  64.500  64.998

ATOM   2468  P     G R 135      64.032  63.911  61.401

ATOM   2469  O1P   G R 135      64.947  63.768  60.237

ATOM   2470  O2P   G R 135      64.584  63.834  62.783

ATOM   2471  O5*   G R 135      63.243  65.288  61.242

ATOM   2472  C5*   G R 135      62.671  65.650  59.991

ATOM   2473  C4*   G R 135      61.934  66.962  60.101

ATOM   2474  O4*   G R 135      60.844  66.837  61.051

ATOM   2475  C3*   G R 135      62.723  68.161  60.601

ATOM   2476  O3*   G R 135      63.495  68.787  59.584

ATOM   2477  C2*   G R 135      61.627  69.089  61.114

ATOM   2478  O2*   G R 135      61.035  69.861  60.088

ATOM   2479  C1*   G R 135      60.611  68.091  61.673

ATOM   2480  N9    G R 135      60.753  67.945  63.120

ATOM   2481  C8    G R 135      61.245  66.866  63.815

ATOM   2482  N7    G R 135      61.254  67.054  65.109

ATOM   2483  C5    G R 135      60.733  68.332  65.275

ATOM   2484  C6    G R 135      60.499  69.089  66.456

ATOM   2485  O6    G R 135      60.706  68.772  67.634

ATOM   2486  N1    G R 135      59.964  70.339  66.164

ATOM   2487  C2    G R 135      59.687  70.804  64.903

ATOM   2488  N2    G R 135      59.171  72.043  64.824

ATOM   2489  N3    G R 135      59.898  70.110  63.799

ATOM   2490  C4    G R 135      60.418  68.893  64.058

ATOM   2491  P     C R 136      64.609  69.872  59.995

ATOM   2492  O1P   C R 136      65.262  70.381  58.762

ATOM   2493  O2P   C R 136      65.440  69.275  61.077

ATOM   2494  O5*   C R 136      63.767  71.066  60.632

ATOM   2495  C5*   C R 136      63.090  72.007  59.806

ATOM   2496  C4*   C R 136      62.612  73.178  60.632

ATOM   2497  O4*   C R 136      61.692  72.702  61.653

ATOM   2498  C3*   C R 136      63.667  73.936  61.426

ATOM   2499  O3*   C R 136      64.386  74.897  60.669

ATOM   2500  C2*   C R 136      62.847  74.596  62.524

ATOM   2501  O2*   C R 136      62.229  75.800  62.116

ATOM   2502  C1*   C R 136      61.790  73.529  62.799

ATOM   2503  N1    C R 136      62.184  72.720  63.960

ATOM   2504  C2    C R 136      61.951  73.261  65.211

ATOM   2505  O2    C R 136      61.394  74.363  65.270

ATOM   2506  N3    C R 136      62.331  72.582  66.319

ATOM   2507  C4    C R 136      62.922  71.396  66.201

ATOM   2508  N4    C R 136      63.286  70.770  67.326

ATOM   2509  C5    C R 136      63.166  70.801  64.924

ATOM   2510  C6    C R 136      62.780  71.493  63.835

ATOM   2511  P     U R 137      65.881  75.289  61.120

ATOM   2512  O1P   U R 137      66.487  76.203  60.111

ATOM   2513  O2P   U R 137      66.555  74.005  61.449

ATOM   2514  O5*   U R 137      65.673  76.109  62.473

ATOM   2515  C5*   U R 137      64.878  77.293  62.484

ATOM   2516  C4*   U R 137      64.628  77.755  63.899

ATOM   2517  O4*   U R 137      63.911  76.725  64.633

ATOM   2518  C3*   U R 137      65.865  78.026  64.737

ATOM   2519  O3*   U R 137      66.403  79.321  64.494

ATOM   2520  C2*   U R 137      65.350  77.851  66.162

ATOM   2521  O2*   U R 137      64.702  78.999  66.677

ATOM   2522  C1*   U R 137      64.332  76.721  65.988

ATOM   2523  N1    U R 137      64.920  75.406  66.284

ATOM   2524  C2    U R 137      65.003  75.016  67.611

ATOM   2525  O2    U R 137      64.604  75.711  68.531

ATOM   2526  N3    U R 137      65.572  73.784  67.819

ATOM   2527  C4    U R 137      66.060  72.921  66.857

ATOM   2528  O4    U R 137      66.540  71.841  67.200

ATOM   2529  C5    U R 137      65.937  73.394  65.512

ATOM   2530  C6    U R 137      65.384  74.588  65.277

ATOM   2531  P     G R 138      67.869  79.683  65.049

ATOM   2532  O1P   G R 138      68.489  80.742  64.214

ATOM   2533  O2P   G R 138      68.574  78.387  65.229

ATOM   2534  O5*   G R 138      67.567  80.299  66.485

ATOM   2535  C5*   G R 138      66.730  81.441  66.616

ATOM   2536  C4*   G R 138      66.700  81.900  68.050

ATOM   2537  O4*   G R 138      66.044  80.895  68.864

ATOM   2538  C3*   G R 138      68.064  82.069  68.697

ATOM   2539  O3*   G R 138      68.684  83.306  68.391

ATOM   2540  C2*   G R 138      67.752  81.904  70.176

ATOM   2541  O2*   G R 138      67.246  83.083  70.768

ATOM   2542  C1*   G R 138      66.670  80.826  70.135

ATOM   2543  N9    G R 138      67.263  79.502  70.278

ATOM   2544  C8    G R 138      67.499  78.575  69.289

ATOM   2545  N7    G R 138      68.064  77.484  69.734

ATOM   2546  C5    G R 138      68.203  77.705  71.097

ATOM   2547  C6    G R 138      68.745  76.877  72.108

ATOM   2548  O6    G R 138      69.225  75.742  72.000

ATOM   2549  N1    G R 138      68.689  77.495  73.352

ATOM   2550  C2    G R 138      68.177  78.747  73.592

ATOM   2551  N2    G R 138      68.211  79.173  74.860

ATOM   2552  N3    G R 138      67.669  79.525  72.658

ATOM   2553  C4    G R 138      67.713  78.945  71.445

ATOM   2554  P     G R 139      70.286  83.409  68.439

ATOM   2555  O1P   G R 139      70.683  84.743  67.916

ATOM   2556  O2P   G R 139      70.827  82.183  67.800

ATOM   2557  O5*   G R 139      70.612  83.353  69.999

ATOM   2558  C5*   G R 139      69.944  84.222  70.908

ATOM   2559  C4*   G R 139      70.206  83.802  72.334

ATOM   2560  O4*   G R 139      69.639  82.489  72.576

ATOM   2561  C3*   G R 139      71.666  83.663  72.731

ATOM   2562  O3*   G R 139      72.257  84.914  73.056

ATOM   2563  C2*   G R 139      71.597  82.706  73.918

ATOM   2564  O2*   G R 139      71.274  83.338  75.140

ATOM   2565  C1*   G R 139      70.449  81.783  73.506

ATOM   2566  N9    G R 139      70.938  80.568  72.862

ATOM   2567  C8    G R 139      70.863  80.246  71.530

ATOM   2568  N7    G R 139      71.401  79.088  71.252

ATOM   2569  C5    G R 139      71.856  78.615  72.477

ATOM   2570  C6    G R 139      72.524  77.408  72.805

ATOM   2571  O6    G R 139      72.852  76.482  72.055

ATOM   2572  N1    G R 139      72.805  77.335  74.166

ATOM   2573  C2    G R 139      72.484  78.295  75.092

ATOM   2574  N2    G R 139      72.836  78.044  76.360

ATOM   2575  N3    G R 139      71.860  79.424  74.799

ATOM   2576  C4    G R 139      71.578  79.518  73.481

ATOM   2577  P     G R 140      73.794  85.188  72.662

ATOM   2578  O1P   G R 140      74.098  86.604  72.993

ATOM   2579  O2P   G R 140      74.009  84.696  71.273

ATOM   2580  O5*   G R 140      74.609  84.246  73.658

ATOM   2581  C5*   G R 140      74.577  84.477  75.061

ATOM   2582  C4*   G R 140      75.292  83.370  75.797

ATOM   2583  O4*   G R 140      74.553  82.126  75.659

ATOM   2584  C3*   G R 140      76.695  83.027  75.323

ATOM   2585  O3*   G R 140      77.677  83.938  75.817

ATOM   2586  C2*   G R 140      76.870  81.597  75.831

ATOM   2587  O2*   G R 140      77.232  81.512  77.194

ATOM   2588  C1*   G R 140      75.459  81.032  75.663

ATOM   2589  N9    G R 140      75.334  80.323  74.394

ATOM   2590  C8    G R 140      74.782  80.798  73.232

ATOM   2591  N7    G R 140      74.874  79.955  72.242

ATOM   2592  C5    G R 140      75.515  78.854  72.786

ATOM   2593  C6    G R 140      75.892  77.638  72.191

ATOM   2594  O6    G R 140      75.740  77.282  71.028

ATOM   2595  N1    G R 140      76.511  76.788  73.100

ATOM   2596  C2    G R 140      76.739  77.080  74.419

ATOM   2597  N2    G R 140      77.351  76.132  75.133

ATOM   2598  N3    G R 140      76.394  78.220  74.991

ATOM   2599  C4    G R 140      75.791  79.056  74.118

ATOM   2600  P     C R 141      78.678  84.665  74.780

ATOM   2601  O1P   C R 141      79.603  85.549  75.532

ATOM   2602  O2P   C R 141      77.851  85.229  73.677

ATOM   2603  O5*   C R 141      79.545  83.468  74.190

ATOM   2604  C5*   C R 141      80.825  83.167  74.732

ATOM   2605  C4*   C R 141      80.683  82.250  75.925

ATOM   2606  O4*   C R 141      79.938  81.068  75.541

ATOM   2607  C3*   C R 141      81.990  81.761  76.537

ATOM   2608  O3*   C R 141      81.848  81.715  77.946

ATOM   2609  C2*   C R 141      82.129  80.344  75.993

ATOM   2610  O2*   C R 141      82.842  79.490  76.870

ATOM   2611  C1*   C R 141      80.671  79.913  75.886

ATOM   2612  N1    C R 141      80.420  78.896  74.862

ATOM   2613  C2    C R 141      80.577  77.551  75.197

ATOM   2614  O2    C R 141      80.946  77.258  76.340

ATOM   2615  N3    C R 141      80.325  76.607  74.266

ATOM   2616  C4    C R 141      79.939  76.966  73.041

ATOM   2617  N4    C R 141      79.707  76.002  72.150

ATOM   2618  C5    C R 141      79.776  78.330  72.672

ATOM   2619  C6    C R 141      80.027  79.255  73.605

ATOM   2620  P     A R 142      82.541  82.848  78.848

ATOM   2621  O1P   A R 142      81.708  84.077  78.751

ATOM   2622  O2P   A R 142      83.981  82.891  78.472

ATOM   2623  O5*   A R 142      82.445  82.272  80.330

ATOM   2624  C5*   A R 142      81.816  83.011  81.375

ATOM   2625  C4*   A R 142      81.106  82.061  82.310

ATOM   2626  O4*   A R 142      79.711  81.913  81.945

ATOM   2627  C3*   A R 142      81.659  80.646  82.312

ATOM   2628  O3*   A R 142      82.799  80.521  83.149

ATOM   2629  C2*   A R 142      80.479  79.811  82.801

ATOM   2630  O2*   A R 142      80.408  79.729  84.207

ATOM   2631  C1*   A R 142      79.279  80.594  82.252

ATOM   2632  N9    A R 142      78.686  80.001  81.049

ATOM   2633  C8    A R 142      78.664  80.514  79.776

ATOM   2634  N7    A R 142      78.061  79.743  78.904

ATOM   2635  C5    A R 142      77.656  78.646  79.652

ATOM   2636  C6    A R 142      76.961  77.461  79.307

ATOM   2637  N6    A R 142      76.535  77.177  78.067

ATOM   2638  N1    A R 142      76.716  76.571  80.295

ATOM   2639  C2    A R 142      77.141  76.853  81.532

ATOM   2640  N3    A R 142      77.802  77.925  81.977

ATOM   2641  C4    A R 142      78.031  78.792  80.975

ATOM   2642  P     A R 143      83.832  79.318  82.899

ATOM   2643  O1P   A R 143      85.026  79.488  83.776

ATOM   2644  O2P   A R 143      84.014  79.198  81.430

ATOM   2645  O5*   A R 143      83.040  78.023  83.385

ATOM   2646  C5*   A R 143      82.716  77.822  84.756

ATOM   2647  C4*   A R 143      82.064  76.473  84.933

ATOM   2648  O4*   A R 143      80.737  76.483  84.351

ATOM   2649  C3*   A R 143      82.779  75.337  84.227

ATOM   2650  O3*   A R 143      83.840  74.816  85.004

ATOM   2651  C2*   A R 143      81.669  74.324  84.007

ATOM   2652  O2*   A R 143      81.422  73.544  85.157

ATOM   2653  C1*   A R 143      80.476  75.237  83.731

ATOM   2654  N9    A R 143      80.298  75.492  82.303

ATOM   2655  C8    A R 143      80.721  76.600  81.609

ATOM   2656  N7    A R 143      80.427  76.572  80.335

ATOM   2657  C5    A R 143      79.764  75.364  80.173

ATOM   2658  C6    A R 143      79.198  74.750  79.053

ATOM   2659  N6    A R 143      79.209  75.296  77.842

ATOM   2660  N1    A R 143      78.616  73.543  79.220

ATOM   2661  C2    A R 143      78.607  73.002  80.445

ATOM   2662  N3    A R 143      79.108  73.484  81.584

ATOM   2663  C4    A R 143      79.681  74.684  81.377

ATOM   2664  P     C R 144      85.068  74.089  84.275

ATOM   2665  O1P   C R 144      85.931  73.495  85.324

ATOM   2666  O2P   C R 144      85.653  75.011  83.268

ATOM   2667  O5*   C R 144      84.385  72.879  83.506

ATOM   2668  C5*   C R 144      83.952  71.731  84.213

ATOM   2669  C4*   C R 144      83.402  70.716  83.252

ATOM   2670  O4*   C R 144      82.209  71.243  82.617

ATOM   2671  C3*   C R 144      84.305  70.358  82.090

ATOM   2672  O3*   C R 144      85.288  69.404  82.449

ATOM   2673  C2*   C R 144      83.308  69.818  81.076

ATOM   2674  O2*   C R 144      82.925  68.495  81.374

ATOM   2675  C1*   C R 144      82.117  70.748  81.296

ATOM   2676  N1    C R 144      82.170  71.892  80.379

ATOM   2677  C2    C R 144      81.670  71.737  79.076

ATOM   2678  O2    C R 144      81.183  70.641  78.753

ATOM   2679  N3    C R 144      81.738  72.776  78.214

ATOM   2680  C4    C R 144      82.274  73.937  78.611

ATOM   2681  N4    C R 144      82.320  74.944  77.731

ATOM   2682  C5    C R 144      82.783  74.122  79.930

ATOM   2683  C6    C R 144      82.710  73.084  80.774

ATOM   2684  P     A R 145      86.701  69.396  81.677

ATOM   2685  O1P   A R 145      87.570  68.375  82.322

ATOM   2686  O2P   A R 145      87.177  70.803  81.542

ATOM   2687  O5*   A R 145      86.329  68.888  80.215

ATOM   2688  C5*   A R 145      85.789  67.592  80.020

ATOM   2689  C4*   A R 145      85.420  67.390  78.574

ATOM   2690  O4*   A R 145      84.317  68.261  78.206

ATOM   2691  C3*   A R 145      86.488  67.701  77.547

ATOM   2692  O3*   A R 145      87.416  66.642  77.397

ATOM   2693  C2*   A R 145      85.657  67.899  76.288

ATOM   2694  O2*   A R 145      85.233  66.650  75.776

ATOM   2695  C1*   A R 145      84.430  68.618  76.839

ATOM   2696  N9    A R 145      84.543  70.075  76.744

ATOM   2697  C8    A R 145      84.904  70.966  77.724

ATOM   2698  N7    A R 145      84.877  72.221  77.338

ATOM   2699  C5    A R 145      84.483  72.149  76.011

ATOM   2700  C6    A R 145      84.261  73.140  75.034

ATOM   2701  N6    A R 145      84.412  74.454  75.255

ATOM   2702  N1    A R 145      83.874  72.728  73.804

ATOM   2703  C2    A R 145      83.728  71.417  73.582

ATOM   2704  N3    A R 145      83.904  70.395  74.415

ATOM   2705  C4    A R 145      84.283  70.834  75.629

ATOM   2706  P     C R 146      88.870  66.950  76.789

ATOM   2707  O1P   C R 146      89.701  65.717  76.931

ATOM   2708  O2P   C R 146      89.347  68.237  77.365

ATOM   2709  O5*   C R 146      88.592  67.213  75.244

ATOM   2710  C5*   C R 146      88.229  66.146  74.388

ATOM   2711  C4*   C R 146      87.796  66.680  73.051

ATOM   2712  O4*   C R 146      86.713  67.630  73.241

ATOM   2713  C3*   C R 146      88.837  67.468  72.283

ATOM   2714  O3*   C R 146      89.739  66.642  71.573

ATOM   2715  C2*   C R 146      87.985  68.328  71.363

ATOM   2716  O2*   C R 146      87.515  67.632  70.224

ATOM   2717  C1*   C R 146      86.805  68.652  72.269

ATOM   2718  N1    C R 146      87.013  69.927  72.961

ATOM   2719  C2    C R 146      86.796  71.094  72.250

ATOM   2720  O2    C R 146      86.467  71.003  71.057

ATOM   2721  N3    C R 146      86.950  72.287  72.868

ATOM   2722  C4    C R 146      87.315  72.328  74.148

ATOM   2723  N4    C R 146      87.446  73.523  74.723

ATOM   2724  C5    C R 146      87.561  71.145  74.898

ATOM   2725  C6    C R 146      87.403  69.976  74.270

ATOM   2726  P     C R 147      91.213  67.192  71.254

ATOM   2727  O1P   C R 147      91.997  66.110  70.610

ATOM   2728  O2P   C R 147      91.726  67.828  72.498

ATOM   2729  O5*   C R 147      90.937  68.356  70.194

ATOM   2730  C5*   C R 147      90.432  68.057  68.897

ATOM   2731  C4*   C R 147      90.336  69.312  68.064

ATOM   2732  O4*   C R 147      89.325  70.193  68.626

ATOM   2733  C3*   C R 147      91.580  70.182  67.985

ATOM   2734  O3*   C R 147      92.533  69.708  67.036

ATOM   2735  C2*   C R 147      91.005  71.550  67.622

ATOM   2736  O2*   C R 147      90.730  71.723  66.248

ATOM   2737  C1*   C R 147      89.677  71.543  68.374

ATOM   2738  N1    C R 147      89.766  72.261  69.646

ATOM   2739  C2    C R 147      89.721  73.657  69.623

ATOM   2740  O2    C R 147      89.585  74.231  68.532

ATOM   2741  N3    C R 147      89.827  74.346  70.788

ATOM   2742  C4    C R 147      89.964  73.686  71.941

ATOM   2743  N4    C R 147      90.058  74.402  73.062

ATOM   2744  C5    C R 147      90.008  72.259  71.991

ATOM   2745  C6    C R 147      89.905  71.593  70.830

ATOM   2746  P     A R 148      94.086  70.119  67.190

ATOM   2747  O1P   A R 148      94.866  69.548  66.054

ATOM   2748  O2P   A R 148      94.513  69.827  68.587

ATOM   2749  O5*   A R 148      94.071  71.700  67.044

ATOM   2750  C5*   A R 148      93.902  72.303  65.784

ATOM   2751  C4*   A R 148      93.847  73.791  65.940

ATOM   2752  O4*   A R 148      92.733  74.146  66.796

ATOM   2753  C3*   A R 148      95.045  74.425  66.622

ATOM   2754  O3*   A R 148      96.111  74.635  65.718

ATOM   2755  C2*   A R 148      94.461  75.735  67.120

ATOM   2756  O2*   A R 148      94.349  76.686  66.080

ATOM   2757  C1*   A R 148      93.065  75.295  67.559

ATOM   2758  N9    A R 148      93.093  74.915  68.969

ATOM   2759  C8    A R 148      93.171  73.643  69.482

ATOM   2760  N7    A R 148      93.232  73.601  70.789

ATOM   2761  C5    A R 148      93.183  74.935  71.165

ATOM   2762  C6    A R 148      93.216  75.554  72.419

ATOM   2763  N6    A R 148      93.320  74.873  73.563

ATOM   2764  N1    A R 148      93.143  76.906  72.459

ATOM   2765  C2    A R 148      93.057  77.575  71.299

ATOM   2766  N3    A R 148      93.023  77.103  70.054

ATOM   2767  C4    A R 148      93.087  75.757  70.057

ATOM   2768  P     U R 149      97.626  74.595  66.243

ATOM   2769  O1P   U R 149      98.459  74.874  65.045

ATOM   2770  O2P   U R 149      97.836  73.337  67.007

ATOM   2771  O5*   U R 149      97.728  75.857  67.209

ATOM   2772  C5*   U R 149      97.548  77.171  66.698

ATOM   2773  C4*   U R 149      97.616  78.190  67.813

ATOM   2774  O4*   U R 149      96.472  78.042  68.690

ATOM   2775  C3*   U R 149      98.818  78.105  68.739

ATOM   2776  O3*   U R 149      99.911  78.811  68.188

ATOM   2777  C2*   U R 149      98.314  78.804  69.991

ATOM   2778  O2*   U R 149      98.384  80.208  69.871

ATOM   2779  C1*   U R 149      96.844  78.377  70.017

ATOM   2780  N1    U R 149      96.680  77.187  70.862

ATOM   2781  C2    U R 149      96.500  77.387  72.214

ATOM   2782  O2    U R 149      96.392  78.490  72.711

ATOM   2783  N3    U R 149      96.448  76.244  72.965

ATOM   2784  C4    U R 149      96.535  74.955  72.511

ATOM   2785  O4    U R 149      96.477  74.033  73.317

ATOM   2786  C5    U R 149      96.686  74.826  71.093

ATOM   2787  C6    U R 149      96.747  75.919  70.335

ATOM   2788  P     U R 150     101.409  78.314  68.473

ATOM   2789  O1P   U R 150     102.227  79.171  67.572

ATOM   2790  O2P   U R 150     101.497  76.829  68.376

ATOM   2791  O5*   U R 150     101.693  78.703  69.996

ATOM   2792  C5*   U R 150     101.723  80.066  70.429

ATOM   2793  C4*   U R 150     102.951  80.318  71.280

ATOM   2794  O4*   U R 150     102.823  79.663  72.578

ATOM   2795  C3*   U R 150     104.273  79.834  70.679

ATOM   2796  O3*   U R 150     105.290  80.759  70.995

ATOM   2797  C2*   U R 150     104.558  78.551  71.453

ATOM   2798  O2*   U R 150     105.930  78.227  71.576

ATOM   2799  C1*   U R 150     103.975  78.884  72.826

ATOM   2800  N1    U R 150     103.597  77.666  73.550

ATOM   2801  C2    U R 150     104.335  77.335  74.673

ATOM   2802  O2    U R 150     105.220  78.053  75.127

ATOM   2803  N3    U R 150     104.000  76.139  75.251

ATOM   2804  C4    U R 150     103.007  75.275  74.847

ATOM   2805  O4    U R 150     102.831  74.224  75.466

ATOM   2806  C5    U R 150     102.264  75.710  73.704

ATOM   2807  C6    U R 150     102.575  76.861  73.112

ATOM   2808  P     G R 151     105.486  82.063  70.089

ATOM   2809  O1P   G R 151     105.144  81.688  68.681

ATOM   2810  O2P   G R 151     106.831  82.598  70.410

ATOM   2811  O5*   G R 151     104.404  83.088  70.648

ATOM   2812  C5*   G R 151     103.577  83.836  69.778

ATOM   2813  C4*   G R 151     102.437  84.428  70.558

ATOM   2814  O4*   G R 151     101.706  83.352  71.195

ATOM   2815  C3*   G R 151     102.859  85.339  71.702

ATOM   2816  O3*   G R 151     103.030  86.669  71.251

ATOM   2817  C2*   G R 151     101.701  85.217  72.683

ATOM   2818  O2*   G R 151     100.620  86.068  72.355

ATOM   2819  C1*   G R 151     101.283  83.759  72.485

ATOM   2820  N9    G R 151     101.885  82.862  73.465

ATOM   2821  C8    G R 151     103.115  82.994  74.070

ATOM   2822  N7    G R 151     103.387  82.027  74.899

ATOM   2823  C5    G R 151     102.268  81.208  74.843

ATOM   2824  C6    G R 151     101.981  80.011  75.529

ATOM   2825  O6    G R 151     102.680  79.416  76.351

ATOM   2826  N1    G R 151     100.736  79.505  75.175

ATOM   2827  C2    G R 151      99.870  80.089  74.275

ATOM   2828  N2    G R 151      98.711  79.449  74.064

ATOM   2829  N3    G R 151     100.124  81.214  73.632

ATOM   2830  C4    G R 151     101.332  81.714  73.960

ATOM   2831  P     C R 152     104.112  87.613  71.952

ATOM   2832  O1P   C R 152     103.921  88.985  71.425

ATOM   2833  O2P   C R 152     105.424  86.925  71.791

ATOM   2834  O5*   C R 152     103.738  87.645  73.498

ATOM   2835  C5*   C R 152     102.490  88.142  73.950

ATOM   2836  C4*   C R 152     102.686  89.408  74.766

ATOM   2837  O4*   C R 152     103.724  89.199  75.776

ATOM   2838  C3*   C R 152     103.151  90.613  73.967

ATOM   2839  O3*   C R 152     102.207  91.443  73.267

ATOM   2840  C2*   C R 152     104.637  90.788  74.271

ATOM   2841  O2*   C R 152     105.117  92.109  74.285

ATOM   2842  C1*   C R 152     104.697  90.231  75.694

ATOM   2843  N1    C R 152     106.011  89.712  76.122

ATOM   2844  C2    C R 152     106.774  90.491  76.978

ATOM   2845  O2    C R 152     106.315  91.565  77.356

ATOM   2846  N3    C R 152     107.996  90.058  77.377

ATOM   2847  C4    C R 152     108.459  88.881  76.942

ATOM   2848  N4    C R 152     109.684  88.493  77.350

ATOM   2849  C5    C R 152     107.691  88.051  76.068

ATOM   2850  C6    C R 152     106.481  88.502  75.688

ATOM   2851  P     A R 153     102.053  93.012  73.600

ATOM   2852  O1P   A R 153     101.492  93.571  72.352

ATOM   2853  O2P   A R 153     103.274  93.605  74.177

ATOM   2854  O5*   A R 153     100.922  93.096  74.713

ATOM   2855  C5*   A R 153      99.831  92.184  74.729

ATOM   2856  C4*   A R 153      99.271  92.089  76.125

ATOM   2857  O4*   A R 153     100.293  91.598  77.025

ATOM   2858  C3*   A R 153      98.844  93.404  76.744

ATOM   2859  O3*   A R 153      97.523  93.747  76.365

ATOM   2860  C2*   A R 153      98.929  93.131  78.238

ATOM   2861  O2*   A R 153      97.754  92.492  78.698

ATOM   2862  C1*   A R 153     100.118  92.172  78.310

ATOM   2863  N9    A R 153     101.371  92.815  78.707

ATOM   2864  C8    A R 153     102.427  93.193  77.911

ATOM   2865  N7    A R 153     103.423  93.731  78.573

ATOM   2866  C5    A R 153     102.994  93.714  79.892

ATOM   2867  C6    A R 153     103.596  94.137  81.085

ATOM   2868  N6    A R 153     104.811  94.687  81.146

ATOM   2869  N1    A R 153     102.902  93.974  82.229

ATOM   2870  C2    A R 153     101.681  93.427  82.164

ATOM   2871  N3    A R 153     101.011  92.987  81.108

ATOM   2872  C4    A R 153     101.731  93.157  79.990

ATOM   2873  P     C R 154      97.099  95.289  76.308

ATOM   2874  O1P   C R 154      95.689  95.338  75.855

ATOM   2875  O2P   C R 154      98.151  95.970  75.514

ATOM   2876  O5*   C R 154      97.180  95.784  77.822

ATOM   2877  C5*   C R 154      96.188  95.402  78.769

ATOM   2878  C4*   C R 154      96.547  95.908  80.149

ATOM   2879  O4*   C R 154      97.812  95.334  80.552

ATOM   2880  C3*   C R 154      96.728  97.414  80.294

ATOM   2881  O3*   C R 154      95.492  98.044  80.613

ATOM   2882  C2*   C R 154      97.669  97.529  81.486

ATOM   2883  O2*   C R 154      96.962  97.490  82.710

ATOM   2884  C1*   C R 154      98.522  96.268  81.345

ATOM   2885  N1    C R 154      99.825  96.515  80.713

ATOM   2886  C2    C R 154     100.882  96.905  81.517

ATOM   2887  O2    C R 154     100.683  97.038  82.730

ATOM   2888  N3    C R 154     102.089  97.125  80.963

ATOM   2889  C4    C R 154     102.256  96.967  79.649

ATOM   2890  N4    C R 154     103.471  97.186  79.139

ATOM   2891  C5    C R 154     101.189  96.574  78.798

ATOM   2892  C6    C R 154      99.999  96.362  79.366

ATOM   2893  P     U R 155      94.725  98.914  79.504

ATOM   2894  O1P   U R 155      95.635  99.155  78.350

ATOM   2895  O2P   U R 155      94.118 100.063  80.211

ATOM   2896  O5*   U R 155      93.531  97.969  79.034

ATOM   2897  C5*   U R 155      92.518  97.572  79.957

ATOM   2898  C4*   U R 155      91.444  96.772  79.256

ATOM   2899  O4*   U R 155      90.681  97.646  78.379

ATOM   2900  C3*   U R 155      91.929  95.602  78.406

ATOM   2901  O3*   U R 155      91.006  94.538  78.518

ATOM   2902  C2*   U R 155      91.842  96.143  76.978

ATOM   2903  O2*   U R 155      91.555  95.137  76.024

ATOM   2904  C1*   U R 155      90.658  97.106  77.072

ATOM   2905  N1    U R 155      90.725  98.215  76.105

ATOM   2906  C2    U R 155      89.712  98.307  75.160

ATOM   2907  O2    U R 155      88.789  97.511  75.095

ATOM   2908  N3    U R 155      89.823  99.367  74.293

ATOM   2909  C4    U R 155      90.820 100.325  74.273

ATOM   2910  O4    U R 155      90.771 101.238  73.437

ATOM   2911  C5    U R 155      91.832 100.154  75.276

ATOM   2912  C6    U R 155      91.751  99.132  76.134

ATOM   2913  P     C R 156      91.190  93.426  79.664

ATOM   2914  O1P   C R 156      92.004  93.998  80.769

ATOM   2915  O2P   C R 156      91.621  92.161  79.011

ATOM   2916  O5*   C R 156      89.692  93.241  80.174

ATOM   2917  C5*   C R 156      89.284  92.097  80.911

ATOM   2918  C4*   C R 156      88.084  91.454  80.252

ATOM   2919  O4*   C R 156      87.111  92.478  79.904

ATOM   2920  C3*   C R 156      88.346  90.741  78.937

ATOM   2921  O3*   C R 156      88.801  89.417  79.170

ATOM   2922  C2*   C R 156      86.975  90.751  78.271

ATOM   2923  O2*   C R 156      86.134  89.709  78.729

ATOM   2924  C1*   C R 156      86.407  92.091  78.737

ATOM   2925  N1    C R 156      86.537  93.146  77.721

ATOM   2926  C2    C R 156      85.751  93.059  76.563

ATOM   2927  O2    C R 156      84.967  92.105  76.442

ATOM   2928  N3    C R 156      85.864  94.010  75.609

ATOM   2929  C4    C R 156      86.717  95.024  75.778

ATOM   2930  N4    C R 156      86.790  95.942  74.809

ATOM   2931  C5    C R 156      87.531  95.141  76.949

ATOM   2932  C6    C R 156      87.406  94.189  77.888

ATOM   2933  P     C R 157      89.781  88.713  78.111

ATOM   2934  O1P   C R 157      90.073  87.344  78.614

ATOM   2935  O2P   C R 157      90.891  89.653  77.813

ATOM   2936  O5*   C R 157      88.902  88.556  76.800

ATOM   2937  C5*   C R 157      87.885  87.570  76.733

ATOM   2938  C4*   C R 157      87.178  87.661  75.413

ATOM   2939  O4*   C R 157      86.580  88.977  75.306

ATOM   2940  C3*   C R 157      88.072  87.542  74.189

ATOM   2941  O3*   C R 157      88.249  86.177  73.817

ATOM   2942  C2*   C R 157      87.298  88.317  73.132

ATOM   2943  O2*   C R 157      86.301  87.513  72.546

ATOM   2944  C1*   C R 157      86.622  89.412  73.964

ATOM   2945  N1    C R 157      87.297  90.715  73.923

ATOM   2946  C2    C R 157      87.251  91.455  72.746

ATOM   2947  O2    C R 157      86.632  90.996  71.779

ATOM   2948  N3    C R 157      87.881  92.654  72.689

ATOM   2949  C4    C R 157      88.534  93.115  73.757

ATOM   2950  N4    C R 157      89.144  94.301  73.657

ATOM   2951  C5    C R 157      88.590  92.382  74.978

ATOM   2952  C6    C R 157      87.962  91.195  75.015

ATOM   2953  P     G R 158      89.390  85.779  72.754

ATOM   2954  O1P   G R 158      89.872  84.404  73.016

ATOM   2955  O2P   G R 158      90.356  86.903  72.697

ATOM   2956  O5*   G R 158      88.629  85.730  71.365

ATOM   2957  C5*   G R 158      87.656  84.732  71.112

ATOM   2958  C4*   G R 158      87.987  84.005  69.840

ATOM   2959  O4*   G R 158      89.269  83.358  69.992

ATOM   2960  C3*   G R 158      87.018  82.889  69.498

ATOM   2961  O3*   G R 158      85.899  83.388  68.780

ATOM   2962  C2*   G R 158      87.874  81.918  68.701

ATOM   2963  O2*   G R 158      87.979  82.261  67.335

ATOM   2964  C1*   G R 158      89.229  82.072  69.397

ATOM   2965  N9    G R 158      89.401  81.094  70.466

ATOM   2966  C8    G R 158      89.518  81.356  71.811

ATOM   2967  N7    G R 158      89.659  80.277  72.529

ATOM   2968  C5    G R 158      89.632  79.245  71.604

ATOM   2969  C6    G R 158      89.752  77.855  71.790

ATOM   2970  O6    G R 158      89.925  77.235  72.843

ATOM   2971  N1    G R 158      89.670  77.168  70.586

ATOM   2972  C2    G R 158      89.510  77.753  69.361

ATOM   2973  N2    G R 158      89.470  76.930  68.328

ATOM   2974  N3    G R 158      89.402  79.053  69.170

ATOM   2975  C4    G R 158      89.471  79.734  70.329

ATOM   2976  P     G R 159      84.434  82.832  69.117

ATOM   2977  O1P   G R 159      83.459  83.707  68.432

ATOM   2978  O2P   G R 159      84.353  82.675  70.597

ATOM   2979  O5*   G R 159      84.432  81.405  68.406

ATOM   2980  C5*   G R 159      84.743  81.306  67.023

ATOM   2981  C4*   G R 159      84.970  79.870  66.615

ATOM   2982  O4*   G R 159      86.171  79.357  67.241

ATOM   2983  C3*   G R 159      83.898  78.872  66.998

ATOM   2984  O3*   G R 159      82.780  78.909  66.128

ATOM   2985  C2*   G R 159      84.658  77.550  66.959

ATOM   2986  O2*   G R 159      84.830  77.026  65.653

ATOM   2987  C1*   G R 159      86.021  77.970  67.504

ATOM   2988  N9    G R 159      86.127  77.750  68.948

ATOM   2989  C8    G R 159      86.113  78.697  69.945

ATOM   2990  N7    G R 159      86.253  78.187  71.138

ATOM   2991  C5    G R 159      86.356  76.819  70.916

ATOM   2992  C6    G R 159      86.536  75.737  71.836

ATOM   2993  O6    G R 159      86.656  75.782  73.077

ATOM   2994  N1    G R 159      86.579  74.513  71.173

ATOM   2995  C2    G R 159      86.470  74.349  69.813

ATOM   2996  N2    G R 159      86.530  73.106  69.360

ATOM   2997  N3    G R 159      86.315  75.338  68.958

ATOM   2998  C4    G R 159      86.270  76.536  69.571

ATOM   2999  P     U R 160      81.323  78.534  66.705

ATOM   3000  O1P   U R 160      80.329  78.818  65.640

ATOM   3001  O2P   U R 160      81.151  79.158  68.050

ATOM   3002  O5*   U R 160      81.386  76.954  66.896

ATOM   3003  C5*   U R 160      81.512  76.106  65.776

ATOM   3004  C4*   U R 160      81.718  74.689  66.222

ATOM   3005  O4*   U R 160      82.917  74.642  67.038

ATOM   3006  C3*   U R 160      80.645  74.078  67.112

ATOM   3007  O3*   U R 160      79.523  73.561  66.402

ATOM   3008  C2*   U R 160      81.420  72.979  67.830

ATOM   3009  O2*   U R 160      81.618  71.843  67.011

ATOM   3010  C1*   U R 160      82.770  73.653  68.049

ATOM   3011  N1    U R 160      82.855  74.311  69.363

ATOM   3012  C2    U R 160      83.228  73.543  70.449

ATOM   3013  O2    U R 160      83.470  72.348  70.362

ATOM   3014  N3    U R 160      83.309  74.225  71.638

ATOM   3015  C4    U R 160      83.056  75.565  71.847

ATOM   3016  O4    U R 160      83.198  76.043  72.973

ATOM   3017  C5    U R 160      82.662  76.285  70.678

ATOM   3018  C6    U R 160      82.575  75.649  69.505

ATOM   3019  P     G R 161      78.112  73.382  67.170

ATOM   3020  O1P   G R 161      77.119  72.869  66.193

ATOM   3021  O2P   G R 161      77.821  74.634  67.916

ATOM   3022  O5*   G R 161      78.387  72.202  68.207

ATOM   3023  C5*   G R 161      78.751  70.902  67.742

ATOM   3024  C4*   G R 161      78.972  69.955  68.905

ATOM   3025  O4*   G R 161      80.115  70.375  69.696

ATOM   3026  C3*   G R 161      77.838  69.820  69.910

ATOM   3027  O3*   G R 161      76.876  68.887  69.449

ATOM   3028  C2*   G R 161      78.558  69.318  71.159

ATOM   3029  O2*   G R 161      78.831  67.932  71.109

ATOM   3030  C1*   G R 161      79.893  70.051  71.058

ATOM   3031  N9    G R 161      79.941  71.283  71.835

ATOM   3032  C8    G R 161      79.792  72.565  71.377

ATOM   3033  N7    G R 161      79.998  73.464  72.301

ATOM   3034  C5    G R 161      80.275  72.723  73.440

ATOM   3035  C6    G R 161      80.600  73.141  74.761

ATOM   3036  O6    G R 161      80.723  74.294  75.195

ATOM   3037  N1    G R 161      80.787  72.053  75.611

ATOM   3038  C2    G R 161      80.680  70.735  75.237

ATOM   3039  N2    G R 161      80.886  69.814  76.186

ATOM   3040  N3    G R 161      80.390  70.339  74.013

ATOM   3041  C4    G R 161      80.206  71.376  73.173

ATOM   3042  P     G R 162      75.336  69.050  69.876

ATOM   3043  O1P   G R 162      74.542  68.228  68.923

ATOM   3044  O2P   G R 162      75.044  70.499  69.983

ATOM   3045  O5*   G R 162      75.276  68.397  71.334

ATOM   3046  C5*   G R 162      75.477  66.985  71.540

ATOM   3047  C4*   G R 162      75.303  66.640  73.020

ATOM   3048  O4*   G R 162      76.189  67.445  73.801

ATOM   3049  C3*   G R 162      73.898  66.811  73.588

ATOM   3050  O3*   G R 162      73.817  65.886  74.669

ATOM   3051  C2*   G R 162      73.945  68.249  74.068

ATOM   3052  O2*   G R 162      73.027  68.494  75.023

ATOM   3053  C1*   G R 162      75.407  68.334  74.608

ATOM   3054  N9    G R 162      76.021  69.676  74.590

ATOM   3055  C8    G R 162      75.867  70.598  73.591

ATOM   3056  N7    G R 162      76.425  71.740  73.866

ATOM   3057  C5    G R 162      76.997  71.548  75.114

ATOM   3058  C6    G R 162      77.720  72.436  75.921

ATOM   3059  O6    G R 162      78.002  73.611  75.690

ATOM   3060  N1    G R 162      78.127  71.836  77.108

ATOM   3061  C2    G R 162      77.860  70.536  77.468

ATOM   3062  N2    G R 162      78.338  70.145  78.657

ATOM   3063  N3    G R 162      77.173  69.693  76.715

ATOM   3064  C4    G R 162      76.771  70.270  75.564

ATOM   3065  P     U R 163      73.585  64.305  74.464

ATOM   3066  O1P   U R 163      74.277  63.569  75.550

ATOM   3067  O2P   U R 163      73.969  63.917  73.076

ATOM   3068  O5*   U R 163      72.004  64.160  74.624

ATOM   3069  C5*   U R 163      71.299  64.655  75.760

ATOM   3070  C4*   U R 163      69.952  65.191  75.248

ATOM   3071  O4*   U R 163      69.106  65.504  76.341

ATOM   3072  C3*   U R 163      69.990  66.425  74.301

ATOM   3073  O3*   U R 163      69.348  66.154  73.035

ATOM   3074  C2*   U R 163      69.042  67.444  74.956

ATOM   3075  O2*   U R 163      68.158  68.072  74.055

ATOM   3076  C1*   U R 163      68.302  66.634  76.031

ATOM   3077  N1    U R 163      68.071  67.394  77.276

ATOM   3078  C2    U R 163      66.780  67.766  77.583

ATOM   3079  O2    U R 163      65.825  67.479  76.882

ATOM   3080  N3    U R 163      66.650  68.487  78.743

ATOM   3081  C4    U R 163      67.661  68.860  79.607

ATOM   3082  O4    U R 163      67.392  69.538  80.601

ATOM   3083  C5    U R 163      68.966  68.428  79.216

ATOM   3084  C6    U R 163      69.121  67.730  78.090

ATOM   3085  P     G R 164      70.039  65.852  71.607

ATOM   3086  O5*   G R 164      70.425  64.295  71.503

ATOM   3087  C5*   G R 164      70.925  63.772  70.286

ATOM   3088  C4*   G R 164      70.660  62.261  70.175

ATOM   3089  O4*   G R 164      70.789  61.772  68.823

ATOM   3090  C3*   G R 164      71.633  61.400  71.012

ATOM   3091  O3*   G R 164      71.112  60.812  72.193

ATOM   3092  C2*   G R 164      72.195  60.403  69.978

ATOM   3093  C1*   G R 164      71.042  60.394  68.990

ATOM   3094  O1P   G R 164      71.273  66.639  71.453

ATOM   3095  O2P   G R 164      68.998  66.020  70.558

ATOM   3096  N9    G R 164      71.283  59.571  67.777

ATOM   3097  C8    G R 164      72.460  59.146  67.209

ATOM   3098  N7    G R 164      72.351  58.118  66.387

ATOM   3099  C5    G R 164      70.990  57.812  66.466

ATOM   3100  C6    G R 164      70.223  56.737  65.909

ATOM   3101  O6    G R 164      70.590  55.859  65.109

ATOM   3102  N1    G R 164      68.904  56.709  66.349

ATOM   3103  C2    G R 164      68.338  57.694  67.134

ATOM   3104  N2    G R 164      67.029  57.655  67.343

ATOM   3105  N3    G R 164      69.013  58.758  67.518

ATOM   3106  C4    G R 164      70.337  58.729  67.254

ATOM   3107  O2*   G R 164      72.557  59.101  70.421

ATOM   3108  P     A R 165      69.946  59.711  72.378

ATOM   3109  O1P   A R 165      70.664  58.412  72.205

ATOM   3110  O2P   A R 165      68.837  59.976  71.440

ATOM   3111  O5*   A R 165      69.491  59.948  73.951

ATOM   3112  C5*   A R 165      70.538  59.940  74.925

ATOM   3113  C4*   A R 165      70.687  60.380  76.407

ATOM   3114  O4*   A R 165      70.347  61.736  76.620

ATOM   3115  C3*   A R 165      69.942  59.575  77.465

ATOM   3116  O3*   A R 165      70.778  58.438  77.729

ATOM   3117  C2*   A R 165      69.879  60.615  78.605

ATOM   3118  O2*   A R 165      70.989  60.533  79.516

ATOM   3119  C1*   A R 165      69.903  61.975  77.956

ATOM   3120  N9    A R 165      68.546  62.595  77.953

ATOM   3121  C8    A R 165      67.688  62.635  76.884

ATOM   3122  N7    A R 165      66.630  63.383  77.083

ATOM   3123  C5    A R 165      66.788  63.845  78.380

ATOM   3124  C6    A R 165      66.018  64.709  79.173

ATOM   3125  N6    A R 165      64.890  65.289  78.757

ATOM   3126  N1    A R 165      66.454  64.969  80.420

ATOM   3127  C2    A R 165      67.590  64.395  80.832

ATOM   3128  N3    A R 165      68.404  63.575  80.182

ATOM   3129  C4    A R 165      67.945  63.340  78.941

ATOM   3130  P     A R 166      70.302  56.897  77.702

ATOM   3131  O1P   A R 166      71.527  56.037  77.726

ATOM   3132  O2P   A R 166      69.304  56.638  76.649

ATOM   3133  O5*   A R 166      69.627  56.792  79.146

ATOM   3134  C5*   A R 166      70.476  56.915  80.260

ATOM   3135  C4*   A R 166      69.850  57.333  81.596

ATOM   3136  O4*   A R 166      69.428  58.721  81.529

ATOM   3137  C3*   A R 166      68.588  56.562  81.933

ATOM   3138  O3*   A R 166      68.898  55.329  82.563

ATOM   3139  C2*   A R 166      67.830  57.526  82.833

ATOM   3140  O2*   A R 166      68.281  57.440  84.169

ATOM   3141  C1*   A R 166      68.210  58.887  82.232

ATOM   3142  N9    A R 166      67.217  59.385  81.285

ATOM   3143  C8    A R 166      66.867  58.808  80.094

ATOM   3144  N7    A R 166      65.922  59.450  79.454

ATOM   3145  C5    A R 166      65.634  60.528  80.276

ATOM   3146  C6    A R 166      64.719  61.590  80.158

ATOM   3147  N6    A R 166      63.889  61.733  79.124

ATOM   3148  N1    A R 166      64.687  62.507  81.150

ATOM   3149  C2    A R 166      65.520  62.358  82.180

ATOM   3150  N3    A R 166      66.423  61.402  82.405

ATOM   3151  C4    A R 166      66.431  60.507  81.404

ATOM   3152  P     U R 167      68.143  53.994  82.091

ATOM   3153  O1P   U R 167      68.469  52.909  83.046

ATOM   3154  O2P   U R 167      68.428  53.807  80.640

ATOM   3155  O5*   U R 167      66.600  54.359  82.259

ATOM   3156  C5*   U R 167      65.589  53.359  82.134

ATOM   3157  C4*   U R 167      65.637  52.430  83.322

ATOM   3158  O4*   U R 167      65.810  53.205  84.530

ATOM   3159  C3*   U R 167      64.411  51.565  83.571

ATOM   3160  O3*   U R 167      64.497  50.363  82.809

ATOM   3161  C2*   U R 167      64.499  51.283  85.071

ATOM   3162  O2*   U R 167      65.352  50.193  85.361

ATOM   3163  C1*   U R 167      65.165  52.552  85.604

ATOM   3164  N1    U R 167      64.290  53.516  86.281

ATOM   3165  C2    U R 167      64.425  53.629  87.649

ATOM   3166  O2    U R 167      65.189  52.926  88.299

ATOM   3167  N3    U R 167      63.640  54.590  88.229

ATOM   3168  C4    U R 167      62.747  55.422  87.594

ATOM   3169  O4    U R 167      62.134  56.268  88.254

ATOM   3170  C5    U R 167      62.643  55.219  86.178

ATOM   3171  C6    U R 167      63.399  54.293  85.588

ATOM   3172  P     G R 168      63.391  49.172  82.983

ATOM   3173  O1P   G R 168      63.783  48.006  82.143

ATOM   3174  O2P   G R 168      62.016  49.695  82.888

ATOM   3175  O5*   G R 168      63.563  48.548  84.471

ATOM   3176  C5*   G R 168      62.484  48.390  85.363

ATOM   3177  C4*   G R 168      62.989  48.278  86.818

ATOM   3178  O4*   G R 168      63.554  49.503  87.264

ATOM   3179  C3*   G R 168      61.903  47.947  87.846

ATOM   3180  O3*   G R 168      61.622  46.553  88.011

ATOM   3181  C2*   G R 168      62.504  48.572  89.133

ATOM   3182  O2*   G R 168      63.518  47.850  89.780

ATOM   3183  C1*   G R 168      63.277  49.786  88.633

ATOM   3184  N9    G R 168      62.431  50.964  88.871

ATOM   3185  C8    G R 168      61.626  51.590  87.963

ATOM   3186  N7    G R 168      60.887  52.516  88.491

ATOM   3187  C5    G R 168      61.253  52.530  89.828

ATOM   3188  C6    G R 168      60.795  53.351  90.897

ATOM   3189  O6    G R 168      59.980  54.263  90.867

ATOM   3190  N1    G R 168      61.309  52.989  92.143

ATOM   3191  C2    G R 168      62.200  51.971  92.315

ATOM   3192  N2    G R 168      62.624  51.725  93.561

ATOM   3193  N3    G R 168      62.636  51.178  91.335

ATOM   3194  C4    G R 168      62.157  51.541  90.098

ATOM   3195  P     G R 169      60.124  46.129  88.446

ATOM   3196  O1P   G R 169      60.110  44.636  88.536

ATOM   3197  O2P   G R 169      59.120  46.807  87.627

ATOM   3198  O5*   G R 169      59.972  46.740  89.947

ATOM   3199  C5*   G R 169      60.736  46.150  90.996

ATOM   3200  C4*   G R 169      60.648  46.708  92.402

ATOM   3201  O4*   G R 169      61.222  47.996  92.413

ATOM   3202  C3*   G R 169      59.224  46.721  92.917

ATOM   3203  O3*   G R 169      58.855  45.464  93.466

ATOM   3204  C2*   G R 169      59.475  47.830  93.938

ATOM   3205  O2*   G R 169      60.081  47.369  95.115

ATOM   3206  C1*   G R 169      60.503  48.787  93.324

ATOM   3207  N9    G R 169      59.742  49.888  92.728

ATOM   3208  C8    G R 169      59.387  50.033  91.423

ATOM   3209  N7    G R 169      58.597  51.040  91.215

ATOM   3210  C5    G R 169      58.422  51.616  92.464

ATOM   3211  C6    G R 169      57.673  52.766  92.867

ATOM   3212  O6    G R 169      56.985  53.539  92.209

ATOM   3213  N1    G R 169      57.656  52.925  94.247

ATOM   3214  C2    G R 169      58.370  52.151  95.117

ATOM   3215  N2    G R 169      58.296  52.412  96.424

ATOM   3216  N3    G R 169      59.055  51.063  94.770

ATOM   3217  C4    G R 169      59.076  50.880  93.415

ATOM   3218  P     G R 170      57.291  45.165  93.589

ATOM   3219  O1P   G R 170      57.139  43.806  94.173

ATOM   3220  O2P   G R 170      56.590  45.486  92.341

ATOM   3221  O5*   G R 170      56.829  46.209  94.717

ATOM   3222  C5*   G R 170      57.194  45.998  96.069

ATOM   3223  C4*   G R 170      56.761  47.195  96.933

ATOM   3224  O4*   G R 170      57.376  48.406  96.512

ATOM   3225  C3*   G R 170      55.247  47.426  97.037

ATOM   3226  O3*   G R 170      54.654  46.593  98.032

ATOM   3227  C2*   G R 170      55.271  48.925  97.374

ATOM   3228  O2*   G R 170      55.593  49.191  98.726

ATOM   3229  C1*   G R 170      56.472  49.499  96.655

ATOM   3230  N9    G R 170      55.979  50.069  95.397

ATOM   3231  C8    G R 170      56.060  49.516  94.154

ATOM   3232  N7    G R 170      55.439  50.179  93.236

ATOM   3233  C5    G R 170      54.932  51.276  93.910

ATOM   3234  C6    G R 170      54.183  52.378  93.418

ATOM   3235  O6    G R 170      53.753  52.546  92.288

ATOM   3236  N1    G R 170      53.718  53.200  94.438

ATOM   3237  C2    G R 170      54.082  53.089  95.744

ATOM   3238  N2    G R 170      53.566  53.960  96.620

ATOM   3239  N3    G R 170      54.764  52.048  96.237

ATOM   3240  C4    G R 170      55.203  51.203  95.250

ATOM   3241  P     A R 171      53.118  46.213  97.873

ATOM   3242  O1P   A R 171      52.830  45.152  98.876

ATOM   3243  O2P   A R 171      52.805  45.975  96.438

ATOM   3244  O5*   A R 171      52.372  47.543  98.327

ATOM   3245  C5*   A R 171      52.488  48.017  99.663

ATOM   3246  C4*   A R 171      51.750  49.322  99.818

ATOM   3247  O4*   A R 171      52.340  50.322  98.946

ATOM   3248  C3*   A R 171      50.282  49.296  99.431

ATOM   3249  O3*   A R 171      49.475  48.799 100.492

ATOM   3250  C2*   A R 171      50.001  50.757  99.085

ATOM   3251  O2*   A R 171      49.726  51.567 100.214

ATOM   3252  C1*   A R 171      51.330  51.188  98.458

ATOM   3253  N9    A R 171      51.322  51.107  96.996

ATOM   3254  C8    A R 171      51.809  50.105  96.189

ATOM   3255  N7    A R 171      51.639  50.328  94.907

ATOM   3256  C5    A R 171      50.999  51.561  94.866

ATOM   3257  C6    A R 171      50.541  52.360  93.799

ATOM   3258  N6    A R 171      50.659  52.024  92.511

ATOM   3259  N1    A R 171      49.945  53.534  94.108

ATOM   3260  C2    A R 171      49.823  53.873  95.396

ATOM   3261  N3    A R 171      50.212  53.212  96.483

ATOM   3262  C4    A R 171      50.799  52.051  96.145

ATOM   3263  P     C R 172      47.986  48.279 100.183

ATOM   3264  O1P   C R 172      47.629  47.268 101.213

ATOM   3265  O2P   C R 172      47.929  47.911  98.744

ATOM   3266  O5*   C R 172      47.088  49.578 100.406

ATOM   3267  C5*   C R 172      45.852  49.750  99.718

ATOM   3268  C4*   C R 172      45.721  51.176  99.237

ATOM   3269  O4*   C R 172      46.910  51.532  98.491

ATOM   3270  C3*   C R 172      44.576  51.424  98.271

ATOM   3271  O3*   C R 172      43.247  51.388  98.797

ATOM   3272  C2*   C R 172      45.054  52.629  97.474

ATOM   3273  O2*   C R 172      44.844  53.845  98.161

ATOM   3274  C1*   C R 172      46.561  52.359  97.394

ATOM   3275  N1    C R 172      46.977  51.671  96.157

ATOM   3276  C2    C R 172      46.910  52.365  94.944

ATOM   3277  O2    C R 172      46.500  53.539  94.948

ATOM   3278  N3    C R 172      47.292  51.742  93.804

ATOM   3279  C4    C R 172      47.727  50.480  93.845

ATOM   3280  N4    C R 172      48.094  49.909  92.695

ATOM   3281  C5    C R 172      47.805  49.750  95.066

ATOM   3282  C6    C R 172      47.424  50.377  96.186

TER    3283        C R 172 

ATOM   3284  N   ARG H   2      34.109  66.874  39.839

ATOM   3285  CA  ARG H   2      34.856  66.642  41.049

ATOM   3286  C   ARG H   2      34.619  67.769  42.064

ATOM   3287  O   ARG H   2      33.504  68.260  42.176

ATOM   3288  CB  ARG H   2      36.326  66.300  40.684

ATOM   3289  CG  ARG H   2      37.172  67.207  39.759

ATOM   3290  CD  ARG H   2      36.975  68.740  39.894

ATOM   3291  NE  ARG H   2      37.959  69.611  40.579

ATOM   3292  CZ  ARG H   2      38.681  69.426  41.687

ATOM   3293  NH1 ARG H   2      39.174  70.487  42.336

ATOM   3294  NH2 ARG H   2      38.766  68.240  42.259

ATOM   3295  N   LYS H   3      35.720  68.223  42.685

ATOM   3296  CA  LYS H   3      35.984  69.364  43.548

ATOM   3297  C   LYS H   3      36.810  68.806  44.722

ATOM   3298  O   LYS H   3      36.296  68.120  45.578

ATOM   3299  CB  LYS H   3      34.779  70.177  44.022

ATOM   3300  CG  LYS H   3      34.828  71.689  43.686

ATOM   3301  CD  LYS H   3      35.580  72.648  44.640

ATOM   3302  CE  LYS H   3      37.019  72.296  45.079

ATOM   3303  NZ  LYS H   3      37.469  72.817  46.410

ATOM   3304  N   ARG H   4      38.071  69.224  44.725

ATOM   3305  CA  ARG H   4      39.177  68.925  45.608

ATOM   3306  C   ARG H   4      38.676  69.010  47.031

ATOM   3307  O   ARG H   4      38.292  70.113  47.459

ATOM   3308  CB  ARG H   4      40.341  69.928  45.394

ATOM   3309  CG  ARG H   4      41.522  69.261  44.675

ATOM   3310  CD  ARG H   4      42.768  69.284  45.563

ATOM   3311  NE  ARG H   4      43.800  70.223  45.115

ATOM   3312  CZ  ARG H   4      44.968  70.444  45.753

ATOM   3313  NH1 ARG H   4      45.851  71.286  45.200

ATOM   3314  NH2 ARG H   4      45.255  69.854  46.920

ATOM   3315  N   VAL H   5      38.612  67.852  47.653

ATOM   3316  CA  VAL H   5      38.313  67.720  49.051

ATOM   3317  C   VAL H   5      39.648  67.711  49.779

ATOM   3318  O   VAL H   5      40.674  67.861  49.112

ATOM   3319  CB  VAL H   5      37.468  66.467  49.180

ATOM   3320  CG1 VAL H   5      36.923  66.353  50.593

ATOM   3321  CG2 VAL H   5      36.290  66.590  48.212

ATOM   3322  N   ALA H   6      39.671  67.606  51.098

ATOM   3323  CA  ALA H   6      40.944  67.508  51.787

ATOM   3324  C   ALA H   6      40.689  66.701  53.055

ATOM   3325  O   ALA H   6      40.178  67.229  54.038

ATOM   3326  CB  ALA H   6      41.545  68.894  51.942

ATOM   3327  N   LEU H   7      40.861  65.389  52.889

ATOM   3328  CA  LEU H   7      40.615  64.385  53.916

ATOM   3329  C   LEU H   7      41.873  64.311  54.788

ATOM   3330  O   LEU H   7      42.867  63.748  54.340

ATOM   3331  CB  LEU H   7      40.350  63.014  53.262

ATOM   3332  CG  LEU H   7      39.180  62.184  53.841

ATOM   3333  CD1 LEU H   7      39.312  60.728  53.212

ATOM   3334  CD2 LEU H   7      38.945  62.394  55.372

ATOM   3335  N   PHE H   8      41.830  64.845  55.993

ATOM   3336  CA  PHE H   8      42.891  64.612  56.967

ATOM   3337  C   PHE H   8      42.404  63.504  57.891

ATOM   3338  O   PHE H   8      41.188  63.441  58.125

ATOM   3339  CB  PHE H   8      43.201  65.898  57.719

ATOM   3340  CG  PHE H   8      43.634  67.000  56.781

ATOM   3341  CD1 PHE H   8      44.994  67.285  56.611

ATOM   3342  CD2 PHE H   8      42.677  67.681  56.019

ATOM   3343  CE1 PHE H   8      45.400  68.273  55.705

ATOM   3344  CE2 PHE H   8      43.077  68.665  55.106

ATOM   3345  CZ  PHE H   8      44.445  68.955  54.930

ATOM   3346  N   THR H   9      43.311  62.631  58.301

ATOM   3347  CA  THR H   9      42.986  61.429  59.037

ATOM   3348  C   THR H   9      43.936  61.293  60.186

ATOM   3349  O   THR H   9      45.075  61.727  59.995

ATOM   3350  CB  THR H   9      43.021  60.267  58.044

ATOM   3351  OG1 THR H   9      41.866  60.393  57.214

ATOM   3352  CG2 THR H   9      43.232  58.850  58.576

ATOM   3353  N   ASP H  10      43.368  60.730  61.266

ATOM   3354  CA  ASP H  10      44.107  60.172  62.343

ATOM   3355  C   ASP H  10      43.354  59.246  63.232

ATOM   3356  O   ASP H  10      42.107  59.304  63.234

ATOM   3357  CB  ASP H  10      44.776  61.246  63.143

ATOM   3358  CG  ASP H  10      46.216  61.027  62.937

ATOM   3359  OD1 ASP H  10      46.775  62.080  62.966

ATOM   3360  OD2 ASP H  10      46.553  59.934  62.469

ATOM   3361  N   GLY H  11      44.094  58.327  63.832

ATOM   3362  CA  GLY H  11      43.571  57.372  64.757

ATOM   3363  C   GLY H  11      44.487  57.133  65.897

ATOM   3364  O   GLY H  11      45.606  56.668  65.665

ATOM   3365  N   ALA H  12      43.847  57.250  67.074

ATOM   3366  CA  ALA H  12      44.552  56.953  68.268

ATOM   3367  C   ALA H  12      43.938  55.630  68.795

ATOM   3368  O   ALA H  12      42.797  55.257  68.490

ATOM   3369  CB  ALA H  12      44.661  58.042  69.318

ATOM   3370  N   CYS H  13      44.618  54.911  69.640

ATOM   3371  CA  CYS H  13      44.307  53.713  70.362

ATOM   3372  C   CYS H  13      44.894  53.844  71.623

ATOM   3373  O   CYS H  13      46.048  54.561  71.568

ATOM   3374  CB  CYS H  13      44.738  52.400  69.674

ATOM   3375  SG  CYS H  13      44.103  51.045  70.653

ATOM   3376  N   LEU H  14      44.321  53.181  72.760

ATOM   3377  CA  LEU H  14      44.524  52.731  74.295

ATOM   3378  C   LEU H  14      44.752  51.235  74.808

ATOM   3379  O   LEU H  14      45.672  50.800  75.278

ATOM   3380  CB  LEU H  14      44.236  53.724  75.450

ATOM   3381  CG  LEU H  14      44.433  55.283  75.157

ATOM   3382  CD1 LEU H  14      43.933  55.584  73.695

ATOM   3383  CD2 LEU H  14      43.542  56.390  75.751

ATOM   3384  N   GLY H  15      44.520  49.821  74.376

ATOM   3385  CA  GLY H  15      45.316  48.653  74.509

ATOM   3386  C   GLY H  15      46.464  48.055  73.455

ATOM   3387  O   GLY H  15      46.534  48.444  72.325

ATOM   3388  N   ASN H  16      47.244  46.999  73.609

ATOM   3389  CA  ASN H  16      47.590  46.250  72.389

ATOM   3390  C   ASN H  16      46.997  44.877  72.624

ATOM   3391  O   ASN H  16      47.678  43.913  72.980

ATOM   3392  CB  ASN H  16      49.076  46.288  72.091

ATOM   3393  CG  ASN H  16      49.276  45.543  70.770

ATOM   3394  OD1 ASN H  16      48.373  45.175  69.993

ATOM   3395  ND2 ASN H  16      50.388  44.892  70.730

ATOM   3396  N   PRO H  17      45.675  44.759  72.427

ATOM   3397  CA  PRO H  17      44.726  45.777  71.961

ATOM   3398  C   PRO H  17      44.206  46.560  73.100

ATOM   3399  O   PRO H  17      44.498  46.086  74.205

ATOM   3400  CB  PRO H  17      43.509  45.012  71.499

ATOM   3401  CG  PRO H  17      43.569  43.685  72.258

ATOM   3402  CD  PRO H  17      45.030  43.497  72.648

ATOM   3403  N   GLY H  18      43.360  47.572  72.788

ATOM   3404  CA  GLY H  18      42.337  48.110  73.749

ATOM   3405  C   GLY H  18      41.814  49.478  73.188

ATOM   3406  O   GLY H  18      41.519  49.526  71.990

ATOM   3407  N   PRO H  19      41.569  50.579  73.929

ATOM   3408  CA  PRO H  19      40.493  51.447  73.449

ATOM   3409  C   PRO H  19      41.086  52.507  72.577

ATOM   3410  O   PRO H  19      41.896  53.214  73.046

ATOM   3411  CB  PRO H  19      39.916  52.153  74.677

ATOM   3412  CG  PRO H  19      41.097  52.218  75.626

ATOM   3413  CD  PRO H  19      42.037  51.068  75.267

ATOM   3414  N   GLY H  20      40.544  52.736  71.358

ATOM   3415  CA  GLY H  20      41.039  53.792  70.499

ATOM   3416  C   GLY H  20      39.854  54.507  69.937

ATOM   3417  O   GLY H  20      38.702  54.066  70.046

ATOM   3418  N   GLY H  21      40.143  55.589  69.251

ATOM   3419  CA  GLY H  21      39.186  56.339  68.510

ATOM   3420  C   GLY H  21      39.890  56.886  67.289

ATOM   3421  O   GLY H  21      41.098  56.879  67.169

ATOM   3422  N   TRP H  22      39.103  57.255  66.303

ATOM   3423  CA  TRP H  22      39.626  57.859  65.104

ATOM   3424  C   TRP H  22      38.966  59.207  64.930

ATOM   3425  O   TRP H  22      38.235  59.683  65.806

ATOM   3426  CB  TRP H  22      39.329  56.932  63.936

ATOM   3427  CG  TRP H  22      37.955  56.412  63.847

ATOM   3428  CD1 TRP H  22      37.506  55.353  64.524

ATOM   3429  CD2 TRP H  22      36.810  56.981  63.189

ATOM   3430  NE1 TRP H  22      36.173  55.165  64.309

ATOM   3431  CE2 TRP H  22      35.684  56.169  63.508

ATOM   3432  CE3 TRP H  22      36.602  58.101  62.370

ATOM   3433  CZ2 TRP H  22      34.411  56.453  63.034

ATOM   3434  CZ3 TRP H  22      35.334  58.381  61.866

ATOM   3435  CH2 TRP H  22      34.235  57.590  62.235

ATOM   3436  N   ALA H  23      39.087  59.742  63.719

ATOM   3437  CA  ALA H  23      38.685  61.052  63.331

ATOM   3438  C   ALA H  23      39.017  61.154  61.837

ATOM   3439  O   ALA H  23      39.979  60.598  61.321

ATOM   3440  CB  ALA H  23      39.386  62.083  64.209

ATOM   3441  N   ALA H  24      38.111  61.747  61.079

ATOM   3442  CA  ALA H  24      38.336  62.105  59.693

ATOM   3443  C   ALA H  24      37.870  63.540  59.609

ATOM   3444  O   ALA H  24      36.795  63.839  60.128

ATOM   3445  CB  ALA H  24      37.450  61.257  58.780

ATOM   3446  N   LEU H  25      38.566  64.406  58.879

ATOM   3447  CA  LEU H  25      38.136  65.793  58.670

ATOM   3448  C   LEU H  25      38.036  66.049  57.173

ATOM   3449  O   LEU H  25      38.995  65.885  56.430

ATOM   3450  CB  LEU H  25      39.091  66.812  59.296

ATOM   3451  CG  LEU H  25      38.363  68.174  59.325

ATOM   3452  CD1 LEU H  25      38.773  68.891  60.646

ATOM   3453  CD2 LEU H  25      38.862  69.088  58.182

ATOM   3454  N   LEU H  26      36.865  66.473  56.715

ATOM   3455  CA  LEU H  26      36.568  66.673  55.295

ATOM   3456  C   LEU H  26      36.559  68.175  54.943

ATOM   3457  O   LEU H  26      35.493  68.763  54.757

ATOM   3458  CB  LEU H  26      35.266  65.917  54.955

ATOM   3459  CG  LEU H  26      35.566  64.451  54.558

ATOM   3460  CD1 LEU H  26      34.551  63.489  55.208

ATOM   3461  CD2 LEU H  26      35.370  64.345  53.039

ATOM   3462  N   ARG H  27      37.739  68.795  54.809

ATOM   3463  CA  ARG H  27      37.915  70.228  54.538

ATOM   3464  C   ARG H  27      37.348  70.589  53.150

ATOM   3465  O   ARG H  27      37.988  70.489  52.091

ATOM   3466  CB  ARG H  27      39.398  70.582  54.698

ATOM   3467  CG  ARG H  27      39.841  72.050  54.799

ATOM   3468  CD  ARG H  27      40.697  72.529  53.594

ATOM   3469  NE  ARG H  27      42.147  72.295  53.791

ATOM   3470  CZ  ARG H  27      43.092  72.490  52.856

ATOM   3471  NH1 ARG H  27      44.387  72.341  53.130

ATOM   3472  NH2 ARG H  27      42.749  72.820  51.598

ATOM   3473  N   PHE H  28      36.086  71.010  53.153

ATOM   3474  CA  PHE H  28      35.378  71.411  51.954

ATOM   3475  C   PHE H  28      35.707  72.826  51.541

ATOM   3476  O   PHE H  28      36.310  73.613  52.244

ATOM   3477  CB  PHE H  28      33.853  71.338  52.114

ATOM   3478  CG  PHE H  28      33.340  69.960  52.026

ATOM   3479  CD1 PHE H  28      33.026  69.293  53.206

ATOM   3480  CD2 PHE H  28      33.319  69.309  50.783

ATOM   3481  CE1 PHE H  28      32.685  67.947  53.132

ATOM   3482  CE2 PHE H  28      32.941  67.964  50.712

ATOM   3483  CZ  PHE H  28      32.626  67.281  51.898

ATOM   3484  N   HIS H  29      35.152  73.112  50.364

ATOM   3485  CA  HIS H  29      35.163  74.390  49.677

ATOM   3486  C   HIS H  29      35.121  75.516  50.694

ATOM   3487  O   HIS H  29      36.061  76.290  50.728

ATOM   3488  CB  HIS H  29      34.030  74.483  48.633

ATOM   3489  CG  HIS H  29      33.594  73.124  48.111

ATOM   3490  ND1 HIS H  29      34.466  72.191  47.626

ATOM   3491  CD2 HIS H  29      32.375  72.506  48.222

ATOM   3492  CE1 HIS H  29      33.802  71.061  47.350

ATOM   3493  NE2 HIS H  29      32.516  71.237  47.666

ATOM   3494  N   ALA H  30      34.075  75.562  51.514

ATOM   3495  CA  ALA H  30      34.090  76.498  52.621

ATOM   3496  C   ALA H  30      33.193  75.964  53.715

ATOM   3497  O   ALA H  30      32.009  76.290  53.732

ATOM   3498  CB  ALA H  30      33.697  77.875  52.105

ATOM   3499  N   HIS H  31      33.757  75.053  54.512

ATOM   3500  CA  HIS H  31      33.257  74.444  55.744

ATOM   3501  C   HIS H  31      33.952  73.095  55.953

ATOM   3502  O   HIS H  31      34.206  72.386  54.984

ATOM   3503  CB  HIS H  31      31.727  74.296  55.782

ATOM   3504  CG  HIS H  31      31.176  73.270  54.818

ATOM   3505  ND1 HIS H  31      30.770  72.004  55.190

ATOM   3506  CD2 HIS H  31      31.017  73.401  53.463

ATOM   3507  CE1 HIS H  31      30.364  71.381  54.067

ATOM   3508  NE2 HIS H  31      30.503  72.207  53.010

ATOM   3509  N   GLU H  32      34.167  72.702  57.197

ATOM   3510  CA  GLU H  32      34.725  71.412  57.561

ATOM   3511  C   GLU H  32      33.579  70.535  58.052

ATOM   3512  O   GLU H  32      32.444  70.993  58.224

ATOM   3513  CB  GLU H  32      35.739  71.617  58.683

ATOM   3514  CG  GLU H  32      36.938  72.407  58.122

ATOM   3515  CD  GLU H  32      37.433  73.455  59.081

ATOM   3516  OE1 GLU H  32      37.495  73.104  60.292

ATOM   3517  OE2 GLU H  32      37.685  74.550  58.540

ATOM   3518  N   LYS H  33      33.870  69.259  58.203

ATOM   3519  CA  LYS H  33      32.952  68.249  58.669

ATOM   3520  C   LYS H  33      33.867  67.181  59.230

ATOM   3521  O   LYS H  33      34.615  66.615  58.437

ATOM   3522  CB  LYS H  33      32.211  67.781  57.415

ATOM   3523  CG  LYS H  33      31.313  66.547  57.502

ATOM   3524  CD  LYS H  33      30.807  66.350  56.069

ATOM   3525  CE  LYS H  33      29.933  65.112  55.974

ATOM   3526  NZ  LYS H  33      28.580  65.422  56.466

ATOM   3527  N   LEU H  34      33.837  66.952  60.537

ATOM   3528  CA  LEU H  34      34.735  66.005  61.176

ATOM   3529  C   LEU H  34      33.906  64.936  61.864

ATOM   3530  O   LEU H  34      33.016  65.246  62.652

ATOM   3531  CB  LEU H  34      35.722  66.755  62.068

ATOM   3532  CG  LEU H  34      36.179  66.034  63.355

ATOM   3533  CD1 LEU H  34      37.653  65.617  63.223

ATOM   3534  CD2 LEU H  34      36.068  67.097  64.454

ATOM   3535  N   LEU H  35      34.120  63.703  61.421

ATOM   3536  CA  LEU H  35      33.517  62.496  61.962

ATOM   3537  C   LEU H  35      34.550  61.843  62.867

ATOM   3538  O   LEU H  35      35.680  61.715  62.415

ATOM   3539  CB  LEU H  35      33.225  61.487  60.838

ATOM   3540  CG  LEU H  35      32.207  61.926  59.772

ATOM   3541  CD1 LEU H  35      32.954  62.660  58.645

ATOM   3542  CD2 LEU H  35      31.526  60.669  59.216

ATOM   3543  N   SER H  36      34.135  61.378  64.042

ATOM   3544  CA  SER H  36      34.970  60.697  65.014

ATOM   3545  C   SER H  36      34.105  59.638  65.693

ATOM   3546  O   SER H  36      32.926  59.861  65.986

ATOM   3547  CB  SER H  36      35.587  61.686  66.004

ATOM   3548  OG  SER H  36      34.689  62.725  66.384

ATOM   3549  N   GLY H  37      34.678  58.454  65.834

ATOM   3550  CA  GLY H  37      34.126  57.321  66.548

ATOM   3551  C   GLY H  37      35.274  56.634  67.266

ATOM   3552  O   GLY H  37      36.420  56.960  66.999

ATOM   3553  N   GLY H  38      34.952  55.665  68.111

ATOM   3554  CA  GLY H  38      35.886  54.943  68.963

ATOM   3555  C   GLY H  38      35.282  53.583  69.260

ATOM   3556  O   GLY H  38      34.066  53.483  69.435

ATOM   3557  N   GLU H  39      36.100  52.541  69.127

ATOM   3558  CA  GLU H  39      35.820  51.176  69.559

ATOM   3559  C   GLU H  39      36.479  51.021  70.956

ATOM   3560  O   GLU H  39      37.289  51.838  71.370

ATOM   3561  CB  GLU H  39      36.482  50.202  68.542

ATOM   3562  CG  GLU H  39      35.614  49.080  67.906

ATOM   3563  CD  GLU H  39      36.158  48.556  66.556

ATOM   3564  OE1 GLU H  39      36.514  47.359  66.442

ATOM   3565  OE2 GLU H  39      36.108  49.312  65.555

ATOM   3566  N   ALA H  40      36.142  49.955  71.682

ATOM   3567  CA  ALA H  40      36.597  49.768  73.070

ATOM   3568  C   ALA H  40      37.927  49.017  73.239

ATOM   3569  O   ALA H  40      38.705  49.338  74.115

ATOM   3570  CB  ALA H  40      35.543  48.956  73.820

ATOM   3571  N   CYS H  41      38.115  47.928  72.496

ATOM   3572  CA  CYS H  41      39.374  47.185  72.388

ATOM   3573  C   CYS H  41      39.616  47.077  70.889

ATOM   3574  O   CYS H  41      38.721  46.600  70.181

ATOM   3575  CB  CYS H  41      39.284  45.770  72.982

ATOM   3576  SG  CYS H  41      40.178  45.690  74.555

ATOM   3577  N   THR H  42      40.775  47.488  70.394

ATOM   3578  CA  THR H  42      41.183  47.602  69.003

ATOM   3579  C   THR H  42      42.637  48.007  68.978

ATOM   3580  O   THR H  42      43.311  48.046  69.989

ATOM   3581  CB  THR H  42      40.412  48.678  68.199

ATOM   3582  OG1 THR H  42      39.986  49.733  69.014

ATOM   3583  CG2 THR H  42      39.264  48.101  67.400

ATOM   3584  N   THR H  43      43.124  48.230  67.763

ATOM   3585  CA  THR H  43      44.466  48.649  67.509

ATOM   3586  C   THR H  43      44.517  49.846  66.599

ATOM   3587  O   THR H  43      43.756  49.929  65.617

ATOM   3588  CB  THR H  43      45.168  47.494  66.803

ATOM   3589  OG1 THR H  43      44.744  47.305  65.448

ATOM   3590  CG2 THR H  43      44.969  46.191  67.580

ATOM   3591  N   ASN H  44      45.565  50.602  66.826

ATOM   3592  CA  ASN H  44      46.060  51.645  65.977

ATOM   3593  C   ASN H  44      45.730  51.439  64.562

ATOM   3594  O   ASN H  44      45.022  52.190  63.944

ATOM   3595  CB  ASN H  44      47.561  51.464  65.814

ATOM   3596  CG  ASN H  44      48.215  51.530  67.083

ATOM   3597  OD1 ASN H  44      48.081  50.766  68.015

ATOM   3598  ND2 ASN H  44      49.224  52.264  66.874

ATOM   3599  N   ASN H  45      46.241  50.344  64.005

ATOM   3600  CA  ASN H  45      46.166  50.230  62.575

ATOM   3601  C   ASN H  45      44.701  50.164  62.155

ATOM   3602  O   ASN H  45      44.317  50.726  61.133

ATOM   3603  CB  ASN H  45      46.933  49.003  62.109

ATOM   3604  CG  ASN H  45      48.290  48.813  62.769

ATOM   3605  OD1 ASN H  45      48.356  48.227  63.838

ATOM   3606  ND2 ASN H  45      49.343  49.047  62.007

ATOM   3607  N   ARG H  46      43.866  49.389  62.868

ATOM   3608  CA  ARG H  46      42.439  49.455  62.587

ATOM   3609  C   ARG H  46      41.898  50.854  62.761

ATOM   3610  O   ARG H  46      41.046  51.194  61.953

ATOM   3611  CB  ARG H  46      41.506  48.578  63.445

ATOM   3612  CG  ARG H  46      42.146  47.308  63.947

ATOM   3613  CD  ARG H  46      41.080  46.348  64.420

ATOM   3614  NE  ARG H  46      40.492  45.609  63.298

ATOM   3615  CZ  ARG H  46      39.169  45.501  63.099

ATOM   3616  NH1 ARG H  46      38.749  44.739  62.094

ATOM   3617  NH2 ARG H  46      38.293  46.155  63.874

ATOM   3618  N   MET H  47      42.265  51.561  63.829

ATOM   3619  CA  MET H  47      41.781  52.914  64.107

ATOM   3620  C   MET H  47      42.323  53.926  63.125

ATOM   3621  O   MET H  47      41.607  54.861  62.783

ATOM   3622  CB  MET H  47      42.115  53.378  65.519

ATOM   3623  CG  MET H  47      41.202  52.831  66.596

ATOM   3624  SD  MET H  47      39.458  53.072  66.263

ATOM   3625  CE  MET H  47      38.981  51.578  65.375

ATOM   3626  N   GLU H  48      43.465  53.674  62.511

ATOM   3627  CA  GLU H  48      43.981  54.658  61.576

ATOM   3628  C   GLU H  48      43.257  54.384  60.247

ATOM   3629  O   GLU H  48      43.049  55.227  59.378

ATOM   3630  CB  GLU H  48      45.508  54.583  61.387

ATOM   3631  CG  GLU H  48      46.488  54.745  62.572

ATOM   3632  CD  GLU H  48      47.910  54.316  62.175

ATOM   3633  OE1 GLU H  48      48.043  53.115  61.812

ATOM   3634  OE2 GLU H  48      48.842  55.121  62.040

ATOM   3635  N   LEU H  49      42.893  53.124  60.008

ATOM   3636  CA  LEU H  49      42.297  52.677  58.764

ATOM   3637  C   LEU H  49      40.792  52.934  58.761

ATOM   3638  O   LEU H  49      40.300  53.510  57.793

ATOM   3639  CB  LEU H  49      42.649  51.199  58.640

ATOM   3640  CG  LEU H  49      42.321  50.489  57.322

ATOM   3641  CD1 LEU H  49      42.978  51.139  56.104

ATOM   3642  CD2 LEU H  49      42.898  49.077  57.426

ATOM   3643  N   LYS H  50      40.047  52.536  59.807

ATOM   3644  CA  LYS H  50      38.637  52.898  60.013

ATOM   3645  C   LYS H  50      38.459  54.405  59.770

ATOM   3646  O   LYS H  50      37.401  54.827  59.294

ATOM   3647  CB  LYS H  50      38.148  52.567  61.449

ATOM   3648  CG  LYS H  50      36.956  51.594  61.650

ATOM   3649  CD  LYS H  50      35.746  52.347  62.254

ATOM   3650  CE  LYS H  50      35.089  51.626  63.437

ATOM   3651  NZ  LYS H  50      34.091  50.666  62.959

ATOM   3652  N   ALA H  51      39.489  55.196  60.073

ATOM   3653  CA  ALA H  51      39.462  56.637  59.932

ATOM   3654  C   ALA H  51      39.423  57.021  58.454

ATOM   3655  O   ALA H  51      38.559  57.780  57.999

ATOM   3656  CB  ALA H  51      40.696  57.215  60.623

ATOM   3657  N   ALA H  52      40.314  56.435  57.651

ATOM   3658  CA  ALA H  52      40.377  56.750  56.234

ATOM   3659  C   ALA H  52      39.056  56.399  55.544

ATOM   3660  O   ALA H  52      38.553  57.127  54.679

ATOM   3661  CB  ALA H  52      41.544  55.991  55.601

ATOM   3662  N   ILE H  53      38.498  55.239  55.886

ATOM   3663  CA  ILE H  53      37.312  54.739  55.214

ATOM   3664  C   ILE H  53      36.079  55.586  55.565

ATOM   3665  O   ILE H  53      35.355  55.958  54.640

ATOM   3666  CB  ILE H  53      37.159  53.197  55.330

ATOM   3667  CG1 ILE H  53      35.776  52.719  55.791

ATOM   3668  CG2 ILE H  53      38.210  52.466  56.159

ATOM   3669  CD1 ILE H  53      34.831  52.715  54.596

ATOM   3670  N   GLU H  54      35.780  55.896  56.833

ATOM   3671  CA  GLU H  54      34.563  56.666  57.126

ATOM   3672  C   GLU H  54      34.650  58.049  56.490

ATOM   3673  O   GLU H  54      33.624  58.572  56.033

ATOM   3674  CB  GLU H  54      34.235  56.847  58.607

ATOM   3675  CG  GLU H  54      33.919  55.606  59.463

ATOM   3676  CD  GLU H  54      32.674  54.769  59.190

ATOM   3677  OE1 GLU H  54      31.538  55.263  59.389

ATOM   3678  OE2 GLU H  54      32.808  53.600  58.770

ATOM   3679  N   GLY H  55      35.852  58.630  56.433

ATOM   3680  CA  GLY H  55      36.058  59.849  55.696

ATOM   3681  C   GLY H  55      35.473  59.699  54.293

ATOM   3682  O   GLY H  55      34.451  60.296  53.933

ATOM   3683  N   LEU H  56      36.112  58.860  53.477

ATOM   3684  CA  LEU H  56      35.599  58.594  52.137

ATOM   3685  C   LEU H  56      34.091  58.255  52.141

ATOM   3686  O   LEU H  56      33.364  58.840  51.333

ATOM   3687  CB  LEU H  56      36.372  57.475  51.416

ATOM   3688  CG  LEU H  56      37.694  57.735  50.659

ATOM   3689  CD1 LEU H  56      38.066  59.187  50.348

ATOM   3690  CD2 LEU H  56      38.866  57.069  51.413

ATOM   3691  N   LYS H  57      33.630  57.263  52.924

ATOM   3692  CA  LYS H  57      32.228  56.821  52.951

ATOM   3693  C   LYS H  57      31.287  58.014  52.911

ATOM   3694  O   LYS H  57      30.273  57.996  52.202

ATOM   3695  CB  LYS H  57      31.841  56.026  54.217

ATOM   3696  CG  LYS H  57      32.144  54.542  54.074

ATOM   3697  CD  LYS H  57      31.211  53.569  54.799

ATOM   3698  CE  LYS H  57      31.183  53.771  56.317

ATOM   3699  NZ  LYS H  57      29.923  53.262  56.881

ATOM   3700  N   ALA H  58      31.589  59.030  53.708

ATOM   3701  CA  ALA H  58      30.768  60.213  53.828

ATOM   3702  C   ALA H  58      31.024  61.210  52.703

ATOM   3703  O   ALA H  58      31.281  62.388  52.953

ATOM   3704  CB  ALA H  58      30.983  60.815  55.210

ATOM   3705  N   LEU H  59      30.793  60.781  51.459

ATOM   3706  CA  LEU H  59      31.039  61.615  50.275

ATOM   3707  C   LEU H  59      30.214  60.973  49.161

ATOM   3708  O   LEU H  59      30.736  60.156  48.416

ATOM   3709  CB  LEU H  59      32.568  61.648  49.895

ATOM   3710  CG  LEU H  59      33.849  62.387  50.409

ATOM   3711  CD1 LEU H  59      34.885  61.839  49.400

ATOM   3712  CD2 LEU H  59      33.905  63.938  50.194

ATOM   3713  N   LYS H  60      28.938  61.335  48.978

ATOM   3714  CA  LYS H  60      28.173  60.769  47.862

ATOM   3715  C   LYS H  60      28.599  61.351  46.513

ATOM   3716  O   LYS H  60      27.940  61.044  45.528

ATOM   3717  CB  LYS H  60      26.659  60.974  48.011

ATOM   3718  CG  LYS H  60      26.025  60.920  49.404

ATOM   3719  CD  LYS H  60      26.216  59.523  50.002

ATOM   3720  CE  LYS H  60      25.404  59.317  51.288

ATOM   3721  NZ  LYS H  60      25.356  57.878  51.632

ATOM   3722  N   GLU H  61      29.599  62.240  46.469

ATOM   3723  CA  GLU H  61      29.866  63.082  45.306

ATOM   3724  C   GLU H  61      31.291  62.859  44.830

ATOM   3725  O   GLU H  61      32.214  63.444  45.359

ATOM   3726  CB  GLU H  61      29.417  64.522  45.574

ATOM   3727  CG  GLU H  61      30.153  65.786  45.070

ATOM   3728  CD  GLU H  61      31.062  66.456  46.111

ATOM   3729  OE1 GLU H  61      31.188  65.914  47.233

ATOM   3730  OE2 GLU H  61      31.556  67.572  45.824

ATOM   3731  N   PRO H  62      31.486  61.928  43.888

ATOM   3732  CA  PRO H  62      32.717  61.646  43.175

ATOM   3733  C   PRO H  62      33.576  62.879  42.883

ATOM   3734  O   PRO H  62      33.338  63.625  41.934

ATOM   3735  CB  PRO H  62      32.267  60.888  41.938

ATOM   3736  CG  PRO H  62      31.093  60.086  42.481

ATOM   3737  CD  PRO H  62      30.421  61.102  43.363

ATOM   3738  N   CYS H  63      34.589  63.055  43.733

ATOM   3739  CA  CYS H  63      35.481  64.204  43.767

ATOM   3740  C   CYS H  63      36.929  63.776  43.720

ATOM   3741  O   CYS H  63      37.263  62.623  43.950

ATOM   3742  CB  CYS H  63      35.195  65.157  44.922

ATOM   3743  SG  CYS H  63      34.836  64.162  46.383

ATOM   3744  N   GLU H  64      37.808  64.682  43.304

ATOM   3745  CA  GLU H  64      39.233  64.444  43.488

ATOM   3746  C   GLU H  64      39.466  64.628  44.991

ATOM   3747  O   GLU H  64      39.001  65.623  45.556

ATOM   3748  CB  GLU H  64      40.027  65.426  42.630

ATOM   3749  CG  GLU H  64      41.538  65.594  42.826

ATOM   3750  CD  GLU H  64      42.063  66.835  42.119

ATOM   3751  OE1 GLU H  64      41.532  67.087  41.015

ATOM   3752  OE2 GLU H  64      42.946  67.518  42.669

ATOM   3753  N   VAL H  65      40.112  63.655  45.610

ATOM   3754  CA  VAL H  65      40.384  63.625  47.038

ATOM   3755  C   VAL H  65      41.905  63.701  47.204

ATOM   3756  O   VAL H  65      42.633  63.061  46.442

ATOM   3757  CB  VAL H  65      39.701  62.366  47.624

ATOM   3758  CG1 VAL H  65      39.807  62.212  49.146

ATOM   3759  CG2 VAL H  65      38.218  62.354  47.200

ATOM   3760  N   ASP H  66      42.359  64.520  48.151

ATOM   3761  CA  ASP H  66      43.707  64.484  48.696

ATOM   3762  C   ASP H  66      43.467  63.853  50.055

ATOM   3763  O   ASP H  66      42.613  64.367  50.776

ATOM   3764  CB  ASP H  66      44.270  65.891  48.909

ATOM   3765  CG  ASP H  66      44.776  66.489  47.633

ATOM   3766  OD1 ASP H  66      45.999  66.487  47.368

ATOM   3767  OD2 ASP H  66      43.933  66.922  46.841

ATOM   3768  N   LEU H  67      44.101  62.731  50.358

ATOM   3769  CA  LEU H  67      43.905  62.072  51.653

ATOM   3770  C   LEU H  67      45.215  62.240  52.411

ATOM   3771  O   LEU H  67      46.236  62.414  51.735

ATOM   3772  CB  LEU H  67      43.477  60.614  51.384

ATOM   3773  CG  LEU H  67      42.646  59.989  52.561

ATOM   3774  CD1 LEU H  67      41.839  58.847  51.796

ATOM   3775  CD2 LEU H  67      43.558  59.321  53.632

ATOM   3776  N   TYR H  68      45.218  62.266  53.741

ATOM   3777  CA  TYR H  68      46.465  62.500  54.462

ATOM   3778  C   TYR H  68      46.525  61.721  55.748

ATOM   3779  O   TYR H  68      45.509  61.665  56.423

ATOM   3780  CB  TYR H  68      46.703  63.964  54.796

ATOM   3781  CG  TYR H  68      46.672  64.962  53.657

ATOM   3782  CD1 TYR H  68      47.838  65.689  53.381

ATOM   3783  CD2 TYR H  68      45.469  65.309  53.014

ATOM   3784  CE1 TYR H  68      47.830  66.669  52.380

ATOM   3785  CE2 TYR H  68      45.438  66.336  52.063

ATOM   3786  CZ  TYR H  68      46.620  67.020  51.756

ATOM   3787  OH  TYR H  68      46.614  67.999  50.802

ATOM   3788  N   THR H  69      47.667  61.090  55.994

ATOM   3789  CA  THR H  69      47.791  60.147  57.075

ATOM   3790  C   THR H  69      49.286  60.002  57.378

ATOM   3791  O   THR H  69      50.141  59.924  56.521

ATOM   3792  CB  THR H  69      47.114  58.844  56.601

ATOM   3793  OG1 THR H  69      46.696  58.046  57.677

ATOM   3794  CG2 THR H  69      47.982  58.023  55.645

ATOM   3795  N   ASP H  70      49.631  59.908  58.617

ATOM   3796  CA  ASP H  70      50.833  59.631  59.405

ATOM   3797  C   ASP H  70      51.035  58.139  59.597

ATOM   3798  O   ASP H  70      52.058  57.695  60.112

ATOM   3799  CB  ASP H  70      50.603  60.347  60.652

ATOM   3800  CG  ASP H  70      49.471  59.531  61.292

ATOM   3801  OD1 ASP H  70      48.285  59.927  60.817

ATOM   3802  OD2 ASP H  70      49.737  58.525  61.791

ATOM   3803  N   SER H  71      50.135  57.360  59.009

ATOM   3804  CA  SER H  71      50.042  55.959  59.299

ATOM   3805  C   SER H  71      51.245  55.241  58.730

ATOM   3806  O   SER H  71      51.453  55.123  57.511

ATOM   3807  CB  SER H  71      48.740  55.367  58.799

ATOM   3808  OG  SER H  71      48.658  53.948  58.940

ATOM   3809  N   HIS H  72      51.977  54.687  59.673

ATOM   3810  CA  HIS H  72      53.083  53.781  59.538

ATOM   3811  C   HIS H  72      52.596  52.680  58.583

ATOM   3812  O   HIS H  72      53.096  52.472  57.476

ATOM   3813  CB  HIS H  72      53.485  53.293  60.958

ATOM   3814  CG  HIS H  72      53.512  54.370  62.061

ATOM   3815  ND1 HIS H  72      52.415  55.084  62.572

ATOM   3816  CD2 HIS H  72      54.624  54.761  62.778

ATOM   3817  CE1 HIS H  72      52.876  55.919  63.519

ATOM   3818  NE2 HIS H  72      54.203  55.737  63.675

ATOM   3819  N   TYR H  73      51.520  52.024  58.990

ATOM   3820  CA  TYR H  73      50.881  50.904  58.323

ATOM   3821  C   TYR H  73      50.239  51.220  56.978

ATOM   3822  O   TYR H  73      50.330  50.390  56.063

ATOM   3823  CB  TYR H  73      49.800  50.476  59.279

ATOM   3824  CG  TYR H  73      48.950  49.272  58.889

ATOM   3825  CD1 TYR H  73      49.459  47.953  58.876

ATOM   3826  CD2 TYR H  73      47.575  49.485  58.673

ATOM   3827  CE1 TYR H  73      48.600  46.860  58.611

ATOM   3828  CE2 TYR H  73      46.714  48.392  58.506

ATOM   3829  CZ  TYR H  73      47.222  47.096  58.441

ATOM   3830  OH  TYR H  73      46.346  46.079  58.165

ATOM   3831  N   LEU H  74      49.490  52.319  56.846

ATOM   3832  CA  LEU H  74      48.829  52.562  55.558

ATOM   3833  C   LEU H  74      49.919  52.835  54.508

ATOM   3834  O   LEU H  74      49.840  52.338  53.384

ATOM   3835  CB  LEU H  74      47.834  53.728  55.582

ATOM   3836  CG  LEU H  74      46.372  53.332  55.818

ATOM   3837  CD1 LEU H  74      46.109  52.974  57.287

ATOM   3838  CD2 LEU H  74      45.512  54.533  55.426

ATOM   3839  N   LYS H  75      50.923  53.642  54.855

ATOM   3840  CA  LYS H  75      52.038  53.936  53.956

ATOM   3841  C   LYS H  75      52.732  52.647  53.551

ATOM   3842  O   LYS H  75      53.094  52.515  52.393

ATOM   3843  CB  LYS H  75      53.027  54.880  54.653

ATOM   3844  CG  LYS H  75      54.223  55.351  53.800

ATOM   3845  CD  LYS H  75      55.360  55.967  54.644

ATOM   3846  CE  LYS H  75      54.956  56.976  55.742

ATOM   3847  NZ  LYS H  75      56.051  57.201  56.721

ATOM   3848  N   LYS H  76      52.893  51.698  54.473

ATOM   3849  CA  LYS H  76      53.521  50.415  54.163

ATOM   3850  C   LYS H  76      52.730  49.820  52.988

ATOM   3851  O   LYS H  76      53.116  49.798  51.817

ATOM   3852  CB  LYS H  76      53.456  49.484  55.414

ATOM   3853  CG  LYS H  76      54.216  48.152  55.225

ATOM   3854  CD  LYS H  76      53.771  47.050  56.209

ATOM   3855  CE  LYS H  76      52.395  46.408  55.943

ATOM   3856  NZ  LYS H  76      52.433  45.311  54.947

ATOM   3857  N   ALA H  77      51.553  49.307  53.351

ATOM   3858  CA  ALA H  77      50.665  48.533  52.524

ATOM   3859  C   ALA H  77      50.437  49.102  51.127

ATOM   3860  O   ALA H  77      50.189  48.310  50.217

ATOM   3861  CB  ALA H  77      49.338  48.394  53.266

ATOM   3862  N   PHE H  78      50.455  50.422  50.948

ATOM   3863  CA  PHE H  78      50.135  51.013  49.654

ATOM   3864  C   PHE H  78      51.374  51.267  48.804

ATOM   3865  O   PHE H  78      51.227  51.339  47.585

ATOM   3866  CB  PHE H  78      49.410  52.346  49.834

ATOM   3867  CG  PHE H  78      47.913  52.226  49.960

ATOM   3868  CD1 PHE H  78      47.309  52.239  51.226

ATOM   3869  CD2 PHE H  78      47.121  52.185  48.799

ATOM   3870  CE1 PHE H  78      45.919  52.157  51.347

ATOM   3871  CE2 PHE H  78      45.728  52.077  48.919

ATOM   3872  CZ  PHE H  78      45.136  52.032  50.189

ATOM   3873  N   THR H  79      52.538  51.503  49.412

ATOM   3874  CA  THR H  79      53.736  51.895  48.674

ATOM   3875  C   THR H  79      54.573  50.670  48.298

ATOM   3876  O   THR H  79      55.184  50.688  47.234

ATOM   3877  CB  THR H  79      54.568  52.947  49.436

ATOM   3878  OG1 THR H  79      55.166  52.316  50.542

ATOM   3879  CG2 THR H  79      53.732  54.156  49.883

ATOM   3880  N   GLU H  80      54.587  49.597  49.106

ATOM   3881  CA  GLU H  80      55.561  48.500  48.910

ATOM   3882  C   GLU H  80      54.971  47.306  48.178

ATOM   3883  O   GLU H  80      55.299  46.151  48.442

ATOM   3884  CB  GLU H  80      56.138  48.050  50.260

ATOM   3885  CG  GLU H  80      57.190  49.081  50.655

ATOM   3886  CD  GLU H  80      57.566  49.004  52.127

ATOM   3887  OE1 GLU H  80      57.703  47.858  52.611

ATOM   3888  OE2 GLU H  80      57.590  50.084  52.742

ATOM   3889  N   GLY H  80B     54.017  47.525  47.286

ATOM   3890  CA  GLY H  80B     53.474  46.392  46.557

ATOM   3891  C   GLY H  80B     52.540  45.538  47.412

ATOM   3892  O   GLY H  80B     51.878  44.644  46.876

ATOM   3893  N   TRP H  81      52.438  45.791  48.720

ATOM   3894  CA  TRP H  81      51.720  44.896  49.599

ATOM   3895  C   TRP H  81      50.254  44.688  49.217

ATOM   3896  O   TRP H  81      49.844  43.585  48.833

ATOM   3897  CB  TRP H  81      51.968  45.269  51.066

ATOM   3898  CG  TRP H  81      52.660  44.145  51.738

ATOM   3899  CD1 TRP H  81      52.191  42.877  51.806

ATOM   3900  CD2 TRP H  81      54.049  44.094  52.156

ATOM   3901  NE1 TRP H  81      53.180  42.066  52.320

ATOM   3902  CE2 TRP H  81      54.343  42.765  52.559

ATOM   3903  CE3 TRP H  81      55.080  45.039  52.257

ATOM   3904  CZ2 TRP H  81      55.583  42.402  53.090

ATOM   3905  CZ3 TRP H  81      56.337  44.694  52.775

ATOM   3906  CH2 TRP H  81      56.586  43.379  53.210

ATOM   3907  N   LEU H  82      49.442  45.734  49.328

ATOM   3908  CA  LEU H  82      48.012  45.717  49.091

ATOM   3909  C   LEU H  82      47.687  45.184  47.706

ATOM   3910  O   LEU H  82      46.791  44.333  47.595

ATOM   3911  CB  LEU H  82      47.517  47.126  49.441

ATOM   3912  CG  LEU H  82      46.080  47.509  49.022

ATOM   3913  CD1 LEU H  82      46.064  48.311  47.688

ATOM   3914  CD2 LEU H  82      45.071  46.378  49.451

ATOM   3915  N   GLU H  83      48.405  45.576  46.642

ATOM   3916  CA  GLU H  83      48.042  45.047  45.329

ATOM   3917  C   GLU H  83      47.986  43.516  45.397

ATOM   3918  O   GLU H  83      47.158  42.899  44.735

ATOM   3919  CB  GLU H  83      48.945  45.498  44.165

ATOM   3920  CG  GLU H  83      48.162  46.045  42.953

ATOM   3921  CD  GLU H  83      47.505  47.403  43.133

ATOM   3922  OE1 GLU H  83      48.201  48.428  43.055

ATOM   3923  OE2 GLU H  83      46.259  47.371  43.240

ATOM   3924  N   GLY H  84      48.829  42.886  46.222

ATOM   3925  CA  GLY H  84      48.928  41.441  46.342

ATOM   3926  C   GLY H  84      47.780  40.797  47.106

ATOM   3927  O   GLY H  84      47.314  39.717  46.728

ATOM   3928  N   TRP H  85      47.343  41.424  48.194

ATOM   3929  CA  TRP H  85      46.243  40.902  48.984

ATOM   3930  C   TRP H  85      45.022  40.848  48.085

ATOM   3931  O   TRP H  85      44.362  39.810  48.003

ATOM   3932  CB  TRP H  85      46.002  41.804  50.186

ATOM   3933  CG  TRP H  85      47.170  41.939  51.104

ATOM   3934  CD1 TRP H  85      48.053  40.964  51.409

ATOM   3935  CD2 TRP H  85      47.565  43.082  51.907

ATOM   3936  NE1 TRP H  85      48.898  41.398  52.408

ATOM   3937  CE2 TRP H  85      48.672  42.715  52.719

ATOM   3938  CE3 TRP H  85      47.096  44.393  52.044

ATOM   3939  CZ2 TRP H  85      49.298  43.609  53.595

ATOM   3940  CZ3 TRP H  85      47.749  45.325  52.858

ATOM   3941  CH2 TRP H  85      48.852  44.939  53.640

ATOM   3942  N   ARG H  86      44.787  41.959  47.379

ATOM   3943  CA  ARG H  86      43.654  42.100  46.476

ATOM   3944  C   ARG H  86      43.509  40.827  45.643

ATOM   3945  O   ARG H  86      42.431  40.264  45.500

ATOM   3946  CB  ARG H  86      43.890  43.168  45.405

ATOM   3947  CG  ARG H  86      43.845  44.666  45.638

ATOM   3948  CD  ARG H  86      44.289  45.222  44.272

ATOM   3949  NE  ARG H  86      43.968  46.637  44.173

ATOM   3950  CZ  ARG H  86      42.734  47.080  43.933

ATOM   3951  NH1 ARG H  86      42.485  48.379  43.790

ATOM   3952  NH2 ARG H  86      41.744  46.180  43.830

ATOM   3953  N   LYS H  87      44.613  40.479  44.978

ATOM   3954  CA  LYS H  87      44.714  39.447  43.965

ATOM   3955  C   LYS H  87      44.335  38.078  44.513

ATOM   3956  O   LYS H  87      43.747  37.279  43.791

ATOM   3957  CB  LYS H  87      46.157  39.462  43.428

ATOM   3958  CG  LYS H  87      46.180  40.132  42.052

ATOM   3959  CD  LYS H  87      45.896  41.622  42.218

ATOM   3960  CE  LYS H  87      45.905  42.386  40.903

ATOM   3961  NZ  LYS H  87      45.215  43.687  41.036

ATOM   3962  N   ARG H  88      44.719  37.781  45.754

ATOM   3963  CA  ARG H  88      44.586  36.432  46.306

ATOM   3964  C   ARG H  88      43.326  36.249  47.131

ATOM   3965  O   ARG H  88      43.272  35.341  47.961

ATOM   3966  CB  ARG H  88      45.813  36.108  47.162

ATOM   3967  CG  ARG H  88      47.025  35.882  46.261

ATOM   3968  CD  ARG H  88      48.317  36.093  47.039

ATOM   3969  NE  ARG H  88      49.276  36.848  46.235

ATOM   3970  CZ  ARG H  88      50.349  37.435  46.772

ATOM   3971  NH1 ARG H  88      51.186  38.147  46.012

ATOM   3972  NH2 ARG H  88      50.563  37.279  48.080

ATOM   3973  N   GLY H  89      42.316  37.106  46.963

ATOM   3974  CA  GLY H  89      41.177  37.014  47.858

ATOM   3975  C   GLY H  89      41.672  37.262  49.271

ATOM   3976  O   GLY H  89      41.288  36.549  50.188

ATOM   3977  N   TRP H  90      42.566  38.236  49.436

ATOM   3978  CA  TRP H  90      43.030  38.697  50.732

ATOM   3979  C   TRP H  90      43.826  37.615  51.422

ATOM   3980  O   TRP H  90      43.559  37.293  52.580

ATOM   3981  CB  TRP H  90      41.833  39.203  51.540

ATOM   3982  CG  TRP H  90      41.212  40.335  50.813

ATOM   3983  CD1 TRP H  90      40.161  40.273  49.967

ATOM   3984  CD2 TRP H  90      41.770  41.666  50.680

ATOM   3985  NE1 TRP H  90      40.069  41.470  49.295

ATOM   3986  CE2 TRP H  90      41.028  42.372  49.699

ATOM   3987  CE3 TRP H  90      42.869  42.329  51.251

ATOM   3988  CZ2 TRP H  90      41.337  43.688  49.330

ATOM   3989  CZ3 TRP H  90      43.196  43.643  50.892

ATOM   3990  CH2 TRP H  90      42.403  44.342  49.965

ATOM   3991  N   ARG H  91      44.807  37.052  50.706

ATOM   3992  CA  ARG H  91      45.754  36.123  51.290

ATOM   3993  C   ARG H  91      47.199  36.581  51.122

ATOM   3994  O   ARG H  91      47.620  37.124  50.103

ATOM   3995  CB  ARG H  91      45.554  34.682  50.782

ATOM   3996  CG  ARG H  91      44.976  33.738  51.865

ATOM   3997  CD  ARG H  91      43.645  33.035  51.615

ATOM   3998  NE  ARG H  91      42.537  34.013  51.605

ATOM   3999  CZ  ARG H  91      41.418  34.019  52.365

ATOM   4000  NH1 ARG H  91      40.509  34.959  52.150

ATOM   4001  NH2 ARG H  91      41.174  33.131  53.339

ATOM   4002  N   THR H  92      47.932  36.307  52.181

ATOM   4003  CA  THR H  92      49.355  36.292  52.376

ATOM   4004  C   THR H  92      49.959  35.352  51.337

ATOM   4005  O   THR H  92      49.327  34.365  50.963

ATOM   4006  CB  THR H  92      49.442  35.802  53.826

ATOM   4007  OG1 THR H  92      48.670  36.720  54.589

ATOM   4008  CG2 THR H  92      50.822  35.565  54.403

ATOM   4009  N   ALA H  93      51.155  35.647  50.821

ATOM   4010  CA  ALA H  93      51.756  34.666  49.915

ATOM   4011  C   ALA H  93      52.081  33.352  50.650

ATOM   4012  O   ALA H  93      51.952  32.300  50.046

ATOM   4013  CB  ALA H  93      52.949  35.227  49.138

ATOM   4014  N   GLU H  94      52.438  33.412  51.945

ATOM   4015  CA  GLU H  94      52.639  32.230  52.805

ATOM   4016  C   GLU H  94      51.380  31.357  52.773

ATOM   4017  O   GLU H  94      51.470  30.137  52.861

ATOM   4018  CB  GLU H  94      52.987  32.626  54.277

ATOM   4019  CG  GLU H  94      52.896  31.498  55.340

ATOM   4020  CD  GLU H  94      52.691  31.929  56.784

ATOM   4021  OE1 GLU H  94      51.967  31.163  57.464

ATOM   4022  OE2 GLU H  94      53.174  33.009  57.163

ATOM   4023  N   GLY H  95      50.190  31.969  52.648

ATOM   4024  CA  GLY H  95      48.961  31.196  52.445

ATOM   4025  C   GLY H  95      47.852  31.466  53.463

ATOM   4026  O   GLY H  95      46.846  30.756  53.497

ATOM   4027  N   LYS H  96      48.020  32.472  54.318

ATOM   4028  CA  LYS H  96      47.086  32.793  55.396

ATOM   4029  C   LYS H  96      46.266  34.036  55.041

ATOM   4030  O   LYS H  96      46.620  34.742  54.099

ATOM   4031  CB  LYS H  96      47.867  32.986  56.705

ATOM   4032  CG  LYS H  96      48.124  31.681  57.473

ATOM   4033  CD  LYS H  96      48.897  30.609  56.692

ATOM   4034  CE  LYS H  96      49.433  29.484  57.600

ATOM   4035  NZ  LYS H  96      48.425  28.886  58.498

ATOM   4036  N   PRO H  97      45.132  34.285  55.719

ATOM   4037  CA  PRO H  97      44.180  35.306  55.334

ATOM   4038  C   PRO H  97      44.587  36.605  55.978

ATOM   4039  O   PRO H  97      44.455  36.754  57.191

ATOM   4040  CB  PRO H  97      42.838  34.777  55.805

ATOM   4041  CG  PRO H  97      43.164  33.956  57.046

ATOM   4042  CD  PRO H  97      44.622  33.538  56.858

ATOM   4043  N   VAL H  98      45.108  37.491  55.135

ATOM   4044  CA  VAL H  98      45.727  38.723  55.549

ATOM   4045  C   VAL H  98      44.913  39.384  56.645

ATOM   4046  O   VAL H  98      43.681  39.364  56.673

ATOM   4047  CB  VAL H  98      45.986  39.733  54.417

ATOM   4048  CG1 VAL H  98      46.579  39.111  53.162

ATOM   4049  CG2 VAL H  98      44.832  40.651  54.012

ATOM   4050  N   LYS H  99      45.673  39.967  57.539

ATOM   4051  CA  LYS H  99      45.255  40.841  58.592

ATOM   4052  C   LYS H  99      44.137  41.830  58.213

ATOM   4053  O   LYS H  99      44.248  42.479  57.179

ATOM   4054  CB  LYS H  99      46.538  41.620  58.896

ATOM   4055  CG  LYS H  99      46.242  42.563  60.035

ATOM   4056  CD  LYS H  99      47.285  43.628  60.376

ATOM   4057  CE  LYS H  99      46.753  44.011  61.774

ATOM   4058  NZ  LYS H  99      47.173  45.284  62.415

ATOM   4059  N   ASN H 100      43.161  42.084  59.105

ATOM   4060  CA  ASN H 100      42.338  43.308  59.037

ATOM   4061  C   ASN H 100      41.625  43.383  57.705

ATOM   4062  O   ASN H 100      41.410  44.447  57.126

ATOM   4063  CB  ASN H 100      43.146  44.596  59.351

ATOM   4064  CG  ASN H 100      43.217  44.837  60.864

ATOM   4065  OD1 ASN H 100      42.574  44.138  61.638

ATOM   4066  ND2 ASN H 100      44.009  45.776  61.357

ATOM   4067  N   ARG H 101      41.259  42.217  57.191

ATOM   4068  CA  ARG H 101      40.796  42.178  55.830

ATOM   4069  C   ARG H 101      39.379  42.716  55.742

ATOM   4070  O   ARG H 101      38.970  43.105  54.654

ATOM   4071  CB  ARG H 101      41.088  40.826  55.183

ATOM   4072  CG  ARG H 101      39.924  39.842  55.111

ATOM   4073  CD  ARG H 101      40.391  38.433  55.459

ATOM   4074  NE  ARG H 101      40.763  38.277  56.885

ATOM   4075  CZ  ARG H 101      40.400  37.219  57.641

ATOM   4076  NH1 ARG H 101      40.883  37.022  58.872

ATOM   4077  NH2 ARG H 101      39.546  36.306  57.151

ATOM   4078  N   ASP H 102      38.653  42.789  56.870

ATOM   4079  CA  ASP H 102      37.350  43.430  56.850

ATOM   4080  C   ASP H 102      37.545  44.901  56.517

ATOM   4081  O   ASP H 102      36.896  45.425  55.613

ATOM   4082  CB  ASP H 102      36.564  43.269  58.159

ATOM   4083  CG  ASP H 102      37.402  43.336  59.417

ATOM   4084  OD1 ASP H 102      38.347  42.521  59.523

ATOM   4085  OD2 ASP H 102      37.140  44.245  60.221

ATOM   4086  N   LEU H 103      38.461  45.565  57.226

ATOM   4087  CA  LEU H 103      38.722  46.962  56.903

ATOM   4088  C   LEU H 103      39.390  47.112  55.508

ATOM   4089  O   LEU H 103      39.231  48.141  54.851

ATOM   4090  CB  LEU H 103      39.460  47.783  57.991

ATOM   4091  CG  LEU H 103      39.344  47.514  59.534

ATOM   4092  CD1 LEU H 103      40.762  47.935  60.037

ATOM   4093  CD2 LEU H 103      38.456  48.594  60.235

ATOM   4094  N   TRP H 104      40.194  46.154  55.031

ATOM   4095  CA  TRP H 104      40.953  46.435  53.802

ATOM   4096  C   TRP H 104      40.101  46.516  52.535

ATOM   4097  O   TRP H 104      40.314  47.363  51.665

ATOM   4098  CB  TRP H 104      42.113  45.455  53.624

ATOM   4099  CG  TRP H 104      43.348  45.990  54.234

ATOM   4100  CD1 TRP H 104      43.898  45.632  55.412

ATOM   4101  CD2 TRP H 104      44.085  47.154  53.775

ATOM   4102  NE1 TRP H 104      44.922  46.503  55.711

ATOM   4103  CE2 TRP H 104      45.076  47.469  54.743

ATOM   4104  CE3 TRP H 104      43.991  47.994  52.647

ATOM   4105  CZ2 TRP H 104      45.944  48.557  54.595

ATOM   4106  CZ3 TRP H 104      44.851  49.088  52.484

ATOM   4107  CH2 TRP H 104      45.828  49.371  53.455

ATOM   4108  N   GLU H 105      39.157  45.603  52.386

ATOM   4109  CA  GLU H 105      38.185  45.658  51.304

ATOM   4110  C   GLU H 105      37.332  46.894  51.525

ATOM   4111  O   GLU H 105      37.014  47.584  50.558

ATOM   4112  CB  GLU H 105      37.229  44.476  51.451

ATOM   4113  CG  GLU H 105      37.018  43.416  50.373

ATOM   4114  CD  GLU H 105      36.241  42.264  51.030

ATOM   4115  OE1 GLU H 105      35.401  41.696  50.302

ATOM   4116  OE2 GLU H 105      36.487  41.944  52.210

ATOM   4117  N   ALA H 106      36.895  47.116  52.780

ATOM   4118  CA  ALA H 106      36.025  48.237  53.148

ATOM   4119  C   ALA H 106      36.584  49.488  52.467

ATOM   4120  O   ALA H 106      35.910  50.203  51.723

ATOM   4121  CB  ALA H 106      36.034  48.492  54.666

ATOM   4122  N   LEU H 107      37.867  49.727  52.717

ATOM   4123  CA  LEU H 107      38.549  50.880  52.150

ATOM   4124  C   LEU H 107      38.415  50.899  50.620

ATOM   4125  O   LEU H 107      37.994  51.885  50.017

ATOM   4126  CB  LEU H 107      40.035  50.899  52.544

ATOM   4127  CG  LEU H 107      40.625  52.212  52.000

ATOM   4128  CD1 LEU H 107      40.282  53.354  52.955

ATOM   4129  CD2 LEU H 107      42.128  52.134  51.824

ATOM   4130  N   LEU H 108      38.840  49.820  49.973

ATOM   4131  CA  LEU H 108      38.785  49.670  48.522

ATOM   4132  C   LEU H 108      37.389  50.041  47.982

ATOM   4133  O   LEU H 108      37.283  50.780  46.998

ATOM   4134  CB  LEU H 108      39.153  48.226  48.151

ATOM   4135  CG  LEU H 108      40.660  47.882  48.052

ATOM   4136  CD1 LEU H 108      40.938  47.278  46.635

ATOM   4137  CD2 LEU H 108      41.631  48.830  48.825

ATOM   4138  N   LEU H 109      36.318  49.532  48.601

ATOM   4139  CA  LEU H 109      34.936  49.912  48.284

ATOM   4140  C   LEU H 109      34.804  51.440  48.387

ATOM   4141  O   LEU H 109      34.172  52.075  47.551

ATOM   4142  CB  LEU H 109      33.948  49.289  49.298

ATOM   4143  CG  LEU H 109      33.102  48.069  48.927

ATOM   4144  CD1 LEU H 109      33.866  46.944  48.230

ATOM   4145  CD2 LEU H 109      32.501  47.553  50.247

ATOM   4146  N   ALA H 110      35.333  52.042  49.449

ATOM   4147  CA  ALA H 110      35.205  53.476  49.703

ATOM   4148  C   ALA H 110      35.820  54.335  48.593

ATOM   4149  O   ALA H 110      35.206  55.304  48.131

ATOM   4150  CB  ALA H 110      35.861  53.835  51.038

ATOM   4151  N   MET H 111      37.068  54.033  48.225

ATOM   4152  CA  MET H 111      37.789  54.811  47.230

ATOM   4153  C   MET H 111      36.997  54.818  45.916

ATOM   4154  O   MET H 111      37.001  55.832  45.224

ATOM   4155  CB  MET H 111      39.244  54.354  47.060

ATOM   4156  CG  MET H 111      39.891  53.774  48.326

ATOM   4157  SD  MET H 111      41.711  53.774  48.434

ATOM   4158  CE  MET H 111      42.212  54.027  46.712

ATOM   4159  N   ALA H 112      36.274  53.719  45.618

ATOM   4160  CA  ALA H 112      35.590  53.392  44.358

ATOM   4161  C   ALA H 112      35.108  54.607  43.567

ATOM   4162  O   ALA H 112      35.570  54.812  42.441

ATOM   4163  CB  ALA H 112      34.484  52.323  44.547

ATOM   4164  N   PRO H 113      34.133  55.388  44.074

ATOM   4165  CA  PRO H 113      33.600  56.481  43.295

ATOM   4166  C   PRO H 113      34.659  57.546  42.984

ATOM   4167  O   PRO H 113      34.559  58.224  41.963

ATOM   4168  CB  PRO H 113      32.449  57.027  44.151

ATOM   4169  CG  PRO H 113      32.001  55.846  44.988

ATOM   4170  CD  PRO H 113      33.348  55.242  45.302

ATOM   4171  N   HIS H 114      35.628  57.767  43.882

ATOM   4172  CA  HIS H 114      36.540  58.906  43.784

ATOM   4173  C   HIS H 114      37.976  58.611  43.351

ATOM   4174  O   HIS H 114      38.412  57.475  43.196

ATOM   4175  CB  HIS H 114      36.554  59.701  45.096

ATOM   4176  CG  HIS H 114      35.428  59.418  46.042

ATOM   4177  ND1 HIS H 114      34.195  60.027  45.988

ATOM   4178  CD2 HIS H 114      35.380  58.403  46.952

ATOM   4179  CE1 HIS H 114      33.391  59.383  46.835

ATOM   4180  NE2 HIS H 114      34.088  58.402  47.445

ATOM   4181  N   ARG H 115      38.720  59.715  43.173

ATOM   4182  CA  ARG H 115      40.123  59.723  42.763

ATOM   4183  C   ARG H 115      40.998  60.298  43.873

ATOM   4184  O   ARG H 115      41.380  61.469  43.844

ATOM   4185  CB  ARG H 115      40.358  60.564  41.502

ATOM   4186  CG  ARG H 115      41.809  60.234  41.064

ATOM   4187  CD  ARG H 115      42.388  61.079  39.927

ATOM   4188  NE  ARG H 115      42.558  62.543  40.179

ATOM   4189  CZ  ARG H 115      41.888  63.457  39.432

ATOM   4190  NH1 ARG H 115      42.324  64.713  39.255

ATOM   4191  NH2 ARG H 115      40.762  63.115  38.782

ATOM   4192  N   VAL H 116      41.318  59.458  44.831

ATOM   4193  CA  VAL H 116      42.153  59.768  45.970

ATOM   4194  C   VAL H 116      43.638  59.603  45.619

ATOM   4195  O   VAL H 116      44.079  58.508  45.276

ATOM   4196  CB  VAL H 116      41.685  58.879  47.128

ATOM   4197  CG1 VAL H 116      41.625  57.400  46.755

ATOM   4198  CG2 VAL H 116      42.625  59.031  48.314

ATOM   4199  N   ARG H 117      44.416  60.684  45.704

ATOM   4200  CA  ARG H 117      45.861  60.522  45.853

ATOM   4201  C   ARG H 117      46.137  60.443  47.348

ATOM   4202  O   ARG H 117      45.626  61.320  48.045

ATOM   4203  CB  ARG H 117      46.761  61.649  45.287

ATOM   4204  CG  ARG H 117      46.539  63.119  44.894

ATOM   4205  CD  ARG H 117      45.088  63.558  44.752

ATOM   4206  NE  ARG H 117      44.895  64.279  43.508

ATOM   4207  CZ  ARG H 117      45.361  65.513  43.315

ATOM   4208  NH1 ARG H 117      45.432  65.942  42.054

ATOM   4209  NH2 ARG H 117      45.782  66.245  44.353

ATOM   4210  N   PHE H 118      46.979  59.528  47.836

ATOM   4211  CA  PHE H 118      47.293  59.639  49.271

ATOM   4212  C   PHE H 118      48.392  60.670  49.502

ATOM   4213  O   PHE H 118      49.088  61.063  48.562

ATOM   4214  CB  PHE H 118      47.646  58.325  49.969

ATOM   4215  CG  PHE H 118      46.499  57.372  50.185

ATOM   4216  CD1 PHE H 118      45.782  56.864  49.090

ATOM   4217  CD2 PHE H 118      46.216  56.921  51.493

ATOM   4218  CE1 PHE H 118      44.768  55.920  49.302

ATOM   4219  CE2 PHE H 118      45.179  56.001  51.703

ATOM   4220  CZ  PHE H 118      44.454  55.507  50.608

ATOM   4221  N   HIS H 119      48.559  61.092  50.748

ATOM   4222  CA  HIS H 119      49.726  61.838  51.176

ATOM   4223  C   HIS H 119      50.142  61.286  52.528

ATOM   4224  O   HIS H 119      49.394  61.365  53.490

ATOM   4225  CB  HIS H 119      49.496  63.338  51.297

ATOM   4226  CG  HIS H 119      49.005  64.054  50.068

ATOM   4227  ND1 HIS H 119      49.725  65.047  49.432

ATOM   4228  CD2 HIS H 119      47.783  63.941  49.462

ATOM   4229  CE1 HIS H 119      48.956  65.536  48.448

ATOM   4230  NE2 HIS H 119      47.778  64.878  48.445

ATOM   4231  N   PHE H 120      51.333  60.732  52.559

ATOM   4232  CA  PHE H 120      51.854  60.018  53.708

ATOM   4233  C   PHE H 120      52.734  60.926  54.557

ATOM   4234  O   PHE H 120      53.688  60.416  55.137

ATOM   4235  CB  PHE H 120      52.630  58.817  53.157

ATOM   4236  CG  PHE H 120      51.733  57.801  52.479

ATOM   4237  CD1 PHE H 120      51.837  57.543  51.099

ATOM   4238  CD2 PHE H 120      50.781  57.117  53.253

ATOM   4239  CE1 PHE H 120      50.988  56.600  50.494

ATOM   4240  CE2 PHE H 120      49.927  56.183  52.649

ATOM   4241  CZ  PHE H 120      50.054  55.901  51.278

ATOM   4242  N   VAL H 121      52.484  62.246  54.513

ATOM   4243  CA  VAL H 121      53.228  63.168  55.342

ATOM   4244  C   VAL H 121      53.194  62.594  56.732

ATOM   4245  O   VAL H 121      52.122  62.416  57.297

ATOM   4246  CB  VAL H 121      52.785  64.634  55.204

ATOM   4247  CG1 VAL H 121      52.270  65.226  56.524

ATOM   4248  CG2 VAL H 121      53.967  65.434  54.617

ATOM   4249  N   LYS H 122      54.388  62.173  57.149

ATOM   4250  CA  LYS H 122      54.559  61.621  58.455

ATOM   4251  C   LYS H 122      53.970  62.724  59.286

ATOM   4252  O   LYS H 122      54.418  63.876  59.114

ATOM   4253  CB  LYS H 122      56.064  61.388  58.761

ATOM   4254  CG  LYS H 122      56.341  60.280  59.804

ATOM   4255  CD  LYS H 122      55.120  59.380  60.093

ATOM   4256  CE  LYS H 122      55.382  58.266  61.101

ATOM   4257  NZ  LYS H 122      56.328  57.250  60.605

ATOM   4258  N   GLY H 123      52.938  62.376  60.038

ATOM   4259  CA  GLY H 123      52.262  63.227  61.003

ATOM   4260  C   GLY H 123      52.193  64.600  60.362

ATOM   4261  O   GLY H 123      51.508  64.801  59.378

ATOM   4262  N   HIS H 124      53.013  65.579  60.823

ATOM   4263  CA  HIS H 124      52.717  66.954  60.515

ATOM   4264  C   HIS H 124      53.777  67.730  59.889

ATOM   4265  O   HIS H 124      54.001  68.981  59.882

ATOM   4266  CB  HIS H 124      53.035  67.912  61.680

ATOM   4267  CG  HIS H 124      52.505  69.419  61.858

ATOM   4268  ND1 HIS H 124      51.440  69.463  60.809

ATOM   4269  CD2 HIS H 124      52.888  70.476  62.412

ATOM   4270  CE1 HIS H 124      50.698  70.339  61.353

ATOM   4271  NE2 HIS H 124      51.493  70.705  62.191

ATOM   4272  N   THR H 125      54.213  66.908  59.098

ATOM   4273  CA  THR H 125      54.641  67.801  58.075

ATOM   4274  C   THR H 125      53.334  68.544  57.480

ATOM   4275  O   THR H 125      53.441  69.610  56.868

ATOM   4276  CB  THR H 125      55.388  66.850  57.287

ATOM   4277  OG1 THR H 125      56.222  66.120  58.169

ATOM   4278  CG2 THR H 125      55.993  67.763  56.288

ATOM   4279  N   GLY H 126      52.082  68.114  57.843

ATOM   4280  CA  GLY H 126      50.854  68.633  57.302

ATOM   4281  C   GLY H 126      50.376  69.910  57.940

ATOM   4282  O   GLY H 126      51.070  70.666  58.566

ATOM   4283  N   HIS H 127      49.223  70.344  57.508

ATOM   4284  CA  HIS H 127      48.669  71.642  57.865

ATOM   4285  C   HIS H 127      47.958  71.563  59.195

ATOM   4286  O   HIS H 127      47.588  70.453  59.527

ATOM   4287  CB  HIS H 127      47.673  71.977  56.778

ATOM   4288  CG  HIS H 127      48.367  71.961  55.471

ATOM   4289  ND1 HIS H 127      48.394  70.850  54.654

ATOM   4290  CD2 HIS H 127      49.422  72.766  55.167

ATOM   4291  CE1 HIS H 127      49.411  71.027  53.795

ATOM   4292  NE2 HIS H 127      50.041  72.186  54.084

ATOM   4293  N   PRO H 128      47.842  72.692  59.912

ATOM   4294  CA  PRO H 128      47.126  72.875  61.177

ATOM   4295  C   PRO H 128      45.802  72.116  61.264

ATOM   4296  O   PRO H 128      45.268  71.774  62.299

ATOM   4297  CB  PRO H 128      46.847  74.383  61.285

ATOM   4298  CG  PRO H 128      47.016  74.858  59.845

ATOM   4299  CD  PRO H 128      48.213  74.013  59.445

ATOM   4300  N   GLU H 129      45.210  71.786  60.129

ATOM   4301  CA  GLU H 129      44.091  70.870  60.132

ATOM   4302  C   GLU H 129      44.402  69.496  60.802

ATOM   4303  O   GLU H 129      43.465  68.766  61.137

ATOM   4304  CB  GLU H 129      43.528  70.725  58.703

ATOM   4305  CG  GLU H 129      44.050  71.500  57.473

ATOM   4306  CD  GLU H 129      43.662  72.926  57.147

ATOM   4307  OE1 GLU H 129      43.325  73.728  58.034

ATOM   4308  OE2 GLU H 129      43.703  73.157  55.901

ATOM   4309  N   ASN H 130      45.697  69.142  60.860

ATOM   4310  CA  ASN H 130      46.296  67.960  61.485

ATOM   4311  C   ASN H 130      45.960  68.054  62.961

ATOM   4312  O   ASN H 130      45.414  67.118  63.524

ATOM   4313  CB  ASN H 130      47.826  67.957  61.380

ATOM   4314  CG  ASN H 130      48.420  67.667  60.001

ATOM   4315  OD1 ASN H 130      49.594  67.869  59.757

ATOM   4316  ND2 ASN H 130      47.693  67.296  58.955

ATOM   4317  N   GLU H 131      46.090  69.276  63.509

ATOM   4318  CA  GLU H 131      45.779  69.562  64.899

ATOM   4319  C   GLU H 131      44.451  68.850  65.245

ATOM   4320  O   GLU H 131      44.380  67.953  66.095

ATOM   4321  CB  GLU H 131      45.661  71.073  65.328

ATOM   4322  CG  GLU H 131      46.586  71.838  66.218

ATOM   4323  CD  GLU H 131      47.780  72.526  65.466

ATOM   4324  OE1 GLU H 131      48.293  73.492  65.995

ATOM   4325  OE2 GLU H 131      47.878  72.298  64.261

ATOM   4326  N   ARG H 132      43.374  69.366  64.612

ATOM   4327  CA  ARG H 132      41.978  69.040  64.949

ATOM   4328  C   ARG H 132      41.748  67.537  65.035

ATOM   4329  O   ARG H 132      41.151  67.044  65.988

ATOM   4330  CB  ARG H 132      40.988  69.710  63.964

ATOM   4331  CG  ARG H 132      40.705  71.140  64.451

ATOM   4332  CD  ARG H 132      40.245  72.085  63.318

ATOM   4333  NE  ARG H 132      38.901  71.893  62.714

ATOM   4334  CZ  ARG H 132      37.744  71.416  63.231

ATOM   4335  NH1 ARG H 132      36.690  71.369  62.415

ATOM   4336  NH2 ARG H 132      37.550  70.979  64.491

ATOM   4337  N   VAL H 133      42.117  66.868  63.963

ATOM   4338  CA  VAL H 133      42.174  65.446  63.805

ATOM   4339  C   VAL H 133      42.782  64.711  65.003

ATOM   4340  O   VAL H 133      42.006  63.972  65.620

ATOM   4341  CB  VAL H 133      42.811  65.288  62.418

ATOM   4342  CG1 VAL H 133      43.881  64.255  62.374

ATOM   4343  CG2 VAL H 133      41.717  65.189  61.355

ATOM   4344  N   ASP H 134      44.038  64.950  65.404

ATOM   4345  CA  ASP H 134      44.600  64.079  66.440

ATOM   4346  C   ASP H 134      43.840  64.269  67.657

ATOM   4347  O   ASP H 134      43.549  63.351  68.388

ATOM   4348  CB  ASP H 134      45.921  64.529  67.062

ATOM   4349  CG  ASP H 134      46.927  63.452  67.010

ATOM   4350  OD1 ASP H 134      47.708  63.298  67.968

ATOM   4351  OD2 ASP H 134      46.792  62.992  65.879

ATOM   4352  N   ARG H 135      43.609  65.543  67.966

ATOM   4353  CA  ARG H 135      43.229  65.832  69.305

ATOM   4354  C   ARG H 135      41.891  65.134  69.426

ATOM   4355  O   ARG H 135      41.598  64.562  70.462

ATOM   4356  CB  ARG H 135      43.074  67.328  69.474

ATOM   4357  CG  ARG H 135      42.543  67.633  70.882

ATOM   4358  CD  ARG H 135      42.123  69.096  70.782

ATOM   4359  NE  ARG H 135      41.765  69.757  72.040

ATOM   4360  CZ  ARG H 135      40.784  69.518  72.930

ATOM   4361  NH1 ARG H 135      40.538  70.503  73.797

ATOM   4362  NH2 ARG H 135      40.021  68.409  72.953

ATOM   4363  N   GLU H 136      41.082  65.170  68.361

ATOM   4364  CA  GLU H 136      39.811  64.488  68.389

ATOM   4365  C   GLU H 136      39.957  62.965  68.307

ATOM   4366  O   GLU H 136      39.009  62.278  68.675

ATOM   4367  CB  GLU H 136      38.939  65.027  67.250

ATOM   4368  CG  GLU H 136      37.477  64.559  67.293

ATOM   4369  CD  GLU H 136      36.699  64.713  68.575

ATOM   4370  OE1 GLU H 136      36.903  65.678  69.336

ATOM   4371  OE2 GLU H 136      35.709  63.959  68.679

ATOM   4372  N   ALA H 137      41.065  62.442  67.791

ATOM   4373  CA  ALA H 137      41.385  61.025  67.751

ATOM   4374  C   ALA H 137      41.733  60.539  69.155

ATOM   4375  O   ALA H 137      41.111  59.593  69.638

ATOM   4376  CB  ALA H 137      42.559  60.782  66.804

ATOM   4377  N   ARG H 138      42.630  61.263  69.817

ATOM   4378  CA  ARG H 138      43.112  61.056  71.166

ATOM   4379  C   ARG H 138      41.854  61.096  72.025

ATOM   4380  O   ARG H 138      41.418  60.108  72.594

ATOM   4381  CB  ARG H 138      44.061  62.211  71.534

ATOM   4382  CG  ARG H 138      44.948  61.947  72.758

ATOM   4383  CD  ARG H 138      45.821  63.195  72.938

ATOM   4384  NE  ARG H 138      46.548  63.519  71.691

ATOM   4385  CZ  ARG H 138      46.757  64.731  71.144

ATOM   4386  NH1 ARG H 138      47.464  64.858  70.025

ATOM   4387  NH2 ARG H 138      46.186  65.828  71.674

ATOM   4388  N   ARG H 139      41.176  62.254  72.016

ATOM   4389  CA  ARG H 139      39.988  62.503  72.837

ATOM   4390  C   ARG H 139      39.047  61.316  72.797

ATOM   4391  O   ARG H 139      38.444  60.914  73.789

ATOM   4392  CB  ARG H 139      39.158  63.673  72.257

ATOM   4393  CG  ARG H 139      38.403  64.518  73.283

ATOM   4394  CD  ARG H 139      37.199  65.219  72.621

ATOM   4395  NE  ARG H 139      36.021  64.389  72.896

ATOM   4396  CZ  ARG H 139      34.973  63.893  72.208

ATOM   4397  NH1 ARG H 139      34.223  63.078  72.949

ATOM   4398  NH2 ARG H 139      34.587  64.160  70.956

ATOM   4399  N   GLN H 140      38.751  60.899  71.571

ATOM   4400  CA  GLN H 140      37.859  59.809  71.372

ATOM   4401  C   GLN H 140      38.441  58.637  72.151

ATOM   4402  O   GLN H 140      37.771  58.252  73.099

ATOM   4403  CB  GLN H 140      37.679  59.590  69.881

ATOM   4404  CG  GLN H 140      36.327  58.959  69.546

ATOM   4405  CD  GLN H 140      35.067  59.785  69.826

ATOM   4406  OE1 GLN H 140      34.101  59.293  70.412

ATOM   4407  NE2 GLN H 140      34.969  61.017  69.331

ATOM   4408  N   ALA H 141      39.619  58.120  71.803

ATOM   4409  CA  ALA H 141      40.283  57.037  72.529

ATOM   4410  C   ALA H 141      40.184  57.175  74.054

ATOM   4411  O   ALA H 141      39.824  56.217  74.737

ATOM   4412  CB  ALA H 141      41.751  56.995  72.123

ATOM   4413  N   GLN H 142      40.399  58.378  74.590

ATOM   4414  CA  GLN H 142      40.376  58.582  76.044

ATOM   4415  C   GLN H 142      38.970  58.473  76.642

ATOM   4416  O   GLN H 142      38.837  58.413  77.862

ATOM   4417  CB  GLN H 142      40.989  59.929  76.477

ATOM   4418  CG  GLN H 142      42.517  59.881  76.664

ATOM   4419  CD  GLN H 142      43.143  61.275  76.650

ATOM   4420  OE1 GLN H 142      43.060  61.965  75.636

ATOM   4421  NE2 GLN H 142      43.679  61.750  77.774

ATOM   4422  N   SER H 143      37.886  58.477  75.862

ATOM   4423  CA  SER H 143      36.545  58.536  76.431

ATOM   4424  C   SER H 143      35.729  57.313  76.070

ATOM   4425  O   SER H 143      34.664  57.415  75.452

ATOM   4426  CB  SER H 143      35.902  59.879  76.113

ATOM   4427  OG  SER H 143      36.702  60.868  76.740

ATOM   4428  N   GLN H 144      36.227  56.165  76.526

ATOM   4429  CA  GLN H 144      35.680  54.859  76.209

ATOM   4430  C   GLN H 144      35.472  54.007  77.468

ATOM   4431  O   GLN H 144      35.359  54.484  78.608

ATOM   4432  CB  GLN H 144      36.592  54.127  75.201

ATOM   4433  CG  GLN H 144      37.103  54.969  74.029

ATOM   4434  CD  GLN H 144      36.052  55.171  72.954

ATOM   4435  OE1 GLN H 144      35.145  54.361  72.753

ATOM   4436  NE2 GLN H 144      36.158  56.284  72.260

ATOM   4437  N   ALA H 145      35.398  52.697  77.249

ATOM   4438  CA  ALA H 145      35.449  51.661  78.252

ATOM   4439  C   ALA H 145      36.862  51.061  78.240

ATOM   4440  O   ALA H 145      37.444  50.972  77.171

ATOM   4441  CB  ALA H 145      34.377  50.634  77.939

ATOM   4442  N   LYS H 146      37.385  50.742  79.427

ATOM   4443  CA  LYS H 146      38.757  50.278  79.637

ATOM   4444  C   LYS H 146      38.712  48.786  79.962

ATOM   4445  O   LYS H 146      38.957  48.415  81.106

ATOM   4446  CB  LYS H 146      39.343  51.089  80.810

ATOM   4447  CG  LYS H 146      39.373  52.602  80.513

ATOM   4448  CD  LYS H 146      38.780  53.475  81.642

ATOM   4449  CE  LYS H 146      37.548  54.222  81.123

ATOM   4450  NZ  LYS H 146      36.434  53.294  80.943

ATOM   4451  N   THR H 147      38.153  47.976  79.056

ATOM   4452  CA  THR H 147      37.762  46.599  79.358

ATOM   4453  C   THR H 147      38.493  45.527  78.539

ATOM   4454  O   THR H 147      37.857  44.470  78.281

ATOM   4455  CB  THR H 147      36.234  46.505  79.191

ATOM   4456  OG1 THR H 147      35.830  47.192  78.007

ATOM   4457  CG2 THR H 147      35.517  47.182  80.362

ATOM   4458  OXT THR H 147      39.684  45.724  78.227

TER    4459      THR H 147 

ATOM   4460  N   ALA T   1      79.254  89.162  41.185

ATOM   4461  CA  ALA T   1      80.651  89.305  41.576

ATOM   4462  C   ALA T   1      80.806  89.461  43.089

ATOM   4463  O   ALA T   1      81.783  89.003  43.668

ATOM   4464  CB  ALA T   1      81.257  90.557  40.928

ATOM   4465  N   CYS T   2      79.899  90.231  43.686

ATOM   4466  CA  CYS T   2      79.688  90.230  45.125

ATOM   4467  C   CYS T   2      78.502  89.303  45.246

ATOM   4468  O   CYS T   2      77.387  89.723  44.924

ATOM   4469  CB  CYS T   2      79.344  91.614  45.680

ATOM   4470  SG  CYS T   2      78.925  91.345  47.425

ATOM   4471  N   ASP T   3      78.795  88.035  45.497

ATOM   4472  CA  ASP T   3      77.821  86.962  45.496

ATOM   4473  C   ASP T   3      77.472  86.647  46.956

ATOM   4474  O   ASP T   3      76.360  86.205  47.223

ATOM   4475  CB  ASP T   3      78.352  85.743  44.712

ATOM   4476  CG  ASP T   3      78.780  86.006  43.258

ATOM   4477  OD1 ASP T   3      78.191  86.888  42.584

ATOM   4478  OD2 ASP T   3      79.725  85.310  42.812

ATOM   4479  N   TYR T   4      78.398  86.927  47.887

ATOM   4480  CA  TYR T   4      78.156  86.942  49.328

ATOM   4481  C   TYR T   4      78.867  88.149  49.969

ATOM   4482  O   TYR T   4      80.091  88.275  49.865

ATOM   4483  CB  TYR T   4      78.664  85.637  49.962

ATOM   4484  CG  TYR T   4      78.036  84.367  49.418

ATOM   4485  CD1 TYR T   4      76.891  83.834  50.038

ATOM   4486  CD2 TYR T   4      78.588  83.724  48.294

ATOM   4487  CE1 TYR T   4      76.312  82.651  49.551

ATOM   4488  CE2 TYR T   4      77.992  82.554  47.791

ATOM   4489  CZ  TYR T   4      76.856  82.017  48.422

ATOM   4490  OH  TYR T   4      76.299  80.865  47.949

ATOM   4491  N   THR T   5      78.120  89.025  50.638

ATOM   4492  CA  THR T   5      78.583  90.082  51.528

ATOM   4493  C   THR T   5      78.671  89.557  52.955

ATOM   4494  O   THR T   5      77.656  89.468  53.639

ATOM   4495  CB  THR T   5      77.568  91.229  51.483

ATOM   4496  OG1 THR T   5      77.411  91.597  50.132

ATOM   4497  CG2 THR T   5      78.053  92.437  52.284

ATOM   4498  N   CYX T   6      79.853  89.236  53.486

ATOM   4499  CA  CYX T   6      79.924  89.152  54.948

ATOM   4500  C   CYX T   6      80.390  90.520  55.433

ATOM   4501  O   CYX T   6      81.508  90.916  55.120

ATOM   4502  CB  CYX T   6      80.869  88.078  55.475

ATOM   4503  SG  CYX T   6      80.437  86.301  55.471

ATOM   4504  N   GLY T   7      79.569  91.249  56.185

ATOM   4505  CA  GLY T   7      79.982  92.530  56.735

ATOM   4506  C   GLY T   7      80.397  93.485  55.616

ATOM   4507  O   GLY T   7      79.550  93.980  54.876

ATOM   4508  N   SER T   8      81.695  93.754  55.478

ATOM   4509  CA  SER T   8      82.251  94.536  54.381

ATOM   4510  C   SER T   8      83.077  93.676  53.418

ATOM   4511  O   SER T   8      83.494  94.179  52.371

ATOM   4512  CB  SER T   8      83.101  95.674  54.948

ATOM   4513  OG  SER T   8      83.848  95.225  56.060

ATOM   4514  N   ASN T   9      83.356  92.423  53.778

ATOM   4515  CA  ASN T   9      84.048  91.479  52.920

ATOM   4516  C   ASN T   9      83.072  91.054  51.837

ATOM   4517  O   ASN T   9      81.888  90.847  52.094

ATOM   4518  CB  ASN T   9      84.547  90.263  53.709

ATOM   4519  CG  ASN T   9      85.694  90.612  54.650

ATOM   4520  OD1 ASN T   9      86.457  91.545  54.402

ATOM   4521  ND2 ASN T   9      85.858  89.870  55.730

ATOM   4522  N   CYS T  10      83.581  90.949  50.615

ATOM   4523  CA  CYS T  10      82.845  90.507  49.444

ATOM   4524  C   CYS T  10      83.527  89.236  48.967

ATOM   4525  O   CYS T  10      84.745  89.245  48.797

ATOM   4526  CB  CYS T  10      82.857  91.598  48.370

ATOM   4527  SG  CYS T  10      82.998  90.859  46.721

ATOM   4528  N   TYR T  11      82.746  88.188  48.740

ATOM   4529  CA  TYR T  11      83.186  86.941  48.158

ATOM   4530  C   TYR T  11      82.299  86.668  46.956

ATOM   4531  O   TYR T  11      81.144  87.107  46.927

ATOM   4532  CB  TYR T  11      83.048  85.815  49.187

ATOM   4533  CG  TYR T  11      83.930  86.007  50.401

ATOM   4534  CD1 TYR T  11      85.326  85.894  50.261

ATOM   4535  CD2 TYR T  11      83.369  86.418  51.622

ATOM   4536  CE1 TYR T  11      86.163  86.247  51.330

ATOM   4537  CE2 TYR T  11      84.209  86.695  52.708

ATOM   4538  CZ  TYR T  11      85.593  86.554  52.577

ATOM   4539  OH  TYR T  11      86.369  86.796  53.655

ATOM   4540  N   SER T  12      82.845  85.968  45.965

ATOM   4541  CA  SER T  12      82.084  85.439  44.851

ATOM   4542  C   SER T  12      81.960  83.927  45.021

ATOM   4543  O   SER T  12      82.738  83.303  45.749

ATOM   4544  CB  SER T  12      82.829  85.722  43.552

ATOM   4545  OG  SER T  12      84.031  84.971  43.516

ATOM   4546  N   SER T  13      81.073  83.299  44.256

ATOM   4547  CA  SER T  13      80.944  81.848  44.226

ATOM   4548  C   SER T  13      82.276  81.098  44.059

ATOM   4549  O   SER T  13      82.432  79.987  44.561

ATOM   4550  CB  SER T  13      80.021  81.481  43.070

ATOM   4551  OG  SER T  13      78.786  82.155  43.217

ATOM   4552  N   SER T  14      83.224  81.650  43.297

ATOM   4553  CA  SER T  14      84.533  81.032  43.104

ATOM   4554  C   SER T  14      85.300  80.961  44.423

ATOM   4555  O   SER T  14      85.988  79.975  44.690

ATOM   4556  CB  SER T  14      85.352  81.868  42.114

ATOM   4557  OG  SER T  14      84.764  81.874  40.820

ATOM   4558  N   ASP T  15      85.233  82.040  45.193

ATOM   4559  CA  ASP T  15      86.077  82.228  46.356

ATOM   4560  C   ASP T  15      85.578  81.247  47.413

ATOM   4561  O   ASP T  15      86.345  80.429  47.922

ATOM   4562  CB  ASP T  15      86.037  83.703  46.795

ATOM   4563  CG  ASP T  15      86.398  84.669  45.681

ATOM   4564  OD1 ASP T  15      87.283  84.328  44.867

ATOM   4565  OD2 ASP T  15      85.678  85.688  45.576

ATOM   4566  N   VAL T  16      84.260  81.253  47.641

ATOM   4567  CA  VAL T  16      83.585  80.249  48.454

ATOM   4568  C   VAL T  16      84.001  78.848  47.995

ATOM   4569  O   VAL T  16      84.543  78.078  48.780

ATOM   4570  CB  VAL T  16      82.059  80.470  48.413

ATOM   4571  CG1 VAL T  16      81.296  79.363  49.150

ATOM   4572  CG2 VAL T  16      81.700  81.821  49.047

ATOM   4573  N   SER T  17      83.786  78.522  46.718

ATOM   4574  CA  SER T  17      84.111  77.208  46.164

ATOM   4575  C   SER T  17      85.547  76.784  46.516

ATOM   4576  O   SER T  17      85.775  75.666  46.980

ATOM   4577  CB  SER T  17      83.836  77.245  44.653

ATOM   4578  OG  SER T  17      83.995  75.998  44.002

ATOM   4579  N   THR T  18      86.522  77.668  46.302

ATOM   4580  CA  THR T  18      87.908  77.388  46.640

ATOM   4581  C   THR T  18      88.050  77.070  48.136

ATOM   4582  O   THR T  18      88.662  76.062  48.489

ATOM   4583  CB  THR T  18      88.800  78.570  46.215

ATOM   4584  OG1 THR T  18      88.598  78.901  44.847

ATOM   4585  CG2 THR T  18      90.282  78.256  46.456

ATOM   4586  N   ALA T  19      87.529  77.939  49.007

ATOM   4587  CA  ALA T  19      87.645  77.759  50.448

ATOM   4588  C   ALA T  19      87.047  76.408  50.835

ATOM   4589  O   ALA T  19      87.749  75.549  51.363

ATOM   4590  CB  ALA T  19      86.971  78.921  51.185

ATOM   4591  N   GLN T  20      85.768  76.223  50.517

ATOM   4592  CA  GLN T  20      85.012  75.004  50.750

ATOM   4593  C   GLN T  20      85.840  73.783  50.344

ATOM   4594  O   GLN T  20      86.032  72.864  51.135

ATOM   4595  CB  GLN T  20      83.696  75.097  49.961

ATOM   4596  CG  GLN T  20      82.766  73.921  50.272

ATOM   4597  CD  GLN T  20      81.535  73.915  49.370

ATOM   4598  OE1 GLN T  20      81.222  74.890  48.695

ATOM   4599  NE2 GLN T  20      80.833  72.786  49.313

ATOM   4600  N   ALA T  21      86.342  73.773  49.106

ATOM   4601  CA  ALA T  21      87.127  72.655  48.607

ATOM   4602  C   ALA T  21      88.324  72.343  49.510

ATOM   4603  O   ALA T  21      88.664  71.175  49.687

ATOM   4604  CB  ALA T  21      87.594  72.924  47.176

ATOM   4605  N   ALA T  22      89.004  73.369  50.027

ATOM   4606  CA  ALA T  22      90.115  73.163  50.946

ATOM   4607  C   ALA T  22      89.615  72.535  52.247

ATOM   4608  O   ALA T  22      90.106  71.478  52.640

ATOM   4609  CB  ALA T  22      90.862  74.475  51.201

ATOM   4610  N   GLY T  23      88.650  73.184  52.898

ATOM   4611  CA  GLY T  23      88.099  72.730  54.169

ATOM   4612  C   GLY T  23      87.655  71.278  54.077

ATOM   4613  O   GLY T  23      88.176  70.415  54.781

ATOM   4614  N   TYR T  24      86.741  70.992  53.152

ATOM   4615  CA  TYR T  24      86.294  69.635  52.888

ATOM   4616  C   TYR T  24      87.466  68.661  52.783

ATOM   4617  O   TYR T  24      87.356  67.529  53.242

ATOM   4618  CB  TYR T  24      85.436  69.568  51.620

ATOM   4619  CG  TYR T  24      84.753  68.222  51.464

ATOM   4620  CD1 TYR T  24      83.642  67.920  52.270

ATOM   4621  CD2 TYR T  24      85.318  67.215  50.659

ATOM   4622  CE1 TYR T  24      83.090  66.629  52.265

ATOM   4623  CE2 TYR T  24      84.724  65.939  50.604

ATOM   4624  CZ  TYR T  24      83.612  65.640  51.413

ATOM   4625  OH  TYR T  24      82.931  64.477  51.213

ATOM   4626  N   LYS T  25      88.582  69.056  52.163

ATOM   4627  CA  LYS T  25      89.678  68.128  51.986

ATOM   4628  C   LYS T  25      90.325  67.772  53.329

ATOM   4629  O   LYS T  25      90.544  66.593  53.592

ATOM   4630  CB  LYS T  25      90.689  68.650  50.951

ATOM   4631  CG  LYS T  25      91.780  67.608  50.658

ATOM   4632  CD  LYS T  25      91.223  66.320  50.022

ATOM   4633  CE  LYS T  25      92.258  65.206  50.121

ATOM   4634  NZ  LYS T  25      91.731  64.048  50.863

ATOM   4635  N   LEU T  26      90.639  68.774  54.148

ATOM   4636  CA  LEU T  26      91.064  68.556  55.531

ATOM   4637  C   LEU T  26      90.089  67.653  56.295

ATOM   4638  O   LEU T  26      90.508  66.683  56.919

ATOM   4639  CB  LEU T  26      91.392  69.905  56.182

ATOM   4640  CG  LEU T  26      92.856  70.373  56.147

ATOM   4641  CD1 LEU T  26      92.845  71.891  56.349

ATOM   4642  CD2 LEU T  26      93.595  69.974  54.869

ATOM   4643  N   HIS T  27      88.785  67.867  56.162

ATOM   4644  CA  HIS T  27      87.807  66.938  56.715

ATOM   4645  C   HIS T  27      87.936  65.521  56.131

ATOM   4646  O   HIS T  27      87.797  64.551  56.870

ATOM   4647  CB  HIS T  27      86.396  67.480  56.490

ATOM   4648  CG  HIS T  27      85.343  66.564  57.020

ATOM   4649  ND1 HIS T  27      85.157  66.222  58.347

ATOM   4650  CD2 HIS T  27      84.423  65.916  56.251

ATOM   4651  CE1 HIS T  27      84.119  65.368  58.371

ATOM   4652  NE2 HIS T  27      83.669  65.177  57.118

ATOM   4653  N   GLU T  28      88.137  65.391  54.815

ATOM   4654  CA  GLU T  28      88.234  64.099  54.137

ATOM   4655  C   GLU T  28      89.442  63.316  54.685

ATOM   4656  O   GLU T  28      89.323  62.124  54.973

ATOM   4657  CB  GLU T  28      88.296  64.291  52.597

ATOM   4658  CG  GLU T  28      87.922  63.013  51.820

ATOM   4659  CD  GLU T  28      88.169  63.091  50.313

ATOM   4660  OE1 GLU T  28      89.336  63.373  49.937

ATOM   4661  OE2 GLU T  28      87.235  62.811  49.532

ATOM   4662  N   ASP T  29      90.603  63.985  54.766

ATOM   4663  CA  ASP T  29      91.873  63.375  55.171

ATOM   4664  C   ASP T  29      91.973  63.177  56.673

ATOM   4665  O   ASP T  29      92.610  62.222  57.119

ATOM   4666  CB  ASP T  29      93.101  64.115  54.592

ATOM   4667  CG  ASP T  29      93.414  63.618  53.179

ATOM   4668  OD1 ASP T  29      92.799  62.642  52.678

ATOM   4669  OD2 ASP T  29      94.201  64.264  52.458

ATOM   4670  N   GLY T  30      91.327  64.061  57.426

ATOM   4671  CA  GLY T  30      91.305  64.073  58.877

ATOM   4672  C   GLY T  30      92.485  64.854  59.454

ATOM   4673  O   GLY T  30      93.220  64.320  60.282

ATOM   4674  N   GLU T  31      92.635  66.111  59.026

ATOM   4675  CA  GLU T  31      93.611  67.087  59.520

ATOM   4676  C   GLU T  31      92.851  68.393  59.871

ATOM   4677  O   GLU T  31      91.789  68.635  59.297

ATOM   4678  CB  GLU T  31      94.700  67.297  58.439

ATOM   4679  CG  GLU T  31      95.466  66.010  58.052

ATOM   4680  CD  GLU T  31      96.667  66.248  57.130

ATOM   4681  OE1 GLU T  31      96.755  67.344  56.533

ATOM   4682  OE2 GLU T  31      97.513  65.329  57.019

ATOM   4683  N   THR T  32      93.374  69.215  60.785

ATOM   4684  CA  THR T  32      92.784  70.440  61.346

ATOM   4685  C   THR T  32      93.900  71.499  61.430

ATOM   4686  O   THR T  32      95.069  71.115  61.354

ATOM   4687  CB  THR T  32      92.226  70.097  62.747

ATOM   4688  OG1 THR T  32      93.148  69.231  63.388

ATOM   4689  CG2 THR T  32      90.882  69.365  62.636

ATOM   4690  N   VAL T  33      93.589  72.808  61.530

ATOM   4691  CA  VAL T  33      94.601  73.879  61.549

ATOM   4692  C   VAL T  33      94.163  75.237  62.159

ATOM   4693  O   VAL T  33      93.234  75.841  61.640

ATOM   4694  CB  VAL T  33      95.099  74.179  60.115

ATOM   4695  CG1 VAL T  33      95.978  73.074  59.520

ATOM   4696  CG2 VAL T  33      93.985  74.533  59.102

ATOM   4697  N   GLY T  34      94.916  75.798  63.114

ATOM   4698  CA  GLY T  34      95.150  77.243  63.225

ATOM   4699  C   GLY T  34      94.067  78.153  63.766

ATOM   4700  O   GLY T  34      92.962  78.059  63.259

ATOM   4701  N   SER T  35      94.403  79.030  64.738

ATOM   4702  CA  SER T  35      93.645  79.424  65.942

ATOM   4703  C   SER T  35      92.266  78.864  66.242

ATOM   4704  O   SER T  35      91.750  79.245  67.273

ATOM   4705  CB  SER T  35      93.683  80.937  66.156

ATOM   4706  OG  SER T  35      93.372  81.713  65.024

ATOM   4707  N   ASN T  36      91.690  77.983  65.439

ATOM   4708  CA  ASN T  36      90.298  78.015  64.959

ATOM   4709  C   ASN T  36      89.927  76.851  64.057

ATOM   4710  O   ASN T  36      88.775  76.424  64.037

ATOM   4711  CB  ASN T  36      89.969  79.368  64.367

ATOM   4712  CG  ASN T  36      89.849  80.322  65.501

ATOM   4713  OD1 ASN T  36      90.645  81.265  65.587

ATOM   4714  ND2 ASN T  36      88.852  80.033  66.313

ATOM   4715  N   SER T  37      90.960  76.204  63.533

ATOM   4716  CA  SER T  37      91.102  74.786  63.719

ATOM   4717  C   SER T  37      90.548  73.903  62.624

ATOM   4718  O   SER T  37      90.321  72.721  62.828

ATOM   4719  CB  SER T  37      90.451  74.418  65.037

ATOM   4720  OG  SER T  37      90.556  75.353  66.083

ATOM   4721  N   TYR T  38      90.307  74.470  61.464

ATOM   4722  CA  TYR T  38      89.209  74.015  60.659

ATOM   4723  C   TYR T  38      89.617  72.834  59.792

ATOM   4724  O   TYR T  38      90.793  72.728  59.435

ATOM   4725  CB  TYR T  38      88.746  75.236  59.882

ATOM   4726  CG  TYR T  38      88.115  76.205  60.838

ATOM   4727  CD1 TYR T  38      86.943  75.823  61.516

ATOM   4728  CD2 TYR T  38      88.735  77.424  61.146

ATOM   4729  CE1 TYR T  38      86.365  76.680  62.457

ATOM   4730  CE2 TYR T  38      88.030  78.350  61.911

ATOM   4731  CZ  TYR T  38      86.904  77.964  62.641

ATOM   4732  OH  TYR T  38      86.351  78.888  63.466

ATOM   4733  N   PRO T  39      88.661  71.962  59.429

ATOM   4734  CA  PRO T  39      87.262  71.980  59.847

ATOM   4735  C   PRO T  39      87.011  71.039  61.036

ATOM   4736  O   PRO T  39      87.565  69.941  61.092

ATOM   4737  CB  PRO T  39      86.500  71.438  58.652

ATOM   4738  CG  PRO T  39      87.471  70.424  58.065

ATOM   4739  CD  PRO T  39      88.853  70.935  58.421

ATOM   4740  N   HIS T  40      86.128  71.432  61.948

ATOM   4741  CA  HIS T  40      85.410  70.503  62.821

ATOM   4742  C   HIS T  40      83.927  70.577  62.467

ATOM   4743  O   HIS T  40      83.646  71.172  61.438

ATOM   4744  CB  HIS T  40      85.730  70.831  64.281

ATOM   4745  CG  HIS T  40      85.465  72.273  64.620

ATOM   4746  ND1 HIS T  40      84.253  72.910  64.509

ATOM   4747  CD2 HIS T  40      86.371  73.240  64.935

ATOM   4748  CE1 HIS T  40      84.483  74.214  64.715

ATOM   4749  NE2 HIS T  40      85.771  74.457  65.071

ATOM   4750  N   LYS T  41      83.013  70.091  63.311

ATOM   4751  CA  LYS T  41      81.574  70.181  63.106

ATOM   4752  C   LYS T  41      81.062  71.617  63.028

ATOM   4753  O   LYS T  41      81.840  72.571  63.200

ATOM   4754  CB  LYS T  41      80.851  69.458  64.260

ATOM   4755  CG  LYS T  41      80.462  68.030  63.868

ATOM   4756  CD  LYS T  41      79.672  67.377  65.012

ATOM   4757  CE  LYS T  41      78.894  66.112  64.616

ATOM   4758  NZ  LYS T  41      79.703  65.147  63.845

ATOM   4759  N   TYR T  42      79.759  71.642  62.784

ATOM   4760  CA  TYR T  42      78.792  72.684  63.061

ATOM   4761  C   TYR T  42      77.430  71.960  62.966

ATOM   4762  O   TYR T  42      77.325  71.036  62.145

ATOM   4763  CB  TYR T  42      78.977  73.795  62.032

ATOM   4764  CG  TYR T  42      78.111  75.013  62.271

ATOM   4765  CD1 TYR T  42      78.660  76.131  62.917

ATOM   4766  CD2 TYR T  42      76.815  75.092  61.733

ATOM   4767  CE1 TYR T  42      77.939  77.332  62.998

ATOM   4768  CE2 TYR T  42      76.151  76.330  61.706

ATOM   4769  CZ  TYR T  42      76.658  77.428  62.429

ATOM   4770  OH  TYR T  42      76.101  78.652  62.225

ATOM   4771  N   ASN T  43      76.432  72.308  63.774

ATOM   4772  CA  ASN T  43      75.118  71.660  63.916

ATOM   4773  C   ASN T  43      73.993  72.658  63.676

ATOM   4774  O   ASN T  43      73.003  72.237  63.076

ATOM   4775  CB  ASN T  43      74.902  70.942  65.269

ATOM   4776  CG  ASN T  43      75.646  69.612  65.350

ATOM   4777  OD1 ASN T  43      76.198  69.113  64.356

ATOM   4778  ND2 ASN T  43      75.695  69.005  66.520

ATOM   4779  N   ASN T  44      74.216  73.954  63.976

ATOM   4780  CA  ASN T  44      73.344  75.089  63.646

ATOM   4781  C   ASN T  44      72.502  75.406  64.891

ATOM   4782  O   ASN T  44      71.289  75.250  64.817

ATOM   4783  CB  ASN T  44      72.503  74.795  62.373

ATOM   4784  CG  ASN T  44      72.206  75.914  61.386

ATOM   4785  OD1 ASN T  44      72.862  76.948  61.294

ATOM   4786  ND2 ASN T  44      71.300  75.618  60.459

ATOM   4787  N   TYR T  45      73.125  75.841  66.001

ATOM   4788  CA  TYR T  45      72.354  76.458  67.084

ATOM   4789  C   TYR T  45      71.809  77.802  66.601

ATOM   4790  O   TYR T  45      70.650  78.126  66.812

ATOM   4791  CB  TYR T  45      73.181  76.663  68.354

ATOM   4792  CG  TYR T  45      73.923  75.468  68.908

ATOM   4793  CD1 TYR T  45      73.248  74.449  69.605

ATOM   4794  CD2 TYR T  45      75.319  75.544  68.999

ATOM   4795  CE1 TYR T  45      73.985  73.471  70.298

ATOM   4796  CE2 TYR T  45      76.000  74.745  69.934

ATOM   4797  CZ  TYR T  45      75.362  73.644  70.503

ATOM   4798  OH  TYR T  45      76.111  72.678  71.098

ATOM   4799  N   GLU T  46      72.618  78.553  65.836

ATOM   4800  CA  GLU T  46      72.131  79.601  64.945

ATOM   4801  C   GLU T  46      71.454  78.958  63.698

ATOM   4802  O   GLU T  46      71.754  79.335  62.561

ATOM   4803  CB  GLU T  46      73.338  80.424  64.496

ATOM   4804  CG  GLU T  46      74.215  81.045  65.594

ATOM   4805  CD  GLU T  46      75.680  81.137  65.186

ATOM   4806  OE1 GLU T  46      76.084  80.526  64.160

ATOM   4807  OE2 GLU T  46      76.374  81.980  65.798

ATOM   4808  N   GLY T  47      70.630  77.916  63.883

ATOM   4809  CA  GLY T  47      69.753  77.206  62.966

ATOM   4810  C   GLY T  47      69.222  77.980  61.765

ATOM   4811  O   GLY T  47      68.042  78.318  61.614

ATOM   4812  N   PHE T  48      70.137  78.258  60.828

ATOM   4813  CA  PHE T  48      69.816  78.909  59.594

ATOM   4814  C   PHE T  48      69.108  77.978  58.608

ATOM   4815  O   PHE T  48      69.823  77.095  58.155

ATOM   4816  CB  PHE T  48      71.161  79.386  58.981

ATOM   4817  CG  PHE T  48      71.962  80.457  59.732

ATOM   4818  CD1 PHE T  48      71.413  81.729  59.973

ATOM   4819  CD2 PHE T  48      73.252  80.159  60.216

ATOM   4820  CE1 PHE T  48      72.084  82.641  60.819

ATOM   4821  CE2 PHE T  48      73.954  81.080  61.018

ATOM   4822  CZ  PHE T  48      73.372  82.331  61.311

ATOM   4823  N   ASP T  49      67.866  78.262  58.113

ATOM   4824  CA  ASP T  49      67.105  77.638  56.969

ATOM   4825  C   ASP T  49      68.016  76.830  55.970

ATOM   4826  O   ASP T  49      68.185  77.221  54.797

ATOM   4827  CB  ASP T  49      66.312  78.689  56.075

ATOM   4828  CG  ASP T  49      64.809  79.009  56.229

ATOM   4829  OD1 ASP T  49      64.482  80.227  56.126

ATOM   4830  OD2 ASP T  49      63.941  78.132  56.022

ATOM   4831  N   PHE T  50      68.641  75.717  56.356

ATOM   4832  CA  PHE T  50      69.729  75.143  55.560

ATOM   4833  C   PHE T  50      69.185  74.093  54.591

ATOM   4834  O   PHE T  50      68.918  72.963  54.977

ATOM   4835  CB  PHE T  50      70.839  74.560  56.449

ATOM   4836  CG  PHE T  50      72.014  75.419  56.915

ATOM   4837  CD1 PHE T  50      72.399  76.665  56.363

ATOM   4838  CD2 PHE T  50      72.803  74.860  57.931

ATOM   4839  CE1 PHE T  50      73.470  77.389  56.934

ATOM   4840  CE2 PHE T  50      73.933  75.529  58.424

ATOM   4841  CZ  PHE T  50      74.214  76.834  57.991

ATOM   4842  N   SER T  51      69.120  74.387  53.283

ATOM   4843  CA  SER T  51      68.584  73.439  52.293

ATOM   4844  C   SER T  51      69.256  72.051  52.219

ATOM   4845  O   SER T  51      68.886  71.253  51.344

ATOM   4846  CB  SER T  51      68.664  74.035  50.888

ATOM   4847  OG  SER T  51      68.038  75.303  50.883

ATOM   4848  N   VAL T  52      70.298  71.788  53.002

ATOM   4849  CA  VAL T  52      71.086  70.571  52.967

ATOM   4850  C   VAL T  52      71.172  70.070  54.406

ATOM   4851  O   VAL T  52      71.279  70.884  55.313

ATOM   4852  CB  VAL T  52      72.463  70.836  52.318

ATOM   4853  CG1 VAL T  52      72.292  71.471  50.931

ATOM   4854  CG2 VAL T  52      73.385  71.713  53.173

ATOM   4855  N   SER T  53      71.086  68.754  54.596

ATOM   4856  CA  SER T  53      71.106  68.128  55.912

ATOM   4857  C   SER T  53      72.483  68.231  56.574

ATOM   4858  O   SER T  53      73.482  68.470  55.886

ATOM   4859  CB  SER T  53      70.663  66.664  55.749

ATOM   4860  OG  SER T  53      71.086  66.154  54.480

ATOM   4861  N   SER T  54      72.512  67.992  57.877

ATOM   4862  CA  SER T  54      73.665  67.917  58.756

ATOM   4863  C   SER T  54      74.467  66.641  58.420

ATOM   4864  O   SER T  54      74.142  65.954  57.438

ATOM   4865  CB  SER T  54      73.029  67.895  60.154

ATOM   4866  OG  SER T  54      72.022  66.897  60.160

ATOM   4867  N   PRO T  55      75.528  66.273  59.167

ATOM   4868  CA  PRO T  55      76.321  67.146  60.031

ATOM   4869  C   PRO T  55      76.938  68.252  59.178

ATOM   4870  O   PRO T  55      77.363  67.975  58.047

ATOM   4871  CB  PRO T  55      77.428  66.256  60.606

ATOM   4872  CG  PRO T  55      77.611  65.180  59.541

ATOM   4873  CD  PRO T  55      76.199  64.992  58.993

ATOM   4874  N   TYR T  56      76.982  69.484  59.686

ATOM   4875  CA  TYR T  56      77.730  70.538  59.035

ATOM   4876  C   TYR T  56      79.167  70.553  59.581

ATOM   4877  O   TYR T  56      79.555  69.743  60.428

ATOM   4878  CB  TYR T  56      76.997  71.881  59.172

ATOM   4879  CG  TYR T  56      75.506  71.820  58.882

ATOM   4880  CD1 TYR T  56      75.085  71.632  57.557

ATOM   4881  CD2 TYR T  56      74.560  71.833  59.929

ATOM   4882  CE1 TYR T  56      73.733  71.392  57.283

ATOM   4883  CE2 TYR T  56      73.212  71.548  59.650

ATOM   4884  CZ  TYR T  56      72.800  71.317  58.331

ATOM   4885  OH  TYR T  56      71.550  70.852  58.073

ATOM   4886  N   TYR T  57      79.990  71.431  59.011

ATOM   4887  CA  TYR T  57      81.385  71.659  59.342

ATOM   4888  C   TYR T  57      81.712  73.069  58.840

ATOM   4889  O   TYR T  57      81.535  73.321  57.641

ATOM   4890  CB  TYR T  57      82.311  70.662  58.616

ATOM   4891  CG  TYR T  57      82.196  69.192  58.972

ATOM   4892  CD1 TYR T  57      83.038  68.621  59.942

ATOM   4893  CD2 TYR T  57      81.253  68.369  58.332

ATOM   4894  CE1 TYR T  57      82.677  67.405  60.556

ATOM   4895  CE2 TYR T  57      80.974  67.096  58.863

ATOM   4896  CZ  TYR T  57      81.542  66.713  60.091

ATOM   4897  OH  TYR T  57      81.182  65.524  60.671

ATOM   4898  N   GLU T  58      82.174  73.982  59.701

ATOM   4899  CA  GLU T  58      82.600  75.307  59.264

ATOM   4900  C   GLU T  58      84.066  75.347  58.786

ATOM   4901  O   GLU T  58      84.844  74.419  59.032

ATOM   4902  CB  GLU T  58      82.265  76.397  60.277

ATOM   4903  CG  GLU T  58      83.012  76.447  61.605

ATOM   4904  CD  GLU T  58      83.016  77.904  62.093

ATOM   4905  OE1 GLU T  58      83.986  78.272  62.772

ATOM   4906  OE2 GLU T  58      82.325  78.732  61.486

ATOM   4907  N   TRP T  59      84.453  76.408  58.054

ATOM   4908  CA  TRP T  59      85.810  76.628  57.545

ATOM   4909  C   TRP T  59      86.003  78.091  57.085

ATOM   4910  O   TRP T  59      85.133  78.619  56.400

ATOM   4911  CB  TRP T  59      86.096  75.633  56.402

ATOM   4912  CG  TRP T  59      87.333  75.854  55.576

ATOM   4913  CD1 TRP T  59      87.350  76.519  54.402

ATOM   4914  CD2 TRP T  59      88.719  75.473  55.828

ATOM   4915  NE1 TRP T  59      88.637  76.577  53.912

ATOM   4916  CE2 TRP T  59      89.530  75.973  54.769

ATOM   4917  CE3 TRP T  59      89.394  74.731  56.819

ATOM   4918  CZ2 TRP T  59      90.922  75.790  54.725

ATOM   4919  CZ3 TRP T  59      90.799  74.722  56.894

ATOM   4920  CH2 TRP T  59      91.568  75.223  55.836

ATOM   4921  N   PRO T  60      87.115  78.780  57.413

ATOM   4922  CA  PRO T  60      87.332  80.167  57.075

ATOM   4923  C   PRO T  60      87.501  80.461  55.612

ATOM   4924  O   PRO T  60      88.052  79.690  54.823

ATOM   4925  CB  PRO T  60      88.629  80.591  57.750

ATOM   4926  CG  PRO T  60      88.635  79.767  59.012

ATOM   4927  CD  PRO T  60      87.957  78.474  58.540

ATOM   4928  N   ILE T  61      87.106  81.686  55.317

ATOM   4929  CA  ILE T  61      87.246  82.284  54.026

ATOM   4930  C   ILE T  61      87.854  83.665  54.204

ATOM   4931  O   ILE T  61      87.189  84.616  54.592

ATOM   4932  CB  ILE T  61      85.901  82.208  53.315

ATOM   4933  CG1 ILE T  61      86.113  82.806  51.928

ATOM   4934  CG2 ILE T  61      84.751  82.813  54.133

ATOM   4935  CD1 ILE T  61      84.858  82.648  51.086

ATOM   4936  N   LEU T  62      89.160  83.728  53.984

ATOM   4937  CA  LEU T  62      89.960  84.919  54.136

ATOM   4938  C   LEU T  62      89.662  85.904  53.024

ATOM   4939  O   LEU T  62      89.710  85.554  51.849

ATOM   4940  CB  LEU T  62      91.435  84.509  54.154

ATOM   4941  CG  LEU T  62      92.018  83.953  55.463

ATOM   4942  CD1 LEU T  62      93.099  82.922  55.105

ATOM   4943  CD2 LEU T  62      90.959  83.381  56.425

ATOM   4944  N   SER T  63      89.419  87.153  53.416

ATOM   4945  CA  SER T  63      89.213  88.269  52.515

ATOM   4946  C   SER T  63      90.430  88.520  51.616

ATOM   4947  O   SER T  63      90.317  89.211  50.603

ATOM   4948  CB  SER T  63      88.822  89.496  53.350

ATOM   4949  OG  SER T  63      89.746  89.728  54.402

ATOM   4950  N   SER T  64      91.607  87.989  51.965

ATOM   4951  CA  SER T  64      92.770  88.037  51.092

ATOM   4952  C   SER T  64      92.577  87.171  49.842

ATOM   4953  O   SER T  64      93.172  87.475  48.806

ATOM   4954  CB  SER T  64      94.025  87.602  51.854

ATOM   4955  OG  SER T  64      93.784  86.441  52.615

ATOM   4956  N   GLY T  65      91.802  86.090  49.944

ATOM   4957  CA  GLY T  65      91.666  85.099  48.886

ATOM   4958  C   GLY T  65      92.741  84.012  48.967

ATOM   4959  O   GLY T  65      92.839  83.174  48.067

ATOM   4960  N   ASP T  66      93.552  84.015  50.028

ATOM   4961  CA  ASP T  66      94.439  82.909  50.356

ATOM   4962  C   ASP T  66      93.584  81.801  50.975

ATOM   4963  O   ASP T  66      92.508  82.064  51.507

ATOM   4964  CB  ASP T  66      95.549  83.363  51.318

ATOM   4965  CG  ASP T  66      96.496  84.377  50.697

ATOM   4966  OD1 ASP T  66      97.428  83.955  49.977

ATOM   4967  OD2 ASP T  66      96.288  85.581  50.962

ATOM   4968  N   VAL T  67      94.048  80.555  50.896

ATOM   4969  CA  VAL T  67      93.389  79.442  51.566

ATOM   4970  C   VAL T  67      93.871  79.458  53.011

ATOM   4971  O   VAL T  67      95.044  79.734  53.264

ATOM   4972  CB  VAL T  67      93.702  78.110  50.862

ATOM   4973  CG1 VAL T  67      93.131  76.927  51.645

ATOM   4974  CG2 VAL T  67      93.075  78.097  49.467

ATOM   4975  N   TYR T  68      92.968  79.162  53.941

ATOM   4976  CA  TYR T  68      93.311  79.110  55.342

ATOM   4977  C   TYR T  68      94.339  78.014  55.591

ATOM   4978  O   TYR T  68      94.320  76.975  54.934

ATOM   4979  CB  TYR T  68      92.034  78.951  56.166

ATOM   4980  CG  TYR T  68      92.278  79.218  57.627

ATOM   4981  CD1 TYR T  68      92.815  80.464  58.006

ATOM   4982  CD2 TYR T  68      92.083  78.205  58.578

ATOM   4983  CE1 TYR T  68      93.232  80.671  59.324

ATOM   4984  CE2 TYR T  68      92.359  78.478  59.924

ATOM   4985  CZ  TYR T  68      92.903  79.715  60.297

ATOM   4986  OH  TYR T  68      92.932  80.045  61.600

ATOM   4987  N   SER T  69      95.294  78.275  56.480

ATOM   4988  CA  SER T  69      96.462  77.421  56.591

ATOM   4989  C   SER T  69      97.215  77.670  57.895

ATOM   4990  O   SER T  69      98.447  77.730  57.882

ATOM   4991  CB  SER T  69      97.376  77.674  55.384

ATOM   4992  OG  SER T  69      97.691  79.055  55.278

ATOM   4993  N   GLY T  70      96.496  77.814  59.010

ATOM   4994  CA  GLY T  70      97.131  77.873  60.327

ATOM   4995  C   GLY T  70      97.110  79.262  60.987

ATOM   4996  O   GLY T  70      97.547  79.397  62.123

ATOM   4997  N   GLY T  71      96.687  80.314  60.271

ATOM   4998  CA  GLY T  71      96.930  81.699  60.685

ATOM   4999  C   GLY T  71      95.753  82.314  61.454

ATOM   5000  O   GLY T  71      95.028  81.608  62.128

ATOM   5001  N   SER T  72      95.526  83.629  61.337

ATOM   5002  CA  SER T  72      94.329  84.274  61.889

ATOM   5003  C   SER T  72      93.180  83.959  60.920

ATOM   5004  O   SER T  72      93.369  84.210  59.727

ATOM   5005  CB  SER T  72      94.583  85.795  61.949

ATOM   5006  OG  SER T  72      93.495  86.564  62.437

ATOM   5007  N   PRO T  73      92.042  83.398  61.353

ATOM   5008  CA  PRO T  73      90.942  83.040  60.464

ATOM   5009  C   PRO T  73      90.127  84.279  60.118

ATOM   5010  O   PRO T  73      89.607  84.396  59.013

ATOM   5011  CB  PRO T  73      90.089  82.042  61.234

ATOM   5012  CG  PRO T  73      90.294  82.477  62.667

ATOM   5013  CD  PRO T  73      91.704  83.066  62.724

ATOM   5014  N   GLY T  74      89.966  85.202  61.064

ATOM   5015  CA  GLY T  74      89.021  86.282  60.875

ATOM   5016  C   GLY T  74      87.590  85.809  61.160

ATOM   5017  O   GLY T  74      87.374  84.734  61.719

ATOM   5018  N   ALA T  75      86.615  86.643  60.796

ATOM   5019  CA  ALA T  75      85.236  86.542  61.271

ATOM   5020  C   ALA T  75      84.350  85.648  60.401

ATOM   5021  O   ALA T  75      83.286  85.231  60.846

ATOM   5022  CB  ALA T  75      84.640  87.952  61.318

ATOM   5023  N   ASP T  76      84.736  85.440  59.141

ATOM   5024  CA  ASP T  76      83.880  84.828  58.129

ATOM   5025  C   ASP T  76      84.127  83.340  58.019

ATOM   5026  O   ASP T  76      85.233  82.878  58.312

ATOM   5027  CB  ASP T  76      84.184  85.422  56.753

ATOM   5028  CG  ASP T  76      83.777  86.859  56.652

ATOM   5029  OD1 ASP T  76      82.733  87.194  57.241

ATOM   5030  OD2 ASP T  76      84.433  87.588  55.889

ATOM   5031  N   ARG T  77      83.114  82.605  57.559

ATOM   5032  CA  ARG T  77      83.192  81.168  57.381

ATOM   5033  C   ARG T  77      82.373  80.757  56.163

ATOM   5034  O   ARG T  77      81.568  81.541  55.654

ATOM   5035  CB  ARG T  77      82.654  80.470  58.633

ATOM   5036  CG  ARG T  77      83.331  80.986  59.905

ATOM   5037  CD  ARG T  77      84.597  80.180  60.156

ATOM   5038  NE  ARG T  77      85.067  80.419  61.516

ATOM   5039  CZ  ARG T  77      85.734  81.495  61.934

ATOM   5040  NH1 ARG T  77      85.948  82.486  61.063

ATOM   5041  NH2 ARG T  77      86.213  81.570  63.177

ATOM   5042  N   VAL T  78      82.596  79.532  55.704

ATOM   5043  CA  VAL T  78      81.723  78.754  54.840

ATOM   5044  C   VAL T  78      81.369  77.519  55.663

ATOM   5045  O   VAL T  78      82.257  76.992  56.330

ATOM   5046  CB  VAL T  78      82.440  78.390  53.521

ATOM   5047  CG1 VAL T  78      82.784  79.660  52.740

ATOM   5048  CG2 VAL T  78      83.735  77.583  53.683

ATOM   5049  N   VAL T  79      80.110  77.093  55.626

ATOM   5050  CA  VAL T  79      79.630  75.899  56.304

ATOM   5051  C   VAL T  79      79.354  74.874  55.207

ATOM   5052  O   VAL T  79      78.716  75.218  54.205

ATOM   5053  CB  VAL T  79      78.373  76.255  57.115

ATOM   5054  CG1 VAL T  79      77.860  75.031  57.865

ATOM   5055  CG2 VAL T  79      78.646  77.356  58.143

ATOM   5056  N   PHE T  80      79.862  73.646  55.319

ATOM   5057  CA  PHE T  80      79.569  72.574  54.378

ATOM   5058  C   PHE T  80      79.253  71.290  55.135

ATOM   5059  O   PHE T  80      79.642  71.144  56.286

ATOM   5060  CB  PHE T  80      80.732  72.376  53.398

ATOM   5061  CG  PHE T  80      82.055  71.976  54.027

ATOM   5062  CD1 PHE T  80      82.274  70.642  54.415

ATOM   5063  CD2 PHE T  80      82.992  72.963  54.379

ATOM   5064  CE1 PHE T  80      83.416  70.296  55.157

ATOM   5065  CE2 PHE T  80      84.150  72.612  55.093

ATOM   5066  CZ  PHE T  80      84.366  71.279  55.478

ATOM   5067  N   ASN T  81      78.555  70.364  54.469

ATOM   5068  CA  ASN T  81      78.161  69.079  55.046

ATOM   5069  C   ASN T  81      78.963  67.933  54.441

ATOM   5070  O   ASN T  81      79.712  68.125  53.481

ATOM   5071  CB  ASN T  81      76.649  68.856  54.900

ATOM   5072  CG  ASN T  81      76.159  68.379  53.530

ATOM   5073  OD1 ASN T  81      76.881  68.277  52.536

ATOM   5074  ND2 ASN T  81      74.879  68.060  53.465

ATOM   5075  N   GLU T  82      78.788  66.722  54.971

ATOM   5076  CA  GLU T  82      79.534  65.529  54.563

ATOM   5077  C   GLU T  82      79.485  65.280  53.045

ATOM   5078  O   GLU T  82      80.441  64.789  52.446

ATOM   5079  CB  GLU T  82      79.030  64.308  55.369

ATOM   5080  CG  GLU T  82      79.989  63.106  55.392

ATOM   5081  CD  GLU T  82      81.333  63.516  55.928

ATOM   5082  OE1 GLU T  82      81.392  63.884  57.117

ATOM   5083  OE2 GLU T  82      82.309  63.572  55.156

ATOM   5084  N   ASN T  83      78.388  65.640  52.369

ATOM   5085  CA  ASN T  83      78.287  65.464  50.914

ATOM   5086  C   ASN T  83      79.108  66.507  50.144

ATOM   5087  O   ASN T  83      79.019  66.554  48.915

ATOM   5088  CB  ASN T  83      76.822  65.514  50.441

ATOM   5089  CG  ASN T  83      76.012  64.264  50.747

ATOM   5090  OD1 ASN T  83      76.449  63.142  50.518

ATOM   5091  ND2 ASN T  83      74.762  64.444  51.178

ATOM   5092  N   ASN T  84      79.868  67.369  50.824

ATOM   5093  CA  ASN T  84      80.509  68.544  50.256

ATOM   5094  C   ASN T  84      79.487  69.394  49.504

ATOM   5095  O   ASN T  84      79.748  69.860  48.393

ATOM   5096  CB  ASN T  84      81.689  68.170  49.352

ATOM   5097  CG  ASN T  84      82.542  69.400  49.046

ATOM   5098  OD1 ASN T  84      82.389  70.466  49.626

ATOM   5099  ND2 ASN T  84      83.488  69.276  48.113

ATOM   5100  N   GLN T  85      78.304  69.583  50.087

ATOM   5101  CA  GLN T  85      77.384  70.621  49.653

ATOM   5102  C   GLN T  85      77.682  71.834  50.530

ATOM   5103  O   GLN T  85      78.096  71.671  51.674

ATOM   5104  CB  GLN T  85      75.933  70.137  49.762

ATOM   5105  CG  GLN T  85      75.722  68.942  48.819

ATOM   5106  CD  GLN T  85      74.377  68.249  49.006

ATOM   5107  OE1 GLN T  85      73.635  68.034  48.046

ATOM   5108  NE2 GLN T  85      74.057  67.878  50.241

ATOM   5109  N   LEU T  86      77.526  73.029  49.966

ATOM   5110  CA  LEU T  86      77.580  74.280  50.708

ATOM   5111  C   LEU T  86      76.270  74.353  51.484

ATOM   5112  O   LEU T  86      75.231  74.169  50.851

ATOM   5113  CB  LEU T  86      77.684  75.433  49.690

ATOM   5114  CG  LEU T  86      77.716  76.845  50.294

ATOM   5115  CD1 LEU T  86      78.980  77.076  51.130

ATOM   5116  CD2 LEU T  86      77.685  77.869  49.156

ATOM   5117  N   ALA T  87      76.320  74.579  52.794

ATOM   5118  CA  ALA T  87      75.148  74.956  53.567

ATOM   5119  C   ALA T  87      74.967  76.455  53.369

ATOM   5120  O   ALA T  87      74.187  76.867  52.513

ATOM   5121  CB  ALA T  87      75.312  74.533  55.032

ATOM   5122  N   GLY T  88      75.780  77.261  54.050

ATOM   5123  CA  GLY T  88      75.717  78.712  53.984

ATOM   5124  C   GLY T  88      77.111  79.335  54.077

ATOM   5125  O   GLY T  88      78.135  78.651  53.963

ATOM   5126  N   VAL T  89      77.145  80.654  54.280

ATOM   5127  CA  VAL T  89      78.351  81.457  54.452

ATOM   5128  C   VAL T  89      78.081  82.483  55.551

ATOM   5129  O   VAL T  89      77.583  83.570  55.271

ATOM   5130  CB  VAL T  89      78.752  82.153  53.135

ATOM   5131  CG1 VAL T  89      80.090  82.888  53.278

ATOM   5132  CG2 VAL T  89      78.873  81.175  51.963

ATOM   5133  N   ILE T  90      78.445  82.184  56.787

ATOM   5134  CA  ILE T  90      78.083  82.939  57.981

ATOM   5135  C   ILE T  90      79.178  83.966  58.331

ATOM   5136  O   ILE T  90      80.152  84.116  57.574

ATOM   5137  CB  ILE T  90      77.701  81.931  59.084

ATOM   5138  CG1 ILE T  90      78.878  81.008  59.448

ATOM   5139  CG2 ILE T  90      76.480  81.122  58.605

ATOM   5140  CD1 ILE T  90      78.557  80.066  60.612

ATOM   5141  N   THR T  91      78.975  84.824  59.334

ATOM   5142  CA  THR T  91      80.000  85.700  59.924

ATOM   5143  C   THR T  91      79.640  86.171  61.329

ATOM   5144  O   THR T  91      78.502  86.579  61.529

ATOM   5145  CB  THR T  91      80.226  86.947  59.051

ATOM   5146  OG1 THR T  91      81.298  87.764  59.491

ATOM   5147  CG2 THR T  91      78.989  87.833  58.831

ATOM   5148  N   HIS T  92      80.630  86.265  62.224

ATOM   5149  CA  HIS T  92      80.422  87.015  63.461

ATOM   5150  C   HIS T  92      80.304  88.524  63.194

ATOM   5151  O   HIS T  92      79.843  89.259  64.062

ATOM   5152  CB  HIS T  92      81.443  86.705  64.574

ATOM   5153  CG  HIS T  92      81.734  85.245  64.855

ATOM   5154  ND1 HIS T  92      81.258  84.511  65.928

ATOM   5155  CD2 HIS T  92      82.700  84.492  64.241

ATOM   5156  CE1 HIS T  92      81.936  83.356  65.978

ATOM   5157  NE2 HIS T  92      82.785  83.309  64.945

ATOM   5158  N   THR T  93      80.723  89.050  62.024

ATOM   5159  CA  THR T  93      80.635  90.495  61.793

ATOM   5160  C   THR T  93      79.180  90.978  61.766

ATOM   5161  O   THR T  93      78.611  91.156  60.687

ATOM   5162  CB  THR T  93      81.351  90.943  60.505

ATOM   5163  OG1 THR T  93      82.695  90.503  60.476

ATOM   5164  CG2 THR T  93      81.319  92.481  60.399

ATOM   5165  N   GLY T  94      78.630  91.302  62.929

ATOM   5166  CA  GLY T  94      77.307  91.875  63.085

ATOM   5167  C   GLY T  94      76.598  91.318  64.310

ATOM   5168  O   GLY T  94      75.682  91.978  64.799

ATOM   5169  N   ALA T  95      77.019  90.135  64.753

ATOM   5170  CA  ALA T  95      76.438  89.406  65.865

ATOM   5171  C   ALA T  95      76.835  90.035  67.204

ATOM   5172  O   ALA T  95      77.385  91.144  67.231

ATOM   5173  CB  ALA T  95      76.965  87.974  65.778

ATOM   5174  N   SER T  96      76.584  89.307  68.289

ATOM   5175  CA  SER T  96      77.103  89.544  69.626

ATOM   5176  C   SER T  96      78.250  88.550  69.854

ATOM   5177  O   SER T  96      78.668  87.893  68.903

ATOM   5178  CB  SER T  96      75.958  89.323  70.629

ATOM   5179  OG  SER T  96      74.875  90.183  70.296

ATOM   5180  N   GLY T  97      78.728  88.503  71.099

ATOM   5181  CA  GLY T  97      79.321  87.321  71.713

ATOM   5182  C   GLY T  97      80.197  86.451  70.822

ATOM   5183  O   GLY T  97      81.045  86.977  70.090

ATOM   5184  N   ASN T  98      79.953  85.145  70.888

ATOM   5185  CA  ASN T  98      80.519  84.131  70.007

ATOM   5186  C   ASN T  98      79.710  84.058  68.705

ATOM   5187  O   ASN T  98      79.943  83.263  67.814

ATOM   5188  CB  ASN T  98      80.519  82.782  70.748

ATOM   5189  CG  ASN T  98      81.109  81.623  69.946

ATOM   5190  OD1 ASN T  98      81.724  81.790  68.906

ATOM   5191  ND2 ASN T  98      80.932  80.407  70.409

ATOM   5192  N   ASN T  99      78.744  84.932  68.469

ATOM   5193  CA  ASN T  99      77.584  84.430  67.723

ATOM   5194  C   ASN T  99      77.714  84.912  66.266

ATOM   5195  O   ASN T  99      78.663  85.652  65.954

ATOM   5196  CB  ASN T  99      76.302  84.749  68.524

ATOM   5197  CG  ASN T  99      76.602  84.646  70.030

ATOM   5198  OD1 ASN T  99      77.313  83.761  70.485

ATOM   5199  ND2 ASN T  99      76.362  85.724  70.766

ATOM   5200  N   PHE T 100      76.855  84.506  65.329

ATOM   5201  CA  PHE T 100      77.019  84.700  63.885

ATOM   5202  C   PHE T 100      75.770  85.287  63.219

ATOM   5203  O   PHE T 100      74.726  85.486  63.822

ATOM   5204  CB  PHE T 100      77.415  83.386  63.193

ATOM   5205  CG  PHE T 100      78.885  83.011  63.238

ATOM   5206  CD1 PHE T 100      79.649  83.179  62.078

ATOM   5207  CD2 PHE T 100      79.367  82.166  64.249

ATOM   5208  CE1 PHE T 100      80.920  82.602  61.946

ATOM   5209  CE2 PHE T 100      80.591  81.511  64.072

ATOM   5210  CZ  PHE T 100      81.372  81.716  62.931

ATOM   5211  N   VAL T 101      75.893  85.634  61.929

ATOM   5212  CA  VAL T 101      74.787  86.000  61.044

ATOM   5213  C   VAL T 101      75.095  85.530  59.601

ATOM   5214  O   VAL T 101      76.248  85.655  59.151

ATOM   5215  CB  VAL T 101      74.535  87.525  61.120

ATOM   5216  CG1 VAL T 101      73.949  87.943  62.471

ATOM   5217  CG2 VAL T 101      75.799  88.373  60.931

ATOM   5218  N   GLU T 102      74.109  85.014  58.840

ATOM   5219  CA  GLU T 102      74.283  84.723  57.403

ATOM   5220  C   GLU T 102      74.861  85.950  56.672

ATOM   5221  O   GLU T 102      74.750  87.099  57.101

ATOM   5222  CB  GLU T 102      73.004  84.228  56.670

ATOM   5223  CG  GLU T 102      73.319  83.680  55.246

ATOM   5224  CD  GLU T 102      72.147  83.496  54.286

ATOM   5225  OE1 GLU T 102      71.216  84.330  54.360

ATOM   5226  OE2 GLU T 102      72.321  82.676  53.353

ATOM   5227  N   CYX T 103      75.560  85.727  55.555

ATOM   5228  CA  CYX T 103      76.124  86.761  54.701

ATOM   5229  C   CYX T 103      75.356  86.920  53.391

ATOM   5230  O   CYX T 103      75.492  86.078  52.510

ATOM   5231  CB  CYX T 103      77.566  86.369  54.451

ATOM   5232  SG  CYX T 103      78.453  86.199  56.013

ATOM   5233  N   THR T 104      74.615  88.021  53.289

ATOM   5234  CA  THR T 104      73.625  88.319  52.269

ATOM   5235  C   THR T 104      74.209  89.030  51.040

ATOM   5236  O   THR T 104      75.451  89.103  50.913

ATOM   5237  CB  THR T 104      72.551  89.170  52.970

ATOM   5238  OG1 THR T 104      73.129  90.301  53.607

ATOM   5239  CG2 THR T 104      71.870  88.372  54.090

ATOM   5240  OXT THR T 104      73.411  89.538  50.219

END

#!rasmol -rsm file
# Creator: RasTop Version 2.1.0
zap
set connect on
load pdb inline
set title 1RPGA29H8T59_1SJ4

# Colour details
background [0,0,0]
set backfade off
set headlight default
set ambient 48
set specular on
set specpower 30
set shadepower 75
set depthcue off
set shadow off
stereo off

# Transformation
reset
rotate molecule
set picking ident
set worlddepth 29786
# zoom 152.00
scale 78.38
rotate x -96.30
rotate y 17.79
rotate z 0.21
# translate x -1.37
# translate y 3.11
position x -1.074 y 2.438 z 0.000

# Rendering
colour axes [255,255,255]
set axes on
set boundingbox off
set unitcell off
set bonds off
set hbond sidechain
set bondmode and
dots off

# Avoid Colour Problems!
select all
colour bonds none
colour backbone none
colour hbonds none
colour ssbonds none
colour ribbons none
colour white

# Atoms
select atomno=1
colour atoms [143,143,255]
select (atomno>=2) and (atomno<=3)
colour atoms [255,255,255]
select atomno=4
colour atoms [240,0,0]
select (atomno>=5) and (atomno<=8)
colour atoms [255,255,255]
select (atomno>=9) and (atomno<=10)
colour atoms [143,143,255]
select (atomno>=11) and (atomno<=12)
colour atoms [255,255,255]
select atomno=13
colour atoms [240,0,0]
select (atomno>=14) and (atomno<=16)
colour atoms [255,255,255]
select (atomno>=17) and (atomno<=19)
colour atoms cpk
select (atomno>=20) and (atomno<=21)
colour atoms [255,255,255]
select atomno=22
colour atoms [240,0,0]
select atomno=23
colour atoms [255,255,255]
select atomno=24
colour atoms [240,0,0]
select atomno=25
colour atoms [255,255,255]
select atomno=26
colour atoms [143,143,255]
select (atomno>=27) and (atomno<=28)
colour atoms [255,255,255]
select atomno=29
colour atoms [240,0,0]
select atomno=30
colour atoms [255,255,255]
select atomno=31
colour atoms [143,143,255]
select (atomno>=32) and (atomno<=33)
colour atoms [255,255,255]
select atomno=34
colour atoms [240,0,0]
select atomno=35
colour atoms [255,255,255]
select atomno=36
colour atoms [143,143,255]
select (atomno>=37) and (atomno<=38)
colour atoms [255,255,255]
select atomno=39
colour atoms [240,0,0]
select atomno=40
colour atoms [255,255,255]
select atomno=41
colour atoms [143,143,255]
select (atomno>=42) and (atomno<=43)
colour atoms [255,255,255]
select atomno=44
colour atoms [240,0,0]
select (atomno>=45) and (atomno<=48)
colour atoms [255,255,255]
select (atomno>=49) and (atomno<=50)
colour atoms [143,143,255]
select (atomno>=51) and (atomno<=52)
colour atoms [255,255,255]
select atomno=53
colour atoms [240,0,0]
select (atomno>=54) and (atomno<=60)
colour atoms [255,255,255]
select atomno=61
colour atoms [143,143,255]
select (atomno>=62) and (atomno<=63)
colour atoms [255,255,255]
select atomno=64
colour atoms [240,0,0]
select (atomno>=65) and (atomno<=67)
colour atoms [255,255,255]
select (atomno>=68) and (atomno<=70)
colour atoms cpk
select (atomno>=71) and (atomno<=72)
colour atoms [255,255,255]
select atomno=73
colour atoms [240,0,0]
select (atomno>=74) and (atomno<=76)
colour atoms [255,255,255]
select atomno=77
colour atoms [143,143,255]
select atomno=78
colour atoms [255,255,255]
select (atomno>=79) and (atomno<=81)
colour atoms [143,143,255]
select (atomno>=82) and (atomno<=83)
colour atoms [255,255,255]
select atomno=84
colour atoms [240,0,0]
select (atomno>=85) and (atomno<=87)
colour atoms [255,255,255]
select (atomno>=88) and (atomno<=90)
colour atoms cpk
select (atomno>=91) and (atomno<=92)
colour atoms [255,255,255]
select atomno=93
colour atoms [240,0,0]
select (atomno>=94) and (atomno<=95)
colour atoms [255,255,255]
select atomno=96
colour atoms [143,143,255]
select (atomno>=97) and (atomno<=98)
colour atoms [255,255,255]
select (atomno>=99) and (atomno<=100)
colour atoms [143,143,255]
select (atomno>=101) and (atomno<=102)
colour atoms [255,255,255]
select atomno=103
colour atoms [240,0,0]
select (atomno>=104) and (atomno<=105)
colour atoms [255,255,255]
select atomno=106
colour atoms [255,200,50]
select atomno=107
colour atoms [255,255,255]
select atomno=108
colour atoms [143,143,255]
select (atomno>=109) and (atomno<=110)
colour atoms [255,255,255]
select atomno=111
colour atoms [240,0,0]
select (atomno>=112) and (atomno<=113)
colour atoms [255,255,255]
select (atomno>=114) and (atomno<=116)
colour atoms cpk
select (atomno>=117) and (atomno<=118)
colour atoms [255,255,255]
select atomno=119
colour atoms [240,0,0]
select atomno=120
colour atoms [255,255,255]
select (atomno>=121) and (atomno<=122)
colour atoms cpk
select (atomno>=123) and (atomno<=124)
colour atoms [255,255,255]
select atomno=125
colour atoms [240,0,0]
select atomno=126
colour atoms [255,255,255]
select (atomno>=127) and (atomno<=128)
colour atoms cpk
select (atomno>=129) and (atomno<=130)
colour atoms [255,255,255]
select atomno=131
colour atoms [240,0,0]
select atomno=132
colour atoms [255,255,255]
select atomno=133
colour atoms [240,0,0]
select atomno=134
colour atoms [255,255,255]
select atomno=135
colour atoms [143,143,255]
select (atomno>=136) and (atomno<=137)
colour atoms [255,255,255]
select atomno=138
colour atoms [240,0,0]
select atomno=139
colour atoms [255,255,255]
select (atomno>=140) and (atomno<=141)
colour atoms cpk
select (atomno>=142) and (atomno<=143)
colour atoms [255,255,255]
select atomno=144
colour atoms [240,0,0]
select atomno=145
colour atoms [255,255,255]
select atomno=146
colour atoms [143,143,255]
select (atomno>=147) and (atomno<=148)
colour atoms [255,255,255]
select atomno=149
colour atoms [240,0,0]
select atomno=150
colour atoms [255,255,255]
select atomno=151
colour atoms [143,143,255]
select (atomno>=152) and (atomno<=153)
colour atoms [255,255,255]
select atomno=154
colour atoms [240,0,0]
select atomno=155
colour atoms [255,255,255]
select (atomno>=156) and (atomno<=157)
colour atoms cpk
select (atomno>=158) and (atomno<=159)
colour atoms [255,255,255]
select atomno=160
colour atoms [240,0,0]
select atomno=161
colour atoms [255,255,255]
select (atomno>=162) and (atomno<=163)
colour atoms cpk
select (atomno>=164) and (atomno<=165)
colour atoms [255,255,255]
select atomno=166
colour atoms [240,0,0]
select atomno=167
colour atoms [255,255,255]
select (atomno>=168) and (atomno<=169)
colour atoms cpk
select (atomno>=170) and (atomno<=171)
colour atoms [255,255,255]
select atomno=172
colour atoms [240,0,0]
select (atomno>=173) and (atomno<=174)
colour atoms [255,255,255]
select (atomno>=175) and (atomno<=177)
colour atoms cpk
select (atomno>=178) and (atomno<=179)
colour atoms [255,255,255]
select atomno=180
colour atoms [240,0,0]
select (atomno>=181) and (atomno<=187)
colour atoms [255,255,255]
select (atomno>=188) and (atomno<=189)
colour atoms cpk
select (atomno>=190) and (atomno<=191)
colour atoms [255,255,255]
select atomno=192
colour atoms [240,0,0]
select atomno=193
colour atoms [255,255,255]
select (atomno>=194) and (atomno<=195)
colour atoms cpk
select (atomno>=196) and (atomno<=197)
colour atoms [255,255,255]
select atomno=198
colour atoms [240,0,0]
select (atomno>=199) and (atomno<=200)
colour atoms [255,255,255]
select (atomno>=201) and (atomno<=203)
colour atoms cpk
select (atomno>=204) and (atomno<=205)
colour atoms [255,255,255]
select atomno=206
colour atoms [240,0,0]
select (atomno>=207) and (atomno<=209)
colour atoms [255,255,255]
select (atomno>=210) and (atomno<=212)
colour atoms cpk
select (atomno>=213) and (atomno<=214)
colour atoms [255,255,255]
select atomno=215
colour atoms [240,0,0]
select (atomno>=216) and (atomno<=217)
colour atoms [255,255,255]
select atomno=218
colour atoms [255,200,50]
select atomno=219
colour atoms [255,255,255]
select atomno=220
colour atoms [143,143,255]
select (atomno>=221) and (atomno<=222)
colour atoms [255,255,255]
select atomno=223
colour atoms [240,0,0]
select (atomno>=224) and (atomno<=225)
colour atoms [255,255,255]
select atomno=226
colour atoms [255,200,50]
select atomno=227
colour atoms [255,255,255]
select atomno=228
colour atoms [143,143,255]
select (atomno>=229) and (atomno<=230)
colour atoms [255,255,255]
select atomno=231
colour atoms [240,0,0]
select (atomno>=232) and (atomno<=235)
colour atoms [255,255,255]
select (atomno>=236) and (atomno<=237)
colour atoms [143,143,255]
select (atomno>=238) and (atomno<=239)
colour atoms [255,255,255]
select atomno=240
colour atoms [240,0,0]
select atomno=241
colour atoms [255,255,255]
select (atomno>=242) and (atomno<=243)
colour atoms cpk
select (atomno>=244) and (atomno<=245)
colour atoms [255,255,255]
select atomno=246
colour atoms [240,0,0]
select (atomno>=247) and (atomno<=249)
colour atoms [255,255,255]
select atomno=250
colour atoms [143,143,255]
select atomno=251
colour atoms [255,255,255]
select (atomno>=252) and (atomno<=254)
colour atoms [143,143,255]
select (atomno>=255) and (atomno<=256)
colour atoms [255,255,255]
select atomno=257
colour atoms [240,0,0]
select (atomno>=258) and (atomno<=259)
colour atoms [255,255,255]
select (atomno>=260) and (atomno<=262)
colour atoms cpk
select (atomno>=263) and (atomno<=264)
colour atoms [255,255,255]
select atomno=265
colour atoms [240,0,0]
select (atomno>=266) and (atomno<=269)
colour atoms [255,255,255]
select atomno=270
colour atoms [143,143,255]
select (atomno>=271) and (atomno<=272)
colour atoms [255,255,255]
select atomno=273
colour atoms [240,0,0]
select atomno=274
colour atoms [255,255,255]
select atomno=275
colour atoms [240,0,0]
select atomno=276
colour atoms [255,255,255]
select atomno=277
colour atoms [143,143,255]
select (atomno>=278) and (atomno<=279)
colour atoms [255,255,255]
select atomno=280
colour atoms [240,0,0]
select (atomno>=281) and (atomno<=284)
colour atoms [255,255,255]
select (atomno>=285) and (atomno<=286)
colour atoms [143,143,255]
select (atomno>=287) and (atomno<=288)
colour atoms [255,255,255]
select atomno=289
colour atoms [240,0,0]
select (atomno>=290) and (atomno<=291)
colour atoms [255,255,255]
select (atomno>=292) and (atomno<=294)
colour atoms cpk
select (atomno>=295) and (atomno<=296)
colour atoms [255,255,255]
select atomno=297
colour atoms [240,0,0]
select (atomno>=298) and (atomno<=300)
colour atoms [255,255,255]
select atomno=301
colour atoms [143,143,255]
select atomno=302
colour atoms [255,255,255]
select (atomno>=303) and (atomno<=305)
colour atoms [143,143,255]
select (atomno>=306) and (atomno<=307)
colour atoms [255,255,255]
select atomno=308
colour atoms [240,0,0]
select atomno=309
colour atoms [255,255,255]
select (atomno>=310) and (atomno<=311)
colour atoms cpk
select (atomno>=312) and (atomno<=313)
colour atoms [255,255,255]
select atomno=314
colour atoms [240,0,0]
select (atomno>=315) and (atomno<=318)
colour atoms [255,255,255]
select (atomno>=319) and (atomno<=320)
colour atoms [143,143,255]
select (atomno>=321) and (atomno<=322)
colour atoms [255,255,255]
select atomno=323
colour atoms [240,0,0]
select (atomno>=324) and (atomno<=326)
colour atoms [255,255,255]
select atomno=327
colour atoms [143,143,255]
select (atomno>=328) and (atomno<=329)
colour atoms [255,255,255]
select atomno=330
colour atoms [240,0,0]
select (atomno>=331) and (atomno<=333)
colour atoms [255,255,255]
select atomno=334
colour atoms [143,143,255]
select (atomno>=335) and (atomno<=336)
colour atoms [255,255,255]
select atomno=337
colour atoms [240,0,0]
select (atomno>=338) and (atomno<=339)
colour atoms [255,255,255]
select (atomno>=340) and (atomno<=342)
colour atoms cpk
select (atomno>=343) and (atomno<=344)
colour atoms [255,255,255]
select atomno=345
colour atoms [240,0,0]
select atomno=346
colour atoms [255,255,255]
select atomno=347
colour atoms [240,0,0]
select atomno=348
colour atoms [255,255,255]
select atomno=349
colour atoms [143,143,255]
select (atomno>=350) and (atomno<=351)
colour atoms [255,255,255]
select atomno=352
colour atoms [240,0,0]
select (atomno>=353) and (atomno<=359)
colour atoms [255,255,255]
select atomno=360
colour atoms [143,143,255]
select (atomno>=361) and (atomno<=362)
colour atoms [255,255,255]
select atomno=363
colour atoms [240,0,0]
select (atomno>=364) and (atomno<=366)
colour atoms [255,255,255]
select atomno=367
colour atoms [143,143,255]
select (atomno>=368) and (atomno<=369)
colour atoms [255,255,255]
select atomno=370
colour atoms [240,0,0]
select (atomno>=371) and (atomno<=372)
colour atoms [255,255,255]
select atomno=373
colour atoms [143,143,255]
select (atomno>=374) and (atomno<=375)
colour atoms [255,255,255]
select (atomno>=376) and (atomno<=377)
colour atoms [143,143,255]
select (atomno>=378) and (atomno<=379)
colour atoms [255,255,255]
select atomno=380
colour atoms [240,0,0]
select (atomno>=381) and (atomno<=383)
colour atoms [255,255,255]
select (atomno>=384) and (atomno<=386)
colour atoms cpk
select (atomno>=387) and (atomno<=388)
colour atoms [255,255,255]
select atomno=389
colour atoms [240,0,0]
select atomno=390
colour atoms [255,255,255]
select (atomno>=391) and (atomno<=392)
colour atoms cpk
select (atomno>=393) and (atomno<=394)
colour atoms [255,255,255]
select atomno=395
colour atoms [240,0,0]
select (atomno>=396) and (atomno<=399)
colour atoms [255,255,255]
select atomno=400
colour atoms [143,143,255]
select (atomno>=401) and (atomno<=402)
colour atoms [255,255,255]
select atomno=403
colour atoms [240,0,0]
select atomno=404
colour atoms [255,255,255]
select atomno=405
colour atoms [143,143,255]
select (atomno>=406) and (atomno<=407)
colour atoms [255,255,255]
select atomno=408
colour atoms [240,0,0]
select (atomno>=409) and (atomno<=410)
colour atoms [255,255,255]
select (atomno>=411) and (atomno<=413)
colour atoms cpk
select (atomno>=414) and (atomno<=415)
colour atoms [255,255,255]
select atomno=416
colour atoms [240,0,0]
select (atomno>=417) and (atomno<=419)
colour atoms [255,255,255]
select atomno=420
colour atoms [143,143,255]
select (atomno>=421) and (atomno<=422)
colour atoms [255,255,255]
select atomno=423
colour atoms [240,0,0]
select (atomno>=424) and (atomno<=426)
colour atoms [255,255,255]
select (atomno>=427) and (atomno<=429)
colour atoms cpk
select (atomno>=430) and (atomno<=431)
colour atoms [255,255,255]
select atomno=432
colour atoms [240,0,0]
select atomno=433
colour atoms [255,255,255]
select atomno=434
colour atoms [143,143,255]
select (atomno>=435) and (atomno<=436)
colour atoms [255,255,255]
select atomno=437
colour atoms [240,0,0]
select (atomno>=438) and (atomno<=440)
colour atoms [255,255,255]
select atomno=441
colour atoms [143,143,255]
select (atomno>=442) and (atomno<=443)
colour atoms [255,255,255]
select atomno=444
colour atoms [240,0,0]
select atomno=445
colour atoms [255,255,255]
select (atomno>=446) and (atomno<=447)
colour atoms cpk
select (atomno>=448) and (atomno<=449)
colour atoms [255,255,255]
select atomno=450
colour atoms [240,0,0]
select atomno=451
colour atoms [255,255,255]
select (atomno>=452) and (atomno<=453)
colour atoms cpk
select (atomno>=454) and (atomno<=455)
colour atoms [255,255,255]
select atomno=456
colour atoms [240,0,0]
select (atomno>=457) and (atomno<=459)
colour atoms [255,255,255]
select (atomno>=460) and (atomno<=462)
colour atoms cpk
select (atomno>=463) and (atomno<=464)
colour atoms [255,255,255]
select atomno=465
colour atoms [240,0,0]
select (atomno>=466) and (atomno<=469)
colour atoms [255,255,255]
select (atomno>=470) and (atomno<=471)
colour atoms [143,143,255]
select (atomno>=472) and (atomno<=473)
colour atoms [255,255,255]
select atomno=474
colour atoms [240,0,0]
select (atomno>=475) and (atomno<=476)
colour atoms [255,255,255]
select (atomno>=477) and (atomno<=479)
colour atoms cpk
select (atomno>=480) and (atomno<=481)
colour atoms [255,255,255]
select atomno=482
colour atoms [240,0,0]
select (atomno>=483) and (atomno<=485)
colour atoms [255,255,255]
select atomno=486
colour atoms [143,143,255]
select (atomno>=487) and (atomno<=488)
colour atoms [255,255,255]
select atomno=489
colour atoms [240,0,0]
select atomno=490
colour atoms [255,255,255]
select atomno=491
colour atoms [143,143,255]
select (atomno>=492) and (atomno<=493)
colour atoms [255,255,255]
select atomno=494
colour atoms [240,0,0]
select atomno=495
colour atoms [255,255,255]
select (atomno>=496) and (atomno<=497)
colour atoms cpk
select (atomno>=498) and (atomno<=499)
colour atoms [255,255,255]
select atomno=500
colour atoms [240,0,0]
select (atomno>=501) and (atomno<=504)
colour atoms [255,255,255]
select (atomno>=505) and (atomno<=506)
colour atoms [143,143,255]
select (atomno>=507) and (atomno<=508)
colour atoms [255,255,255]
select atomno=509
colour atoms [240,0,0]
select (atomno>=510) and (atomno<=511)
colour atoms [255,255,255]
select (atomno>=512) and (atomno<=514)
colour atoms cpk
select (atomno>=515) and (atomno<=516)
colour atoms [255,255,255]
select (atomno>=517) and (atomno<=518)
colour atoms cpk
select (atomno>=519) and (atomno<=520)
colour atoms [255,255,255]
select atomno=521
colour atoms [240,0,0]
select (atomno>=522) and (atomno<=524)
colour atoms [255,255,255]
select (atomno>=525) and (atomno<=527)
colour atoms cpk
select (atomno>=528) and (atomno<=529)
colour atoms [255,255,255]
select atomno=530
colour atoms [240,0,0]
select atomno=531
colour atoms [255,255,255]
select atomno=532
colour atoms [240,0,0]
select atomno=533
colour atoms [255,255,255]
select atomno=534
colour atoms [143,143,255]
select (atomno>=535) and (atomno<=536)
colour atoms [255,255,255]
select atomno=537
colour atoms [240,0,0]
select (atomno>=538) and (atomno<=539)
colour atoms [255,255,255]
select (atomno>=540) and (atomno<=542)
colour atoms cpk
select (atomno>=543) and (atomno<=544)
colour atoms [255,255,255]
select atomno=545
colour atoms [240,0,0]
select atomno=546
colour atoms [255,255,255]
select (atomno>=547) and (atomno<=548)
colour atoms cpk
select (atomno>=549) and (atomno<=550)
colour atoms [255,255,255]
select atomno=551
colour atoms [240,0,0]
select (atomno>=552) and (atomno<=558)
colour atoms [255,255,255]
select (atomno>=559) and (atomno<=560)
colour atoms cpk
select (atomno>=561) and (atomno<=562)
colour atoms [255,255,255]
select atomno=563
colour atoms [240,0,0]
select (atomno>=564) and (atomno<=566)
colour atoms [255,255,255]
select (atomno>=567) and (atomno<=569)
colour atoms cpk
select (atomno>=570) and (atomno<=571)
colour atoms [255,255,255]
select atomno=572
colour atoms [240,0,0]
select atomno=573
colour atoms [255,255,255]
select (atomno>=574) and (atomno<=575)
colour atoms cpk
select (atomno>=576) and (atomno<=577)
colour atoms [255,255,255]
select atomno=578
colour atoms [240,0,0]
select (atomno>=579) and (atomno<=585)
colour atoms [255,255,255]
select (atomno>=586) and (atomno<=587)
colour atoms cpk
select (atomno>=588) and (atomno<=589)
colour atoms [255,255,255]
select atomno=590
colour atoms [240,0,0]
select atomno=591
colour atoms [255,255,255]
select (atomno>=592) and (atomno<=593)
colour atoms cpk
select (atomno>=594) and (atomno<=595)
colour atoms [255,255,255]
select atomno=596
colour atoms [240,0,0]
select atomno=597
colour atoms [255,255,255]
select atomno=598
colour atoms [240,0,0]
select atomno=599
colour atoms [255,255,255]
select atomno=600
colour atoms [143,143,255]
select (atomno>=601) and (atomno<=602)
colour atoms [255,255,255]
select atomno=603
colour atoms [240,0,0]
select (atomno>=604) and (atomno<=605)
colour atoms [255,255,255]
select atomno=606
colour atoms [255,200,50]
select atomno=607
colour atoms [255,255,255]
select atomno=608
colour atoms [143,143,255]
select (atomno>=609) and (atomno<=610)
colour atoms [255,255,255]
select atomno=611
colour atoms [240,0,0]
select atomno=612
colour atoms [255,255,255]
select (atomno>=613) and (atomno<=614)
colour atoms cpk
select (atomno>=615) and (atomno<=616)
colour atoms [255,255,255]
select atomno=617
colour atoms [240,0,0]
select (atomno>=618) and (atomno<=621)
colour atoms [255,255,255]
select atomno=622
colour atoms [143,143,255]
select (atomno>=623) and (atomno<=624)
colour atoms [255,255,255]
select atomno=625
colour atoms [240,0,0]
select atomno=626
colour atoms [255,255,255]
select atomno=627
colour atoms [240,0,0]
select atomno=628
colour atoms [255,255,255]
select atomno=629
colour atoms [143,143,255]
select (atomno>=630) and (atomno<=631)
colour atoms [255,255,255]
select atomno=632
colour atoms [240,0,0]
select (atomno>=633) and (atomno<=634)
colour atoms [255,255,255]
select (atomno>=635) and (atomno<=637)
colour atoms cpk
select (atomno>=638) and (atomno<=639)
colour atoms [255,255,255]
select atomno=640
colour atoms [240,0,0]
select atomno=641
colour atoms [255,255,255]
select (atomno>=642) and (atomno<=643)
colour atoms cpk
select (atomno>=644) and (atomno<=645)
colour atoms [255,255,255]
select atomno=646
colour atoms [240,0,0]
select (atomno>=647) and (atomno<=649)
colour atoms [255,255,255]
select atomno=650
colour atoms [143,143,255]
select atomno=651
colour atoms [255,255,255]
select (atomno>=652) and (atomno<=654)
colour atoms [143,143,255]
select (atomno>=655) and (atomno<=656)
colour atoms [255,255,255]
select atomno=657
colour atoms [240,0,0]
select (atomno>=658) and (atomno<=660)
colour atoms [255,255,255]
select (atomno>=661) and (atomno<=663)
colour atoms cpk
select (atomno>=664) and (atomno<=665)
colour atoms [255,255,255]
select atomno=666
colour atoms [240,0,0]
select atomno=667
colour atoms [255,255,255]
select atomno=668
colour atoms [240,0,0]
select atomno=669
colour atoms [255,255,255]
select atomno=670
colour atoms [143,143,255]
select (atomno>=671) and (atomno<=672)
colour atoms [255,255,255]
select (atomno>=673) and (atomno<=674)
colour atoms cpk
select (atomno>=675) and (atomno<=676)
colour atoms [255,255,255]
select atomno=677
colour atoms [240,0,0]
select atomno=678
colour atoms [255,255,255]
select (atomno>=679) and (atomno<=680)
colour atoms cpk
select (atomno>=681) and (atomno<=682)
colour atoms [255,255,255]
select atomno=683
colour atoms [240,0,0]
select atomno=684
colour atoms [255,255,255]
select (atomno>=685) and (atomno<=686)
colour atoms cpk
select (atomno>=687) and (atomno<=688)
colour atoms [255,255,255]
select atomno=689
colour atoms [240,0,0]
select (atomno>=690) and (atomno<=693)
colour atoms [255,255,255]
select (atomno>=694) and (atomno<=695)
colour atoms [143,143,255]
select (atomno>=696) and (atomno<=697)
colour atoms [255,255,255]
select atomno=698
colour atoms [240,0,0]
select (atomno>=699) and (atomno<=705)
colour atoms [255,255,255]
select (atomno>=706) and (atomno<=707)
colour atoms cpk
select (atomno>=708) and (atomno<=709)
colour atoms [255,255,255]
select atomno=710
colour atoms [240,0,0]
select (atomno>=711) and (atomno<=713)
colour atoms [255,255,255]
select atomno=714
colour atoms [143,143,255]
select (atomno>=715) and (atomno<=716)
colour atoms [255,255,255]
select atomno=717
colour atoms [240,0,0]
select (atomno>=718) and (atomno<=719)
colour atoms [255,255,255]
select (atomno>=720) and (atomno<=722)
colour atoms cpk
select (atomno>=723) and (atomno<=724)
colour atoms [255,255,255]
select atomno=725
colour atoms [240,0,0]
select atomno=726
colour atoms [255,255,255]
select (atomno>=727) and (atomno<=728)
colour atoms cpk
select (atomno>=729) and (atomno<=730)
colour atoms [255,255,255]
select atomno=731
colour atoms [240,0,0]
select atomno=732
colour atoms [255,255,255]
select atomno=733
colour atoms [143,143,255]
select (atomno>=734) and (atomno<=735)
colour atoms [255,255,255]
select atomno=736
colour atoms [240,0,0]
select (atomno>=737) and (atomno<=743)
colour atoms [255,255,255]
select (atomno>=744) and (atomno<=745)
colour atoms cpk
select (atomno>=746) and (atomno<=747)
colour atoms [255,255,255]
select atomno=748
colour atoms [240,0,0]
select (atomno>=749) and (atomno<=752)
colour atoms [255,255,255]
select (atomno>=753) and (atomno<=754)
colour atoms [143,143,255]
select (atomno>=755) and (atomno<=756)
colour atoms [255,255,255]
select atomno=757
colour atoms [240,0,0]
select atomno=758
colour atoms [255,255,255]
select atomno=759
colour atoms [240,0,0]
select atomno=760
colour atoms [255,255,255]
select atomno=761
colour atoms [143,143,255]
select (atomno>=762) and (atomno<=763)
colour atoms [255,255,255]
select atomno=764
colour atoms [240,0,0]
select atomno=765
colour atoms [255,255,255]
select atomno=766
colour atoms [240,0,0]
select atomno=767
colour atoms [255,255,255]
select atomno=768
colour atoms [143,143,255]
select (atomno>=769) and (atomno<=770)
colour atoms [255,255,255]
select atomno=771
colour atoms [240,0,0]
select (atomno>=772) and (atomno<=774)
colour atoms [255,255,255]
select (atomno>=775) and (atomno<=777)
colour atoms cpk
select (atomno>=778) and (atomno<=779)
colour atoms [255,255,255]
select atomno=780
colour atoms [240,0,0]
select atomno=781
colour atoms [255,255,255]
select atomno=782
colour atoms [143,143,255]
select (atomno>=783) and (atomno<=784)
colour atoms [255,255,255]
select atomno=785
colour atoms [240,0,0]
select (atomno>=786) and (atomno<=787)
colour atoms [255,255,255]
select (atomno>=788) and (atomno<=790)
colour atoms cpk
select (atomno>=791) and (atomno<=792)
colour atoms [255,255,255]
select atomno=793
colour atoms [240,0,0]
select (atomno>=794) and (atomno<=797)
colour atoms [255,255,255]
select (atomno>=798) and (atomno<=799)
colour atoms [143,143,255]
select (atomno>=800) and (atomno<=801)
colour atoms [255,255,255]
select atomno=802
colour atoms [240,0,0]
select (atomno>=803) and (atomno<=804)
colour atoms [255,255,255]
select atomno=805
colour atoms [143,143,255]
select (atomno>=806) and (atomno<=807)
colour atoms [255,255,255]
select (atomno>=808) and (atomno<=809)
colour atoms [143,143,255]
select (atomno>=810) and (atomno<=811)
colour atoms [255,255,255]
select atomno=812
colour atoms [240,0,0]
select (atomno>=813) and (atomno<=816)
colour atoms [255,255,255]
select atomno=817
colour atoms [143,143,255]
select (atomno>=818) and (atomno<=819)
colour atoms [255,255,255]
select atomno=820
colour atoms [240,0,0]
select (atomno>=821) and (atomno<=824)
colour atoms [255,255,255]
select atomno=825
colour atoms [143,143,255]
select (atomno>=826) and (atomno<=827)
colour atoms [255,255,255]
select atomno=828
colour atoms [240,0,0]
select (atomno>=829) and (atomno<=831)
colour atoms [255,255,255]
select atomno=832
colour atoms [143,143,255]
select (atomno>=833) and (atomno<=834)
colour atoms [255,255,255]
select atomno=835
colour atoms [240,0,0]
select atomno=836
colour atoms [255,255,255]
select atomno=837
colour atoms [143,143,255]
select (atomno>=838) and (atomno<=839)
colour atoms [255,255,255]
select atomno=840
colour atoms [240,0,0]
select atomno=841
colour atoms [255,255,255]
select (atomno>=842) and (atomno<=843)
colour atoms cpk
select (atomno>=844) and (atomno<=845)
colour atoms [255,255,255]
select atomno=846
colour atoms [240,0,0]
select (atomno>=847) and (atomno<=849)
colour atoms [255,255,255]
select (atomno>=850) and (atomno<=852)
colour atoms cpk
select (atomno>=853) and (atomno<=854)
colour atoms [255,255,255]
select (atomno>=855) and (atomno<=856)
colour atoms cpk
select (atomno>=857) and (atomno<=858)
colour atoms [255,255,255]
select atomno=859
colour atoms [240,0,0]
select (atomno>=860) and (atomno<=861)
colour atoms [255,255,255]
select (atomno>=862) and (atomno<=864)
colour atoms cpk
select (atomno>=865) and (atomno<=866)
colour atoms [255,255,255]
select atomno=867
colour atoms [240,0,0]
select (atomno>=868) and (atomno<=870)
colour atoms [255,255,255]
select atomno=871
colour atoms [143,143,255]
select (atomno>=872) and (atomno<=873)
colour atoms [255,255,255]
select atomno=874
colour atoms [240,0,0]
select (atomno>=875) and (atomno<=881)
colour atoms [255,255,255]
select (atomno>=882) and (atomno<=883)
colour atoms cpk
select (atomno>=884) and (atomno<=885)
colour atoms [255,255,255]
select atomno=886
colour atoms [240,0,0]
select (atomno>=887) and (atomno<=889)
colour atoms [255,255,255]
select atomno=890
colour atoms [143,143,255]
select (atomno>=891) and (atomno<=892)
colour atoms [255,255,255]
select atomno=893
colour atoms [240,0,0]
select (atomno>=894) and (atomno<=896)
colour atoms [255,255,255]
select atomno=897
colour atoms [143,143,255]
select (atomno>=898) and (atomno<=899)
colour atoms [255,255,255]
select atomno=900
colour atoms [240,0,0]
select (atomno>=901) and (atomno<=903)
colour atoms [255,255,255]
select atomno=904
colour atoms [143,143,255]
select (atomno>=905) and (atomno<=906)
colour atoms [255,255,255]
select atomno=907
colour atoms [240,0,0]
select (atomno>=908) and (atomno<=909)
colour atoms [255,255,255]
select atomno=910
colour atoms [143,143,255]
select (atomno>=911) and (atomno<=912)
colour atoms [255,255,255]
select (atomno>=913) and (atomno<=914)
colour atoms [143,143,255]
select (atomno>=915) and (atomno<=916)
colour atoms [255,255,255]
select atomno=917
colour atoms [240,0,0]
select (atomno>=918) and (atomno<=924)
colour atoms [255,255,255]
select atomno=925
colour atoms [143,143,255]
select (atomno>=926) and (atomno<=927)
colour atoms [255,255,255]
select atomno=928
colour atoms [240,0,0]
select (atomno>=929) and (atomno<=930)
colour atoms [255,255,255]
select (atomno>=931) and (atomno<=933)
colour atoms cpk
select (atomno>=934) and (atomno<=935)
colour atoms [255,255,255]
select atomno=936
colour atoms [240,0,0]
select atomno=937
colour atoms [255,255,255]
select atomno=938
colour atoms [143,143,255]
select (atomno>=939) and (atomno<=940)
colour atoms [255,255,255]
select atomno=941
colour atoms [240,0,0]
select atomno=942
colour atoms [255,255,255]
select (atomno>=943) and (atomno<=944)
colour atoms cpk
select (atomno>=945) and (atomno<=946)
colour atoms [255,255,255]
select atomno=947
colour atoms [240,0,0]
select (atomno>=948) and (atomno<=950)
colour atoms [255,255,255]
select (atomno>=951) and (atomno<=953)
colour atoms cpk
select (atomno>=954) and (atomno<=955)
colour atoms [255,255,255]
select atomno=956
colour atoms [240,0,0]
select (atomno>=957) and (atomno<=959)
colour atoms [255,255,255]
select atomno=960
colour atoms [143,143,255]
select (atomno>=961) and (atomno<=962)
colour atoms [255,255,255]
select atomno=963
colour atoms [240,0,0]
select (atomno>=964) and (atomno<=966)
colour atoms [255,255,255]
select (atomno>=967) and (atomno<=969)
colour atoms cpk
select (atomno>=970) and (atomno<=971)
colour atoms [255,255,255]
select atomno=972
colour atoms [240,0,0]
select atomno=973
colour atoms [255,255,255]
select atomno=974
colour atoms [240,0,0]
select atomno=975
colour atoms [255,255,255]
select atomno=976
colour atoms [143,143,255]
select (atomno>=977) and (atomno<=978)
colour atoms [255,255,255]
select atomno=979
colour atoms [240,0,0]
select (atomno>=980) and (atomno<=982)
colour atoms [255,255,255]
select atomno=983
colour atoms [143,143,255]
select atomno=984
colour atoms [255,255,255]
select (atomno>=985) and (atomno<=987)
colour atoms [143,143,255]
select (atomno>=988) and (atomno<=989)
colour atoms [255,255,255]
select atomno=990
colour atoms [240,0,0]
select (atomno>=991) and (atomno<=993)
colour atoms [255,255,255]
select atomno=994
colour atoms [143,143,255]
select (atomno>=995) and (atomno<=996)
colour atoms [255,255,255]
select atomno=997
colour atoms [240,0,0]
select (atomno>=998) and (atomno<=999)
colour atoms [255,255,255]
select (atomno>=1000) and (atomno<=1002)
colour atoms cpk
select (atomno>=1003) and (atomno<=1004)
colour atoms [255,255,255]
select atomno=1005
colour atoms [240,0,0]
select (atomno>=1006) and (atomno<=1007)
colour atoms [255,255,255]
select atomno=1008
colour atoms [143,143,255]
select (atomno>=1009) and (atomno<=1010)
colour atoms [255,255,255]
select (atomno>=1011) and (atomno<=1012)
colour atoms [143,143,255]
select (atomno>=1013) and (atomno<=1014)
colour atoms [255,255,255]
select atomno=1015
colour atoms [240,0,0]
select atomno=1016
colour atoms [255,255,255]
select atomno=1017
colour atoms [240,0,0]
select atomno=1018
colour atoms [255,255,255]
select atomno=1019
colour atoms [143,143,255]
select (atomno>=1020) and (atomno<=1021)
colour atoms [255,255,255]
select atomno=1022
colour atoms [240,0,0]
select (atomno>=1023) and (atomno<=1026)
colour atoms [255,255,255]
select atomno=1027
colour atoms [143,143,255]
select (atomno>=1028) and (atomno<=1029)
colour atoms [255,255,255]
select atomno=1030
colour atoms [240,0,0]
select (atomno>=1031) and (atomno<=1037)
colour atoms [255,255,255]
select (atomno>=1038) and (atomno<=1039)
colour atoms cpk
select (atomno>=1040) and (atomno<=1041)
colour atoms [255,255,255]
select atomno=1042
colour atoms [240,0,0]
select (atomno>=1043) and (atomno<=1046)
colour atoms [255,255,255]
select atomno=1047
colour atoms [143,143,255]
select (atomno>=1048) and (atomno<=1049)
colour atoms [255,255,255]
select atomno=1050
colour atoms [240,0,0]
select (atomno>=1051) and (atomno<=1052)
colour atoms [255,255,255]
select (atomno>=1053) and (atomno<=1055)
colour atoms cpk
select (atomno>=1056) and (atomno<=1057)
colour atoms [255,255,255]
select atomno=1058
colour atoms [240,0,0]
select (atomno>=1059) and (atomno<=1060)
colour atoms [255,255,255]
select (atomno>=1061) and (atomno<=1063)
colour atoms cpk
select (atomno>=1064) and (atomno<=1065)
colour atoms [255,255,255]
select atomno=1066
colour atoms [240,0,0]
select (atomno>=1067) and (atomno<=1070)
colour atoms [255,255,255]
select atomno=1071
colour atoms [143,143,255]
select (atomno>=1072) and (atomno<=1073)
colour atoms [255,255,255]
select atomno=1074
colour atoms [240,0,0]
select (atomno>=1075) and (atomno<=1076)
colour atoms [255,255,255]
select (atomno>=1077) and (atomno<=1079)
colour atoms cpk
select (atomno>=1080) and (atomno<=1081)
colour atoms [255,255,255]
select atomno=1082
colour atoms [240,0,0]
select (atomno>=1083) and (atomno<=1085)
colour atoms [255,255,255]
select (atomno>=1086) and (atomno<=1088)
colour atoms cpk
select (atomno>=1089) and (atomno<=1090)
colour atoms [255,255,255]
select atomno=1091
colour atoms [240,0,0]
select (atomno>=1092) and (atomno<=1095)
colour atoms [255,255,255]
select (atomno>=1096) and (atomno<=1097)
colour atoms [143,143,255]
select (atomno>=1098) and (atomno<=1099)
colour atoms [255,255,255]
select atomno=1100
colour atoms [240,0,0]
select (atomno>=1101) and (atomno<=1104)
colour atoms [255,255,255]
select atomno=1105
colour atoms [143,143,255]
select (atomno>=1106) and (atomno<=1107)
colour atoms [255,255,255]
select atomno=1108
colour atoms [240,0,0]
select (atomno>=1109) and (atomno<=1112)
colour atoms [255,255,255]
select (atomno>=1113) and (atomno<=1114)
colour atoms [143,143,255]
select (atomno>=1115) and (atomno<=1116)
colour atoms [255,255,255]
select atomno=1117
colour atoms [240,0,0]
select (atomno>=1118) and (atomno<=1121)
colour atoms [255,255,255]
select (atomno>=1122) and (atomno<=1123)
colour atoms [143,143,255]
select (atomno>=1124) and (atomno<=1125)
colour atoms [255,255,255]
select atomno=1126
colour atoms [240,0,0]
select (atomno>=1127) and (atomno<=1128)
colour atoms [255,255,255]
select (atomno>=1129) and (atomno<=1131)
colour atoms cpk
select (atomno>=1132) and (atomno<=1133)
colour atoms [255,255,255]
select atomno=1134
colour atoms [240,0,0]
select (atomno>=1135) and (atomno<=1137)
colour atoms [255,255,255]
select (atomno>=1138) and (atomno<=1140)
colour atoms cpk
select (atomno>=1141) and (atomno<=1142)
colour atoms [255,255,255]
select atomno=1143
colour atoms [240,0,0]
select (atomno>=1144) and (atomno<=1147)
colour atoms [255,255,255]
select atomno=1148
colour atoms [143,143,255]
select (atomno>=1149) and (atomno<=1150)
colour atoms [255,255,255]
select atomno=1151
colour atoms [240,0,0]
select (atomno>=1152) and (atomno<=1155)
colour atoms [255,255,255]
select (atomno>=1156) and (atomno<=1157)
colour atoms [143,143,255]
select (atomno>=1158) and (atomno<=1159)
colour atoms [255,255,255]
select atomno=1160
colour atoms [240,0,0]
select (atomno>=1161) and (atomno<=1164)
colour atoms [255,255,255]
select (atomno>=1165) and (atomno<=1166)
colour atoms [143,143,255]
select (atomno>=1167) and (atomno<=1168)
colour atoms [255,255,255]
select atomno=1169
colour atoms [240,0,0]
select atomno=1170
colour atoms [255,255,255]
select (atomno>=1171) and (atomno<=1172)
colour atoms cpk
select (atomno>=1173) and (atomno<=1174)
colour atoms [255,255,255]
select atomno=1175
colour atoms [240,0,0]
select (atomno>=1176) and (atomno<=1179)
colour atoms [255,255,255]
select atomno=1180
colour atoms [143,143,255]
select (atomno>=1181) and (atomno<=1182)
colour atoms [255,255,255]
select atomno=1183
colour atoms [240,0,0]
select (atomno>=1184) and (atomno<=1185)
colour atoms [255,255,255]
select atomno=1186
colour atoms [143,143,255]
select (atomno>=1187) and (atomno<=1188)
colour atoms [255,255,255]
select (atomno>=1189) and (atomno<=1190)
colour atoms [143,143,255]
select (atomno>=1191) and (atomno<=1192)
colour atoms [255,255,255]
select atomno=1193
colour atoms [240,0,0]
select atomno=1194
colour atoms [255,255,255]
select atomno=1195
colour atoms [143,143,255]
select (atomno>=1196) and (atomno<=1197)
colour atoms [255,255,255]
select atomno=1198
colour atoms [240,0,0]
select (atomno>=1199) and (atomno<=1202)
colour atoms [255,255,255]
select atomno=1203
colour atoms [143,143,255]
select (atomno>=1204) and (atomno<=1205)
colour atoms [255,255,255]
select atomno=1206
colour atoms [240,0,0]
select (atomno>=1207) and (atomno<=1213)
colour atoms [255,255,255]
select atomno=1214
colour atoms [143,143,255]
select (atomno>=1215) and (atomno<=1216)
colour atoms [255,255,255]
select atomno=1217
colour atoms [240,0,0]
select atomno=1218
colour atoms [255,255,255]
select (atomno>=1219) and (atomno<=1220)
colour atoms cpk
select (atomno>=1221) and (atomno<=1222)
colour atoms [255,255,255]
select atomno=1223
colour atoms [240,0,0]
select (atomno>=1224) and (atomno<=1226)
colour atoms [255,255,255]
select atomno=1227
colour atoms [143,143,255]
select atomno=1228
colour atoms [255,255,255]
select (atomno>=1229) and (atomno<=1231)
colour atoms [143,143,255]
select (atomno>=1232) and (atomno<=1233)
colour atoms [255,255,255]
select atomno=1234
colour atoms [240,0,0]
select (atomno>=1235) and (atomno<=1241)
colour atoms [255,255,255]
select atomno=1242
colour atoms [143,143,255]
select (atomno>=1243) and (atomno<=1244)
colour atoms [255,255,255]
select (atomno>=1245) and (atomno<=1246)
colour atoms cpk
select (atomno>=1247) and (atomno<=1248)
colour atoms [255,255,255]
select atomno=1249
colour atoms [240,0,0]
select (atomno>=1250) and (atomno<=1252)
colour atoms [255,255,255]
select (atomno>=1253) and (atomno<=1255)
colour atoms cpk
select (atomno>=1256) and (atomno<=1257)
colour atoms [255,255,255]
select atomno=1258
colour atoms [240,0,0]
select (atomno>=1259) and (atomno<=1262)
colour atoms [255,255,255]
select atomno=1263
colour atoms [143,143,255]
select (atomno>=1264) and (atomno<=1265)
colour atoms [255,255,255]
select atomno=1266
colour atoms [240,0,0]
select (atomno>=1267) and (atomno<=1270)
colour atoms [255,255,255]
select atomno=1271
colour atoms [143,143,255]
select (atomno>=1272) and (atomno<=1273)
colour atoms [255,255,255]
select atomno=1274
colour atoms [240,0,0]
select (atomno>=1275) and (atomno<=1276)
colour atoms [255,255,255]
select (atomno>=1277) and (atomno<=1279)
colour atoms cpk
select (atomno>=1280) and (atomno<=1281)
colour atoms [255,255,255]
select atomno=1282
colour atoms [240,0,0]
select (atomno>=1283) and (atomno<=1286)
colour atoms [255,255,255]
select atomno=1287
colour atoms [143,143,255]
select (atomno>=1288) and (atomno<=1289)
colour atoms [255,255,255]
select atomno=1290
colour atoms [240,0,0]
select (atomno>=1291) and (atomno<=1294)
colour atoms [255,255,255]
select atomno=1295
colour atoms [143,143,255]
select (atomno>=1296) and (atomno<=1297)
colour atoms [255,255,255]
select atomno=1298
colour atoms [240,0,0]
select (atomno>=1299) and (atomno<=1301)
colour atoms [255,255,255]
select atomno=1302
colour atoms [143,143,255]
select (atomno>=1303) and (atomno<=1304)
colour atoms [255,255,255]
select atomno=1305
colour atoms [240,0,0]
select atomno=1306
colour atoms [255,255,255]
select (atomno>=1307) and (atomno<=1308)
colour atoms cpk
select (atomno>=1309) and (atomno<=1310)
colour atoms [255,255,255]
select atomno=1311
colour atoms [240,0,0]
select (atomno>=1312) and (atomno<=1314)
colour atoms [255,255,255]
select atomno=1315
colour atoms [143,143,255]
select atomno=1316
colour atoms [255,255,255]
select (atomno>=1317) and (atomno<=1319)
colour atoms [143,143,255]
select (atomno>=1320) and (atomno<=1321)
colour atoms [255,255,255]
select atomno=1322
colour atoms [240,0,0]
select atomno=1323
colour atoms [255,255,255]
select (atomno>=1324) and (atomno<=1325)
colour atoms cpk
select (atomno>=1326) and (atomno<=1327)
colour atoms [255,255,255]
select atomno=1328
colour atoms [240,0,0]
select (atomno>=1329) and (atomno<=1332)
colour atoms [255,255,255]
select atomno=1333
colour atoms [143,143,255]
select (atomno>=1334) and (atomno<=1335)
colour atoms [255,255,255]
select atomno=1336
colour atoms [240,0,0]
select (atomno>=1337) and (atomno<=1340)
colour atoms [255,255,255]
select (atomno>=1341) and (atomno<=1342)
colour atoms [143,143,255]
select (atomno>=1343) and (atomno<=1344)
colour atoms [255,255,255]
select atomno=1345
colour atoms [240,0,0]
select (atomno>=1346) and (atomno<=1347)
colour atoms [255,255,255]
select atomno=1348
colour atoms [255,200,50]
select atomno=1349
colour atoms [255,255,255]
select atomno=1350
colour atoms [143,143,255]
select (atomno>=1351) and (atomno<=1352)
colour atoms [255,255,255]
select atomno=1353
colour atoms [240,0,0]
select (atomno>=1354) and (atomno<=1356)
colour atoms [255,255,255]
select atomno=1357
colour atoms [143,143,255]
select atomno=1358
colour atoms [255,255,255]
select (atomno>=1359) and (atomno<=1361)
colour atoms [143,143,255]
select (atomno>=1362) and (atomno<=1363)
colour atoms [255,255,255]
select (atomno>=1364) and (atomno<=1365)
colour atoms cpk
select (atomno>=1366) and (atomno<=1367)
colour atoms [255,255,255]
select atomno=1368
colour atoms [240,0,0]
select (atomno>=1369) and (atomno<=1371)
colour atoms [255,255,255]
select (atomno>=1372) and (atomno<=1374)
colour atoms cpk
select (atomno>=1375) and (atomno<=1376)
colour atoms [255,255,255]
select atomno=1377
colour atoms [240,0,0]
select atomno=1378
colour atoms [255,255,255]
select atomno=1379
colour atoms [143,143,255]
select (atomno>=1380) and (atomno<=1381)
colour atoms [255,255,255]
select atomno=1382
colour atoms [240,0,0]
select (atomno>=1383) and (atomno<=1389)
colour atoms [255,255,255]
select atomno=1390
colour atoms [143,143,255]
select (atomno>=1391) and (atomno<=1392)
colour atoms [255,255,255]
select atomno=1393
colour atoms [240,0,0]
select (atomno>=1394) and (atomno<=1396)
colour atoms [255,255,255]
select atomno=1397
colour atoms [143,143,255]
select (atomno>=1398) and (atomno<=1399)
colour atoms [255,255,255]
select atomno=1400
colour atoms [240,0,0]
select (atomno>=1401) and (atomno<=1404)
colour atoms [255,255,255]
select atomno=1405
colour atoms [143,143,255]
select (atomno>=1406) and (atomno<=1407)
colour atoms [255,255,255]
select atomno=1408
colour atoms [240,0,0]
select (atomno>=1409) and (atomno<=1415)
colour atoms [255,255,255]
select atomno=1416
colour atoms [143,143,255]
select (atomno>=1417) and (atomno<=1418)
colour atoms [255,255,255]
select atomno=1419
colour atoms [240,0,0]
select (atomno>=1420) and (atomno<=1423)
colour atoms [255,255,255]
select (atomno>=1424) and (atomno<=1425)
colour atoms [143,143,255]
select (atomno>=1426) and (atomno<=1427)
colour atoms [255,255,255]
select atomno=1428
colour atoms [240,0,0]
select (atomno>=1429) and (atomno<=1431)
colour atoms [255,255,255]
select (atomno>=1432) and (atomno<=1434)
colour atoms cpk
select (atomno>=1435) and (atomno<=1436)
colour atoms [255,255,255]
select atomno=1437
colour atoms [240,0,0]
select (atomno>=1438) and (atomno<=1440)
colour atoms [255,255,255]
select atomno=1441
colour atoms [143,143,255]
select (atomno>=1442) and (atomno<=1443)
colour atoms [255,255,255]
select atomno=1444
colour atoms [240,0,0]
select atomno=1445
colour atoms [255,255,255]
select (atomno>=1446) and (atomno<=1447)
colour atoms cpk
select (atomno>=1448) and (atomno<=1449)
colour atoms [255,255,255]
select atomno=1450
colour atoms [240,0,0]
select atomno=1451
colour atoms [255,255,255]
select (atomno>=1452) and (atomno<=1453)
colour atoms cpk
select (atomno>=1454) and (atomno<=1455)
colour atoms [255,255,255]
select atomno=1456
colour atoms [240,0,0]
select atomno=1457
colour atoms [255,255,255]
select atomno=1458
colour atoms [143,143,255]
select (atomno>=1459) and (atomno<=1460)
colour atoms [255,255,255]
select atomno=1461
colour atoms [240,0,0]
select atomno=1462
colour atoms [255,255,255]
select atomno=1463
colour atoms [240,0,0]
select atomno=1464
colour atoms [255,255,255]
select atomno=1465
colour atoms [143,143,255]
select (atomno>=1466) and (atomno<=1467)
colour atoms [255,255,255]
select atomno=1468
colour atoms [240,0,0]
select (atomno>=1469) and (atomno<=1470)
colour atoms [255,255,255]
select (atomno>=1471) and (atomno<=1473)
colour atoms cpk
select (atomno>=1474) and (atomno<=1475)
colour atoms [255,255,255]
select atomno=1476
colour atoms [240,0,0]
select atomno=1477
colour atoms [255,255,255]
select atomno=1478
colour atoms [143,143,255]
select (atomno>=1479) and (atomno<=1480)
colour atoms [255,255,255]
select atomno=1481
colour atoms [240,0,0]
select (atomno>=1482) and (atomno<=1485)
colour atoms [255,255,255]
select atomno=1486
colour atoms [143,143,255]
select (atomno>=1487) and (atomno<=1488)
colour atoms [255,255,255]
select atomno=1489
colour atoms [240,0,0]
select (atomno>=1490) and (atomno<=1492)
colour atoms [255,255,255]
select atomno=1493
colour atoms [143,143,255]
select atomno=1494
colour atoms [255,255,255]
select (atomno>=1495) and (atomno<=1497)
colour atoms [143,143,255]
select (atomno>=1498) and (atomno<=1499)
colour atoms [255,255,255]
select atomno=1500
colour atoms [240,0,0]
select atomno=1501
colour atoms [255,255,255]
select (atomno>=1502) and (atomno<=1503)
colour atoms cpk
select (atomno>=1504) and (atomno<=1505)
colour atoms [255,255,255]
select atomno=1506
colour atoms [240,0,0]
select (atomno>=1507) and (atomno<=1508)
colour atoms [255,255,255]
select atomno=1509
colour atoms [255,200,50]
select atomno=1510
colour atoms [255,255,255]
select atomno=1511
colour atoms [143,143,255]
select (atomno>=1512) and (atomno<=1513)
colour atoms [255,255,255]
select atomno=1514
colour atoms [240,0,0]
select (atomno>=1515) and (atomno<=1517)
colour atoms [255,255,255]
select (atomno>=1518) and (atomno<=1520)
colour atoms cpk
select (atomno>=1521) and (atomno<=1522)
colour atoms [255,255,255]
select (atomno>=1523) and (atomno<=1524)
colour atoms cpk
select (atomno>=1525) and (atomno<=1526)
colour atoms [255,255,255]
select atomno=1527
colour atoms [240,0,0]
select (atomno>=1528) and (atomno<=1534)
colour atoms [255,255,255]
select atomno=1535
colour atoms [143,143,255]
select (atomno>=1536) and (atomno<=1537)
colour atoms [255,255,255]
select atomno=1538
colour atoms [240,0,0]
select (atomno>=1539) and (atomno<=1541)
colour atoms [255,255,255]
select atomno=1542
colour atoms [143,143,255]
select (atomno>=1543) and (atomno<=1544)
colour atoms [255,255,255]
select atomno=1545
colour atoms [240,0,0]
select (atomno>=1546) and (atomno<=1552)
colour atoms [255,255,255]
select atomno=1553
colour atoms [143,143,255]
select (atomno>=1554) and (atomno<=1555)
colour atoms [255,255,255]
select atomno=1556
colour atoms [240,0,0]
select (atomno>=1557) and (atomno<=1563)
colour atoms [255,255,255]
select (atomno>=1564) and (atomno<=1565)
colour atoms cpk
select (atomno>=1566) and (atomno<=1567)
colour atoms [255,255,255]
select atomno=1568
colour atoms [240,0,0]
select (atomno>=1569) and (atomno<=1570)
colour atoms [255,255,255]
select (atomno>=1571) and (atomno<=1573)
colour atoms cpk
select (atomno>=1574) and (atomno<=1575)
colour atoms [255,255,255]
select atomno=1576
colour atoms [240,0,0]
select (atomno>=1577) and (atomno<=1580)
colour atoms [255,255,255]
select (atomno>=1581) and (atomno<=1582)
colour atoms [143,143,255]
select (atomno>=1583) and (atomno<=1584)
colour atoms [255,255,255]
select atomno=1585
colour atoms [240,0,0]
select (atomno>=1586) and (atomno<=1588)
colour atoms [255,255,255]
select atomno=1589
colour atoms [143,143,255]
select (atomno>=1590) and (atomno<=1591)
colour atoms [255,255,255]
select atomno=1592
colour atoms [240,0,0]
select (atomno>=1593) and (atomno<=1594)
colour atoms [255,255,255]
select atomno=1595
colour atoms [255,200,50]
select atomno=1596
colour atoms [255,255,255]
select atomno=1597
colour atoms [143,143,255]
select (atomno>=1598) and (atomno<=1599)
colour atoms [255,255,255]
select atomno=1600
colour atoms [240,0,0]
select (atomno>=1601) and (atomno<=1603)
colour atoms [255,255,255]
select atomno=1604
colour atoms [143,143,255]
select atomno=1605
colour atoms [255,255,255]
select (atomno>=1606) and (atomno<=1608)
colour atoms [143,143,255]
select (atomno>=1609) and (atomno<=1610)
colour atoms [255,255,255]
select atomno=1611
colour atoms [240,0,0]
select (atomno>=1612) and (atomno<=1615)
colour atoms [255,255,255]
select atomno=1616
colour atoms [143,143,255]
select (atomno>=1617) and (atomno<=1618)
colour atoms [255,255,255]
select atomno=1619
colour atoms [240,0,0]
select (atomno>=1620) and (atomno<=1622)
colour atoms [255,255,255]
select (atomno>=1623) and (atomno<=1625)
colour atoms cpk
select (atomno>=1626) and (atomno<=1627)
colour atoms [255,255,255]
select atomno=1628
colour atoms [240,0,0]
select (atomno>=1629) and (atomno<=1635)
colour atoms [255,255,255]
select (atomno>=1636) and (atomno<=1637)
colour atoms cpk
select (atomno>=1638) and (atomno<=1639)
colour atoms [255,255,255]
select atomno=1640
colour atoms [240,0,0]
select atomno=1641
colour atoms [255,255,255]
select atomno=1642
colour atoms [143,143,255]
select (atomno>=1643) and (atomno<=1644)
colour atoms [255,255,255]
select atomno=1645
colour atoms [240,0,0]
select (atomno>=1646) and (atomno<=1649)
colour atoms [255,255,255]
select (atomno>=1650) and (atomno<=1651)
colour atoms [143,143,255]
select (atomno>=1652) and (atomno<=1653)
colour atoms [255,255,255]
select atomno=1654
colour atoms [240,0,0]
select atomno=1655
colour atoms [255,255,255]
select atomno=1656
colour atoms [240,0,0]
select atomno=1657
colour atoms [255,255,255]
select atomno=1658
colour atoms [143,143,255]
select (atomno>=1659) and (atomno<=1660)
colour atoms [255,255,255]
select atomno=1661
colour atoms [240,0,0]
select (atomno>=1662) and (atomno<=1663)
colour atoms [255,255,255]
select (atomno>=1664) and (atomno<=1666)
colour atoms cpk
select (atomno>=1667) and (atomno<=1668)
colour atoms [255,255,255]
select atomno=1669
colour atoms [240,0,0]
select atomno=1670
colour atoms [255,255,255]
select (atomno>=1671) and (atomno<=1672)
colour atoms cpk
select (atomno>=1673) and (atomno<=1674)
colour atoms [255,255,255]
select atomno=1675
colour atoms [240,0,0]
select (atomno>=1676) and (atomno<=1677)
colour atoms [255,255,255]
select (atomno>=1678) and (atomno<=1680)
colour atoms cpk
select (atomno>=1681) and (atomno<=1682)
colour atoms [255,255,255]
select atomno=1683
colour atoms [240,0,0]
select (atomno>=1684) and (atomno<=1687)
colour atoms [255,255,255]
select atomno=1688
colour atoms [143,143,255]
select (atomno>=1689) and (atomno<=1690)
colour atoms [255,255,255]
select atomno=1691
colour atoms [240,0,0]
select (atomno>=1692) and (atomno<=1695)
colour atoms [255,255,255]
select atomno=1696
colour atoms [143,143,255]
select (atomno>=1697) and (atomno<=1698)
colour atoms [255,255,255]
select atomno=1699
colour atoms [240,0,0]
select atomno=1700
colour atoms [255,255,255]
select atomno=1701
colour atoms [143,143,255]
select (atomno>=1702) and (atomno<=1703)
colour atoms [255,255,255]
select atomno=1704
colour atoms [240,0,0]
select (atomno>=1705) and (atomno<=1708)
colour atoms [255,255,255]
select (atomno>=1709) and (atomno<=1710)
colour atoms [143,143,255]
select (atomno>=1711) and (atomno<=1712)
colour atoms [255,255,255]
select atomno=1713
colour atoms [240,0,0]
select (atomno>=1714) and (atomno<=1715)
colour atoms [255,255,255]
select atomno=1716
colour atoms [255,200,50]
select atomno=1717
colour atoms [255,255,255]
select atomno=1718
colour atoms [143,143,255]
select (atomno>=1719) and (atomno<=1720)
colour atoms [255,255,255]
select atomno=1721
colour atoms [240,0,0]
select (atomno>=1722) and (atomno<=1725)
colour atoms [255,255,255]
select (atomno>=1726) and (atomno<=1728)
colour atoms cpk
select (atomno>=1729) and (atomno<=1730)
colour atoms [255,255,255]
select atomno=1731
colour atoms [240,0,0]
select atomno=1732
colour atoms [255,255,255]
select atomno=1733
colour atoms [240,0,0]
select atomno=1734
colour atoms [255,255,255]
select atomno=1735
colour atoms [240,0,0]
select atomno=1736
colour atoms [255,255,255]
select atomno=1737
colour atoms [143,143,255]
select atomno=1738
colour atoms [255,255,255]
select (atomno>=1739) and (atomno<=1740)
colour atoms cpk
select atomno=1741
colour atoms [255,255,255]
select atomno=1742
colour atoms [240,0,0]
select (atomno>=1743) and (atomno<=1744)
colour atoms [255,255,255]
select (atomno>=1745) and (atomno<=1747)
colour atoms cpk
select atomno=1748
colour atoms [0,255,0]
select (atomno>=1749) and (atomno<=1751)
colour atoms [240,0,0]
select (atomno>=1752) and (atomno<=1753)
colour atoms [255,255,255]
select atomno=1754
colour atoms [240,0,0]
select atomno=1755
colour atoms [255,255,255]
select atomno=1756
colour atoms [240,0,0]
select atomno=1757
colour atoms [255,255,255]
select atomno=1758
colour atoms [240,0,0]
select atomno=1759
colour atoms [255,255,255]
select atomno=1760
colour atoms [143,143,255]
select atomno=1761
colour atoms [255,255,255]
select atomno=1762
colour atoms [143,143,255]
select (atomno>=1763) and (atomno<=1764)
colour atoms [255,255,255]
select (atomno>=1765) and (atomno<=1766)
colour atoms cpk
select atomno=1767
colour atoms [255,255,255]
select (atomno>=1768) and (atomno<=1769)
colour atoms [143,143,255]
select atomno=1770
colour atoms [255,255,255]
select (atomno>=1771) and (atomno<=1774)
colour atoms cpk
select (atomno>=1775) and (atomno<=1776)
colour atoms [255,255,255]
select atomno=1777
colour atoms [240,0,0]
select atomno=1778
colour atoms [255,255,255]
select atomno=1779
colour atoms [240,0,0]
select atomno=1780
colour atoms [255,255,255]
select atomno=1781
colour atoms [240,0,0]
select atomno=1782
colour atoms [255,255,255]
select atomno=1783
colour atoms [143,143,255]
select atomno=1784
colour atoms [255,255,255]
select atomno=1785
colour atoms [143,143,255]
select (atomno>=1786) and (atomno<=1787)
colour atoms [255,255,255]
select (atomno>=1788) and (atomno<=1789)
colour atoms cpk
select atomno=1790
colour atoms [255,255,255]
select (atomno>=1791) and (atomno<=1792)
colour atoms [143,143,255]
select atomno=1793
colour atoms [255,255,255]
select (atomno>=1794) and (atomno<=1797)
colour atoms cpk
select (atomno>=1798) and (atomno<=1799)
colour atoms [255,255,255]
select atomno=1800
colour atoms [240,0,0]
select atomno=1801
colour atoms [255,255,255]
select atomno=1802
colour atoms [240,0,0]
select atomno=1803
colour atoms [255,255,255]
select atomno=1804
colour atoms [240,0,0]
select atomno=1805
colour atoms [255,255,255]
select atomno=1806
colour atoms [143,143,255]
select atomno=1807
colour atoms [255,255,255]
select (atomno>=1808) and (atomno<=1809)
colour atoms cpk
select atomno=1810
colour atoms [255,255,255]
select atomno=1811
colour atoms [143,143,255]
select (atomno>=1812) and (atomno<=1813)
colour atoms [255,255,255]
select (atomno>=1814) and (atomno<=1817)
colour atoms cpk
select (atomno>=1818) and (atomno<=1819)
colour atoms [255,255,255]
select atomno=1820
colour atoms [240,0,0]
select atomno=1821
colour atoms [255,255,255]
select atomno=1822
colour atoms [240,0,0]
select atomno=1823
colour atoms [255,255,255]
select atomno=1824
colour atoms [240,0,0]
select atomno=1825
colour atoms [255,255,255]
select atomno=1826
colour atoms [143,143,255]
select atomno=1827
colour atoms [255,255,255]
select (atomno>=1828) and (atomno<=1829)
colour atoms cpk
select atomno=1830
colour atoms [255,255,255]
select atomno=1831
colour atoms [143,143,255]
select (atomno>=1832) and (atomno<=1833)
colour atoms [255,255,255]
select (atomno>=1834) and (atomno<=1837)
colour atoms cpk
select (atomno>=1838) and (atomno<=1839)
colour atoms [255,255,255]
select atomno=1840
colour atoms [240,0,0]
select atomno=1841
colour atoms [255,255,255]
select atomno=1842
colour atoms [240,0,0]
select atomno=1843
colour atoms [255,255,255]
select atomno=1844
colour atoms [240,0,0]
select atomno=1845
colour atoms [255,255,255]
select atomno=1846
colour atoms [143,143,255]
select atomno=1847
colour atoms [255,255,255]
select atomno=1848
colour atoms [143,143,255]
select (atomno>=1849) and (atomno<=1850)
colour atoms [255,255,255]
select (atomno>=1851) and (atomno<=1852)
colour atoms cpk
select atomno=1853
colour atoms [255,255,255]
select (atomno>=1854) and (atomno<=1855)
colour atoms [143,143,255]
select atomno=1856
colour atoms [255,255,255]
select (atomno>=1857) and (atomno<=1860)
colour atoms cpk
select (atomno>=1861) and (atomno<=1862)
colour atoms [255,255,255]
select atomno=1863
colour atoms [240,0,0]
select atomno=1864
colour atoms [255,255,255]
select atomno=1865
colour atoms [240,0,0]
select atomno=1866
colour atoms [255,255,255]
select atomno=1867
colour atoms [240,0,0]
select atomno=1868
colour atoms [255,255,255]
select atomno=1869
colour atoms [143,143,255]
select atomno=1870
colour atoms [255,255,255]
select atomno=1871
colour atoms [143,143,255]
select (atomno>=1872) and (atomno<=1873)
colour atoms [255,255,255]
select (atomno>=1874) and (atomno<=1875)
colour atoms cpk
select atomno=1876
colour atoms [255,255,255]
select (atomno>=1877) and (atomno<=1878)
colour atoms [143,143,255]
select atomno=1879
colour atoms [255,255,255]
select (atomno>=1880) and (atomno<=1883)
colour atoms cpk
select (atomno>=1884) and (atomno<=1885)
colour atoms [255,255,255]
select atomno=1886
colour atoms [240,0,0]
select atomno=1887
colour atoms [255,255,255]
select atomno=1888
colour atoms [240,0,0]
select atomno=1889
colour atoms [255,255,255]
select atomno=1890
colour atoms [240,0,0]
select atomno=1891
colour atoms [255,255,255]
select atomno=1892
colour atoms [143,143,255]
select atomno=1893
colour atoms [255,255,255]
select (atomno>=1894) and (atomno<=1895)
colour atoms cpk
select atomno=1896
colour atoms [255,255,255]
select atomno=1897
colour atoms [143,143,255]
select (atomno>=1898) and (atomno<=1899)
colour atoms [255,255,255]
select (atomno>=1900) and (atomno<=1903)
colour atoms cpk
select (atomno>=1904) and (atomno<=1905)
colour atoms [255,255,255]
select atomno=1906
colour atoms [240,0,0]
select atomno=1907
colour atoms [255,255,255]
select atomno=1908
colour atoms [240,0,0]
select atomno=1909
colour atoms [255,255,255]
select atomno=1910
colour atoms [240,0,0]
select atomno=1911
colour atoms [255,255,255]
select atomno=1912
colour atoms [143,143,255]
select atomno=1913
colour atoms [255,255,255]
select atomno=1914
colour atoms [143,143,255]
select (atomno>=1915) and (atomno<=1916)
colour atoms [255,255,255]
select (atomno>=1917) and (atomno<=1918)
colour atoms [143,143,255]
select atomno=1919
colour atoms [255,255,255]
select atomno=1920
colour atoms [143,143,255]
select atomno=1921
colour atoms [255,255,255]
select (atomno>=1922) and (atomno<=1925)
colour atoms cpk
select (atomno>=1926) and (atomno<=1927)
colour atoms [255,255,255]
select atomno=1928
colour atoms [240,0,0]
select atomno=1929
colour atoms [255,255,255]
select atomno=1930
colour atoms [240,0,0]
select atomno=1931
colour atoms [255,255,255]
select atomno=1932
colour atoms [240,0,0]
select atomno=1933
colour atoms [255,255,255]
select atomno=1934
colour atoms [143,143,255]
select atomno=1935
colour atoms [255,255,255]
select (atomno>=1936) and (atomno<=1937)
colour atoms cpk
select atomno=1938
colour atoms [255,255,255]
select atomno=1939
colour atoms [240,0,0]
select (atomno>=1940) and (atomno<=1941)
colour atoms [255,255,255]
select (atomno>=1942) and (atomno<=1945)
colour atoms cpk
select (atomno>=1946) and (atomno<=1947)
colour atoms [255,255,255]
select atomno=1948
colour atoms [240,0,0]
select atomno=1949
colour atoms [255,255,255]
select atomno=1950
colour atoms [240,0,0]
select atomno=1951
colour atoms [255,255,255]
select atomno=1952
colour atoms [240,0,0]
select atomno=1953
colour atoms [255,255,255]
select atomno=1954
colour atoms [143,143,255]
select atomno=1955
colour atoms [255,255,255]
select atomno=1956
colour atoms [143,143,255]
select (atomno>=1957) and (atomno<=1958)
colour atoms [255,255,255]
select (atomno>=1959) and (atomno<=1960)
colour atoms cpk
select atomno=1961
colour atoms [255,255,255]
select (atomno>=1962) and (atomno<=1963)
colour atoms [143,143,255]
select atomno=1964
colour atoms [255,255,255]
select (atomno>=1965) and (atomno<=1968)
colour atoms cpk
select (atomno>=1969) and (atomno<=1970)
colour atoms [255,255,255]
select atomno=1971
colour atoms [240,0,0]
select atomno=1972
colour atoms [255,255,255]
select atomno=1973
colour atoms [240,0,0]
select atomno=1974
colour atoms [255,255,255]
select atomno=1975
colour atoms [240,0,0]
select atomno=1976
colour atoms [255,255,255]
select atomno=1977
colour atoms [143,143,255]
select atomno=1978
colour atoms [255,255,255]
select atomno=1979
colour atoms [143,143,255]
select (atomno>=1980) and (atomno<=1981)
colour atoms [255,255,255]
select (atomno>=1982) and (atomno<=1983)
colour atoms cpk
select atomno=1984
colour atoms [255,255,255]
select (atomno>=1985) and (atomno<=1986)
colour atoms [143,143,255]
select atomno=1987
colour atoms [255,255,255]
select (atomno>=1988) and (atomno<=1991)
colour atoms cpk
select (atomno>=1992) and (atomno<=1993)
colour atoms [255,255,255]
select atomno=1994
colour atoms [240,0,0]
select atomno=1995
colour atoms [255,255,255]
select atomno=1996
colour atoms [240,0,0]
select atomno=1997
colour atoms [255,255,255]
select atomno=1998
colour atoms [240,0,0]
select atomno=1999
colour atoms [255,255,255]
select atomno=2000
colour atoms [143,143,255]
select atomno=2001
colour atoms [255,255,255]
select (atomno>=2002) and (atomno<=2003)
colour atoms cpk
select atomno=2004
colour atoms [255,255,255]
select atomno=2005
colour atoms [240,0,0]
select (atomno>=2006) and (atomno<=2007)
colour atoms [255,255,255]
select (atomno>=2008) and (atomno<=2011)
colour atoms cpk
select (atomno>=2012) and (atomno<=2013)
colour atoms [255,255,255]
select atomno=2014
colour atoms [240,0,0]
select atomno=2015
colour atoms [255,255,255]
select atomno=2016
colour atoms [240,0,0]
select atomno=2017
colour atoms [255,255,255]
select atomno=2018
colour atoms [240,0,0]
select atomno=2019
colour atoms [255,255,255]
select atomno=2020
colour atoms [143,143,255]
select atomno=2021
colour atoms [255,255,255]
select (atomno>=2022) and (atomno<=2023)
colour atoms cpk
select atomno=2024
colour atoms [255,255,255]
select atomno=2025
colour atoms [143,143,255]
select (atomno>=2026) and (atomno<=2027)
colour atoms [255,255,255]
select (atomno>=2028) and (atomno<=2031)
colour atoms cpk
select (atomno>=2032) and (atomno<=2033)
colour atoms [255,255,255]
select atomno=2034
colour atoms [240,0,0]
select atomno=2035
colour atoms [255,255,255]
select atomno=2036
colour atoms [240,0,0]
select atomno=2037
colour atoms [255,255,255]
select atomno=2038
colour atoms [240,0,0]
select atomno=2039
colour atoms [255,255,255]
select atomno=2040
colour atoms [143,143,255]
select atomno=2041
colour atoms [255,255,255]
select (atomno>=2042) and (atomno<=2043)
colour atoms cpk
select atomno=2044
colour atoms [255,255,255]
select atomno=2045
colour atoms [143,143,255]
select (atomno>=2046) and (atomno<=2047)
colour atoms [255,255,255]
select (atomno>=2048) and (atomno<=2051)
colour atoms cpk
select (atomno>=2052) and (atomno<=2053)
colour atoms [255,255,255]
select atomno=2054
colour atoms [240,0,0]
select atomno=2055
colour atoms [255,255,255]
select atomno=2056
colour atoms [240,0,0]
select atomno=2057
colour atoms [255,255,255]
select atomno=2058
colour atoms [240,0,0]
select atomno=2059
colour atoms [255,255,255]
select atomno=2060
colour atoms [143,143,255]
select atomno=2061
colour atoms [255,255,255]
select (atomno>=2062) and (atomno<=2063)
colour atoms cpk
select atomno=2064
colour atoms [255,255,255]
select atomno=2065
colour atoms [143,143,255]
select (atomno>=2066) and (atomno<=2067)
colour atoms [255,255,255]
select (atomno>=2068) and (atomno<=2071)
colour atoms cpk
select (atomno>=2072) and (atomno<=2073)
colour atoms [255,255,255]
select atomno=2074
colour atoms [240,0,0]
select atomno=2075
colour atoms [255,255,255]
select atomno=2076
colour atoms [240,0,0]
select atomno=2077
colour atoms [255,255,255]
select atomno=2078
colour atoms [240,0,0]
select atomno=2079
colour atoms [255,255,255]
select atomno=2080
colour atoms [143,143,255]
select atomno=2081
colour atoms [255,255,255]
select atomno=2082
colour atoms [143,143,255]
select (atomno>=2083) and (atomno<=2084)
colour atoms [255,255,255]
select (atomno>=2085) and (atomno<=2086)
colour atoms [143,143,255]
select atomno=2087
colour atoms [255,255,255]
select atomno=2088
colour atoms [143,143,255]
select atomno=2089
colour atoms [255,255,255]
select (atomno>=2090) and (atomno<=2093)
colour atoms cpk
select (atomno>=2094) and (atomno<=2095)
colour atoms [255,255,255]
select atomno=2096
colour atoms [240,0,0]
select atomno=2097
colour atoms [255,255,255]
select atomno=2098
colour atoms [240,0,0]
select atomno=2099
colour atoms [255,255,255]
select atomno=2100
colour atoms [240,0,0]
select atomno=2101
colour atoms [255,255,255]
select atomno=2102
colour atoms [143,143,255]
select atomno=2103
colour atoms [255,255,255]
select atomno=2104
colour atoms [143,143,255]
select (atomno>=2105) and (atomno<=2106)
colour atoms [255,255,255]
select (atomno>=2107) and (atomno<=2108)
colour atoms cpk
select atomno=2109
colour atoms [255,255,255]
select (atomno>=2110) and (atomno<=2111)
colour atoms [143,143,255]
select atomno=2112
colour atoms [255,255,255]
select (atomno>=2113) and (atomno<=2116)
colour atoms cpk
select (atomno>=2117) and (atomno<=2118)
colour atoms [255,255,255]
select atomno=2119
colour atoms [240,0,0]
select atomno=2120
colour atoms [255,255,255]
select atomno=2121
colour atoms [240,0,0]
select atomno=2122
colour atoms [255,255,255]
select atomno=2123
colour atoms [240,0,0]
select atomno=2124
colour atoms [255,255,255]
select atomno=2125
colour atoms [143,143,255]
select atomno=2126
colour atoms [255,255,255]
select (atomno>=2127) and (atomno<=2128)
colour atoms cpk
select atomno=2129
colour atoms [255,255,255]
select atomno=2130
colour atoms [143,143,255]
select (atomno>=2131) and (atomno<=2132)
colour atoms [255,255,255]
select (atomno>=2133) and (atomno<=2136)
colour atoms cpk
select (atomno>=2137) and (atomno<=2138)
colour atoms [255,255,255]
select atomno=2139
colour atoms [240,0,0]
select atomno=2140
colour atoms [255,255,255]
select atomno=2141
colour atoms [240,0,0]
select atomno=2142
colour atoms [255,255,255]
select atomno=2143
colour atoms [240,0,0]
select atomno=2144
colour atoms [255,255,255]
select atomno=2145
colour atoms [143,143,255]
select atomno=2146
colour atoms [255,255,255]
select (atomno>=2147) and (atomno<=2148)
colour atoms cpk
select atomno=2149
colour atoms [255,255,255]
select atomno=2150
colour atoms [143,143,255]
select (atomno>=2151) and (atomno<=2152)
colour atoms [255,255,255]
select (atomno>=2153) and (atomno<=2156)
colour atoms cpk
select (atomno>=2157) and (atomno<=2158)
colour atoms [255,255,255]
select atomno=2159
colour atoms [240,0,0]
select atomno=2160
colour atoms [255,255,255]
select atomno=2161
colour atoms [240,0,0]
select atomno=2162
colour atoms [255,255,255]
select atomno=2163
colour atoms [240,0,0]
select atomno=2164
colour atoms [255,255,255]
select atomno=2165
colour atoms [143,143,255]
select atomno=2166
colour atoms [255,255,255]
select (atomno>=2167) and (atomno<=2168)
colour atoms cpk
select atomno=2169
colour atoms [255,255,255]
select atomno=2170
colour atoms [240,0,0]
select (atomno>=2171) and (atomno<=2172)
colour atoms [255,255,255]
select (atomno>=2173) and (atomno<=2176)
colour atoms cpk
select (atomno>=2177) and (atomno<=2178)
colour atoms [255,255,255]
select atomno=2179
colour atoms [240,0,0]
select atomno=2180
colour atoms [255,255,255]
select atomno=2181
colour atoms [240,0,0]
select atomno=2182
colour atoms [255,255,255]
select atomno=2183
colour atoms [240,0,0]
select atomno=2184
colour atoms [255,255,255]
select atomno=2185
colour atoms [143,143,255]
select atomno=2186
colour atoms [255,255,255]
select (atomno>=2187) and (atomno<=2188)
colour atoms cpk
select atomno=2189
colour atoms [255,255,255]
select atomno=2190
colour atoms [143,143,255]
select (atomno>=2191) and (atomno<=2192)
colour atoms [255,255,255]
select (atomno>=2193) and (atomno<=2196)
colour atoms cpk
select (atomno>=2197) and (atomno<=2198)
colour atoms [255,255,255]
select atomno=2199
colour atoms [240,0,0]
select atomno=2200
colour atoms [255,255,255]
select atomno=2201
colour atoms [240,0,0]
select atomno=2202
colour atoms [255,255,255]
select atomno=2203
colour atoms [240,0,0]
select atomno=2204
colour atoms [255,255,255]
select atomno=2205
colour atoms [143,143,255]
select atomno=2206
colour atoms [255,255,255]
select (atomno>=2207) and (atomno<=2208)
colour atoms cpk
select atomno=2209
colour atoms [255,255,255]
select atomno=2210
colour atoms [143,143,255]
select (atomno>=2211) and (atomno<=2212)
colour atoms [255,255,255]
select (atomno>=2213) and (atomno<=2214)
colour atoms cpk
select (atomno>=2215) and (atomno<=2216)
colour atoms [255,255,255]
select atomno=2217
colour atoms [240,0,0]
select atomno=2218
colour atoms [255,255,255]
select atomno=2219
colour atoms [240,0,0]
select (atomno>=2220) and (atomno<=2221)
colour atoms [255,255,255]
select (atomno>=2222) and (atomno<=2224)
colour atoms cpk
select (atomno>=2225) and (atomno<=2227)
colour atoms [255,255,255]
select (atomno>=2228) and (atomno<=2229)
colour atoms cpk
select atomno=2230
colour atoms [255,255,255]
select (atomno>=2231) and (atomno<=2236)
colour atoms cpk
select (atomno>=2237) and (atomno<=2238)
colour atoms [255,255,255]
select atomno=2239
colour atoms [240,0,0]
select atomno=2240
colour atoms [255,255,255]
select atomno=2241
colour atoms [240,0,0]
select atomno=2242
colour atoms [255,255,255]
select atomno=2243
colour atoms [240,0,0]
select atomno=2244
colour atoms [255,255,255]
select atomno=2245
colour atoms [143,143,255]
select atomno=2246
colour atoms [255,255,255]
select (atomno>=2247) and (atomno<=2248)
colour atoms cpk
select atomno=2249
colour atoms [255,255,255]
select atomno=2250
colour atoms [143,143,255]
select (atomno>=2251) and (atomno<=2252)
colour atoms [255,255,255]
select (atomno>=2253) and (atomno<=2256)
colour atoms cpk
select (atomno>=2257) and (atomno<=2258)
colour atoms [255,255,255]
select atomno=2259
colour atoms [240,0,0]
select atomno=2260
colour atoms [255,255,255]
select atomno=2261
colour atoms [240,0,0]
select atomno=2262
colour atoms [255,255,255]
select atomno=2263
colour atoms [240,0,0]
select atomno=2264
colour atoms [255,255,255]
select atomno=2265
colour atoms [143,143,255]
select atomno=2266
colour atoms [255,255,255]
select atomno=2267
colour atoms [143,143,255]
select (atomno>=2268) and (atomno<=2269)
colour atoms [255,255,255]
select (atomno>=2270) and (atomno<=2271)
colour atoms cpk
select atomno=2272
colour atoms [255,255,255]
select (atomno>=2273) and (atomno<=2274)
colour atoms [143,143,255]
select atomno=2275
colour atoms [255,255,255]
select (atomno>=2276) and (atomno<=2279)
colour atoms cpk
select (atomno>=2280) and (atomno<=2281)
colour atoms [255,255,255]
select atomno=2282
colour atoms [240,0,0]
select atomno=2283
colour atoms [255,255,255]
select atomno=2284
colour atoms [240,0,0]
select atomno=2285
colour atoms [255,255,255]
select atomno=2286
colour atoms [240,0,0]
select atomno=2287
colour atoms [255,255,255]
select atomno=2288
colour atoms [143,143,255]
select atomno=2289
colour atoms [255,255,255]
select (atomno>=2290) and (atomno<=2291)
colour atoms cpk
select atomno=2292
colour atoms [255,255,255]
select atomno=2293
colour atoms [143,143,255]
select (atomno>=2294) and (atomno<=2295)
colour atoms [255,255,255]
select (atomno>=2296) and (atomno<=2297)
colour atoms cpk
select (atomno>=2298) and (atomno<=2299)
colour atoms [255,255,255]
select atomno=2300
colour atoms [240,0,0]
select atomno=2301
colour atoms [255,255,255]
select atomno=2302
colour atoms [240,0,0]
select (atomno>=2303) and (atomno<=2304)
colour atoms [255,255,255]
select (atomno>=2305) and (atomno<=2307)
colour atoms cpk
select (atomno>=2308) and (atomno<=2310)
colour atoms [255,255,255]
select (atomno>=2311) and (atomno<=2312)
colour atoms cpk
select atomno=2313
colour atoms [255,255,255]
select (atomno>=2314) and (atomno<=2319)
colour atoms cpk
select (atomno>=2320) and (atomno<=2321)
colour atoms [255,255,255]
select atomno=2322
colour atoms [240,0,0]
select atomno=2323
colour atoms [255,255,255]
select atomno=2324
colour atoms [240,0,0]
select atomno=2325
colour atoms [255,255,255]
select atomno=2326
colour atoms [240,0,0]
select atomno=2327
colour atoms [255,255,255]
select atomno=2328
colour atoms [143,143,255]
select atomno=2329
colour atoms [255,255,255]
select atomno=2330
colour atoms [143,143,255]
select (atomno>=2331) and (atomno<=2332)
colour atoms [255,255,255]
select (atomno>=2333) and (atomno<=2334)
colour atoms cpk
select atomno=2335
colour atoms [255,255,255]
select (atomno>=2336) and (atomno<=2337)
colour atoms [143,143,255]
select atomno=2338
colour atoms [255,255,255]
select (atomno>=2339) and (atomno<=2342)
colour atoms cpk
select (atomno>=2343) and (atomno<=2344)
colour atoms [255,255,255]
select atomno=2345
colour atoms [240,0,0]
select atomno=2346
colour atoms [255,255,255]
select atomno=2347
colour atoms [240,0,0]
select atomno=2348
colour atoms [255,255,255]
select atomno=2349
colour atoms [240,0,0]
select atomno=2350
colour atoms [255,255,255]
select atomno=2351
colour atoms [143,143,255]
select atomno=2352
colour atoms [255,255,255]
select atomno=2353
colour atoms [143,143,255]
select (atomno>=2354) and (atomno<=2355)
colour atoms [255,255,255]
select (atomno>=2356) and (atomno<=2357)
colour atoms cpk
select atomno=2358
colour atoms [255,255,255]
select (atomno>=2359) and (atomno<=2360)
colour atoms [143,143,255]
select atomno=2361
colour atoms [255,255,255]
select (atomno>=2362) and (atomno<=2365)
colour atoms cpk
select (atomno>=2366) and (atomno<=2367)
colour atoms [255,255,255]
select atomno=2368
colour atoms [240,0,0]
select atomno=2369
colour atoms [255,255,255]
select atomno=2370
colour atoms [240,0,0]
select atomno=2371
colour atoms [255,255,255]
select atomno=2372
colour atoms [240,0,0]
select atomno=2373
colour atoms [255,255,255]
select atomno=2374
colour atoms [143,143,255]
select atomno=2375
colour atoms [255,255,255]
select (atomno>=2376) and (atomno<=2377)
colour atoms cpk
select atomno=2378
colour atoms [255,255,255]
select atomno=2379
colour atoms [143,143,255]
select (atomno>=2380) and (atomno<=2381)
colour atoms [255,255,255]
select (atomno>=2382) and (atomno<=2385)
colour atoms cpk
select (atomno>=2386) and (atomno<=2387)
colour atoms [255,255,255]
select atomno=2388
colour atoms [240,0,0]
select atomno=2389
colour atoms [255,255,255]
select atomno=2390
colour atoms [240,0,0]
select atomno=2391
colour atoms [255,255,255]
select atomno=2392
colour atoms [240,0,0]
select atomno=2393
colour atoms [255,255,255]
select atomno=2394
colour atoms [143,143,255]
select atomno=2395
colour atoms [255,255,255]
select atomno=2396
colour atoms [143,143,255]
select (atomno>=2397) and (atomno<=2398)
colour atoms [255,255,255]
select (atomno>=2399) and (atomno<=2400)
colour atoms cpk
select atomno=2401
colour atoms [255,255,255]
select (atomno>=2402) and (atomno<=2403)
colour atoms [143,143,255]
select atomno=2404
colour atoms [255,255,255]
select (atomno>=2405) and (atomno<=2408)
colour atoms cpk
select (atomno>=2409) and (atomno<=2410)
colour atoms [255,255,255]
select atomno=2411
colour atoms [240,0,0]
select atomno=2412
colour atoms [255,255,255]
select atomno=2413
colour atoms [240,0,0]
select atomno=2414
colour atoms [255,255,255]
select atomno=2415
colour atoms [240,0,0]
select atomno=2416
colour atoms [255,255,255]
select atomno=2417
colour atoms [143,143,255]
select atomno=2418
colour atoms [255,255,255]
select (atomno>=2419) and (atomno<=2420)
colour atoms cpk
select atomno=2421
colour atoms [255,255,255]
select atomno=2422
colour atoms [143,143,255]
select (atomno>=2423) and (atomno<=2424)
colour atoms [255,255,255]
select (atomno>=2425) and (atomno<=2428)
colour atoms cpk
select (atomno>=2429) and (atomno<=2430)
colour atoms [255,255,255]
select atomno=2431
colour atoms [240,0,0]
select atomno=2432
colour atoms [255,255,255]
select atomno=2433
colour atoms [240,0,0]
select atomno=2434
colour atoms [255,255,255]
select atomno=2435
colour atoms [240,0,0]
select atomno=2436
colour atoms [255,255,255]
select atomno=2437
colour atoms [143,143,255]
select atomno=2438
colour atoms [255,255,255]
select (atomno>=2439) and (atomno<=2440)
colour atoms cpk
select atomno=2441
colour atoms [255,255,255]
select atomno=2442
colour atoms [143,143,255]
select (atomno>=2443) and (atomno<=2444)
colour atoms [255,255,255]
select (atomno>=2445) and (atomno<=2448)
colour atoms cpk
select (atomno>=2449) and (atomno<=2450)
colour atoms [255,255,255]
select atomno=2451
colour atoms [240,0,0]
select atomno=2452
colour atoms [255,255,255]
select atomno=2453
colour atoms [240,0,0]
select atomno=2454
colour atoms [255,255,255]
select atomno=2455
colour atoms [240,0,0]
select atomno=2456
colour atoms [255,255,255]
select atomno=2457
colour atoms [143,143,255]
select atomno=2458
colour atoms [255,255,255]
select atomno=2459
colour atoms [143,143,255]
select (atomno>=2460) and (atomno<=2461)
colour atoms [255,255,255]
select (atomno>=2462) and (atomno<=2463)
colour atoms cpk
select atomno=2464
colour atoms [255,255,255]
select (atomno>=2465) and (atomno<=2466)
colour atoms [143,143,255]
select atomno=2467
colour atoms [255,255,255]
select (atomno>=2468) and (atomno<=2471)
colour atoms cpk
select (atomno>=2472) and (atomno<=2473)
colour atoms [255,255,255]
select atomno=2474
colour atoms [240,0,0]
select atomno=2475
colour atoms [255,255,255]
select atomno=2476
colour atoms [240,0,0]
select atomno=2477
colour atoms [255,255,255]
select atomno=2478
colour atoms [240,0,0]
select atomno=2479
colour atoms [255,255,255]
select atomno=2480
colour atoms [143,143,255]
select atomno=2481
colour atoms [255,255,255]
select atomno=2482
colour atoms [143,143,255]
select (atomno>=2483) and (atomno<=2484)
colour atoms [255,255,255]
select (atomno>=2485) and (atomno<=2486)
colour atoms cpk
select atomno=2487
colour atoms [255,255,255]
select (atomno>=2488) and (atomno<=2489)
colour atoms [143,143,255]
select atomno=2490
colour atoms [255,255,255]
select (atomno>=2491) and (atomno<=2494)
colour atoms cpk
select (atomno>=2495) and (atomno<=2496)
colour atoms [255,255,255]
select atomno=2497
colour atoms [240,0,0]
select atomno=2498
colour atoms [255,255,255]
select atomno=2499
colour atoms [240,0,0]
select atomno=2500
colour atoms [255,255,255]
select atomno=2501
colour atoms [240,0,0]
select atomno=2502
colour atoms [255,255,255]
select atomno=2503
colour atoms [143,143,255]
select atomno=2504
colour atoms [255,255,255]
select (atomno>=2505) and (atomno<=2506)
colour atoms cpk
select atomno=2507
colour atoms [255,255,255]
select atomno=2508
colour atoms [143,143,255]
select (atomno>=2509) and (atomno<=2510)
colour atoms [255,255,255]
select (atomno>=2511) and (atomno<=2514)
colour atoms cpk
select (atomno>=2515) and (atomno<=2516)
colour atoms [255,255,255]
select atomno=2517
colour atoms [240,0,0]
select atomno=2518
colour atoms [255,255,255]
select atomno=2519
colour atoms [240,0,0]
select atomno=2520
colour atoms [255,255,255]
select atomno=2521
colour atoms [240,0,0]
select atomno=2522
colour atoms [255,255,255]
select atomno=2523
colour atoms [143,143,255]
select atomno=2524
colour atoms [255,255,255]
select (atomno>=2525) and (atomno<=2526)
colour atoms cpk
select atomno=2527
colour atoms [255,255,255]
select atomno=2528
colour atoms [240,0,0]
select (atomno>=2529) and (atomno<=2530)
colour atoms [255,255,255]
select (atomno>=2531) and (atomno<=2534)
colour atoms cpk
select (atomno>=2535) and (atomno<=2536)
colour atoms [255,255,255]
select atomno=2537
colour atoms [240,0,0]
select atomno=2538
colour atoms [255,255,255]
select atomno=2539
colour atoms [240,0,0]
select atomno=2540
colour atoms [255,255,255]
select atomno=2541
colour atoms [240,0,0]
select atomno=2542
colour atoms [255,255,255]
select atomno=2543
colour atoms [143,143,255]
select atomno=2544
colour atoms [255,255,255]
select atomno=2545
colour atoms [143,143,255]
select (atomno>=2546) and (atomno<=2547)
colour atoms [255,255,255]
select (atomno>=2548) and (atomno<=2549)
colour atoms cpk
select atomno=2550
colour atoms [255,255,255]
select (atomno>=2551) and (atomno<=2552)
colour atoms [143,143,255]
select atomno=2553
colour atoms [255,255,255]
select (atomno>=2554) and (atomno<=2557)
colour atoms cpk
select (atomno>=2558) and (atomno<=2559)
colour atoms [255,255,255]
select atomno=2560
colour atoms [240,0,0]
select atomno=2561
colour atoms [255,255,255]
select atomno=2562
colour atoms [240,0,0]
select atomno=2563
colour atoms [255,255,255]
select atomno=2564
colour atoms [240,0,0]
select atomno=2565
colour atoms [255,255,255]
select atomno=2566
colour atoms [143,143,255]
select atomno=2567
colour atoms [255,255,255]
select atomno=2568
colour atoms [143,143,255]
select (atomno>=2569) and (atomno<=2570)
colour atoms [255,255,255]
select (atomno>=2571) and (atomno<=2572)
colour atoms cpk
select atomno=2573
colour atoms [255,255,255]
select (atomno>=2574) and (atomno<=2575)
colour atoms [143,143,255]
select atomno=2576
colour atoms [255,255,255]
select (atomno>=2577) and (atomno<=2580)
colour atoms cpk
select (atomno>=2581) and (atomno<=2582)
colour atoms [255,255,255]
select atomno=2583
colour atoms [240,0,0]
select atomno=2584
colour atoms [255,255,255]
select atomno=2585
colour atoms [240,0,0]
select atomno=2586
colour atoms [255,255,255]
select atomno=2587
colour atoms [240,0,0]
select atomno=2588
colour atoms [255,255,255]
select atomno=2589
colour atoms [143,143,255]
select atomno=2590
colour atoms [255,255,255]
select atomno=2591
colour atoms [143,143,255]
select (atomno>=2592) and (atomno<=2593)
colour atoms [255,255,255]
select (atomno>=2594) and (atomno<=2595)
colour atoms cpk
select atomno=2596
colour atoms [255,255,255]
select (atomno>=2597) and (atomno<=2598)
colour atoms [143,143,255]
select atomno=2599
colour atoms [255,255,255]
select (atomno>=2600) and (atomno<=2603)
colour atoms cpk
select (atomno>=2604) and (atomno<=2605)
colour atoms [255,255,255]
select atomno=2606
colour atoms [240,0,0]
select atomno=2607
colour atoms [255,255,255]
select atomno=2608
colour atoms [240,0,0]
select atomno=2609
colour atoms [255,255,255]
select atomno=2610
colour atoms [240,0,0]
select atomno=2611
colour atoms [255,255,255]
select atomno=2612
colour atoms [143,143,255]
select atomno=2613
colour atoms [255,255,255]
select (atomno>=2614) and (atomno<=2615)
colour atoms cpk
select atomno=2616
colour atoms [255,255,255]
select atomno=2617
colour atoms [143,143,255]
select (atomno>=2618) and (atomno<=2619)
colour atoms [255,255,255]
select (atomno>=2620) and (atomno<=2623)
colour atoms cpk
select (atomno>=2624) and (atomno<=2625)
colour atoms [255,255,255]
select atomno=2626
colour atoms [240,0,0]
select atomno=2627
colour atoms [255,255,255]
select atomno=2628
colour atoms [240,0,0]
select atomno=2629
colour atoms [255,255,255]
select atomno=2630
colour atoms [240,0,0]
select atomno=2631
colour atoms [255,255,255]
select atomno=2632
colour atoms [143,143,255]
select atomno=2633
colour atoms [255,255,255]
select atomno=2634
colour atoms [143,143,255]
select (atomno>=2635) and (atomno<=2636)
colour atoms [255,255,255]
select (atomno>=2637) and (atomno<=2638)
colour atoms [143,143,255]
select atomno=2639
colour atoms [255,255,255]
select atomno=2640
colour atoms [143,143,255]
select atomno=2641
colour atoms [255,255,255]
select (atomno>=2642) and (atomno<=2645)
colour atoms cpk
select (atomno>=2646) and (atomno<=2647)
colour atoms [255,255,255]
select atomno=2648
colour atoms [240,0,0]
select atomno=2649
colour atoms [255,255,255]
select atomno=2650
colour atoms [240,0,0]
select atomno=2651
colour atoms [255,255,255]
select atomno=2652
colour atoms [240,0,0]
select atomno=2653
colour atoms [255,255,255]
select atomno=2654
colour atoms [143,143,255]
select atomno=2655
colour atoms [255,255,255]
select atomno=2656
colour atoms [143,143,255]
select (atomno>=2657) and (atomno<=2658)
colour atoms [255,255,255]
select (atomno>=2659) and (atomno<=2660)
colour atoms [143,143,255]
select atomno=2661
colour atoms [255,255,255]
select atomno=2662
colour atoms [143,143,255]
select atomno=2663
colour atoms [255,255,255]
select (atomno>=2664) and (atomno<=2667)
colour atoms cpk
select (atomno>=2668) and (atomno<=2669)
colour atoms [255,255,255]
select atomno=2670
colour atoms [240,0,0]
select atomno=2671
colour atoms [255,255,255]
select atomno=2672
colour atoms [240,0,0]
select atomno=2673
colour atoms [255,255,255]
select atomno=2674
colour atoms [240,0,0]
select atomno=2675
colour atoms [255,255,255]
select atomno=2676
colour atoms [143,143,255]
select atomno=2677
colour atoms [255,255,255]
select (atomno>=2678) and (atomno<=2679)
colour atoms cpk
select atomno=2680
colour atoms [255,255,255]
select atomno=2681
colour atoms [143,143,255]
select (atomno>=2682) and (atomno<=2683)
colour atoms [255,255,255]
select (atomno>=2684) and (atomno<=2687)
colour atoms cpk
select (atomno>=2688) and (atomno<=2689)
colour atoms [255,255,255]
select atomno=2690
colour atoms [240,0,0]
select atomno=2691
colour atoms [255,255,255]
select atomno=2692
colour atoms [240,0,0]
select atomno=2693
colour atoms [255,255,255]
select atomno=2694
colour atoms [240,0,0]
select atomno=2695
colour atoms [255,255,255]
select atomno=2696
colour atoms [143,143,255]
select atomno=2697
colour atoms [255,255,255]
select atomno=2698
colour atoms [143,143,255]
select (atomno>=2699) and (atomno<=2700)
colour atoms [255,255,255]
select (atomno>=2701) and (atomno<=2702)
colour atoms [143,143,255]
select atomno=2703
colour atoms [255,255,255]
select atomno=2704
colour atoms [143,143,255]
select atomno=2705
colour atoms [255,255,255]
select (atomno>=2706) and (atomno<=2709)
colour atoms cpk
select (atomno>=2710) and (atomno<=2711)
colour atoms [255,255,255]
select atomno=2712
colour atoms [240,0,0]
select atomno=2713
colour atoms [255,255,255]
select atomno=2714
colour atoms [240,0,0]
select atomno=2715
colour atoms [255,255,255]
select atomno=2716
colour atoms [240,0,0]
select atomno=2717
colour atoms [255,255,255]
select atomno=2718
colour atoms [143,143,255]
select atomno=2719
colour atoms [255,255,255]
select (atomno>=2720) and (atomno<=2721)
colour atoms cpk
select atomno=2722
colour atoms [255,255,255]
select atomno=2723
colour atoms [143,143,255]
select (atomno>=2724) and (atomno<=2725)
colour atoms [255,255,255]
select (atomno>=2726) and (atomno<=2729)
colour atoms cpk
select (atomno>=2730) and (atomno<=2731)
colour atoms [255,255,255]
select atomno=2732
colour atoms [240,0,0]
select atomno=2733
colour atoms [255,255,255]
select atomno=2734
colour atoms [240,0,0]
select atomno=2735
colour atoms [255,255,255]
select atomno=2736
colour atoms [240,0,0]
select atomno=2737
colour atoms [255,255,255]
select atomno=2738
colour atoms [143,143,255]
select atomno=2739
colour atoms [255,255,255]
select (atomno>=2740) and (atomno<=2741)
colour atoms cpk
select atomno=2742
colour atoms [255,255,255]
select atomno=2743
colour atoms [143,143,255]
select (atomno>=2744) and (atomno<=2745)
colour atoms [255,255,255]
select (atomno>=2746) and (atomno<=2749)
colour atoms cpk
select (atomno>=2750) and (atomno<=2751)
colour atoms [255,255,255]
select atomno=2752
colour atoms [240,0,0]
select atomno=2753
colour atoms [255,255,255]
select atomno=2754
colour atoms [240,0,0]
select atomno=2755
colour atoms [255,255,255]
select atomno=2756
colour atoms [240,0,0]
select atomno=2757
colour atoms [255,255,255]
select atomno=2758
colour atoms [143,143,255]
select atomno=2759
colour atoms [255,255,255]
select atomno=2760
colour atoms [143,143,255]
select (atomno>=2761) and (atomno<=2762)
colour atoms [255,255,255]
select (atomno>=2763) and (atomno<=2764)
colour atoms [143,143,255]
select atomno=2765
colour atoms [255,255,255]
select atomno=2766
colour atoms [143,143,255]
select atomno=2767
colour atoms [255,255,255]
select (atomno>=2768) and (atomno<=2771)
colour atoms cpk
select (atomno>=2772) and (atomno<=2773)
colour atoms [255,255,255]
select atomno=2774
colour atoms [240,0,0]
select atomno=2775
colour atoms [255,255,255]
select atomno=2776
colour atoms [240,0,0]
select atomno=2777
colour atoms [255,255,255]
select atomno=2778
colour atoms [240,0,0]
select atomno=2779
colour atoms [255,255,255]
select atomno=2780
colour atoms [143,143,255]
select atomno=2781
colour atoms [255,255,255]
select (atomno>=2782) and (atomno<=2783)
colour atoms cpk
select atomno=2784
colour atoms [255,255,255]
select atomno=2785
colour atoms [240,0,0]
select (atomno>=2786) and (atomno<=2787)
colour atoms [255,255,255]
select (atomno>=2788) and (atomno<=2791)
colour atoms cpk
select (atomno>=2792) and (atomno<=2793)
colour atoms [255,255,255]
select atomno=2794
colour atoms [240,0,0]
select atomno=2795
colour atoms [255,255,255]
select atomno=2796
colour atoms [240,0,0]
select atomno=2797
colour atoms [255,255,255]
select atomno=2798
colour atoms [240,0,0]
select atomno=2799
colour atoms [255,255,255]
select atomno=2800
colour atoms [143,143,255]
select atomno=2801
colour atoms [255,255,255]
select (atomno>=2802) and (atomno<=2803)
colour atoms cpk
select atomno=2804
colour atoms [255,255,255]
select atomno=2805
colour atoms [240,0,0]
select (atomno>=2806) and (atomno<=2807)
colour atoms [255,255,255]
select (atomno>=2808) and (atomno<=2811)
colour atoms cpk
select (atomno>=2812) and (atomno<=2813)
colour atoms [255,255,255]
select atomno=2814
colour atoms [240,0,0]
select atomno=2815
colour atoms [255,255,255]
select atomno=2816
colour atoms [240,0,0]
select atomno=2817
colour atoms [255,255,255]
select atomno=2818
colour atoms [240,0,0]
select atomno=2819
colour atoms [255,255,255]
select atomno=2820
colour atoms [143,143,255]
select atomno=2821
colour atoms [255,255,255]
select atomno=2822
colour atoms [143,143,255]
select (atomno>=2823) and (atomno<=2824)
colour atoms [255,255,255]
select (atomno>=2825) and (atomno<=2826)
colour atoms cpk
select atomno=2827
colour atoms [255,255,255]
select (atomno>=2828) and (atomno<=2829)
colour atoms [143,143,255]
select atomno=2830
colour atoms [255,255,255]
select (atomno>=2831) and (atomno<=2834)
colour atoms cpk
select (atomno>=2835) and (atomno<=2836)
colour atoms [255,255,255]
select atomno=2837
colour atoms [240,0,0]
select atomno=2838
colour atoms [255,255,255]
select atomno=2839
colour atoms [240,0,0]
select atomno=2840
colour atoms [255,255,255]
select atomno=2841
colour atoms [240,0,0]
select atomno=2842
colour atoms [255,255,255]
select atomno=2843
colour atoms [143,143,255]
select atomno=2844
colour atoms [255,255,255]
select (atomno>=2845) and (atomno<=2846)
colour atoms cpk
select atomno=2847
colour atoms [255,255,255]
select atomno=2848
colour atoms [143,143,255]
select (atomno>=2849) and (atomno<=2850)
colour atoms [255,255,255]
select (atomno>=2851) and (atomno<=2854)
colour atoms cpk
select (atomno>=2855) and (atomno<=2856)
colour atoms [255,255,255]
select atomno=2857
colour atoms [240,0,0]
select atomno=2858
colour atoms [255,255,255]
select atomno=2859
colour atoms [240,0,0]
select atomno=2860
colour atoms [255,255,255]
select atomno=2861
colour atoms [240,0,0]
select atomno=2862
colour atoms [255,255,255]
select atomno=2863
colour atoms [143,143,255]
select atomno=2864
colour atoms [255,255,255]
select atomno=2865
colour atoms [143,143,255]
select (atomno>=2866) and (atomno<=2867)
colour atoms [255,255,255]
select (atomno>=2868) and (atomno<=2869)
colour atoms [143,143,255]
select atomno=2870
colour atoms [255,255,255]
select atomno=2871
colour atoms [143,143,255]
select atomno=2872
colour atoms [255,255,255]
select (atomno>=2873) and (atomno<=2876)
colour atoms cpk
select (atomno>=2877) and (atomno<=2878)
colour atoms [255,255,255]
select atomno=2879
colour atoms [240,0,0]
select atomno=2880
colour atoms [255,255,255]
select atomno=2881
colour atoms [240,0,0]
select atomno=2882
colour atoms [255,255,255]
select atomno=2883
colour atoms [240,0,0]
select atomno=2884
colour atoms [255,255,255]
select atomno=2885
colour atoms [143,143,255]
select atomno=2886
colour atoms [255,255,255]
select (atomno>=2887) and (atomno<=2888)
colour atoms cpk
select atomno=2889
colour atoms [255,255,255]
select atomno=2890
colour atoms [143,143,255]
select (atomno>=2891) and (atomno<=2892)
colour atoms [255,255,255]
select (atomno>=2893) and (atomno<=2896)
colour atoms cpk
select (atomno>=2897) and (atomno<=2898)
colour atoms [255,255,255]
select atomno=2899
colour atoms [240,0,0]
select atomno=2900
colour atoms [255,255,255]
select atomno=2901
colour atoms [240,0,0]
select atomno=2902
colour atoms [255,255,255]
select atomno=2903
colour atoms [240,0,0]
select atomno=2904
colour atoms [255,255,255]
select atomno=2905
colour atoms [143,143,255]
select atomno=2906
colour atoms [255,255,255]
select (atomno>=2907) and (atomno<=2908)
colour atoms cpk
select atomno=2909
colour atoms [255,255,255]
select atomno=2910
colour atoms [240,0,0]
select (atomno>=2911) and (atomno<=2912)
colour atoms [255,255,255]
select (atomno>=2913) and (atomno<=2916)
colour atoms cpk
select (atomno>=2917) and (atomno<=2918)
colour atoms [255,255,255]
select atomno=2919
colour atoms [240,0,0]
select atomno=2920
colour atoms [255,255,255]
select atomno=2921
colour atoms [240,0,0]
select atomno=2922
colour atoms [255,255,255]
select atomno=2923
colour atoms [240,0,0]
select atomno=2924
colour atoms [255,255,255]
select atomno=2925
colour atoms [143,143,255]
select atomno=2926
colour atoms [255,255,255]
select (atomno>=2927) and (atomno<=2928)
colour atoms cpk
select atomno=2929
colour atoms [255,255,255]
select atomno=2930
colour atoms [143,143,255]
select (atomno>=2931) and (atomno<=2932)
colour atoms [255,255,255]
select (atomno>=2933) and (atomno<=2936)
colour atoms cpk
select (atomno>=2937) and (atomno<=2938)
colour atoms [255,255,255]
select atomno=2939
colour atoms [240,0,0]
select atomno=2940
colour atoms [255,255,255]
select atomno=2941
colour atoms [240,0,0]
select atomno=2942
colour atoms [255,255,255]
select atomno=2943
colour atoms [240,0,0]
select atomno=2944
colour atoms [255,255,255]
select atomno=2945
colour atoms [143,143,255]
select atomno=2946
colour atoms [255,255,255]
select (atomno>=2947) and (atomno<=2948)
colour atoms cpk
select atomno=2949
colour atoms [255,255,255]
select atomno=2950
colour atoms [143,143,255]
select (atomno>=2951) and (atomno<=2952)
colour atoms [255,255,255]
select (atomno>=2953) and (atomno<=2956)
colour atoms cpk
select (atomno>=2957) and (atomno<=2958)
colour atoms [255,255,255]
select atomno=2959
colour atoms [240,0,0]
select atomno=2960
colour atoms [255,255,255]
select atomno=2961
colour atoms [240,0,0]
select atomno=2962
colour atoms [255,255,255]
select atomno=2963
colour atoms [240,0,0]
select atomno=2964
colour atoms [255,255,255]
select atomno=2965
colour atoms [143,143,255]
select atomno=2966
colour atoms [255,255,255]
select atomno=2967
colour atoms [143,143,255]
select (atomno>=2968) and (atomno<=2969)
colour atoms [255,255,255]
select (atomno>=2970) and (atomno<=2971)
colour atoms cpk
select atomno=2972
colour atoms [255,255,255]
select (atomno>=2973) and (atomno<=2974)
colour atoms [143,143,255]
select atomno=2975
colour atoms [255,255,255]
select (atomno>=2976) and (atomno<=2979)
colour atoms cpk
select (atomno>=2980) and (atomno<=2981)
colour atoms [255,255,255]
select atomno=2982
colour atoms [240,0,0]
select atomno=2983
colour atoms [255,255,255]
select atomno=2984
colour atoms [240,0,0]
select atomno=2985
colour atoms [255,255,255]
select atomno=2986
colour atoms [240,0,0]
select atomno=2987
colour atoms [255,255,255]
select atomno=2988
colour atoms [143,143,255]
select atomno=2989
colour atoms [255,255,255]
select atomno=2990
colour atoms [143,143,255]
select (atomno>=2991) and (atomno<=2992)
colour atoms [255,255,255]
select (atomno>=2993) and (atomno<=2994)
colour atoms cpk
select atomno=2995
colour atoms [255,255,255]
select (atomno>=2996) and (atomno<=2997)
colour atoms [143,143,255]
select atomno=2998
colour atoms [255,255,255]
select (atomno>=2999) and (atomno<=3002)
colour atoms cpk
select (atomno>=3003) and (atomno<=3004)
colour atoms [255,255,255]
select atomno=3005
colour atoms [240,0,0]
select atomno=3006
colour atoms [255,255,255]
select atomno=3007
colour atoms [240,0,0]
select atomno=3008
colour atoms [255,255,255]
select atomno=3009
colour atoms [240,0,0]
select atomno=3010
colour atoms [255,255,255]
select atomno=3011
colour atoms [143,143,255]
select atomno=3012
colour atoms [255,255,255]
select (atomno>=3013) and (atomno<=3014)
colour atoms cpk
select atomno=3015
colour atoms [255,255,255]
select atomno=3016
colour atoms [240,0,0]
select (atomno>=3017) and (atomno<=3018)
colour atoms [255,255,255]
select (atomno>=3019) and (atomno<=3022)
colour atoms cpk
select (atomno>=3023) and (atomno<=3024)
colour atoms [255,255,255]
select atomno=3025
colour atoms [240,0,0]
select atomno=3026
colour atoms [255,255,255]
select atomno=3027
colour atoms [240,0,0]
select atomno=3028
colour atoms [255,255,255]
select atomno=3029
colour atoms [240,0,0]
select atomno=3030
colour atoms [255,255,255]
select atomno=3031
colour atoms [143,143,255]
select atomno=3032
colour atoms [255,255,255]
select atomno=3033
colour atoms [143,143,255]
select (atomno>=3034) and (atomno<=3035)
colour atoms [255,255,255]
select (atomno>=3036) and (atomno<=3037)
colour atoms cpk
select atomno=3038
colour atoms [255,255,255]
select (atomno>=3039) and (atomno<=3040)
colour atoms [143,143,255]
select atomno=3041
colour atoms [255,255,255]
select (atomno>=3042) and (atomno<=3045)
colour atoms cpk
select (atomno>=3046) and (atomno<=3047)
colour atoms [255,255,255]
select atomno=3048
colour atoms [240,0,0]
select atomno=3049
colour atoms [255,255,255]
select atomno=3050
colour atoms [240,0,0]
select atomno=3051
colour atoms [255,255,255]
select atomno=3052
colour atoms [240,0,0]
select atomno=3053
colour atoms [255,255,255]
select atomno=3054
colour atoms [143,143,255]
select atomno=3055
colour atoms [255,255,255]
select atomno=3056
colour atoms [143,143,255]
select (atomno>=3057) and (atomno<=3058)
colour atoms [255,255,255]
select (atomno>=3059) and (atomno<=3060)
colour atoms cpk
select atomno=3061
colour atoms [255,255,255]
select (atomno>=3062) and (atomno<=3063)
colour atoms [143,143,255]
select atomno=3064
colour atoms [255,255,255]
select (atomno>=3065) and (atomno<=3068)
colour atoms cpk
select (atomno>=3069) and (atomno<=3070)
colour atoms [255,255,255]
select atomno=3071
colour atoms [240,0,0]
select atomno=3072
colour atoms [255,255,255]
select atomno=3073
colour atoms [240,0,0]
select atomno=3074
colour atoms [255,255,255]
select atomno=3075
colour atoms [240,0,0]
select atomno=3076
colour atoms [255,255,255]
select atomno=3077
colour atoms [143,143,255]
select atomno=3078
colour atoms [255,255,255]
select (atomno>=3079) and (atomno<=3080)
colour atoms cpk
select atomno=3081
colour atoms [255,255,255]
select atomno=3082
colour atoms [240,0,0]
select (atomno>=3083) and (atomno<=3084)
colour atoms [255,255,255]
select (atomno>=3085) and (atomno<=3086)
colour atoms cpk
select (atomno>=3087) and (atomno<=3088)
colour atoms [255,255,255]
select atomno=3089
colour atoms [240,0,0]
select atomno=3090
colour atoms [255,255,255]
select atomno=3091
colour atoms [240,0,0]
select (atomno>=3092) and (atomno<=3093)
colour atoms [255,255,255]
select (atomno>=3094) and (atomno<=3096)
colour atoms cpk
select atomno=3097
colour atoms [255,255,255]
select atomno=3098
colour atoms [143,143,255]
select (atomno>=3099) and (atomno<=3100)
colour atoms [255,255,255]
select (atomno>=3101) and (atomno<=3102)
colour atoms cpk
select atomno=3103
colour atoms [255,255,255]
select (atomno>=3104) and (atomno<=3105)
colour atoms [143,143,255]
select atomno=3106
colour atoms [255,255,255]
select (atomno>=3107) and (atomno<=3111)
colour atoms cpk
select (atomno>=3112) and (atomno<=3113)
colour atoms [255,255,255]
select atomno=3114
colour atoms [240,0,0]
select atomno=3115
colour atoms [255,255,255]
select atomno=3116
colour atoms [240,0,0]
select atomno=3117
colour atoms [255,255,255]
select atomno=3118
colour atoms [240,0,0]
select atomno=3119
colour atoms [255,255,255]
select atomno=3120
colour atoms [143,143,255]
select atomno=3121
colour atoms [255,255,255]
select atomno=3122
colour atoms [143,143,255]
select (atomno>=3123) and (atomno<=3124)
colour atoms [255,255,255]
select (atomno>=3125) and (atomno<=3126)
colour atoms [143,143,255]
select atomno=3127
colour atoms [255,255,255]
select atomno=3128
colour atoms [143,143,255]
select atomno=3129
colour atoms [255,255,255]
select (atomno>=3130) and (atomno<=3133)
colour atoms cpk
select (atomno>=3134) and (atomno<=3135)
colour atoms [255,255,255]
select atomno=3136
colour atoms [240,0,0]
select atomno=3137
colour atoms [255,255,255]
select atomno=3138
colour atoms [240,0,0]
select atomno=3139
colour atoms [255,255,255]
select atomno=3140
colour atoms [240,0,0]
select atomno=3141
colour atoms [255,255,255]
select atomno=3142
colour atoms [143,143,255]
select atomno=3143
colour atoms [255,255,255]
select atomno=3144
colour atoms [143,143,255]
select (atomno>=3145) and (atomno<=3146)
colour atoms [255,255,255]
select (atomno>=3147) and (atomno<=3148)
colour atoms [143,143,255]
select atomno=3149
colour atoms [255,255,255]
select atomno=3150
colour atoms [143,143,255]
select atomno=3151
colour atoms [255,255,255]
select (atomno>=3152) and (atomno<=3155)
colour atoms cpk
select (atomno>=3156) and (atomno<=3157)
colour atoms [255,255,255]
select atomno=3158
colour atoms [240,0,0]
select atomno=3159
colour atoms [255,255,255]
select atomno=3160
colour atoms [240,0,0]
select atomno=3161
colour atoms [255,255,255]
select atomno=3162
colour atoms [240,0,0]
select atomno=3163
colour atoms [255,255,255]
select atomno=3164
colour atoms [143,143,255]
select atomno=3165
colour atoms [255,255,255]
select (atomno>=3166) and (atomno<=3167)
colour atoms cpk
select atomno=3168
colour atoms [255,255,255]
select atomno=3169
colour atoms [240,0,0]
select (atomno>=3170) and (atomno<=3171)
colour atoms [255,255,255]
select (atomno>=3172) and (atomno<=3175)
colour atoms cpk
select (atomno>=3176) and (atomno<=3177)
colour atoms [255,255,255]
select atomno=3178
colour atoms [240,0,0]
select atomno=3179
colour atoms [255,255,255]
select atomno=3180
colour atoms [240,0,0]
select atomno=3181
colour atoms [255,255,255]
select atomno=3182
colour atoms [240,0,0]
select atomno=3183
colour atoms [255,255,255]
select atomno=3184
colour atoms [143,143,255]
select atomno=3185
colour atoms [255,255,255]
select atomno=3186
colour atoms [143,143,255]
select (atomno>=3187) and (atomno<=3188)
colour atoms [255,255,255]
select (atomno>=3189) and (atomno<=3190)
colour atoms cpk
select atomno=3191
colour atoms [255,255,255]
select (atomno>=3192) and (atomno<=3193)
colour atoms [143,143,255]
select atomno=3194
colour atoms [255,255,255]
select (atomno>=3195) and (atomno<=3198)
colour atoms cpk
select (atomno>=3199) and (atomno<=3200)
colour atoms [255,255,255]
select atomno=3201
colour atoms [240,0,0]
select atomno=3202
colour atoms [255,255,255]
select atomno=3203
colour atoms [240,0,0]
select atomno=3204
colour atoms [255,255,255]
select atomno=3205
colour atoms [240,0,0]
select atomno=3206
colour atoms [255,255,255]
select atomno=3207
colour atoms [143,143,255]
select atomno=3208
colour atoms [255,255,255]
select atomno=3209
colour atoms [143,143,255]
select (atomno>=3210) and (atomno<=3211)
colour atoms [255,255,255]
select (atomno>=3212) and (atomno<=3213)
colour atoms cpk
select atomno=3214
colour atoms [255,255,255]
select (atomno>=3215) and (atomno<=3216)
colour atoms [143,143,255]
select atomno=3217
colour atoms [255,255,255]
select (atomno>=3218) and (atomno<=3221)
colour atoms cpk
select (atomno>=3222) and (atomno<=3223)
colour atoms [255,255,255]
select atomno=3224
colour atoms [240,0,0]
select atomno=3225
colour atoms [255,255,255]
select atomno=3226
colour atoms [240,0,0]
select atomno=3227
colour atoms [255,255,255]
select atomno=3228
colour atoms [240,0,0]
select atomno=3229
colour atoms [255,255,255]
select atomno=3230
colour atoms [143,143,255]
select atomno=3231
colour atoms [255,255,255]
select atomno=3232
colour atoms [143,143,255]
select (atomno>=3233) and (atomno<=3234)
colour atoms [255,255,255]
select (atomno>=3235) and (atomno<=3236)
colour atoms cpk
select atomno=3237
colour atoms [255,255,255]
select (atomno>=3238) and (atomno<=3239)
colour atoms [143,143,255]
select atomno=3240
colour atoms [255,255,255]
select (atomno>=3241) and (atomno<=3244)
colour atoms cpk
select (atomno>=3245) and (atomno<=3246)
colour atoms [255,255,255]
select atomno=3247
colour atoms [240,0,0]
select atomno=3248
colour atoms [255,255,255]
select atomno=3249
colour atoms [240,0,0]
select atomno=3250
colour atoms [255,255,255]
select atomno=3251
colour atoms [240,0,0]
select atomno=3252
colour atoms [255,255,255]
select atomno=3253
colour atoms [143,143,255]
select atomno=3254
colour atoms [255,255,255]
select atomno=3255
colour atoms [143,143,255]
select (atomno>=3256) and (atomno<=3257)
colour atoms [255,255,255]
select (atomno>=3258) and (atomno<=3259)
colour atoms [143,143,255]
select atomno=3260
colour atoms [255,255,255]
select atomno=3261
colour atoms [143,143,255]
select atomno=3262
colour atoms [255,255,255]
[truncated: 182,507 more chars]
